# Supplementary material for: Global Analysis of Lysine Lactylation of Germinated Seeds in Wheat
Source: Int J Mol Sci. 2023 Nov 11;24(22):16195. doi: 10.3390/ijms242216195 (PMC10671351; doi:10.3390/ijms242216195)
Supplement: Supplementary file 1 [file ijms-24-16195-s001.zip]

Archive with 7 entries (7 files):
- Figure S1.pdf
- Supplementary Table S1.xlsx
- Supplementary Table S2.xlsx
- Supplementary Table S3.xlsx
- Supplementary Table S4.xlsx
- Supplementary Table S5.xlsx
- Supplementary Table S6.xlsx
