# Supplementary material for: Global Analysis of Lysine Lactylation of Germinated Seeds in Wheat
Source: Int J Mol Sci. 2023 Nov 11;24(22):16195. doi: 10.3390/ijms242216195 (PMC10671351; doi:10.3390/ijms242216195)
Supplement: Supplementary file 1 [file ijms-24-16195-s001.zip › Supplementary Table S1.xlsx]

## Sheet: Protein Quant
Protein accession	Protein description	Gene name	MW [kDa]	Coverage [%]	Peptides	Unique peptides	PSMs	0h-1	0h-2	0h-3	12h-1	12h-2	12h-3	12h/0h Ratio	12h/0h P value
A0A023W4F1	Chitinase OS=Triticum aestivum OX=4565 PE=4 SV=1	--	33.467	27.4	6	1	17	0.886	0.98	0.891	1.053	1.034	1.045	1.136	0.0178374
A0A024CKY0	LEA protein OS=Triticum aestivum OX=4565 GN=LEA5 PE=2 SV=1	LEA5	16.93	68.1	10	2	19	0.876	0.879	0.848	1.079	1.116	1.076	1.257	0.000153571
A0A060AFB6	Defensin OS=Triticum aestivum OX=4565 GN=PDF3 PE=2 SV=1	PDF3	8.7312	34.6	3	3	17	1.059	1.056	1.037	0.983	0.972	0.932	0.916	0.00732229
A0A060AJ86	Defensin OS=Triticum aestivum OX=4565 GN=PDF4 PE=2 SV=1	PDF4	8.8673	36.6	2	2	5	0.789	0.849	0.721	1.212	1.125	1.136	1.472	0.00180839
A0A060AJU9	Defensin OS=Triticum aestivum OX=4565 GN=PDF27 PE=2 SV=1	PDF27	9.0945	9.8	1	1	1	0.878	0.854	0.896	1.062	1.09	1.103	1.239	0.000277471
A0A060APV2	Defensin OS=Triticum aestivum OX=4565 GN=PDF20 PE=2 SV=1	PDF20	8.3478	32.1	3	1	7	1.044	0.933	1.109	0.939	0.957	1.047	0.954	0.490724
A0A077RF77	Chitinase OS=Triticum aestivum OX=4565 GN=TRAES_3BF280800020CFD_c1 PE=4 SV=1	TRAES_3BF280800020CFD_c1	33.588	34.1	7	1	21	0.8	0.965	0.938	1.029	1.164	1.016	1.187	0.0759903
A0A077RFK4	(bread wheat) hypothetical protein OS=Triticum aestivum OX=4565 GN=TRAES_3BF140800020CFD_c1 PE=3 SV=1	TRAES_3BF140800020CFD_c1	52.908	1.6	1	1	1
A0A077RFQ1	(bread wheat) hypothetical protein OS=Triticum aestivum OX=4565 GN=TRAES_3BF273400020CFD_c1 PE=3 SV=1	TRAES_3BF273400020CFD_c1	7.8499	54.9	3	1	5	0.846	0.837	0.819	1.069	1.111	1.157	1.334	0.00031375
A0A077RHE7	(bread wheat) hypothetical protein OS=Triticum aestivum OX=4565 GN=TRAES_3BF040600040CFD_c1 PE=4 SV=1	TRAES_3BF040600040CFD_c1	50.368	12.1	5	5	7	1.04	0.869	0.894	0.979	1.069	1.06	1.109	0.165609
A0A077RNW0	DUF4604 domain-containing protein OS=Triticum aestivum OX=4565 GN=TRAES_3BF171500090CFD_c1 PE=4 SV=1	TRAES_3BF171500090CFD_c1	24.905	9.2	2	2	2	1.014	1.016	0.91	0.959	1	1.09	1.037	0.526792
A0A077RNY4	PMEI domain-containing protein OS=Triticum aestivum OX=4565 GN=TRAES_3BF061200050CFD_c1 PE=4 SV=1	TRAES_3BF061200050CFD_c1	19.297	12.8	2	2	2	1.332	1.246	1.262	0.868	0.801	0.794	0.641	0.000220501
A0A077RP15	Sucrose-phosphate synthase OS=Triticum aestivum OX=4565 GN=TRAES_3BF045200020CFD_c1 PE=3 SV=1	TRAES_3BF045200020CFD_c1	119.46	21.7	21	2	45	1.039	0.981	1.13	0.913	0.989	1.011	0.925	0.206434
A0A077RPF9	Peroxidase OS=Triticum aestivum OX=4565 GN=TRAES_3BF171700070CFD_c1 PE=3 SV=1	TRAES_3BF171700070CFD_c1	35.875	20.5	6	3	8	0.958	0.907	0.846	1.094	1.083	1.027	1.182	0.0148479
A0A077RPZ7	Threonine--tRNA ligase OS=Triticum aestivum OX=4565 GN=TRAES_3BF175400030CFD_c1 PE=3 SV=1	TRAES_3BF175400030CFD_c1	80.769	28.8	19	1	36	0.99	1.008	0.973	1.036	1.017	0.98	1.021	0.347334
A0A077RQ33	Sphingosine-1-phosphate lyase OS=Triticum aestivum OX=4565 GN=TRAES_3BF058200030CFD_c1 PE=3 SV=1	TRAES_3BF058200030CFD_c1	57.507	15.4	6	1	8	1.048	0.949	0.924	1.007	0.967	1.088	1.048	0.410169
A0A077RQB4	DEAD-box ATP-dependent RNA helicase 40 OS=Triticum aestivum OX=4565 GN=TRAES_3BF091200140CFD_c1 PE=4 SV=1	TRAES_3BF091200140CFD_c1	144.21	7.8	9	7	13	0.926	0.92	0.995	1.056	1.004	1.112	1.117	0.0469113
A0A077RQD6	Cytokinin dehydrogenase OS=Triticum aestivum OX=4565 GN=TRAES_3BF186800020CFD_c1 PE=3 SV=1	TRAES_3BF186800020CFD_c1	56.149	14.1	7	7	8	1.172	1.133	1.121	0.891	0.917	0.904	0.792	0.000121071
A0A077RQG5	Myb_DNA-bind_4 domain-containing protein OS=Triticum aestivum OX=4565 GN=TRAES_3BF099900090CFD_c1 PE=4 SV=1	TRAES_3BF099900090CFD_c1	58.716	7.2	3	1	6
A0A077RR09	28S ribosomal protein S36, mitochondrial OS=Triticum aestivum OX=4565 GN=TRAES_3BF002700080CFD_c1 PE=4 SV=1	TRAES_3BF002700080CFD_c1	14.929	28.8	3	1	5	0.859	0.863	0.942	1.161	1.027	1.045	1.214	0.0165909
A0A077RRC4	Peroxidase OS=Triticum aestivum OX=4565 GN=TRAES_3BF008800140CFD_c1 PE=3 SV=1	TRAES_3BF008800140CFD_c1	35.77	25.7	6	4	8	1.114	1.018	1.038	0.926	0.972	1.002	0.915	0.067879
A0A077RSE3	Pyruvate kinase OS=Triticum aestivum OX=4565 GN=TRAES_3BF026900020CFD_c1 PE=3 SV=1	TRAES_3BF026900020CFD_c1	55.478	29.4	12	1	22	1.206	0.834	0.879	1.033	1.013	1.018	1.05	0.618659
A0A077RSI3	Triosephosphate isomerase, cytosolic OS=Triticum aestivum OX=4565 GN=TRAES_3BF079100070CFD_c1 PE=3 SV=1	TRAES_3BF079100070CFD_c1	26.818	51.8	10	2	46	1.058	1.095	1.045	0.969	0.91	0.965	0.889	0.00883843
A0A077RSJ4	Serine/threonine-protein phosphatase 6 regulatory subunit 3-like OS=Triticum aestivum OX=4565 GN=TRAES_3BF021900050CFD_c1 PE=3 SV=1	TRAES_3BF021900050CFD_c1	87.5	20.9	10	3	19	1.046	1.005	0.915	0.957	1.043	0.983	1.006	0.894956
A0A077RSQ1	3-hydroxybutyryl-CoA epimerase OS=Triticum aestivum OX=4565 GN=TRAES_3BF067800120CFD_c1 PE=3 SV=1	TRAES_3BF067800120CFD_c1	79.143	31.1	18	3	33	0.972	1.059	1.05	1.036	0.996	0.93	0.961	0.395484
A0A077RSX7	TNase-like domain-containing protein OS=Triticum aestivum OX=4565 GN=TRAES_3BF175100010CFD_c1 PE=4 SV=1	TRAES_3BF175100010CFD_c1	46.291	2.6	1	1	1	1.053	1.091	1.121	0.964	0.885	0.991	0.87	0.0220275
A0A077RTE3	SHSP domain-containing protein OS=Triticum aestivum OX=4565 GN=TRAES_3BF066700080CFD_c1 PE=3 SV=1	TRAES_3BF066700080CFD_c1	17.335	28.9	5	1	24	1.077	1.054	0.993	0.974	0.984	0.974	0.939	0.0624186
A0A077RTW4	Serine/threonine-protein phosphatase OS=Triticum aestivum OX=4565 GN=TRAES_3BF011700090CFD_c1 PE=3 SV=1	TRAES_3BF011700090CFD_c1	34.748	34.3	5	5	8	1.012	1.103	0.923	0.967	0.977	0.958	0.955	0.450909
A0A077RU01	2-hydroxyacyl-CoA lyase OS=Triticum aestivum OX=4565 GN=TRAES_3BF111600200CFD_c1 PE=3 SV=1	TRAES_3BF111600200CFD_c1	60.284	29.8	16	1	27	1.041	1.132	1.122	0.962	0.942	0.916	0.856	0.00674539
A0A077RU46	BOWMAN_BIRK domain-containing protein OS=Triticum aestivum OX=4565 GN=TRAES_3BF168400310CFD_c1 PE=3 SV=1	TRAES_3BF168400310CFD_c1	25.091	25.6	5	1	13	0.945	0.891	0.796	1.013	1.046	1.087	1.195	0.0292909
A0A077RU59	Trehalose 6-phosphate phosphatase OS=Triticum aestivum OX=4565 GN=TRAES_3BF029100020CFD_c1 PE=3 SV=1	TRAES_3BF029100020CFD_c1	102.4	18.3	12	1	17	1.086	1.095	1.105	0.958	0.912	0.954	0.859	0.000781876
A0A077RU64	BOWMAN_BIRK domain-containing protein OS=Triticum aestivum OX=4565 GN=TRAES_3BF168400060CFD_c1 PE=3 SV=1	TRAES_3BF168400060CFD_c1	42.906	10.6	4	4	5	0.789	0.923	0.783	1.142	1.103	1.143	1.358	0.00490815
A0A077RU67	BOWMAN_BIRK domain-containing protein OS=Triticum aestivum OX=4565 GN=TRAES_3BF168400010CFD_c1 PE=3 SV=1	TRAES_3BF168400010CFD_c1	19.431	34.1	4	2	5	0.952	0.9	0.994	0.966	1.077	1.061	1.091	0.124351
A0A077RU79	Protein FLX-like 3 OS=Triticum aestivum OX=4565 GN=TRAES_3BF168600020CFD_c1 PE=3 SV=1	TRAES_3BF168600020CFD_c1	30.474	8.6	2	1	2	0.843	0.942	1.101	1.079	0.996	1.014	1.07	0.416789
A0A077RU82	Sister chromatid cohesion protein PDS5 OS=Triticum aestivum OX=4565 GN=TRAES_3BF022400010CFD_c1 PE=4 SV=1	TRAES_3BF022400010CFD_c1	80.559	17.9	12	3	19	1.023	1.043	1.012	0.938	1.022	1.002	0.962	0.227554
A0A077RUC1	Beta-galactosidase OS=Triticum aestivum OX=4565 GN=TRAES_3BF136000070CFD_c1 PE=3 SV=1	TRAES_3BF136000070CFD_c1	126.32	13.6	15	2	20	1.132	0.81	1.205	1.048	0.865	0.86	0.881	0.451196
A0A077RUE1	Myosin-11 OS=Triticum aestivum OX=4565 GN=TRAES_3BF080700060CFD_c1 PE=4 SV=1	TRAES_3BF080700060CFD_c1	76.118	20	11	2	14	1.184	1.173	1.162	0.946	0.849	0.878	0.76	0.00104523
A0A077RUR1	UBC core domain-containing protein OS=Triticum aestivum OX=4565 GN=TRAES_3BF051200060CFD_c1 PE=3 SV=1	TRAES_3BF051200060CFD_c1	16.564	7.5	1	1	2	0.965	0.898	0.869	1.038	1.065	1.082	1.166	0.00971748
A0A077RUY1	Calcium-binding protein CML18 OS=Triticum aestivum OX=4565 GN=TRAES_3BF030100060CFD_c1 PE=4 SV=1	TRAES_3BF030100060CFD_c1	20.135	42.8	7	1	17	0.93	1.072	1.042	1.005	1.017	0.964	0.981	0.722871
A0A077RV26	Glycosyltransferase OS=Triticum aestivum OX=4565 GN=TRAES_3BF010400110CFD_c1 PE=4 SV=1	TRAES_3BF010400110CFD_c1	51.373	28.4	13	2	18	0.857	0.847	0.882	1.112	1.092	1.104	1.279	4.75737e-05
A0A077RVD7	Nucleic acid-binding protein OS=Triticum aestivum OX=4565 GN=TRAES_3BF062500090CFD_c1 PE=4 SV=1	TRAES_3BF062500090CFD_c1	15.415	50.3	5	5	13	1.006	0.959	0.998	1.001	0.949	0.984	0.99	0.671513
A0A077RVE4	Mitochondrial glyco protein OS=Triticum aestivum OX=4565 GN=TRAES_3BF037600010CFD_c1 PE=4 SV=1	TRAES_3BF037600010CFD_c1	28.965	24.7	5	2	7	1.019	1.025	0.806	0.984	0.971	0.996	1.035	0.634342
A0A077RVF4	Protein RETICULATA-RELATED 3, chloroplastic OS=Triticum aestivum OX=4565 GN=TRAES_3BF001900060CFD_c1 PE=3 SV=1	TRAES_3BF001900060CFD_c1	35.45	12.6	4	4	7	0.763	0.757	0.765	1.117	1.208	1.174	1.531	5.10724e-05
A0A077RVL4	Peptidase A1 domain-containing protein OS=Triticum aestivum OX=4565 GN=TRAES_3BF056800110CFD_c1 PE=3 SV=1	TRAES_3BF056800110CFD_c1	51.853	3.2	2	2	2	0.947	1.03	1.056	0.954	1.067	0.971	0.986	0.788228
A0A077RW06	Osmotin-like protein OS=Triticum aestivum OX=4565 GN=TRAES_3BF112700030CFD_c1 PE=4 SV=1	TRAES_3BF112700030CFD_c1	25.873	19.6	4	3	5	1.293	1.262	1.195	0.847	0.967	0.866	0.715	0.00202295
A0A077RWB4	Aldo_ket_red domain-containing protein OS=Triticum aestivum OX=4565 GN=TRAES_3BF065800050CFD_c1 PE=3 SV=1	TRAES_3BF065800050CFD_c1	34.29	34.7	8	1	16	0.962	0.909	0.873	1.041	1.084	1.054	1.159	0.00845557
A0A077RWX2	Profilin OS=Triticum aestivum OX=4565 GN=TRAES_3BF002600120CFD_c1 PE=3 SV=1	TRAES_3BF002600120CFD_c1	14.091	16.8	1	1	1	0.859	0.838	0.987	1.182	0.918	1.117	1.199	0.124999
A0A077RWY7	TauD domain-containing protein OS=Triticum aestivum OX=4565 GN=TRAES_3BF082300030CFD_c1 PE=4 SV=1	TRAES_3BF082300030CFD_c1	36.781	15.6	3	3	3	1.096	1.081	1.036	0.958	0.946	0.942	0.886	0.00238416
A0A077RX33	Abhydrolase_3 domain-containing protein OS=Triticum aestivum OX=4565 GN=TRAES_3BF028200050CFD_c1 PE=4 SV=1	TRAES_3BF028200050CFD_c1	33.071	22.2	5	2	6	0.966	1.057	1.042	1.012	1.009	0.928	0.962	0.387357
A0A077RX37	RNA helicase OS=Triticum aestivum OX=4565 GN=TRAES_3BF091200130CFD_c1 PE=3 SV=1	TRAES_3BF091200130CFD_c1	71.677	7.6	3	1	3	0.76	0.915	0.846	1.231	1.122	0.975	1.32	0.0332076
A0A077RX59	Translation machinery-associated protein 22 OS=Triticum aestivum OX=4565 GN=TRAES_3BF278300030CFD_c1 PE=3 SV=1	TRAES_3BF278300030CFD_c1	21.349	27.5	4	1	9	0.908	1.025	0.926	1.054	1.087	1.073	1.124	0.0374214
A0A077RX76	Acyl transferase 9 OS=Triticum aestivum OX=4565 GN=TRAES_3BF096800100CFD_c1 PE=3 SV=1	TRAES_3BF096800100CFD_c1	46.415	27.9	11	2	20	1.028	0.95	0.942	0.992	1.061	1.012	1.05	0.226717
A0A077RXB8	IPPc domain-containing protein OS=Triticum aestivum OX=4565 GN=TRAES_3BF109900080CFD_c1 PE=3 SV=1	TRAES_3BF109900080CFD_c1	64.647	5.1	2	2	2	0.642	0.949	1.965	1.058		0.761	0.767	0.727842
A0A077RXH3	Abhydrolase_3 domain-containing protein OS=Triticum aestivum OX=4565 GN=TRAES_3BF048200130CFD_c1 PE=4 SV=1	TRAES_3BF048200130CFD_c1	34.635	9.2	2	2	2	0.898	0.865	0.934	1.024	1.078	1.109	1.191	0.00562019
A0A077RXJ4	Uncharacterized protein OS=Triticum aestivum OX=4565 GN=TRAES_3BF151200030CFD_c1 PE=4 SV=1	TRAES_3BF151200030CFD_c1	7.2673	16.4	1	1	1	0.888	0.814	0.812	1.115	1.107	1.108	1.325	0.000670103
A0A077RXP2	Prefoldin subunit 6 OS=Triticum aestivum OX=4565 GN=TRAES_3BF056900010CFD_c1 PE=3 SV=1	TRAES_3BF056900010CFD_c1	15.125	23.9	3	1	7
A0A077RXR8	AAI domain-containing protein OS=Triticum aestivum OX=4565 GN=TRAES_3BF077200050CFD_c1 PE=4 SV=1	TRAES_3BF077200050CFD_c1	11.123	10.9	1	1	1
A0A077RXS4	AAA domain-containing protein OS=Triticum aestivum OX=4565 GN=TRAES_3BF045700010CFD_c1 PE=3 SV=1	TRAES_3BF045700010CFD_c1	48.253	43.3	15	14	41	0.933	0.995	0.935	1.035	1.07	0.998	1.084	0.0506956
A0A077RXT9	LigB domain-containing protein OS=Triticum aestivum OX=4565 GN=TRAES_3BF098400070CFD_c1 PE=3 SV=1	TRAES_3BF098400070CFD_c1	33.66	6.2	2	2	3	0.888	0.882	0.906	1.082	1.09	1.067	1.21	4.79539e-05
A0A077RXX4	NADPH:adrenodoxin oxidoreductase, mitochondrial OS=Triticum aestivum OX=4565 GN=TRAES_3BF048200090CFD_c1 PE=3 SV=1	TRAES_3BF048200090CFD_c1	55.162	7.6	3	2	5	1.026	0.966	0.965	1.061	1.009	1.037	1.051	0.117055
A0A077RY90	Cysteine-dependent adenosine diphosphate thiazole synthase OS=Triticum aestivum OX=4565 GN=TRAES_3BF087900030CFD_c1 PE=4 SV=1	TRAES_3BF087900030CFD_c1	36.137	39.6	10	8	51	1.123	1.115	1.11	0.924	0.929	0.928	0.831	1.01983e-06
A0A077RYD3	Fe2OG dioxygenase domain-containing protein OS=Triticum aestivum OX=4565 GN=TRAES_3BF021600070CFD_c1 PE=3 SV=1	TRAES_3BF021600070CFD_c1	40.742	6.8	2	2	2	1.088	1.21	1.238	0.865	0.891	0.908	0.753	0.00261914
A0A077RYD6	Eukaryotic translation initiation factor 3 subunit L OS=Triticum aestivum OX=4565 GN=TRAES_3BF049800050CFD_c1 PE=3 SV=1	TRAES_3BF049800050CFD_c1	60.946	25.5	12	1	15	1.004	1.018	0.933	1.047	1.001	0.994	1.029	0.40332
A0A077RYM5	Magnesium transporter OS=Triticum aestivum OX=4565 GN=TRAES_3BF079700080CFD_c1 PE=3 SV=1	TRAES_3BF079700080CFD_c1	49.127	2.4	1	1	1
A0A077RYT2	Ras-related protein Rab7 OS=Triticum aestivum OX=4565 GN=TRAES_3BF111700150CFD_c1 PE=4 SV=1	TRAES_3BF111700150CFD_c1	23.171	40.3	7	5	9	0.918	0.944	0.964	1.057	1.054	0.959	1.086	0.0789233
A0A077RYW2	Mitochondrial processing peptidase beta subunit OS=Triticum aestivum OX=4565 GN=TRAES_3BF092100120CFD_c1 PE=3 SV=1	TRAES_3BF092100120CFD_c1	55.405	20.9	7	7	10	0.966	0.869	0.879	1.086	0.998	1.104	1.175	0.0245693
A0A077RZ13	GTP-binding protein SAR1A OS=Triticum aestivum OX=4565 GN=TRAES_3BF077600090CFD_c1 PE=3 SV=1	TRAES_3BF077600090CFD_c1	21.941	51.3	7	5	16	0.889	1.03	1.02	1.033	1.055	0.972	1.041	0.476649
A0A077RZ28	Sucrose-phosphate synthase OS=Triticum aestivum OX=4565 GN=TRAES_3BF091600250CFD_c1 PE=3 SV=1	TRAES_3BF091600250CFD_c1	117.83	17.9	15	1	17	1.104	0.883	0.965	0.987	0.902	1.148	1.029	0.787174
A0A077RZI5	Transcription factor Pur-alpha 1-like OS=Triticum aestivum OX=4565 GN=TRAES_3BF074200070CFD_c1 PE=3 SV=1	TRAES_3BF074200070CFD_c1	32.895	29.2	8	8	12	0.937	1.031	0.976	0.972	1.06	1.024	1.038	0.373494
A0A077RZL6	WD_REPEATS_REGION domain-containing protein OS=Triticum aestivum OX=4565 GN=TRAES_3BF084900050CFD_c1 PE=3 SV=1	TRAES_3BF084900050CFD_c1	52.615	19	7	3	8	0.876	0.936	0.85	1.066	1.102	1.065	1.215	0.00310935
A0A077RZP0	Pathogen-related protein OS=Triticum aestivum OX=4565 GN=TRAES_3BF073300160CFD_c1 PE=4 SV=1	TRAES_3BF073300160CFD_c1	27.962	29.9	7	1	13	1.016	0.916	0.981	1.04	0.972	1.056	1.053	0.259287
A0A077S011	NEDD8-activating enzyme E1 catalytic subunit OS=Triticum aestivum OX=4565 GN=TRAES_3BF029600010CFD_c1 PE=3 SV=1	TRAES_3BF029600010CFD_c1	49.835	20.9	6	6	7	1.13	1.011	1.038	0.913	0.983	0.98	0.905	0.0736249
A0A077S025	Protein ROOT HAIR DEFECTIVE 3 homolog OS=Triticum aestivum OX=4565 GN=TRAES_3BF047600010CFD_c1 PE=3 SV=1	TRAES_3BF047600010CFD_c1	90.21	36.3	20	1	39	0.99	1.042	1.023	1.029	0.982	0.979	0.979	0.382865
A0A077S0A4	BSD domain-containing protein OS=Triticum aestivum OX=4565 GN=TRAES_3BF110300140CFD_c1 PE=4 SV=1	TRAES_3BF110300140CFD_c1	44.948	3.6	1	1	1	1.096	0.837	1.006	1.002	0.935	1.112	1.037	0.689866
A0A077S0B2	Lysosomal Pro-X carboxypeptidase OS=Triticum aestivum OX=4565 GN=TRAES_3BF092700010CFD_c1 PE=3 SV=1	TRAES_3BF092700010CFD_c1	57.185	6.6	3	3	6	1.1	1.07	1.12	0.932	0.973	0.929	0.861	0.00171445
A0A077S148	Developmentally-regulated G-protein 2 OS=Triticum aestivum OX=4565 GN=TRAES_3BF042100040CFD_c1 PE=4 SV=1	TRAES_3BF042100040CFD_c1	44.521	38.6	13	13	23	1.036	0.994	1.013	1.002	0.987	0.984	0.977	0.154405
A0A077S1E1	BAG family molecular chaperone regulator 4 OS=Triticum aestivum OX=4565 GN=TRAES_3BF009500010CFD_c1 PE=4 SV=1	TRAES_3BF009500010CFD_c1	28.783	30.5	6	2	10	1	0.971	0.935	1.004	1.032	1.036	1.057	0.0626852
A0A077S1G3	Ras-related protein RABE1c-like OS=Triticum aestivum OX=4565 GN=TRAES_3BF117500100CFD_c1 PE=4 SV=1	TRAES_3BF117500100CFD_c1	23.923	22.9	5	1	6	1.007	0.937	0.923	0.991	1.039	1.068	1.081	0.0881992
A0A077S237	Uncharacterized protein OS=Triticum aestivum OX=4565 GN=TRAES_3BF026500160CFD_c1 PE=4 SV=1	TRAES_3BF026500160CFD_c1	22.773	51.9	8	2	20	0.812	0.86	0.842	1.108	1.104	1.117	1.324	8.06469e-05
A0A077S2A9	Patellin-3-like OS=Triticum aestivum OX=4565 GN=TRAES_3BF043700170CFD_c1 PE=3 SV=1	TRAES_3BF043700170CFD_c1	62.995	43.1	16	3	25	1.147	1.115	1.08	0.943	0.881	0.864	0.804	0.00233843
A0A077S2D9	DNA helicase OS=Triticum aestivum OX=4565 GN=TRAES_3BF011700110CFD_c1 PE=3 SV=1	TRAES_3BF011700110CFD_c1	85.986	3.7	3	3	3	0.888	0.869	0.951	1.114	1.025	1.064	1.183	0.00982337
A0A077S2R7	Glycine cleavage system P protein OS=Triticum aestivum OX=4565 GN=TRAES_3BF092100100CFD_c1 PE=3 SV=1	TRAES_3BF092100100CFD_c1	111.04	13.1	10	1	14	1.095	1.037	1.058	0.944	0.972	0.973	0.906	0.00615941
A0A077S382	Peroxidase OS=Triticum aestivum OX=4565 GN=TRAES_3BF091100040CFD_c1 PE=3 SV=1	TRAES_3BF091100040CFD_c1	33.542	21.6	6	1	12	0.918	0.897	1.045	1.043	1.029	1.033	1.086	0.151239
A0A077S3V2	Aspartate aminotransferase OS=Triticum aestivum OX=4565 GN=TRAES_3BF023000050CFD_c1 PE=3 SV=1	TRAES_3BF023000050CFD_c1	49.518	39.9	14	4	55	1.138	1.16	1.112	0.931	0.91	0.908	0.806	0.000122935
A0A077S3Z1	DOG1 domain-containing protein OS=Triticum aestivum OX=4565 GN=TRAES_3BF010600020CFD_c1 PE=4 SV=1	TRAES_3BF010600020CFD_c1	31.803	19.3	4	4	5	1.001	0.929	1.061	0.948	1.042	1.021	1.007	0.886176
A0A077S438	Auxin efflux carrier component OS=Triticum aestivum OX=4565 GN=TRAES_3BF086800070CFD_c1 PE=3 SV=1	TRAES_3BF086800070CFD_c1	45.747	2.8	1	1	1
A0A077S474	Vacuolar protein-sorting-associated protein 36 OS=Triticum aestivum OX=4565 GN=TRAES_3BF099200030CFD_c1 PE=3 SV=1	TRAES_3BF099200030CFD_c1	48.678	6.3	2	2	2	0.984	1.033	1.047	0.93	0.98	1.058	0.969	0.476589
A0A077S4J2	Glucan endo-1,3-beta-D-glucosidase OS=Triticum aestivum OX=4565 GN=TRAES_3BF039300100CFD_c1 PE=3 SV=1	TRAES_3BF039300100CFD_c1	31.973	4	1	1	1	1.313	1.384	1.274	0.764	0.877	0.738	0.599	0.000891425
A0A077S4J3	bHLH-MYC_N domain-containing protein OS=Triticum aestivum OX=4565 GN=TRAES_3BF013000110CFD_c1 PE=4 SV=1	TRAES_3BF013000110CFD_c1	48.538	2.5	1	1	1	1.012	0.667	0.741	1.136	1.113	1.14	1.4	0.0481436
A0A077S4K0	Protein disulfide-isomerase OS=Triticum aestivum OX=4565 GN=TRAES_3BF039300210CFD_c1 PE=3 SV=1	TRAES_3BF039300210CFD_c1	64.389	19.4	11	2	14	0.987	0.958	1.047	1	0.953	0.969	0.977	0.478204
A0A077S7C3	Peroxidase OS=Triticum aestivum OX=4565 GN=TRAES_3BF072300070CFD_c1 PE=3 SV=1	TRAES_3BF072300070CFD_c1	39.384	42.8	12	3	56	0.82	0.847	0.847	1.122	1.113	1.065	1.313	0.000152596
A0A077S7L9	IST1 homolog OS=Triticum aestivum OX=4565 GN=TRAES_3BF018900040CFD_c1 PE=3 SV=1	TRAES_3BF018900040CFD_c1	56.272	12.3	4	1	6	1.111	1.343	1.044	0.881	0.848	0.955	0.767	0.0355583
A0A077S7V4	Glutathione transferase OS=Triticum aestivum OX=4565 GN=TRAES_3BF089000060CFD_c1 PE=4 SV=1	TRAES_3BF089000060CFD_c1	24.755	5.8	1	1	4	0.945	0.927	0.913	1.074	1.058	1.038	1.138	0.000764757
A0A080YTV0	Uncharacterized protein OS=Triticum aestivum OX=4565 GN=TRAES_3BF078700130CFD_c1 PE=4 SV=1	TRAES_3BF078700130CFD_c1	26.892	11.2	2	2	3	1.574	1.177	1.276	0.8	0.653	0.849	0.572	0.00900274
A0A080YU29	Transmembrane protein OS=Triticum aestivum OX=4565 GN=TRAES_3BF057400020CFD_c1 PE=4 SV=1	TRAES_3BF057400020CFD_c1	35.132	8	2	1	3	0.936	1.11	0.926	1.038	0.928	1.064	1.02	0.784808
A0A080YU48	Peroxidase OS=Triticum aestivum OX=4565 GN=TRAES_3BF072500040CFD_c1 PE=3 SV=1	TRAES_3BF072500040CFD_c1	40.924	36.1	13	5	38	0.989	0.864	0.954	1.031	1.005	1.036	1.094	0.0914683
A0A080YU49	Thioredoxin domain-containing protein OS=Triticum aestivum OX=4565 GN=TRAES_3BF072500050CFD_c1 PE=4 SV=1	TRAES_3BF072500050CFD_c1	18.043	14	2	1	3	0.985	1.068	1.023	1.006	1.063	0.896	0.964	0.523999
A0A080YU76	BZIP domain-containing protein OS=Triticum aestivum OX=4565 GN=TRAES_3BF279600060CFD_c1 PE=4 SV=1	TRAES_3BF279600060CFD_c1	111.49	0.7	1	1	1	1.594	1.298	1.353	0.686	0.748	0.761	0.517	0.000737765
A0A080YUW6	Pectin acetylesterase OS=Triticum aestivum OX=4565 GN=TRAES_3BF065400210CFD_c1 PE=3 SV=1	TRAES_3BF065400210CFD_c1	46.689	33.4	10	4	26	1.382	1.431	1.522	0.741	0.678	0.73	0.496	5.82627e-05
A0A096UMY8	Genome assembly, chromosome: II OS=Triticum aestivum OX=4565 GN=CAMPLR22A2D_LOCUS3181 PE=4 SV=1	CAMPLR22A2D_LOCUS3181	22.617	22.1	3	2	4	1.803	1.676	1.193	0.66	0.682	0.576	0.411	0.00308239
A0A096UNF8	Genome assembly, chromosome: II OS=Triticum aestivum OX=4565 GN=CAMPLR22A2D_LOCUS1179 PE=3 SV=1	CAMPLR22A2D_LOCUS1179	48.442	27.8	9	2	12	0.708	0.821	0.651	1.107	1.143	1.098	1.536	0.00326347
A0A096USR9	RNA helicase OS=Triticum aestivum OX=4565 GN=DEAD1-B PE=2 SV=1	DEAD1-B	67.058	37.5	18	14	32	0.998	1.026	0.99	0.968	0.99	1.01	0.985	0.399371
A0A097KUG3	Actin-depolymerizing factor 6 OS=Triticum aestivum OX=4565 GN=ADF6 PE=2 SV=1	ADF6	16.802	53.1	5	1	12	1.033	1.056	1.086	0.929	0.949	1.02	0.913	0.0444579
A0A0A0S1W1	12-oxo-phytodienoic acid reductase 2 OS=Triticum aestivum OX=4565 GN=OPR2 PE=2 SV=1	OPR2	42.784	13.8	4	4	6	0.873	0.858	0.949	1.043	1.07	1.064	1.185	0.00595175
A0A0C4BIR6	Ribosomal_L16 domain-containing protein OS=Triticum aestivum OX=4565 PE=3 SV=1	--	24.731	24.2	5	2	14	0.974	0.985	0.987	1.03	1.036	0.982	1.035	0.125118
A0A0C4BIW4	Genome assembly, chromosome: II OS=Triticum aestivum OX=4565 GN=CAMPLR22A2D_LOCUS2947 PE=3 SV=1	CAMPLR22A2D_LOCUS2947	16.319	43.7	6	3	17	0.976	0.994	0.95	1.023	1.031	0.968	1.035	0.225153
A0A0C4BJ32	Calmodulin OS=Triticum aestivum OX=4565 GN=CaM4-2D PE=2 SV=1	CaM4-2D	19.343	26.8	3	3	4	1.139	1.049	1.172	0.982	0.914	0.905	0.834	0.0124567
A0A0C4BJE5	Serine hydroxymethyltransferase OS=Triticum aestivum OX=4565 PE=3 SV=1	--	56.122	22.9	9	9	17	0.99	0.949	0.933	1.025	1.04	1.042	1.082	0.0126968
A0A0C4BK41	AAA domain-containing protein OS=Triticum aestivum OX=4565 PE=3 SV=1	--	47.638	54.2	21	3	49	0.92	0.976	0.993	1.034	1.074	0.988	1.072	0.107295
A0A0C4BK54	40S ribosomal protein S14 OS=Triticum aestivum OX=4565 PE=3 SV=1	--	16.265	42	5	2	14	0.982	1.038	0.988	1.08	0.928	0.998	0.999	0.963866
A0A0C4BKA8	AAA domain-containing protein OS=Triticum aestivum OX=4565 PE=3 SV=1	--	46.763	45.2	17	2	38	0.906	0.856	0.897	1.071	1.072	1.092	1.217	0.000456121
A0A0C4BKB7	Glycine cleavage system H protein OS=Triticum aestivum OX=4565 PE=3 SV=1	--	17.052	29.7	4	2	12	0.845	0.901	0.942	1.055	1.068	1.077	1.19	0.00546846
A0A0C4BKI1	60S ribosomal protein L35a-1 OS=Triticum aestivum OX=4565 PE=3 SV=1	--	12.72	46.4	5	4	15	0.894	0.963	0.884	1.085	1.076	1.039	1.167	0.00657409
A0A0C4BKL3	AAA domain-containing protein OS=Triticum aestivum OX=4565 PE=3 SV=1	--	44.755	54.8	20	1	46	0.8	0.98	0.887	1.08	1.164	0.99	1.213	0.0608322
A0A0E3IHU6	H(+)/Pi cotransporter OS=Triticum aestivum OX=4565 GN=PHT1.6-B1 PE=3 SV=1	PHT1.6-B1	58.386	2.4	1	1	1	0.892	0.605	0.715	1.239	1.234	1.057	1.596	0.0183007
A0A0E3Z6M6	Alpha-gliadin (Fragment) OS=Triticum aestivum OX=4565 GN=Gli-2 PE=4 SV=1	Gli-2	32.041	17.9	2	1	7	1.514	1.606	1.405	0.639	0.681	0.607	0.426	7.49346e-05
A0A0E3Z7G8	Alpha-gliadin (Fragment) OS=Triticum aestivum OX=4565 GN=Gli-2 PE=4 SV=1	Gli-2	32.666	5.3	1	1	5	1.323	1.374	1.641	0.672	0.632	0.644	0.449	0.000318783
A0A0F7GA49	WSI18 protein OS=Triticum aestivum OX=4565 PE=2 SV=1	--	22.757	54.7	8	3	39	0.896	0.898	0.903	1.072	1.084	1.062	1.193	1.00205e-05
A0A0H4MAT1	Dehydrin OS=Triticum aestivum OX=4565 GN=Wdhn1 PE=2 SV=1	Wdhn1	13.93	48.1	4	2	10	0.852	1.079	0.971	1.027	1.037	1.04	1.07	0.352514
A0A0H4TM98	Chitinase OS=Triticum aestivum OX=4565 PE=4 SV=1	--	33.565	34.1	7	2	18	0.83	0.91	0.795	1.112	1.107	1.129	1.321	0.00225959
A0A0K1YXN8	Non-specific serine/threonine protein kinase OS=Triticum aestivum OX=4565 PE=2 SV=1	--	56.961	15.4	9	5	13	0.944	0.938	0.954	1.06	1.064	1.03	1.112	0.000734006
A0A0K2QJB4	Alpha/beta-gliadin OS=Triticum aestivum OX=4565 PE=4 SV=1	--	33.648	10.2	1	1	1	1.753	1.556	1.262	0.749	0.304	0.92	0.432	0.0575469
A0A0K2QJX7	Alpha/beta-gliadin OS=Triticum aestivum OX=4565 GN=Gli-2 PE=4 SV=1	Gli-2	35.524	16.7	2	1	8	1.128	1.786	1.786	0.621	0.708	0.578	0.406	0.00577885
A0A0K2RVI9	MFT-3B-1 OS=Triticum aestivum OX=4565 GN=MFT-3B-1 PE=3 SV=1	MFT-3B-1	19.316	21.7	3	1	3
A0A0N7ILR9	Modifier of transcription 1-D1 OS=Triticum aestivum OX=4565 GN=MOT1-D1 PE=4 SV=1	MOT1-D1	229.56	3.6	6	6	6	1.088	0.886	0.968	0.976	1.013	1.036	1.028	0.642433
A0A125RLL8	MBD6-5AS OS=Triticum aestivum OX=4565 PE=2 SV=1	--	45.045	75.2	18	13	44	0.934	0.966	0.945	1.027	1.038	1.02	1.084	0.00187532
A0A140KPV0	GA3ox-B3 protein OS=Triticum aestivum OX=4565 GN=GA3ox-B3 PE=3 SV=1	GA3ox-B3	41.343	5.6	2	2	6	1.297	1.156	1.353	0.821	0.811	0.893	0.663	0.00185763
A0A173FEH2	SKP1-like protein OS=Triticum aestivum OX=4565 GN=tsk1 PE=2 SV=1	tsk1	19.059	43.4	5	2	17	0.967	1.024	0.996	1.033	0.982	0.98	1.003	0.916994
A0A1B1X3I2	L-galactono-1,4-lactone dehydrogenase OS=Triticum aestivum OX=4565 GN=GLDH PE=4 SV=1	GLDH	66.124	20	11	1	19	0.962	0.881	0.908	1.106	0.986	1.08	1.153	0.0310129
A0A1B5GE57	Caleosin OS=Triticum aestivum OX=4565 GN=Clo2 PE=2 SV=1	Clo2	27.817	32	6	3	14	1.21	1.235	1.349	0.789	0.835	0.774	0.632	0.000344483
A0A1B5GFV6	Caleosin OS=Triticum aestivum OX=4565 GN=Clo10 PE=2 SV=1	Clo10	27.423	5	1	1	2	1.13	1.088	1.264	0.91	0.865	0.923	0.775	0.00670868
A0A1D5RU47	Nucleosome assembly protein 1 OS=Triticum aestivum OX=4565 PE=3 SV=1	--	41.748	19.7	5	4	7	1.029	0.974	1.17	0.934	1.03	0.899	0.902	0.208614
A0A1D5S072	Complex III subunit 9 OS=Triticum aestivum OX=4565 PE=3 SV=1	--	7.2413	12.7	1	1	1	0.876	0.932	0.874	1.091	1.091	1.039	1.201	0.00232676
A0A1D5S088	Pre-mRNA-processing factor 19 OS=Triticum aestivum OX=4565 PE=3 SV=1	--	57.676	38.1	16	1	29	0.943	0.98	0.976	1.023	1.02	1.035	1.062	0.00987285
A0A1D5SB94	Ras-related protein Rab7 OS=Triticum aestivum OX=4565 PE=4 SV=1	--	22.927	51	8	2	17	0.972	1.057	1.072	0.962	0.992	1.016	0.958	0.28451
A0A1D5SEC3	PHB domain-containing protein OS=Triticum aestivum OX=4565 PE=4 SV=1	--	27.498	13.8	3	3	6	1.167	1.267	1.049	0.88	0.897	0.887	0.765	0.00848706
A0A1D5SGL2	NAD(P)H dehydrogenase (quinone) OS=Triticum aestivum OX=4565 PE=3 SV=1	--	21.782	42.2	6	4	12	1.11	1.161	1.209	0.897	0.919	0.884	0.776	0.000734503
A0A1D5SH22	ADP-ribosylation factor OS=Triticum aestivum OX=4565 PE=3 SV=1	--	21.545	28.8	4	4	4	0.851	0.914	1.018	1.045	1.098	1.014	1.134	0.0876456
A0A1D5SLF7	Nucleic acid-binding protein OS=Triticum aestivum OX=4565 PE=4 SV=1	--	14.015	47.2	5	2	11	1.199	1.265	1.206	0.853	0.87	0.875	0.708	5.00704e-05
A0A1D5SLI4	40S ribosomal protein S4 OS=Triticum aestivum OX=4565 PE=3 SV=1	--	29.95	57.4	16	16	52	0.94	0.948	0.917	1.048	1.054	1.029	1.116	0.000871628
A0A1D5SRF8	Alpha,alpha-trehalose-phosphate synthase (UDP-forming) OS=Triticum aestivum OX=4565 GN=TPS1 PE=2 SV=1	TPS1	111.32	6.9	6	6	7	1.01	1.006	0.988	1.014	0.99	1.001	1	0.974398
A0A1D5SRX8	60S ribosomal protein L18a OS=Triticum aestivum OX=4565 PE=3 SV=1	--	21.284	41.6	8	5	37	0.941	0.977	0.947	1.021	1.036	1.003	1.068	0.0115061
A0A1D5SS06	MHD domain-containing protein OS=Triticum aestivum OX=4565 PE=3 SV=1	--	43.578	17.7	5	2	5	1.047	0.846	0.968	1.039	0.989	1.072	1.084	0.277619
A0A1D5T8I8	L51_S25_CI-B8 domain-containing protein OS=Triticum aestivum OX=4565 PE=3 SV=1	--	10.71	31.6	3	2	4	0.926	0.977	0.942	1.044	1.034	1.021	1.089	0.00738169
A0A1D5TC50	Casein kinase II subunit beta OS=Triticum aestivum OX=4565 PE=3 SV=1	--	27.837	4.8	1	1	1	1.152	1.234	1.126	0.875	0.909	0.894	0.763	0.000801688
A0A1D5TKM2	Eukaryotic translation initiation factor 5A OS=Triticum aestivum OX=4565 GN=CAMPLR22A2D_LOCUS1713 PE=3 SV=1	CAMPLR22A2D_LOCUS1713	17.344	35	4	3	15	1.07	1.038	0.967	1.013	0.983	1.024	0.982	0.621428
A0A1D5TPB6	Ribosomal protein L19 OS=Triticum aestivum OX=4565 PE=3 SV=1	--	24.26	29.7	5	1	36	1.06	1.012	0.94	0.997	1.035	0.989	1.003	0.920483
A0A1D5TSA8	Knot1 domain-containing protein OS=Triticum aestivum OX=4565 PE=3 SV=1	--	10.665	9.7	1	1	1
A0A1D5U0A3	Prefoldin subunit 1 OS=Triticum aestivum OX=4565 PE=3 SV=1	--	14.836	48.8	5	1	7	0.718	1.179	0.987	1.046	1.078	0.968	1.072	0.581063
A0A1D5U586	Wound-induced basic protein OS=Triticum aestivum OX=4565 PE=4 SV=1	--	5.6053	22.9	1	1	1
A0A1D5U703	NADH dehydrogenase [ubiquinone] iron-sulfur protein 4, mitochondrial OS=Triticum aestivum OX=4565 PE=3 SV=1	--	17.322	29.9	3	3	4	0.957	0.896	0.895	1.054	1.092	0.963	1.131	0.0479331
A0A1D5U807	Ribosomal protein L19 OS=Triticum aestivum OX=4565 PE=3 SV=1	--	24.453	29.4	5	1	32	1.005	0.9	1.036	0.983	1.037	0.926	1.002	0.96606
A0A1D5UB33	AAI domain-containing protein OS=Triticum aestivum OX=4565 PE=3 SV=1	--	21.485	5.1	1	1	1	1.275	1.243	1.167	0.818	0.891	0.854	0.696	0.000548392
A0A1D5UFU5	ATP-dependent Clp protease proteolytic subunit OS=Triticum aestivum OX=4565 GN=CAMPLR22A2D_LOCUS3755 PE=3 SV=1	CAMPLR22A2D_LOCUS3755	31.969	16.3	2	1	3	0.981	0.852	1.087	1.116	0.952	0.997	1.05	0.57941
A0A1D5UGB6	Glutathione peroxidase OS=Triticum aestivum OX=4565 GN=PHGPX6 PE=2 SV=1	PHGPX6	18.457	52.4	6	1	14	1.08	1.193	1.117	0.941	0.986	0.867	0.824	0.0151902
A0A1D5UH99	Chitinase OS=Triticum aestivum OX=4565 GN=CAMPLR22A2D_LOCUS3502 PE=4 SV=1	CAMPLR22A2D_LOCUS3502	28.98	33.5	8	1	42	0.889	0.824	0.836	1.065	1.081	1.159	1.297	0.0017533
A0A1D5UHB1	Genome assembly, chromosome: II OS=Triticum aestivum OX=4565 GN=CAMPLR22A2D_LOCUS3387 PE=4 SV=1	CAMPLR22A2D_LOCUS3387	30.616	7.9	2	2	2	1.006	1.026	0.872	1.054	1.017	1.004	1.059	0.325952
A0A1D5UHC6	Genome assembly, chromosome: II OS=Triticum aestivum OX=4565 GN=CAMPLR22A2D_LOCUS5783 PE=3 SV=1	CAMPLR22A2D_LOCUS5783	12.808	14.7	1	1	1	0.896	0.942	1.21	0.931	0.945	1.103	0.977	0.881894
A0A1D5UHV4	Protein phosphatase methylesterase 1 OS=Triticum aestivum OX=4565 GN=CAMPLR22A2D_LOCUS3105 PE=3 SV=1	CAMPLR22A2D_LOCUS3105	37.705	17.4	5	5	6	0.977	1.042	1.108	0.876	0.981	0.942	0.895	0.0876705
A0A1D5UHW9	Enhancer of rudimentary homolog OS=Triticum aestivum OX=4565 GN=CAMPLR22A2D_LOCUS3546 PE=3 SV=1	CAMPLR22A2D_LOCUS3546	12.043	11.7	1	1	1
A0A1D5UIC2	Genome assembly, chromosome: II OS=Triticum aestivum OX=4565 GN=CAMPLR22A2D_LOCUS3361 PE=3 SV=1	CAMPLR22A2D_LOCUS3361	32.335	25.2	6	2	7	1.256	1.209	0.849	0.865	0.943	0.996	0.846	0.306009
A0A1D5UJ72	Genome assembly, chromosome: II OS=Triticum aestivum OX=4565 GN=CAMPLR22A2D_LOCUS5852 PE=4 SV=1	CAMPLR22A2D_LOCUS5852	22.215	15.3	2	2	2	1.134	1.163	1.161	0.958	0.894	0.863	0.785	0.00156851
A0A1D5UK19	Genome assembly, chromosome: II OS=Triticum aestivum OX=4565 GN=CAMPLR22A2D_LOCUS2473 PE=4 SV=1	CAMPLR22A2D_LOCUS2473	40.091	11.4	3	1	5	0.951	1.053	1.153	0.954	0.979	0.958	0.916	0.205019
A0A1D5UK41	Genome assembly, chromosome: II OS=Triticum aestivum OX=4565 GN=CAMPLR22A2D_LOCUS4557 PE=4 SV=1	CAMPLR22A2D_LOCUS4557	61.393	13.8	5	5	8	0.965	0.948	0.913	1.035	1.049	1.015	1.097	0.00814772
A0A1D5UKL0	Genome assembly, chromosome: II OS=Triticum aestivum OX=4565 GN=CAMPLR22A2D_LOCUS3394 PE=3 SV=1	CAMPLR22A2D_LOCUS3394	54.995	4.9	2	2	2	0.91	0.901	0.92	1.036	1.074	1.078	1.167	0.000385802
A0A1D5UKQ5	Genome assembly, chromosome: II OS=Triticum aestivum OX=4565 GN=CAMPLR22A2D_LOCUS4394 PE=4 SV=1	CAMPLR22A2D_LOCUS4394	63.839	8.8	4	4	6	0.896	0.986	0.972	1.042	1.012	1.029	1.08	0.0655726
A0A1D5UKU8	Genome assembly, chromosome: II OS=Triticum aestivum OX=4565 GN=CAMPLR22A2D_LOCUS4529 PE=4 SV=1	CAMPLR22A2D_LOCUS4529	19.593	30.8	4	1	8	1.204	1.226	1.317	0.804	0.869	0.853	0.674	0.000397558
A0A1D5UKU9	Genome assembly, chromosome: II OS=Triticum aestivum OX=4565 GN=CAMPLR22A2D_LOCUS4528 PE=4 SV=1	CAMPLR22A2D_LOCUS4528	18.673	12.9	1	1	1	1.142	1.11	1.221	0.952	0.816	0.934	0.778	0.0108371
A0A1D5UKZ4	40S ribosomal protein S8 OS=Triticum aestivum OX=4565 GN=CAMPLR22A2D_LOCUS2741 PE=3 SV=1	CAMPLR22A2D_LOCUS2741	25.262	46.7	8	1	41	0.97	0.967	0.923	1.05	1.054	1.046	1.101	0.00394936
A0A1D5UKZ7	Genome assembly, chromosome: II OS=Triticum aestivum OX=4565 GN=CAMPLR22A2D_LOCUS5531 PE=4 SV=1	CAMPLR22A2D_LOCUS5531	41.63	15.6	5	2	6	0.973	1.035	1.105	0.929	0.962	1.046	0.943	0.317152
A0A1D5UL37	Peroxidase OS=Triticum aestivum OX=4565 GN=CAMPLR22A2D_LOCUS5724 PE=3 SV=1	CAMPLR22A2D_LOCUS5724	35.68	51.5	13	6	21	0.855	0.843	0.881	1.09	1.112	1.141	1.296	0.000151578
A0A1D5ULC8	Genome assembly, chromosome: II OS=Triticum aestivum OX=4565 GN=CAMPLR22A2D_LOCUS4464 PE=3 SV=1	CAMPLR22A2D_LOCUS4464	71.597	11.6	6	6	7	1.056	0.98	0.991	0.994	0.951	0.998	0.972	0.375306
A0A1D5ULR8	Genome assembly, chromosome: II OS=Triticum aestivum OX=4565 GN=CAMPLR22A2D_LOCUS3739 PE=3 SV=1	CAMPLR22A2D_LOCUS3739	27.573	6.4	1	1	2	0.994	0.969	0.922	1.062	0.949	1.074	1.069	0.21866
A0A1D5UM77	Genome assembly, chromosome: II OS=Triticum aestivum OX=4565 GN=CAMPLR22A2D_LOCUS4302 PE=4 SV=1	CAMPLR22A2D_LOCUS4302	92.949	7.6	5	5	5	0.982	0.943	0.91	1.023	1.047	1.032	1.094	0.0170998
A0A1D5UMD3	RNA polymerase II C-terminal domain phosphatase-like OS=Triticum aestivum OX=4565 GN=CAMPLR22A2D_LOCUS2921 PE=4 SV=1	CAMPLR22A2D_LOCUS2921	59.974	8.9	3	3	3	0.847	0.967	0.912	1.093	1.069	1.054	1.18	0.0137967
A0A1D5UMU4	Methyltransferase OS=Triticum aestivum OX=4565 GN=CAMPLR22A2D_LOCUS5603 PE=3 SV=1	CAMPLR22A2D_LOCUS5603	79.209	2.3	2	2	2	1.123	1.03	1.112	0.951	0.914	0.973	0.869	0.0131406
A0A1D5UMU8	Plasma membrane ATPase OS=Triticum aestivum OX=4565 PE=3 SV=1	--	104.73	34	27	18	49	0.991	0.956	0.997	1.002	1.031	1.02	1.037	0.0786687
A0A1D5UNS5	Genome assembly, chromosome: II OS=Triticum aestivum OX=4565 GN=CAMPLR22A2D_LOCUS3433 PE=4 SV=1	CAMPLR22A2D_LOCUS3433	153.35	1.8	2	2	2	1.009	1.057	1.004	0.995	0.976	0.996	0.966	0.127367
A0A1D5UNY7	Genome assembly, chromosome: II OS=Triticum aestivum OX=4565 GN=CAMPLR22A2D_LOCUS3843 PE=3 SV=1	CAMPLR22A2D_LOCUS3843	53.856	25.2	10	2	15	1.158	1.283	1.173	0.905	0.861	0.912	0.741	0.00126598
A0A1D5UPH0	Genome assembly, chromosome: II OS=Triticum aestivum OX=4565 GN=CAMPLR22A2D_LOCUS2813 PE=3 SV=1	CAMPLR22A2D_LOCUS2813	79.864	5.2	3	3	4	1.126	0.79	0.952	1.042	0.999	1.01	1.064	0.522927
A0A1D5UPJ9	UBX domain-containing protein OS=Triticum aestivum OX=4565 GN=CAMPLR22A2D_LOCUS5422 PE=4 SV=1	CAMPLR22A2D_LOCUS5422	50.293	20.2	8	2	14	1.009	1.03	1.024	0.908	0.916	1.037	0.934	0.181248
A0A1D5UPX2	Inorganic diphosphatase OS=Triticum aestivum OX=4565 GN=CAMPLR22A2D_LOCUS5764 PE=3 SV=1	CAMPLR22A2D_LOCUS5764	23.969	19.9	4	1	13	0.991	0.947	1.269	1.018	0.983	0.879	0.898	0.374511
A0A1D5UQZ5	Genome assembly, chromosome: II OS=Triticum aestivum OX=4565 GN=CAMPLR22A2D_LOCUS3567 PE=3 SV=1	CAMPLR22A2D_LOCUS3567	16.881	41.4	7	7	45	0.906	0.888	0.873	1.11	1.087	1.067	1.224	0.000208341
A0A1D5URM4	Genome assembly, chromosome: II OS=Triticum aestivum OX=4565 GN=CAMPLR22A2D_LOCUS2576 PE=3 SV=1	CAMPLR22A2D_LOCUS2576	58.057	10	4	4	6	1.064	0.985	1.058	0.94	1.016	0.99	0.948	0.190587
A0A1D5URS1	Adenosylhomocysteinase OS=Triticum aestivum OX=4565 GN=CAMPLR22A2D_LOCUS4880 PE=3 SV=1	CAMPLR22A2D_LOCUS4880	53.196	53	19	1	84	0.909	0.98	0.973	1.046	0.974	1.08	1.083	0.109834
A0A1D5URZ6	Genome assembly, chromosome: II OS=Triticum aestivum OX=4565 GN=CAMPLR22A2D_LOCUS3844 PE=4 SV=1	CAMPLR22A2D_LOCUS3844	64.124	32.2	16	1	31	0.975	1.004	1.002	1.025	0.964	1.035	1.014	0.595589
A0A1D5US94	Genome assembly, chromosome: II OS=Triticum aestivum OX=4565 GN=CAMPLR22A2D_LOCUS5496 PE=3 SV=1	CAMPLR22A2D_LOCUS5496	38.768	38.6	11	10	19	1.226	1.227	1.219	0.814	0.812	0.868	0.679	6.03513e-05
A0A1D5UT08	Genome assembly, chromosome: II OS=Triticum aestivum OX=4565 GN=CAMPLR22A2D_LOCUS2802 PE=4 SV=1	CAMPLR22A2D_LOCUS2802	57.425	18.9	7	7	10	0.926	0.946	0.958	0.974	1.052	1.015	1.075	0.0426022
A0A1D5UT34	Genome assembly, chromosome: II OS=Triticum aestivum OX=4565 GN=CAMPLR22A2D_LOCUS3698 PE=3 SV=1	CAMPLR22A2D_LOCUS3698	57.49	21.9	10	1	15
A0A1D5UT64	Genome assembly, chromosome: II OS=Triticum aestivum OX=4565 GN=CAMPLR22A2D_LOCUS5749 PE=3 SV=1	CAMPLR22A2D_LOCUS5749	55.048	9	4	4	6	0.98	0.911	0.936	1.003	1.049	1.051	1.098	0.0235543
A0A1D5UTH5	Genome assembly, chromosome: II OS=Triticum aestivum OX=4565 GN=CAMPLR22A2D_LOCUS2981 PE=4 SV=1	CAMPLR22A2D_LOCUS2981	24.239	9.8	2	1	2	1.012	1.01	0.99	0.997	0.885	1.119	0.996	0.910076
A0A1D5UTZ2	NAD(P)H dehydrogenase (quinone) OS=Triticum aestivum OX=4565 GN=CAMPLR22A2D_LOCUS2615 PE=3 SV=1	CAMPLR22A2D_LOCUS2615	21.497	17.2	3	1	6
A0A1D5UTZ7	Genome assembly, chromosome: II OS=Triticum aestivum OX=4565 GN=CAMPLR22A2D_LOCUS2818 PE=4 SV=1	CAMPLR22A2D_LOCUS2818	30.858	10.7	2	2	5	1.06	1.014	1.01	0.942	1.025	0.989	0.958	0.213991
A0A1D5UU14	Genome assembly, chromosome: II OS=Triticum aestivum OX=4565 GN=CAMPLR22A2D_LOCUS2891 PE=4 SV=1	CAMPLR22A2D_LOCUS2891	33.693	34.4	7	1	26	0.956	1.08	1.224	1.001	0.87	1.037	0.892	0.277786
A0A1D5UU37	Genome assembly, chromosome: II OS=Triticum aestivum OX=4565 GN=CAMPLR22A2D_LOCUS3540 PE=3 SV=1	CAMPLR22A2D_LOCUS3540	48.882	12.9	3	3	3	1.041	1.017	1.094	0.996	0.911	1.004	0.924	0.102057
A0A1D5UUC8	Genome assembly, chromosome: II OS=Triticum aestivum OX=4565 GN=CAMPLR22A2D_LOCUS5681 PE=4 SV=1	CAMPLR22A2D_LOCUS5681	52.886	5.2	2	1	2	1.179	0.89	0.815	1.163	1.082	0.844	1.071	0.650564
A0A1D5UUJ3	Genome assembly, chromosome: II OS=Triticum aestivum OX=4565 GN=CAMPLR22A2D_LOCUS345 PE=4 SV=1	CAMPLR22A2D_LOCUS345	23.197	17.5	3	3	4	0.981	0.847	0.877	1.093	1.085	1.09	1.208	0.0125784
A0A1D5UUP9	Genome assembly, chromosome: II OS=Triticum aestivum OX=4565 GN=CAMPLR22A2D_LOCUS1333 PE=3 SV=1	CAMPLR22A2D_LOCUS1333	10.928	45	4	4	9	0.905	0.93	1.076	1.024	0.956	1.03	1.034	0.575566
A0A1D5UVB2	Genome assembly, chromosome: II OS=Triticum aestivum OX=4565 GN=CAMPLR22A2D_LOCUS1678 PE=4 SV=1	CAMPLR22A2D_LOCUS1678	36.833	4.5	2	2	2	1.127	1.08	1.077	0.946	0.898	0.982	0.861	0.00720291
A0A1D5UVU1	Transketolase OS=Triticum aestivum OX=4565 GN=CAMPLR22A2D_LOCUS615 PE=3 SV=1	CAMPLR22A2D_LOCUS615	76.358	35.2	18	4	36	0.938	0.936	0.983	1.036	1.002	1.047	1.08	0.0207835
A0A1D5UWE7	Genome assembly, chromosome: II OS=Triticum aestivum OX=4565 GN=CAMPLR22A2D_LOCUS1887 PE=3 SV=1	CAMPLR22A2D_LOCUS1887	113.02	10.4	10	1	11
A0A1D5UXN7	Amine oxidase OS=Triticum aestivum OX=4565 GN=CAMPLR22A2D_LOCUS627 PE=3 SV=1	CAMPLR22A2D_LOCUS627	81.117	15.7	9	3	14	0.926	1.019	1.059	1.046	1.012	0.977	1.01	0.809534
A0A1D5UXT7	Cysteine proteinase inhibitor OS=Triticum aestivum OX=4565 GN=CAMPLR22A2D_LOCUS1134 PE=3 SV=1	CAMPLR22A2D_LOCUS1134	13.083	59.3	6	2	17	1.064	1.168	1.06	0.962	0.907	0.952	0.857	0.013633
A0A1D5UXX7	Adenylate kinase OS=Triticum aestivum OX=4565 GN=CAMPLR22A2D_LOCUS311 PE=3 SV=1	CAMPLR22A2D_LOCUS311	26.92	5	1	1	1	1.006	0.81	0.929	1.101	0.986	1.089	1.157	0.109267
A0A1D5UYQ8	Genome assembly, chromosome: II OS=Triticum aestivum OX=4565 GN=CAMPLR22A2D_LOCUS642 PE=3 SV=1	CAMPLR22A2D_LOCUS642	56.245	19.1	9	9	10	0.902	0.958	0.938	1.057	1.034	1.051	1.123	0.00350419
A0A1D5UZ50	Genome assembly, chromosome: II OS=Triticum aestivum OX=4565 GN=CAMPLR22A2D_LOCUS956 PE=4 SV=1	CAMPLR22A2D_LOCUS956	25.916	35.6	7	3	10	1.061	0.981	1.081	0.948	1.027	0.955	0.938	0.180184
A0A1D5UZY9	Oxoglutarate dehydrogenase (succinyl-transferring) OS=Triticum aestivum OX=4565 GN=CAMPLR22A2D_LOCUS648 PE=3 SV=1	CAMPLR22A2D_LOCUS648	114.8	33	28	1	55	0.836	0.77	0.879	1.088	1.084	1.175	1.347	0.00306964
A0A1D5V0B3	Genome assembly, chromosome: II OS=Triticum aestivum OX=4565 GN=CAMPLR22A2D_LOCUS1603 PE=3 SV=1	CAMPLR22A2D_LOCUS1603	38.974	28.8	6	2	15	1.252	1.085	1.176	0.882	0.924	0.871	0.762	0.00391373
A0A1D5V0T8	4-hydroxy-7-methoxy-3-oxo-3,4-dihydro-2H-1,4-benzoxazin-2-yl glucosidebeta-D-glucosidase OS=Triticum aestivum OX=4565 GN=CAMPLR22A2D_LOCUS1202 PE=3 SV=1	CAMPLR22A2D_LOCUS1202	57.097	26.8	13	1	37	1.208	1.141	1.241	0.85	0.917	0.861	0.732	0.000793428
A0A1D5V0W9	Genome assembly, chromosome: II OS=Triticum aestivum OX=4565 GN=CAMPLR22A2D_LOCUS1601 PE=3 SV=1	CAMPLR22A2D_LOCUS1601	38.965	43.9	9	4	26	0.904	1.079	0.882	1.056	1.024	1.085	1.105	0.19036
A0A1D5V1B1	Genome assembly, chromosome: II OS=Triticum aestivum OX=4565 GN=CAMPLR22A2D_LOCUS970 PE=3 SV=1	CAMPLR22A2D_LOCUS970	25.812	5.6	1	1	2	0.907	0.819	0.949	1.108	0.942	1.171	1.204	0.0796683
A0A1D5V2K0	Genome assembly, chromosome: II OS=Triticum aestivum OX=4565 GN=CAMPLR22A2D_LOCUS1516 PE=3 SV=1	CAMPLR22A2D_LOCUS1516	14.8	46.3	3	1	6	1.342	1.272	1.332	0.844	0.727	0.822	0.606	0.000509152
A0A1D5V2W7	Dihydrolipoamide acetyltransferase component of pyruvate dehydrogenase complex OS=Triticum aestivum OX=4565 GN=CAMPLR22A2D_LOCUS610 PE=3 SV=1	CAMPLR22A2D_LOCUS610	55.185	17.1	6	6	11	1.082	1.018	1.069	0.93	0.983	0.982	0.914	0.0257975
A0A1D5V3A3	Genome assembly, chromosome: II OS=Triticum aestivum OX=4565 GN=CAMPLR22A2D_LOCUS306 PE=4 SV=1	CAMPLR22A2D_LOCUS306	21.776	12.2	2	2	2	0.92	0.857	0.971	1.063	1.065	1.05	1.156	0.0157956
A0A1D5V3C4	Genome assembly, chromosome: II OS=Triticum aestivum OX=4565 GN=CAMPLR22A2D_LOCUS1934 PE=4 SV=1	CAMPLR22A2D_LOCUS1934	29.637	20.6	4	4	5	1.026	0.948	0.964	1.031	1.002	1.038	1.045	0.165087
A0A1D5V794	Pribosyltran domain-containing protein OS=Triticum aestivum OX=4565 PE=3 SV=1	--	43.897	5.2	2	2	2	1.075	1.09	1.069	0.946	0.922	0.99	0.884	0.00455698
A0A1D5VHV8	Asparagine synthetase [glutamine-hydrolyzing] OS=Triticum aestivum OX=4565 GN=ASN2 PE=2 SV=1	ASN2	65.057	36.1	14	1	26	1.065	1.29	1.169	0.842	0.888	0.94	0.758	0.0124822
A0A1D5VQ90	Secretory carrier-associated membrane protein OS=Triticum aestivum OX=4565 PE=3 SV=1	--	32.214	12.2	2	2	2	0.991	1.139	0.929	1.001	0.991	0.981	0.972	0.701392
A0A1D5VX51	Protein kinase domain-containing protein OS=Triticum aestivum OX=4565 PE=3 SV=1	--	51.891	19.2	8	5	9	0.989	0.877	1.028	1.016	1.084	0.985	1.066	0.304388
A0A1D5W7I4	Ribosomal protein OS=Triticum aestivum OX=4565 PE=3 SV=1	--	24.633	24.5	5	3	12	1.018	0.946	0.924	0.939	0.994	1.05	1.033	0.500397
A0A1D5W7M9	GTP-binding protein YPTM2-like OS=Triticum aestivum OX=4565 PE=4 SV=1	--	22.503	48.3	8	4	17	0.956	1.043	0.978	1.042	1.002	1.004	1.024	0.453146
A0A1D5W940	PUA domain-containing protein OS=Triticum aestivum OX=4565 PE=4 SV=1	--	20.371	38.7	3	3	9	0.965	0.899	0.974	1.019	1.094	0.974	1.088	0.118924
A0A1D5W9E8	Oxidored_q6 domain-containing protein OS=Triticum aestivum OX=4565 PE=3 SV=1	--	22.059	23.8	5	1	7	1.105	0.876	0.873	0.988	1.132	0.989	1.089	0.375786
A0A1D5WIS4	Fructose-bisphosphate aldolase OS=Triticum aestivum OX=4565 GN=FBA15 PE=3 SV=1	FBA15	38.782	63.4	18	1	135	1.015	0.981	0.942	1.028	0.988	1.012	1.031	0.280485
A0A1D5WMG7	Mitochondrial acidic protein MAM33 OS=Triticum aestivum OX=4565 PE=4 SV=1	--	26.479	18.6	4	4	6	0.982	0.922	0.924	1.079	1.039	1.027	1.112	0.0139453
A0A1D5WQ15	MHD domain-containing protein OS=Triticum aestivum OX=4565 PE=3 SV=1	--	43.426	20.3	6	3	6	1.049	0.978	1.073	0.975	0.917	1.018	0.939	0.198751
A0A1D5WVM8	Carboxypeptidase OS=Triticum aestivum OX=4565 GN=GS5 PE=2 SV=1	GS5	54.275	3.3	1	1	1
A0A1D5WW05	Pyruvate kinase OS=Triticum aestivum OX=4565 PE=3 SV=1	--	55.536	29.4	12	1	24	0.858	0.934	1.033	1.041	1.044	1.042	1.107	0.12343
A0A1D5X2E0	Protein transport protein Sec61 subunit beta OS=Triticum aestivum OX=4565 PE=3 SV=1	--	11.031	36.9	3	2	6	1.144	1.086	1.082	1.005	0.975	0.885	0.865	0.0260621
A0A1D5X4P8	Vacuolar protein sorting-associated protein 26A OS=Triticum aestivum OX=4565 PE=3 SV=1	--	33.7	27	6	6	12	1.006	1.052	0.983	0.954	0.991	0.98	0.962	0.166837
A0A1D5XIN1	Small nuclear ribonucleoprotein Sm D2 OS=Triticum aestivum OX=4565 PE=3 SV=1	--	12.096	51.9	5	5	9	0.936	0.914	0.876	1.023	1.051	1.092	1.161	0.00524623
A0A1D5XRD4	Mitochondrial import receptor subunit TOM6 homolog OS=Triticum aestivum OX=4565 PE=4 SV=1	--	6.3436	14.3	1	1	1	0.99	0.834	0.905	1.059	1.042	1.088	1.169	0.036449
A0A1D5XT96	ATP citrate synthase OS=Triticum aestivum OX=4565 PE=3 SV=1	--	45.177	10	4	1	6	0.957	0.857	0.841	1.113	1.091	1.033	1.219	0.0123633
A0A1D5Y0B5	ARM repeat superfamily protein OS=Triticum aestivum OX=4565 PE=4 SV=1	--	22.836	4.4	1	1	2
A0A1D5Y7B6	Formate dehydrogenase, mitochondrial OS=Triticum aestivum OX=4565 PE=3 SV=1	--	39.531	37.2	12	1	47	1.805	1.646	1.681	0.528	0.533	0.556	0.315	3.57169e-06
A0A1D5YA13	H/ACA ribonucleoprotein complex subunit OS=Triticum aestivum OX=4565 PE=3 SV=1	--	17.191	38.9	4	4	10	0.865	0.931	0.91	1.058	1.076	1.048	1.176	0.00213944
A0A1D5YJJ4	acidPPc domain-containing protein OS=Triticum aestivum OX=4565 PE=3 SV=1	--	32.741	4.4	1	1	1	0.833	1.029	0.873	1.058	1.049	1.077	1.164	0.0728321
A0A1D5YKH2	Histone H2A OS=Triticum aestivum OX=4565 PE=3 SV=1	--	14.487	7.3	1	1	2	0.964	0.926	0.926	1.035	1.043	1.054	1.112	0.00178446
A0A1D5YM85	Alanine transaminase OS=Triticum aestivum OX=4565 GN=TaAQsd1 PE=3 SV=1	TaAQsd1	54.478	40.9	16	3	36	0.886	0.932	0.874	1.073	1.086	1.055	1.194	0.00112673
A0A1D5YNP5	Small nuclear ribonucleoprotein Sm D3 OS=Triticum aestivum OX=4565 PE=3 SV=1	--	14.506	34.1	3	3	8	0.956	1.017	1.032	1.018	0.978	0.955	0.982	0.581531
A0A1D5YQ12	Ferritin OS=Triticum aestivum OX=4565 GN=Fer-5B PE=2 SV=1	Fer-5B	27.994	43.4	8	1	37	0.992	0.632	0.987	1.074	1.131	1.062	1.251	0.179491
A0A1D5YUV5	AAA domain-containing protein OS=Triticum aestivum OX=4565 PE=3 SV=1	--	37.445	28.3	7	7	11	0.953	0.904	0.983	1.075	1.042	1.061	1.119	0.0123251
A0A1D5YVB5	Cytochrome c oxidase subunit 5C OS=Triticum aestivum OX=4565 PE=3 SV=1	--	7.0262	12.7	1	1	2	0.854	0.844	0.936	1.05	1.093	1.108	1.234	0.00441192
A0A1D5YY58	Proteasome subunit alpha type OS=Triticum aestivum OX=4565 PE=3 SV=1	--	27.288	38.2	8	3	23	1.006	0.914	0.998	0.986	1.042	1.008	1.04	0.309461
A0A1D5YYZ5	Ferredoxin OS=Triticum aestivum OX=4565 PE=4 SV=1	--	17.175	53.1	7	7	14	0.871	0.885	0.896	1.083	1.139	1.059	1.237	0.000768888
A0A1D5Z340	60S ribosomal protein L7a OS=Triticum aestivum OX=4565 PE=3 SV=1	--	29.409	28.2	9	1	20	0.932	0.821	0.84	1.126	1.05	1.102	1.264	0.00594712
A0A1D5ZAP2	Serine/threonine-protein phosphatase OS=Triticum aestivum OX=4565 PE=3 SV=1	--	34.918	11.1	3	2	4	1.026	1.036	0.978	1.038	1.024	0.926	0.983	0.673688
A0A1D5ZBB4	Vesicle-associated membrane protein 726 OS=Triticum aestivum OX=4565 PE=3 SV=1	--	24.965	22.1	5	5	14	0.97	0.952	0.956	1.01	1.082	1.025	1.083	0.0215946
A0A1D5ZBZ9	Uncharacterized protein OS=Triticum aestivum OX=4565 PE=4 SV=1	--	15.34	42.8	5	2	13	0.888	0.935	0.831	1.065	1.09	1.083	1.22	0.00455401
A0A1D5ZL98	rRNA N-glycosylase OS=Triticum aestivum OX=4565 PE=3 SV=1	--	30.331	29.5	7	1	82	1.217	1.088	1.103	1.031	0.814	0.899	0.805	0.0460715
A0A1D5ZLT8	ADF-H domain-containing protein OS=Triticum aestivum OX=4565 PE=3 SV=1	--	16.084	64.5	7	7	35	1.041	1.077	1.026	0.994	0.97	0.962	0.931	0.0146019
A0A1D5ZQU3	AP complex subunit sigma OS=Triticum aestivum OX=4565 PE=3 SV=1	--	18.648	23	3	3	5	0.946	0.957	1.005	0.977	1.004	0.998	1.024	0.295752
A0A1D5ZVN9	BOWMAN_BIRK domain-containing protein OS=Triticum aestivum OX=4565 PE=4 SV=1	--	9.9825	48.4	3	3	10	1.292	1.328	1.211	0.803	0.774	0.85	0.634	0.0002926
A0A1D5ZW25	Ras-related protein RABA2a OS=Triticum aestivum OX=4565 PE=4 SV=1	--	23.64	54.4	9	7	13	1.072	1.047	1.062	0.968	0.947	0.952	0.901	0.00040091
A0A1D6A3W9	Prefoldin subunit 3 OS=Triticum aestivum OX=4565 PE=3 SV=1	--	21.705	44.1	6	6	10	1.041	0.962	1.075	0.967	0.955	0.982	0.943	0.167603
A0A1D6AM47	Aquaporin OS=Triticum aestivum OX=4565 GN=PIP1 PE=3 SV=1	PIP1	30.875	13.4	2	2	6	1.004	0.85	1.026	1.106	1.022	1.05	1.103	0.187258
A0A1D6AY03	ADP-ribosylation factor OS=Triticum aestivum OX=4565 PE=3 SV=1	--	21.839	12.4	2	2	2	0.919	0.976	1.027	1.006	1.034	1.024	1.049	0.217383
A0A1D6B0F9	Protein LURP-one-related 15 OS=Triticum aestivum OX=4565 PE=3 SV=1	--	22.38	26.5	3	3	5	0.962	0.911	0.964	1.047	1.072	1.011	1.103	0.0173862
A0A1D6B2F7	Inhibitor_I29 domain-containing protein OS=Triticum aestivum OX=4565 PE=4 SV=1	--	27.73	11	2	2	2	0.902	0.921	0.883	1.042	1.075	1.088	1.184	0.00067014
A0A1D6B2M0	Succinate--CoA ligase [ADP-forming] subunit beta, mitochondrial OS=Triticum aestivum OX=4565 PE=3 SV=1	--	45.184	43.4	14	14	46	1.029	1.018	0.994	0.998	0.996	0.993	0.982	0.159684
A0A1D6BC85	Ribosomal protein L37 OS=Triticum aestivum OX=4565 PE=3 SV=1	--	10.737	20.4	2	2	5	0.985	1.066	0.933	1.048	1.04	0.949	1.018	0.736282
A0A1D6BIN9	Protein mago nashi homolog OS=Triticum aestivum OX=4565 PE=3 SV=1	--	18.615	18.4	3	3	5	0.996	1.058	0.994	1.026	0.952	1.016	0.982	0.59443
A0A1D6BM14	Nudix hydrolase domain-containing protein OS=Triticum aestivum OX=4565 PE=4 SV=1	--	24.112	18.6	4	4	4	0.981	0.991	1.019	0.992	1.002	0.988	0.997	0.822369
A0A1D6BMH1	Sm protein F OS=Triticum aestivum OX=4565 PE=3 SV=1	--	9.6731	10.3	1	1	1	1.025	0.962	0.958	1.013	1.068	0.968	1.035	0.391902
A0A1D6BQY9	Tubulin beta chain OS=Triticum aestivum OX=4565 PE=3 SV=1	--	50.21	41.9	14	4	44	1.021	1.018	1.018	0.971	1.003	1.032	0.983	0.386136
A0A1D6BYQ7	AAA domain-containing protein OS=Triticum aestivum OX=4565 PE=3 SV=1	--	47.652	56.1	21	3	47	1.014	0.926	0.936	1.012	1.002	1.014	1.053	0.144249
A0A1D6C057	Fructose-1,6-bisphosphate aldolase 19 OS=Triticum aestivum OX=4565 GN=FBA19 PE=3 SV=1	FBA19	148.48	19.6	22	3	33	1.079	1.105	1.035	0.979	0.93	0.946	0.887	0.00793328
A0A1D6CBE4	Reticulon-like protein OS=Triticum aestivum OX=4565 PE=4 SV=1	--	28.09	31.9	9	2	27	0.907	0.91	0.935	1.043	0.977	1.018	1.104	0.00992849
A0A1D6CCF1	BAT2_N domain-containing protein OS=Triticum aestivum OX=4565 PE=4 SV=1	--	14.712	8.5	1	1	1	0.819	0.82	0.933	1.066	1.049	1.177	1.28	0.0117165
A0A1D6CQ74	NADH dehydrogenase [ubiquinone] 1 beta subcomplex subunit 9 OS=Triticum aestivum OX=4565 PE=3 SV=1	--	13.369	64.9	6	6	13	0.83	0.923	0.915	1.092	1.086	1.046	1.208	0.00654299
A0A1D6CRV7	NADH dehydrogenase [ubiquinone] 1 beta subcomplex subunit 2 OS=Triticum aestivum OX=4565 PE=4 SV=1	--	9.0959	9.6	1	1	1	1.032	0.888	0.991	0.992	1.027	1.051	1.055	0.315936
A0A1D6CTY7	Succinate dehydrogenase subunit 6, mitochondrial OS=Triticum aestivum OX=4565 PE=4 SV=1	--	15.727	27.7	3	3	7	0.841	0.954	0.851	1.049	1.134	1.046	1.22	0.0141817
A0A1D6CV91	Epimerase domain-containing protein OS=Triticum aestivum OX=4565 PE=4 SV=1	--	42.344	10.7	4	4	5	0.971	0.984	0.933	1	1.059	1.055	1.078	0.037052
A0A1D6CXF2	Proteasome subunit alpha type OS=Triticum aestivum OX=4565 PE=3 SV=1	--	27.335	27.3	6	1	12	1.12	1.067	1.031	0.959	0.978	0.933	0.892	0.0145204
A0A1D6CXJ5	T-complex protein 1 subunit delta OS=Triticum aestivum OX=4565 PE=3 SV=1	--	57.466	39.1	16	1	30	1.025	1.109	0.985	0.978	0.993	0.964	0.941	0.171661
A0A1D6CZK2	NADH-ubiquinone reductase complex 1 MLRQ subunit OS=Triticum aestivum OX=4565 PE=4 SV=1	--	9.6751	13.8	1	1	1
A0A1D6D5I2	ACB domain-containing protein OS=Triticum aestivum OX=4565 PE=3 SV=1	--	10.022	37	4	1	8	1.311	1.261	1.105	0.866	0.864	0.838	0.698	0.0025114
A0A1D6D9Q7	Genome assembly, chromosome: II OS=Triticum aestivum OX=4565 GN=CAMPLR22A2D_LOCUS2504 PE=4 SV=1	CAMPLR22A2D_LOCUS2504	67.325	10.8	5	4	8	0.889	0.976	0.909	1.051	1.006	1.065	1.125	0.022839
A0A1D6DB09	Genome assembly, chromosome: II OS=Triticum aestivum OX=4565 GN=CAMPLR22A2D_LOCUS3980 PE=3 SV=1	CAMPLR22A2D_LOCUS3980	44.297	9.6	4	4	5	1.119	1.277	1.138	0.855	0.916	0.918	0.761	0.00464275
A0A1D6DET0	Protein-serine/threonine phosphatase OS=Triticum aestivum OX=4565 GN=CAMPLR22A2D_LOCUS2139 PE=4 SV=1	CAMPLR22A2D_LOCUS2139	33.495	30.8	8	2	22	1.037	1.045	1.127	0.963	0.954	0.959	0.896	0.0151227
A0A1D6DFT2	Superoxide dismutase copper chaperone OS=Triticum aestivum OX=4565 GN=CAMPLR22A2D_LOCUS3986 PE=3 SV=1	CAMPLR22A2D_LOCUS3986	32.162	22.7	5	5	11	0.989	0.981	0.94	1.013	1.008	1.055	1.057	0.0602104
A0A1D6DIM7	Obg-like ATPase 1 OS=Triticum aestivum OX=4565 PE=3 SV=1	--	44.341	40.6	15	2	34	0.99	0.972	0.962	1.037	1.042	0.984	1.048	0.0838954
A0A1D6DKF8	Protein MOTHER of FT and TF 1 OS=Triticum aestivum OX=4565 PE=3 SV=1	--	19.518	53.9	6	1	16	1.44	1.522	1.315	0.642	0.689	0.733	0.483	0.000220604
A0A1D6RE03	Usp domain-containing protein OS=Triticum aestivum OX=4565 PE=4 SV=1	--	18.128	49.4	9	1	14	1.455	1.402	1.421	0.737	0.732	0.708	0.509	2.11428e-06
A0A1D6RER0	Delta gliadin-B1 OS=Triticum aestivum OX=4565 GN=Gli-1 PE=4 SV=1	Gli-1	36.575	6	2	2	2	1.591	1.644	1.525	0.602	0.638	0.62	0.391	4.35581e-06
A0A1D6RH05	CULLIN_2 domain-containing protein OS=Triticum aestivum OX=4565 PE=3 SV=1	--	86.789	30.8	22	1	28
A0A1D6RPC5	Genome assembly, chromosome: II OS=Triticum aestivum OX=4565 GN=CAMPLR22A2D_LOCUS2610 PE=3 SV=1	CAMPLR22A2D_LOCUS2610	78.05	5.7	4	1	4	1.063	1.047	1.153	1.015	0.904	0.923	0.871	0.0409204
A0A1D6RPZ0	Genome assembly, chromosome: II OS=Triticum aestivum OX=4565 GN=CAMPLR22A2D_LOCUS735 PE=3 SV=1	CAMPLR22A2D_LOCUS735	37.88	31	9	7	18	0.917	0.91	0.964	1.054	1.036	0.998	1.106	0.0139287
A0A1D6S561	Usp domain-containing protein OS=Triticum aestivum OX=4565 PE=4 SV=1	--	20.745	30.6	4	4	4	1.283	0.612	0.514	1.281	1.033	1.077	1.408	0.218042
A0A1D6S634	CMP/dCMP-type deaminase domain-containing protein OS=Triticum aestivum OX=4565 PE=4 SV=1	--	20.276	41.9	5	5	8	1.088	0.949	1.153	0.993	0.93	0.956	0.903	0.176358
A0A1D6SCP9	Sucrose synthase OS=Triticum aestivum OX=4565 PE=3 SV=1	--	92.634	25.9	20	1	47	1.371	1.52	1.599	0.635	0.656	0.747	0.454	0.0002984
A0A1D6SDJ5	Genome assembly, chromosome: II OS=Triticum aestivum OX=4565 PE=4 SV=1	--	38.544	24.7	5	5	5	0.935	0.92	1.1	0.991	1.019	1.014	1.023	0.671944
A0A1D6SDJ6	Uncharacterized protein OS=Triticum aestivum OX=4565 PE=4 SV=1	--	39.794	17.2	5	4	7	0.92	0.969	0.998	0.974	1.076	1.018	1.063	0.180468
A0A1K0JNG6	Alpha-gliadin OS=Triticum aestivum OX=4565 GN=Gli-D2-15 PE=4 SV=1	Gli-D2-15	35.47	36	4	3	16	1.402	2.019	1.507	0.53	0.668	0.496	0.344	0.00176662
A0A1K0K0R0	Alpha-gliadin OS=Triticum aestivum OX=4565 GN=Gli-D2-4 PE=4 SV=1	Gli-D2-4	33.249	16.6	2	1	14	1.64	1.605	1.693	0.556	0.582	0.587	0.349	1.34196e-06
A0A2K8BA96	Urease accessory protein G OS=Triticum aestivum OX=4565 GN=ureG PE=3 SV=1	ureG	30.549	53.9	12	2	18	0.96	0.977	0.921	1.086	0.986	1.037	1.088	0.0638472
A0A2P1E8S5	Fructose-bisphosphate aldolase OS=Triticum aestivum OX=4565 GN=FBA16 PE=3 SV=1	FBA16	38.878	67	18	1	137	1.223	1.448	1.125	0.843	0.828	0.82	0.656	0.00509929
A0A2X0S2A5	Genome assembly, chromosome: II OS=Triticum aestivum OX=4565 GN=CAMPLR22A2D_LOCUS1334 PE=4 SV=1	CAMPLR22A2D_LOCUS1334	26.88	6.6	1	1	1	1.088	1.158	1.196	0.917	0.916	0.892	0.792	0.00134081
A0A2X0S2Z7	Genome assembly, chromosome: II OS=Triticum aestivum OX=4565 GN=CAMPLR22A2D_LOCUS1527 PE=4 SV=1	CAMPLR22A2D_LOCUS1527	8.7866	30.4	2	2	3	1.046	1.119	1.158	0.923	0.99	0.891	0.844	0.0168415
A0A2X0S3C3	Genome assembly, chromosome: II OS=Triticum aestivum OX=4565 GN=CAMPLR22A2D_LOCUS1690 PE=3 SV=1	CAMPLR22A2D_LOCUS1690	58.572	9	3	3	5	0.908	0.949	0.897	1.112	1.063	1.063	1.176	0.00206566
A0A2X0S3J7	SUMO-activating enzyme subunit OS=Triticum aestivum OX=4565 GN=CAMPLR22A2D_LOCUS1770 PE=3 SV=1	CAMPLR22A2D_LOCUS1770	69.487	19.6	10	2	12	1.014	1.044	1.06	0.95	0.954	1.03	0.941	0.10458
A0A2X0S3L7	Genome assembly, chromosome: II OS=Triticum aestivum OX=4565 GN=CAMPLR22A2D_LOCUS1790 PE=4 SV=1	CAMPLR22A2D_LOCUS1790	45.735	20.1	5	2	9	1.18	0.946	0.917	0.972	0.966	1.042	0.979	0.864782
A0A2X0S4A0	Chalcone--flavanone isomerase OS=Triticum aestivum OX=4565 GN=CAMPLR22A2D_LOCUS1882 PE=3 SV=1	CAMPLR22A2D_LOCUS1882	29.228	12.4	3	1	3	0.999	0.97	1.096	0.904	1.056	1.012	0.97	0.622038
A0A2X0S5H1	Genome assembly, chromosome: II OS=Triticum aestivum OX=4565 GN=CAMPLR22A2D_LOCUS2375 PE=4 SV=1	CAMPLR22A2D_LOCUS2375	24.938	24.8	4	1	5	0.958	1.066	1.008	0.963	1.018	1.011	0.987	0.739629
A0A2X0S7E3	Prohibitin OS=Triticum aestivum OX=4565 GN=CAMPLR22A2D_LOCUS3278 PE=3 SV=1	CAMPLR22A2D_LOCUS3278	30.629	44.6	9	1	24	0.712	0.672	0.643	1.23	1.244	1.175	1.8	6.75844e-05
A0A2X0S855	Polyadenylate-binding protein OS=Triticum aestivum OX=4565 GN=CAMPLR22A2D_LOCUS3604 PE=3 SV=1	CAMPLR22A2D_LOCUS3604	72.421	23.3	12	12	30	1.188	1.162	1.18	0.889	0.889	0.881	0.753	2.50225e-06
A0A2X0SA24	Genome assembly, chromosome: II OS=Triticum aestivum OX=4565 GN=CAMPLR22A2D_LOCUS4244 PE=3 SV=1	CAMPLR22A2D_LOCUS4244	41.085	33.9	10	2	21	0.91	0.982	0.934	1.016	1.072	1.045	1.109	0.0190663
A0A2X0SGH3	Genome assembly, chromosome: II OS=Triticum aestivum OX=4565 GN=CAMPLR22A2D_LOCUS2028 PE=3 SV=1	CAMPLR22A2D_LOCUS2028	31.103	31.2	7	1	14	1.173	1.591	1.36	0.761	0.843	0.678	0.553	0.00556056
A0A2X0SI00	Dirigent protein OS=Triticum aestivum OX=4565 GN=CAMPLR22A2D_LOCUS2609 PE=3 SV=1	CAMPLR22A2D_LOCUS2609	22.692	4.5	1	1	1	1.117	0.968	0.996	0.967	1.008	0.984	0.96	0.442776
A0A2X0SLI3	40S ribosomal protein S6 OS=Triticum aestivum OX=4565 GN=CAMPLR22A2D_LOCUS1521 PE=3 SV=1	CAMPLR22A2D_LOCUS1521	28.422	27.6	7	4	17	0.911	1.002	0.904	1.032	1.067	1.032	1.111	0.0378443
A0A2X0SN42	Genome assembly, chromosome: II OS=Triticum aestivum OX=4565 GN=CAMPLR22A2D_LOCUS2131 PE=4 SV=1	CAMPLR22A2D_LOCUS2131	51.003	22.4	7	1	10
A0A2X0SNW8	Genome assembly, chromosome: II OS=Triticum aestivum OX=4565 GN=CAMPLR22A2D_LOCUS2451 PE=3 SV=1	CAMPLR22A2D_LOCUS2451	14.848	41.9	5	1	7	0.873	0.89	0.938	1.039	1.093	1.076	1.188	0.00275696
A0A2X0SQF2	Genome assembly, chromosome: II OS=Triticum aestivum OX=4565 GN=CAMPLR22A2D_LOCUS3053 PE=4 SV=1	CAMPLR22A2D_LOCUS3053	58.109	37.6	16	4	43	0.956	0.892	0.931	1.063	1.058	1.034	1.135	0.00438258
A0A2X0TN55	Genome assembly, chromosome: II OS=Triticum aestivum OX=4565 GN=CAMPLR22A2D_LOCUS3190 PE=4 SV=1	CAMPLR22A2D_LOCUS3190	64.535	4.6	3	3	3	1.01	1.042	1.058	0.968	0.972	1	0.945	0.0302384
A0A2X0TRX7	Genome assembly, chromosome: II OS=Triticum aestivum OX=4565 GN=CAMPLR22A2D_LOCUS1992 PE=3 SV=1	CAMPLR22A2D_LOCUS1992	203.29	20.9	27	4	50	0.991	0.976	1.001	1.027	1.014	1.037	1.037	0.0206407
A0A2X0TU86	Genome assembly, chromosome: II OS=Triticum aestivum OX=4565 GN=CAMPLR22A2D_LOCUS2944 PE=4 SV=1	CAMPLR22A2D_LOCUS2944	81.952	4.1	2	2	2	0.963	0.962	0.956	1.032	1.074	0.985	1.073	0.0499001
A0A2X0TUN1	Genome assembly, chromosome: II OS=Triticum aestivum OX=4565 GN=CAMPLR22A2D_LOCUS2132 PE=4 SV=1	CAMPLR22A2D_LOCUS2132	86.057	5.6	4	1	5	0.892	0.881	0.865	1.078	1.067	1.103	1.231	9.65666e-05
A0A2X0TY93	Genome assembly, chromosome: II OS=Triticum aestivum OX=4565 GN=CAMPLR22A2D_LOCUS3646 PE=3 SV=1	CAMPLR22A2D_LOCUS3646	13.356	67.4	6	3	22	0.963	1.047	0.99	0.996	0.981	0.988	0.988	0.678607
A0A341NKT5	FoP_duplication domain-containing protein OS=Triticum aestivum OX=4565 PE=4 SV=1	--	7.4801	28.6	1	1	1	0.774	0.985	0.806	1.142	1.08	1.074	1.285	0.0293123
A0A341P3K0	Importin N-terminal domain-containing protein OS=Triticum aestivum OX=4565 PE=4 SV=1	--	95.665	21.5	14	13	24	1.153	1.165	1.114	0.894	0.893	0.914	0.787	0.000102633
A0A341PIP8	Mitochondrial dicarboxylate/tricarboxylate transporter DTC OS=Triticum aestivum OX=4565 PE=3 SV=1	--	32.359	23.5	6	4	12	0.951	1.008	0.924	1.028	1.015	1.029	1.066	0.0689717
A0A341Q321	Glyco_transf_28 domain-containing protein OS=Triticum aestivum OX=4565 PE=4 SV=1	--	41.958	11.2	3	3	3	1.026	1.131	1.012	0.98	0.964	0.952	0.914	0.0688792
A0A341U9I2	30S ribosomal protein S2, chloroplastic OS=Triticum aestivum OX=4565 PE=3 SV=1	--	23.358	5.8	1	1	1	0.878	0.766	0.663	1.168	1.134	1.161	1.501	0.00719211
A0A341VGU7	Protein XAP5 CIRCADIAN TIMEKEEPER OS=Triticum aestivum OX=4565 PE=4 SV=1	--	38.694	16.8	4	4	4	0.972	0.976	0.982	1.045	1.036	0.981	1.045	0.094354
A0A341VJ86	Protein kinase domain-containing protein OS=Triticum aestivum OX=4565 PE=4 SV=1	--	33.629	4.3	1	1	1
A0A341VUB4	DNA replication licensing factor MCM7 OS=Triticum aestivum OX=4565 GN=MCM7 PE=3 SV=1	MCM7	78.244	10.9	6	6	6	0.881	0.88	0.896	1.076	1.081	1.062	1.212	1.68987e-05
A0A341VWF3	Ribulose bisphosphate carboxylase small subunit OS=Triticum aestivum OX=4565 PE=3 SV=1	--	16.253	11.5	1	1	1	0.706	0.696	0.808	1.207	1.265	1.061	1.599	0.00271087
A0A341W8L4	Cellulose synthase OS=Triticum aestivum OX=4565 PE=4 SV=1	--	108.26	1	1	1	2	0.859	0.944	0.947	1.015	1.026	1.134	1.155	0.0394938
A0A341WW92	Endoplasmic reticulum transmembrane protein OS=Triticum aestivum OX=4565 PE=3 SV=1	--	15.1	17.4	2	2	3	0.931	0.958	1.014	0.959	1.095	1.024	1.06	0.276007
A0A341WZG6	Small nuclear ribonucleoprotein Sm D1 OS=Triticum aestivum OX=4565 PE=3 SV=1	--	11.81	29	2	1	5	0.88	1.056	1.075	1.018	1.036	0.954	0.999	0.974022
A0A341XG20	Protein kinase domain-containing protein OS=Triticum aestivum OX=4565 PE=3 SV=1	--	49.586	3.1	1	1	1	1.123	1.147	0.759	0.97	0.943	1.076	0.987	0.988042
A0A341XZK6	60S ribosomal protein L27 OS=Triticum aestivum OX=4565 PE=3 SV=1	--	15.578	30.7	4	2	7	0.902	0.956	0.912	1.026	1.086	1.012	1.128	0.012762
A0A341Y4U2	V-type proton ATPase catalytic subunit A OS=Triticum aestivum OX=4565 PE=3 SV=1	--	67.786	58.7	28	2	64	0.986	0.986	1.024	0.994	0.978	0.979	0.985	0.333567
A0A341YEF9	Histone H2B OS=Triticum aestivum OX=4565 PE=3 SV=1	--	7.2423	66.7	5	1	38	0.964	0.882	0.913	1.066	1.051	1.075	1.157	0.00538655
A0A341YHS5	Serine/threonine-protein phosphatase OS=Triticum aestivum OX=4565 PE=3 SV=1	--	36.097	17.4	4	2	6	0.876	0.836	0.925	1.081	1.06	1.109	1.232	0.00281261
A0A341Z185	HMA domain-containing protein OS=Triticum aestivum OX=4565 PE=4 SV=1	--	8.1773	53.2	3	3	12	0.99	0.956	0.932	1.05	1.028	1.02	1.076	0.0193609
A0A341Z8D2	4-hydroxy-4-methyl-2-oxoglutarate aldolase OS=Triticum aestivum OX=4565 PE=3 SV=1	--	17.935	47.6	7	7	10	1.007	1.038	1.045	0.957	0.955	0.996	0.941	0.0269378
A0A341ZE11	Subtilisin-chymotrypsin inhibitor-2A OS=Triticum aestivum OX=4565 PE=3 SV=1	--	7.6757	68.1	3	2	12	0.886	0.793	0.844	1.054	1.132	1.143	1.319	0.00248962
A0A341ZEZ4	Uncharacterized protein OS=Triticum aestivum OX=4565 PE=4 SV=1	--	25.717	15.4	4	4	6	1.431	1.368	1.377	0.675	0.746	0.777	0.526	0.000128485
A0A341ZHG0	Ras-related protein RABA1c OS=Triticum aestivum OX=4565 PE=4 SV=1	--	23.936	61.8	11	1	23	1.152	1.14	1.132	0.913	0.92	0.902	0.799	8.12643e-06
A0A3B5XSU1	Nucleic acid-binding protein OS=Triticum aestivum OX=4565 PE=4 SV=1	--	14.017	47.2	4	1	7	1.172	1.194	1.152	0.876	0.884	0.914	0.76	7.73426e-05
A0A3B5XT15	Peroxisomal membrane protein PEX14 OS=Triticum aestivum OX=4565 PE=3 SV=1	--	51.043	15.8	7	1	9	0.94	0.944	0.945	1.056	1.027	1.042	1.105	0.000265526
A0A3B5XT33	RRM domain-containing protein OS=Triticum aestivum OX=4565 PE=4 SV=1	--	45.395	5.4	2	2	2	0.998	0.871	1.07	1.031	1.002	1.018	1.038	0.538791
A0A3B5XT99	AAI domain-containing protein OS=Triticum aestivum OX=4565 PE=4 SV=1	--	36.606	7.9	2	2	21	1.43	1.436	1.546	0.686	0.662	0.712	0.467	2.0697e-05
A0A3B5XTA4	AAI domain-containing protein OS=Triticum aestivum OX=4565 PE=4 SV=1	--	22.215	33	3	2	11	1.316	1.344	1.199	0.811	0.768	0.778	0.611	0.000221155
A0A3B5XTH3	Methionine S-methyltransferase OS=Triticum aestivum OX=4565 PE=3 SV=1	--	119.85	11.6	10	1	15	0.746	0.826	0.85	1.114	1.197	1.081	1.4	0.00248033
A0A3B5XTS8	50S ribosomal protein L22, chloroplastic OS=Triticum aestivum OX=4565 PE=3 SV=1	--	29.451	8.5	2	2	3	0.91	0.893	0.864	1.069	1.092	1.068	1.211	0.000339091
A0A3B5XTZ8	NAD(P)-bd_dom domain-containing protein OS=Triticum aestivum OX=4565 PE=4 SV=1	--	31.684	18.7	4	3	4	1.012	0.944	0.972	0.992	1.094	0.974	1.045	0.354927
A0A3B5XU12	RING-type domain-containing protein OS=Triticum aestivum OX=4565 PE=4 SV=1	--	42.116	3.2	1	1	1
A0A3B5XU78	AWPM-19-like family protein OS=Triticum aestivum OX=4565 PE=4 SV=1	--	18.63	6.2	1	1	1	1.073	1.11	0.922	0.989	1.006	0.95	0.948	0.448248
A0A3B5XU98	Glucose-6-phosphate isomerase OS=Triticum aestivum OX=4565 PE=3 SV=1	--	62.307	43.9	19	2	50	0.958	0.987	1	1.018	1.017	1.002	1.031	0.0870139
A0A3B5XUE9	Knot1 domain-containing protein OS=Triticum aestivum OX=4565 PE=3 SV=1	--	8.4264	32.4	2	2	10	0.991	0.876	0.931	1.038	1.03	1.011	1.1	0.0565034
A0A3B5XUF8	CAP-Gly domain-containing protein OS=Triticum aestivum OX=4565 PE=3 SV=1	--	58.71	3.9	2	2	3	1.012	1.061	1.078	1.013	0.991	0.919	0.928	0.0973001
A0A3B5XUG5	Cation_ATPase_N domain-containing protein OS=Triticum aestivum OX=4565 PE=4 SV=1	--	114.34	15.6	12	7	21	1.123	1.03	1.006	0.969	0.965	1.004	0.93	0.115757
A0A3B5XUH5	Nuclear pore complex protein OS=Triticum aestivum OX=4565 PE=3 SV=1	--	118.85	9	10	10	11	1.005	0.926	0.921	1.047	1.024	1.03	1.087	0.043598
A0A3B5XUK4	MHD1 domain-containing protein OS=Triticum aestivum OX=4565 PE=4 SV=1	--	125.05	8	7	7	10	1.039	0.875	0.858	1.098	1.031	1.046	1.145	0.0943278
A0A3B5XUU0	Isovaleryl-CoA dehydrogenase, mitochondrial OS=Triticum aestivum OX=4565 PE=3 SV=1	--	30.199	24.8	5	5	8	0.94	0.997	0.89	0.982	1.091	0.998	1.086	0.148448
A0A3B5XUU5	Uncharacterized protein OS=Triticum aestivum OX=4565 PE=4 SV=1	--	40.945	1.8	1	1	1	0.984	0.863	0.859	1.09	1.031	1.082	1.184	0.0235626
A0A3B5XUV6	PUM-HD domain-containing protein OS=Triticum aestivum OX=4565 PE=4 SV=1	--	95.382	18.2	14	2	16	0.938	1.196	0.938	1.016	0.951	0.996	0.965	0.738848
A0A3B5XUY5	J domain-containing protein OS=Triticum aestivum OX=4565 PE=4 SV=1	--	36.276	15.6	4	4	7	0.931	0.933	0.981	0.994	1.035	1.02	1.072	0.0288306
A0A3B5XV02	E3 SUMO-protein ligase SIZ1 OS=Triticum aestivum OX=4565 PE=3 SV=1	--	93.326	1.4	1	1	1	1.271	0.926	1.109	0.944	0.917	0.95	0.85	0.170785
A0A3B5XV32	11S globulin OS=Triticum aestivum OX=4565 PE=3 SV=1	--	63.866	41.3	16	8	150	1.487	1.574	1.67	0.599	0.603	0.629	0.387	1.35181e-05
A0A3B5XV46	DUF724 domain-containing protein 3 OS=Triticum aestivum OX=4565 PE=4 SV=1	--	49.669	23.9	8	3	11	0.933	0.88	0.818	1.099	1.135	1.005	1.231	0.0167985
A0A3B5XV80	Metal tolerance protein 1-like OS=Triticum aestivum OX=4565 PE=4 SV=1	--	45.469	3.4	1	1	3	0.984	0.961	0.936	0.963	1.07	0.976	1.044	0.303941
A0A3B5XV99	Subtilisin inhibitor 1 OS=Triticum aestivum OX=4565 PE=3 SV=1	--	7.8951	29.7	2	1	4	0.942	0.56	0.547	1.139	1.315	1.178	1.773	0.0297979
A0A3B5XVD9	Glutathione S-transferase DHAR2 OS=Triticum aestivum OX=4565 PE=3 SV=1	--	33.703	39.5	9	2	35	1.079	1.056	1.072	0.954	0.965	0.96	0.898	0.000115019
A0A3B5XVE0	RING-type domain-containing protein OS=Triticum aestivum OX=4565 PE=4 SV=1	--	95.052	1.7	1	1	1	1.079	0.953	1.031	1.031	0.864	1.073	0.969	0.672288
A0A3B5XVE8	FH2 domain-containing protein OS=Triticum aestivum OX=4565 PE=3 SV=1	--	30.072	43.4	9	2	13	1	0.882	0.869	1.022	1.071	1.081	1.154	0.038863
A0A3B5XVF6	Alanine transaminase OS=Triticum aestivum OX=4565 PE=3 SV=1	--	52.805	53.7	19	1	67	1.254	1.495	1.368	0.762	0.844	0.682	0.556	0.00179717
A0A3B5XVF8	Uncharacterized protein OS=Triticum aestivum OX=4565 PE=4 SV=1	--	17.219	24.3	3	1	7	1.136	1.188	1.018	0.929	0.914	0.944	0.834	0.0185105
A0A3B5XVG8	AAI domain-containing protein OS=Triticum aestivum OX=4565 PE=3 SV=1	--	16.276	6.5	1	1	1
A0A3B5XVJ2	Aspartic proteinase oryzasin-1 OS=Triticum aestivum OX=4565 PE=3 SV=1	--	54.073	14.9	5	1	8	0.894	0.882	1.007	0.952	1.053	1.147	1.133	0.145336
A0A3B5XVL2	Glucose and ribitol dehydrogenase OS=Triticum aestivum OX=4565 PE=4 SV=1	--	37.659	60.5	15	3	199	0.951	0.913	0.935	1.032	1.035	1.024	1.104	0.00125591
A0A3B5XVM2	CULLIN_2 domain-containing protein OS=Triticum aestivum OX=4565 PE=3 SV=1	--	81.855	17.5	13	1	19	0.984	0.975	1.042	1.011	0.957	1.043	1.003	0.928171
A0A3B5XVN6	Carboxypeptidase OS=Triticum aestivum OX=4565 PE=3 SV=1	--	52.677	16.9	7	2	56	0.978	1.031	0.942	0.995	1.006	1.013	1.021	0.460372
A0A3B5XVN7	RRM domain-containing protein OS=Triticum aestivum OX=4565 PE=4 SV=1	--	22.82	29.7	4	1	7	0.892	1.068	0.841	0.993	1.109	1.04	1.122	0.204689
A0A3B5XVQ5	ATP-dependent DNA helicase CHR12 OS=Triticum aestivum OX=4565 PE=4 SV=1	--	104.27	1.4	1	1	1	0.918	0.861	0.94	1.043	1.02	1.132	1.175	0.0173147
A0A3B5XVT0	Kinesin-like protein OS=Triticum aestivum OX=4565 PE=3 SV=1	--	82.255	4.5	3	3	3	1.034	0.975	1.082	1.023	1.044	1.029	1.002	0.939428
A0A3B5XVT3	Alpha-mannosidase OS=Triticum aestivum OX=4565 PE=3 SV=1	--	80.478	7.1	5	1	5	1.214	1.103	1.112	0.845	0.938	0.947	0.796	0.00872725
A0A3B5XVW0	Nfu_N domain-containing protein OS=Triticum aestivum OX=4565 PE=3 SV=1	--	29.02	21.1	5	5	8	0.871	0.897	0.933	1.021	1.025	1.048	1.146	0.0031886
A0A3B5XVY7	Dihydrolipoyl dehydrogenase OS=Triticum aestivum OX=4565 PE=3 SV=1	--	59.149	23.5	12	1	17
A0A3B5XW30	Alpha-galactosidase OS=Triticum aestivum OX=4565 PE=3 SV=1	--	43.995	28.9	9	4	15	1.273	1.332	1.426	0.772	0.778	0.765	0.574	7.71134e-05
A0A3B5XW39	CYTOSOL_AP domain-containing protein OS=Triticum aestivum OX=4565 PE=3 SV=1	--	54.808	6.9	2	2	2	0.93	0.901	0.851	1.052	1.088	1.08	1.201	0.00277594
A0A3B5XWG5	Peroxidase OS=Triticum aestivum OX=4565 PE=3 SV=1	--	36.737	17.1	4	2	4	1.046	0.951	1.005	1.053	0.994	0.965	1.003	0.931891
A0A3B5XWI2	H(+)-exporting diphosphatase OS=Triticum aestivum OX=4565 PE=3 SV=1	--	79.368	17.6	12	1	27	1.274	1.386	1.419	0.77	0.732	0.804	0.565	0.000178645
A0A3B5XWM9	Heat shock 70 kDa protein 14 OS=Triticum aestivum OX=4565 PE=4 SV=1	--	93.214	45.4	31	5	94	0.915	0.965	0.904	1.058	1.076	1.033	1.138	0.00516814
A0A3B5XWN1	Phosphoglycerate mutase-like protein AT74 OS=Triticum aestivum OX=4565 PE=4 SV=1	--	43.943	13.1	4	4	4	1.172	1.237	1.178	0.852	0.871	0.858	0.72	5.74969e-05
A0A3B5XWQ2	Cytochrome b OS=Triticum aestivum OX=4565 PE=4 SV=1	--	41.749	4.6	2	2	5	0.99	0.927	0.978	1.013	1.05	1.009	1.061	0.0667945
A0A3B5XWY1	Integral membrane protein OS=Triticum aestivum OX=4565 PE=3 SV=1	--	19.207	12.8	2	1	3
A0A3B5XWY9	AIG1-type G domain-containing protein OS=Triticum aestivum OX=4565 PE=3 SV=1	--	149.56	19.1	18	3	24	1.06	1.098	1.125	0.942	0.95	0.936	0.861	0.00111739
A0A3B5XX28	Ras-related protein RABA4a OS=Triticum aestivum OX=4565 PE=4 SV=1	--	23.546	22.4	5	4	8	0.934	0.933	0.917	1.002	1.058	1.059	1.12	0.00414729
A0A3B5XX47	Stromal 70 kDa heat shock-related protein, chloroplastic OS=Triticum aestivum OX=4565 PE=3 SV=1	--	73.212	43.6	25	1	60	1.083	1.256	1.273	0.851	0.906	0.857	0.724	0.00441661
A0A3B5XX81	F-box domain-containing protein OS=Triticum aestivum OX=4565 PE=4 SV=1	--	45.755	4.6	1	1	1	1.095	1.185	0.396	1.112	1.109	0.999	1.203	0.45735
A0A3B5XXB0	HRDC domain-containing protein OS=Triticum aestivum OX=4565 PE=4 SV=1	--	98.003	6.8	6	6	6	0.935	0.905	0.942	1.025	1.059	1.05	1.127	0.00161903
A0A3B5XXG1	RING-type E3 ubiquitin transferase OS=Triticum aestivum OX=4565 PE=4 SV=1	--	92.086	2.8	2	2	2	1.042	1.128	1.117	1.018	0.91	0.899	0.86	0.0315781
A0A3B5XXH8	Myosin-11 OS=Triticum aestivum OX=4565 PE=4 SV=1	--	74.328	27.9	16	2	26	1.071	1.1	1.017	0.931	0.947	1.011	0.906	0.0444383
A0A3B5XXL3	GS catalytic domain-containing protein OS=Triticum aestivum OX=4565 PE=3 SV=1	--	93.264	18.8	12	4	23	1.019	0.915	0.95	1.058	1.057	0.974	1.071	0.174489
A0A3B5XXM3	Tobamovirus multiplication protein 2A OS=Triticum aestivum OX=4565 PE=4 SV=1	--	29.305	8.3	1	1	1	1.091	0.806	1.074	1.058	0.99	0.984	1.021	0.787591
A0A3B5XXP5	Endo/exonuclease/phosphatase domain-containing protein OS=Triticum aestivum OX=4565 PE=4 SV=1	--	65.019	11.7	5	5	6	1.002	0.946	0.987	1.032	1.052	0.983	1.045	0.173499
A0A3B5XXU8	Genome assembly, chromosome: II OS=Triticum aestivum OX=4565 PE=4 SV=1	--	33.188	9.1	4	1	4	1.134	0.925	1.065	0.99	0.977	0.963	0.938	0.375063
A0A3B5XXV7	Heat shock 70 kDa protein 14 OS=Triticum aestivum OX=4565 PE=4 SV=1	--	92.656	45.3	34	2	100	0.928	1.037	1.132	0.992	0.962	1.008	0.956	0.521623
A0A3B5XXY1	UDP-glucose:glycoprotein glucosyltransferase OS=Triticum aestivum OX=4565 PE=3 SV=1	--	180.96	14.2	20	2	28	0.969	1.054	1.069	0.956	0.95	1.046	0.955	0.348008
A0A3B5XXY2	3-ketoacyl-CoA thiolase 2, peroxisomal OS=Triticum aestivum OX=4565 PE=3 SV=1	--	47.75	19.9	7	6	10	1.041	1.024	0.931	0.977	0.973	1.029	0.994	0.908081
A0A3B5XXZ3	DUF1681 domain-containing protein OS=Triticum aestivum OX=4565 PE=4 SV=1	--	30.122	21.1	4	4	7	1.021	1.03	1.022	0.986	0.982	0.99	0.963	0.000465313
A0A3B5XXZ4	EF-hand domain-containing protein OS=Triticum aestivum OX=4565 PE=4 SV=1	--	61.989	33.8	13	13	26	0.936	1.037	0.995	1.045	1.037	1.011	1.042	0.251643
A0A3B5XY16	WD_REPEATS_REGION domain-containing protein OS=Triticum aestivum OX=4565 PE=4 SV=1	--	63.026	15.7	7	7	7	0.958	0.958	0.995	1.018	1.033	1.06	1.069	0.0184214
A0A3B5XY18	Malate dehydrogenase OS=Triticum aestivum OX=4565 PE=3 SV=1	--	35.074	43.3	12	12	77	1.185	1.134	1.178	0.889	0.895	0.899	0.767	4.81613e-05
A0A3B5XY50	28S ribosomal protein S29, mitochondrial OS=Triticum aestivum OX=4565 PE=3 SV=1	--	52.061	10.4	5	5	8	0.962	0.966	0.958	1.041	1.01	1.047	1.073	0.00344212
A0A3B5XY59	Coatomer subunit gamma OS=Triticum aestivum OX=4565 PE=3 SV=1	--	98.704	29.1	20	18	29	1.006	0.987	0.974	1.024	1.008	1.002	1.023	0.12118
A0A3B5XY60	40S ribosomal protein S17-4 OS=Triticum aestivum OX=4565 PE=3 SV=1	--	16.448	53.8	8	1	35	1.069	0.985	1	0.995	0.975	1.062	0.993	0.850019
A0A3B5XYA3	Vacuolar protein sorting-associated protein 2 homolog 2 OS=Triticum aestivum OX=4565 PE=4 SV=1	--	23.406	10.8	2	2	4	0.938	0.915	0.981	0.948	1.114	1.034	1.092	0.163728
A0A3B5XYC2	DNA-directed RNA polymerase OS=Triticum aestivum OX=4565 PE=3 SV=1	--	108.79	9.2	8	8	9	0.941	0.884	0.931	1.084	1.014	1.056	1.144	0.00788939
A0A3B5XYD6	ER membrane protein complex subunit 1 OS=Triticum aestivum OX=4565 PE=3 SV=1	--	109.61	15.8	11	2	16	1.065	1.022	1.118	0.945	0.942	0.99	0.898	0.0243537
A0A3B5XYL5	PRP1_N domain-containing protein OS=Triticum aestivum OX=4565 PE=4 SV=1	--	93.672	21.4	15	2	19	0.872	0.914	0.909	1.018	1.059	1.156	1.2	0.0110226
A0A3B5XYM0	LanC-like protein GCR2 OS=Triticum aestivum OX=4565 PE=3 SV=1	--	49.723	23.7	8	8	12	0.933	0.978	0.908	1.062	1.06	0.996	1.106	0.0290076
A0A3B5XYQ2	Metallophos domain-containing protein OS=Triticum aestivum OX=4565 PE=4 SV=1	--	36.238	2.9	1	1	1	1.069	0.904	1.042	0.966	0.93	1.103	0.995	0.945363
A0A3B5XYS8	Low-temperature-induced 65 kDa protein OS=Triticum aestivum OX=4565 PE=4 SV=1	--	61.582	59.1	22	12	70	0.971	0.976	0.997	1.013	1.027	1.006	1.035	0.0280283
A0A3B5XYW1	Cytochrome P450 84A1 OS=Triticum aestivum OX=4565 PE=3 SV=1	--	59.164	10.6	5	2	5	1.081	1.063	1.153	0.972	0.888	0.958	0.855	0.01368
A0A3B5XZ27	Tyrosine--tRNA ligase OS=Triticum aestivum OX=4565 PE=3 SV=1	--	55.719	8.6	3	3	4	0.953	1.066	0.817	1.043	1.036	1.029	1.096	0.275415
A0A3B5XZ65	Serine protease EDA2 OS=Triticum aestivum OX=4565 PE=3 SV=1	--	47.136	13.9	5	5	7	0.982	0.954	0.947	0.992	1.024	1.046	1.062	0.0338786
A0A3B5XZ75	Glutathione transferase OS=Triticum aestivum OX=4565 PE=3 SV=1	--	25.697	12.7	3	1	4	0.99	0.942	0.935	1.031	0.971	1.095	1.08	0.122504
A0A3B5XZC4	ECH_2 domain-containing protein OS=Triticum aestivum OX=4565 PE=4 SV=1	--	41.772	22.6	5	2	5	0.847	0.694	0.633	1.412	1.182	0.962	1.636	0.0254908
A0A3B5XZD0	Abscisic acid receptor PYL2 OS=Triticum aestivum OX=4565 PE=4 SV=1	--	22.62	56.9	7	1	10	1.112	1.078	0.865	0.986	0.93	1.055	0.973	0.803661
A0A3B5XZH7	BRO1 domain-containing protein OS=Triticum aestivum OX=4565 PE=4 SV=1	--	95.074	35.3	23	2	34	1.02	1.075	1.169	0.932	1.039	0.873	0.871	0.0976659
A0A3B5XZJ7	Uncharacterized protein OS=Triticum aestivum OX=4565 PE=4 SV=1	--	112.48	31.4	25	2	39	0.958	1.039	0.984	0.966	1.002	1.056	1.014	0.706748
A0A3B5XZK2	Plant intracellular Ras-group-related LRR protein 5 OS=Triticum aestivum OX=4565 PE=4 SV=1	--	58.323	11.2	4	4	4	0.99	1.009	1.091	0.965	0.948	1.044	0.957	0.353784
A0A3B5XZP3	Fe2OG dioxygenase domain-containing protein OS=Triticum aestivum OX=4565 PE=3 SV=1	--	33.506	19.9	5	1	7	0.974	1.052	0.964	0.986	1.021	1.011	1.009	0.751768
A0A3B5XZT8	Cytochrome b5 heme-binding domain-containing protein OS=Triticum aestivum OX=4565 PE=4 SV=1	--	21.523	38.1	4	1	5	1.277	1.269	1.329	0.825	0.764	0.851	0.63	0.000191655
A0A3B5XZT9	Magnesium transporter OS=Triticum aestivum OX=4565 PE=3 SV=1	--	50.774	2.2	1	1	1
A0A3B5XZU5	Protein DGS1, mitochondrial OS=Triticum aestivum OX=4565 PE=4 SV=1	--	68.593	10.6	4	1	4	0.735	0.904	0.972	1.067	1.092	1.109	1.252	0.052098
A0A3B5XZY3	MFS domain-containing protein OS=Triticum aestivum OX=4565 PE=4 SV=1	--	77.701	19.9	9	9	19	0.868	0.92	0.859	1.08	1.048	1.058	1.204	0.00130271
A0A3B5XZZ1	PCI domain-containing protein OS=Triticum aestivum OX=4565 PE=3 SV=1	--	43.402	28.3	11	1	22	0.878	0.875	0.924	1.052	1.108	1.066	1.205	0.00136313
A0A3B5XZZ7	Ubiquitin-like domain-containing protein OS=Triticum aestivum OX=4565 PE=4 SV=1	--	55.543	12.5	4	4	7	1.095	1.042	1.106	0.939	0.922	0.975	0.874	0.00559778
A0A3B5Y007	Str_synth domain-containing protein OS=Triticum aestivum OX=4565 PE=3 SV=1	--	27.009	7.8	1	1	1
A0A3B5Y023	Pyruvate kinase OS=Triticum aestivum OX=4565 PE=3 SV=1	--	51.186	19.6	7	1	10	0.991	1.035	1.095	0.967	1.028	0.941	0.941	0.192757
A0A3B5Y056	AIG1-type G domain-containing protein OS=Triticum aestivum OX=4565 PE=3 SV=1	--	115.77	7.6	6	1	7	1.219	0.987	0.935	0.991	0.929	0.998	0.929	0.467159
A0A3B5Y082	Glutathione transferase OS=Triticum aestivum OX=4565 PE=3 SV=1	--	29.128	12.5	2	1	3
A0A3B5Y099	Adaptin_N domain-containing protein OS=Triticum aestivum OX=4565 PE=3 SV=1	--	99.685	5.1	3	3	3	1.224	0.892	0.954	0.939	0.986	1.039	0.965	0.805155
A0A3B5Y0F4	Tocopherol cyclase, chloroplastic OS=Triticum aestivum OX=4565 PE=4 SV=1	--	52.322	21.2	9	1	19	1.042	1.161	0.971	0.955	0.984	0.964	0.915	0.175717
A0A3B5Y0G1	Altered inheritance of mitochondria protein 32-like OS=Triticum aestivum OX=4565 PE=4 SV=1	--	47.077	20.1	7	2	10	0.972	0.971	1.023	0.968	1.013	1.052	1.023	0.497339
A0A3B5Y0G6	Flavin-containing monooxygenase OS=Triticum aestivum OX=4565 PE=3 SV=1	--	41.514	5.8	2	1	2	0.982	1.275	1.078	0.926	0.87	0.996	0.837	0.113485
A0A3B5Y0G7	RanBD1 domain-containing protein OS=Triticum aestivum OX=4565 PE=4 SV=1	--	45.579	33.3	9	2	14	0.859	0.947	0.999	1.086	0.991	1.081	1.126	0.0882195
A0A3B5Y0H2	Flavin-containing monooxygenase OS=Triticum aestivum OX=4565 PE=3 SV=1	--	50.523	4.2	1	1	1	1.685	1.44	1.445	0.607	0.665	0.711	0.434	0.000270995
A0A3B5Y0H8	PAP_fibrillin domain-containing protein OS=Triticum aestivum OX=4565 PE=4 SV=1	--	38.266	12.8	4	4	5	1.026	0.937	0.879	1.047	1.027	1.046	1.098	0.103202
A0A3B5Y0J6	Phenylalanine--tRNA ligase OS=Triticum aestivum OX=4565 PE=3 SV=1	--	66.704	14	8	2	11	0.905	0.938	1.026	1	1.013	1.084	1.079	0.160681
A0A3B5Y0L1	Nucleolar protein 16 OS=Triticum aestivum OX=4565 PE=3 SV=1	--	21.168	4.6	1	1	1	0.859	0.873	0.876	1.114	1.068	1.086	1.253	7.90684e-05
A0A3B5Y0N4	DUF538 family protein OS=Triticum aestivum OX=4565 PE=4 SV=1	--	17.39	6.1	1	1	1	1.064	0.995	0.994	0.995	1.023	0.96	0.975	0.443498
A0A3B5Y0N6	3-hydroxybutyryl-CoA epimerase OS=Triticum aestivum OX=4565 PE=3 SV=1	--	78.408	9	5	1	5	0.991	0.923	1.178	0.885	1.076	0.993	0.955	0.660742
A0A3B5Y0P3	LEA_2 domain-containing protein OS=Triticum aestivum OX=4565 PE=4 SV=1	--	26.239	20.1	3	3	20	1.092	1.05	1.015	0.924	1.015	0.986	0.927	0.0930009
A0A3B5Y107	Nicotinamide adenine dinucleotide transporter 1, chloroplastic OS=Triticum aestivum OX=4565 PE=3 SV=1	--	35.858	6.2	1	1	1	0.921	0.968	0.764	0.967	1.054	1.213	1.219	0.111817
A0A3B5Y153	Mannosylglycoprotein endo-beta-mannosidase OS=Triticum aestivum OX=4565 PE=4 SV=1	--	105.87	10.4	6	2	7	0.92	0.944	1.068	0.968	1.113	0.979	1.044	0.541128
A0A3B5Y185	Uncharacterized protein OS=Triticum aestivum OX=4565 PE=3 SV=1	--	14.544	11.6	2	2	3	1.201	1.113	1.062	0.904	0.999	0.944	0.843	0.0210125
A0A3B5Y1C0	DLH domain-containing protein OS=Triticum aestivum OX=4565 PE=4 SV=1	--	23.043	10.6	2	1	3
A0A3B5Y1D4	GDSL esterase/lipase OS=Triticum aestivum OX=4565 PE=3 SV=1	--	41.792	13.4	4	4	4	1.117	1.055	1.118	0.914	0.98	0.943	0.862	0.00598942
A0A3B5Y1E8	RRM domain-containing protein OS=Triticum aestivum OX=4565 PE=4 SV=1	--	35.183	11.8	2	2	2	1.17	1.428	1.542	0.672	0.75	0.844	0.547	0.00468452
A0A3B5Y1I8	Coatomer subunit delta OS=Triticum aestivum OX=4565 PE=3 SV=1	--	57.457	35.4	13	2	24	1.035	0.927	1.013	1.055	1.074	0.958	1.038	0.493753
A0A3B5Y1J4	WPP domain-containing protein OS=Triticum aestivum OX=4565 PE=4 SV=1	--	59.55	34.5	14	1	19	1.036	0.928	0.936	1.043	1.088	0.948	1.062	0.331818
A0A3B5Y1J8	CNNM transmembrane domain-containing protein OS=Triticum aestivum OX=4565 PE=4 SV=1	--	51.137	12.9	4	4	5	0.92	0.981	0.931	1.043	1.09	1.057	1.126	0.00726517
A0A3B5Y1L8	AMP deaminase OS=Triticum aestivum OX=4565 PE=3 SV=1	--	97.457	25.4	17	3	20	1.168	1.252	1.3	0.819	0.908	0.816	0.684	0.00126406
A0A3B5Y1P3	PlsC domain-containing protein OS=Triticum aestivum OX=4565 PE=3 SV=1	--	39.613	20.3	6	6	9	1.02	1.063	1.1	0.978	0.996	0.917	0.908	0.0441482
A0A3B5Y1V2	Peptidase A1 domain-containing protein OS=Triticum aestivum OX=4565 PE=3 SV=1	--	44.723	17.7	6	2	11	0.753	0.947	0.835	1.14	1.054	1.009	1.264	0.0345775
A0A3B5Y1W9	Pyruvate, phosphate dikinase OS=Triticum aestivum OX=4565 PE=3 SV=1	--	95.656	48.6	30	1	97	1.248	1.226	1.268	0.868	0.807	0.852	0.675	8.04521e-05
A0A3B5Y1Z9	CRAL-TRIO domain-containing protein OS=Triticum aestivum OX=4565 PE=3 SV=1	--	66.197	49.2	22	6	45	1.243	1.175	1.206	0.849	0.825	0.88	0.705	0.000145257
A0A3B5Y241	zinc_ribbon_15 domain-containing protein OS=Triticum aestivum OX=4565 PE=4 SV=1	--	11.213	18.7	1	1	1
A0A3B5Y249	26S proteasome regulatory subunit RPN13 OS=Triticum aestivum OX=4565 PE=4 SV=1	--	33.767	27.1	4	1	8	0.969	0.998	1.015	0.984	1.026	1.012	1.013	0.505933
A0A3B5Y268	Guanosine nucleotide diphosphate dissociation inhibitor OS=Triticum aestivum OX=4565 PE=3 SV=1	--	49.816	40.8	16	2	42	1.046	1.068	1.056	0.964	1.025	0.941	0.924	0.0386281
A0A3B5Y269	Late embryogenesis abundant protein OS=Triticum aestivum OX=4565 PE=4 SV=1	--	18.199	45.8	8	2	30	0.97	1.034	0.908	1.034	1.058	0.976	1.054	0.299656
A0A3B5Y274	U6 snRNA-associated Sm-like protein LSm5 OS=Triticum aestivum OX=4565 GN=LSM5 PE=3 SV=1	LSM5	9.5899	45.5	2	2	2	0.907	1.025	1.046	0.974	1.234	0.825	1.018	0.961046
A0A3B5Y278	NAC domain-containing protein OS=Triticum aestivum OX=4565 PE=4 SV=1	--	42.475	4.3	1	1	1	0.97	0.971	0.905	0.989	1.085	1.039	1.094	0.065187
A0A3B5Y285	G domain-containing protein OS=Triticum aestivum OX=4565 PE=4 SV=1	--	99.698	4.4	3	3	3	0.857	1.013	0.897	0.996	1.054	1.117	1.145	0.0849436
A0A3B5Y2A2	DNA replication licensing factor MCM2 OS=Triticum aestivum OX=4565 PE=3 SV=1	--	98.785	19.2	15	15	21	0.912	0.907	0.931	1.059	1.038	1.076	1.154	0.000398575
A0A3B5Y2A9	Beta-glucosidase OS=Triticum aestivum OX=4565 PE=3 SV=1	--	63.849	17.9	9	1	14	1.007	1.265	1.204	0.93	0.892	0.88	0.777	0.0255075
A0A3B5Y2C5	BOWMAN_BIRK domain-containing protein OS=Triticum aestivum OX=4565 PE=4 SV=1	--	9.4079	37.5	3	3	7	1.147	1.141	1.208	0.921	0.89	0.9	0.775	0.000258536
A0A3B5Y2C9	Usp domain-containing protein OS=Triticum aestivum OX=4565 PE=4 SV=1	--	18.142	49.4	9	1	14	1.514	1.454	1.362	0.691	0.691	0.759	0.494	8.84112e-05
A0A3B5Y2E9	Glycosyltransferase OS=Triticum aestivum OX=4565 PE=4 SV=1	--	50.88	2.1	1	1	1	1.004	1.213	1.1	0.953	0.885	0.967	0.846	0.0536919
A0A3B5Y2F8	TPR_MalT domain-containing protein OS=Triticum aestivum OX=4565 PE=4 SV=1	--	45.252	25.1	9	1	14	0.987	0.989	1.083	0.93	0.961	1.081	0.972	0.614139
A0A3B5Y2F9	DLH domain-containing protein OS=Triticum aestivum OX=4565 PE=4 SV=1	--	25.402	32.1	6	4	6	0.998	1.015	0.991	0.976	1.012	0.983	0.989	0.445646
A0A3B5Y2G8	AAA domain-containing protein OS=Triticum aestivum OX=4565 PE=3 SV=1	--	88.434	29.1	18	1	22
A0A3B5Y2I3	Cation-transporting ATPase OS=Triticum aestivum OX=4565 PE=3 SV=1	--	129.61	9.1	10	10	10	1	1.016	0.96	1	1.018	1.002	1.015	0.448939
A0A3B5Y2I6	Fructose-bisphosphatase OS=Triticum aestivum OX=4565 PE=3 SV=1	--	37.113	28.4	9	1	14
A0A3B5Y2K7	H(+)-exporting diphosphatase OS=Triticum aestivum OX=4565 GN=VP4-A PE=2 SV=1	VP4-A	79.978	7.2	5	1	13	0.879	0.989	0.91	1.063	1.059	1.037	1.137	0.0223521
A0A3B5Y2N4	Phosphatidate phosphatase OS=Triticum aestivum OX=4565 PE=3 SV=1	--	129.33	3.6	3	3	3	1.156	0.931	0.971	0.942	1.043	0.988	0.972	0.751573
A0A3B5Y2Q3	PWWP domain-containing protein OS=Triticum aestivum OX=4565 PE=4 SV=1	--	127.79	16.3	13	2	18	0.907	0.835	0.801	1.005	1.037	1.153	1.256	0.0146424
A0A3B5Y2Q9	CCAAT-binding transcription factor A OS=Triticum aestivum OX=4565 PE=3 SV=1	--	13.363	16.7	1	1	1	0.902	1.037	1.033	1	0.944	1.084	1.019	0.769286
A0A3B5Y2W1	Glycine-rich protein 2-like OS=Triticum aestivum OX=4565 PE=4 SV=1	--	17.219	48	5	2	27	0.901	0.86	0.934	1.038	1.042	1.055	1.163	0.00339601
A0A3B5Y2X5	GH18 domain-containing protein OS=Triticum aestivum OX=4565 PE=3 SV=1	--	31.715	42.6	9	1	14	1.167	1.289	1.131	0.815	0.897	0.917	0.733	0.00439194
A0A3B5Y2Y6	Heat shock 70 kDa protein, mitochondrial OS=Triticum aestivum OX=4565 PE=3 SV=1	--	73.108	47.3	27	3	74	1.019	0.907	0.975	0.967	0.967	1.086	1.041	0.48213
A0A3B5Y314	Ras-related protein RABE1c-like OS=Triticum aestivum OX=4565 PE=4 SV=1	--	21.207	21.9	4	1	7	0.927	1.009	0.932	1.041	1.05	0.997	1.077	0.0790165
A0A3B5Y316	Non-specific lipid-transfer protein OS=Triticum aestivum OX=4565 PE=3 SV=1	--	12.535	22.8	3	3	4	0.97	0.949	0.938	1.026	1.032	1.035	1.083	0.00144429
A0A3B5Y337	Glycosyltransferase OS=Triticum aestivum OX=4565 PE=3 SV=1	--	50.522	11.8	3	1	6		0.844	0.621	0.705	1.358	0.858	1.329	0.41916
A0A3B5Y360	DUF1559 domain-containing protein OS=Triticum aestivum OX=4565 PE=3 SV=1	--	16.682	6	1	1	1
A0A3B5Y3A1	Transcription factor DIVARICATA OS=Triticum aestivum OX=4565 PE=4 SV=1	--	22.665	16.3	3	1	3	0.883	0.965	1.091	0.973	1.012	1.068	1.039	0.572759
A0A3B5Y3C3	Omp85 domain-containing protein OS=Triticum aestivum OX=4565 PE=4 SV=1	--	56.413	18.9	9	2	13	0.952	0.952	0.937	1.027	0.965	1.078	1.081	0.0780177
A0A3B5Y3D7	YbhB/YbcL family Raf kinase inhibitor-like protein OS=Triticum aestivum OX=4565 PE=4 SV=1	--	17.758	85.5	10	1	90	0.888	1.006	0.932	1.062	1.097	1.047	1.134	0.0306077
A0A3B5Y3E3	CBFD_NFYB_HMF domain-containing protein OS=Triticum aestivum OX=4565 PE=4 SV=1	--	31.475	8.5	2	1	3	0.897	1.044	0.947	1.047	0.975	1.061	1.068	0.265922
A0A3B5Y3E4	Aldo_ket_red domain-containing protein OS=Triticum aestivum OX=4565 PE=4 SV=1	--	31.3	48.7	13	1	86	1.12	1.095	1.118	0.873	0.954	0.967	0.838	0.00571326
A0A3B5Y3L5	Heat shock cognate 70 kDa protein OS=Triticum aestivum OX=4565 PE=3 SV=1	--	71.044	64	30	1	226	1.024	1.042	0.964	0.987	0.918	1.086	0.987	0.798156
A0A3B5Y3S2	Acylaminoacyl-peptidase OS=Triticum aestivum OX=4565 PE=3 SV=1	--	90.681	8.4	7	1	8	1.117	1.183	1.133	0.899	0.917	0.914	0.795	0.000236068
A0A3B5Y3S7	H/ACA ribonucleoprotein complex non-core subunit NAF1 OS=Triticum aestivum OX=4565 PE=3 SV=1	--	93.074	1.6	1	1	1	1.337	1.183	1.217	0.8	0.714	1.011	0.676	0.0210853
A0A3B5Y3W2	Transcription elongation factor spt6 OS=Triticum aestivum OX=4565 PE=3 SV=1	--	183.09	7.1	10	10	11	0.91	0.897	0.982	1.028	1.061	1.046	1.124	0.0163555
A0A3B5Y3X9	Lipoprotein OS=Triticum aestivum OX=4565 PE=4 SV=1	--	13.269	15.3	2	2	4	0.998	1.246	1.11	0.907	0.987	0.885	0.829	0.0622039
A0A3B5Y3Y4	Poly [ADP-ribose] polymerase OS=Triticum aestivum OX=4565 PE=4 SV=1	--	91.888	45.8	31	5	82	0.856	0.847	0.91	1.103	1.09	1.048	1.24	0.0013671
A0A3B5Y3Z2	Coilin OS=Triticum aestivum OX=4565 PE=3 SV=1	--	79.583	7.2	4	1	5
A0A3B5Y470	Usp domain-containing protein OS=Triticum aestivum OX=4565 PE=4 SV=1	--	27.992	39	8	1	30	0.972	1.028	0.986	1.056	1.032	0.935	1.012	0.797584
A0A3B5Y4A8	KOW domain-containing protein OS=Triticum aestivum OX=4565 PE=4 SV=1	--	136.09	1	1	1	1	0.94	1.011	0.962	1.015	1.073	0.984	1.055	0.185983
A0A3B5Y4C0	Clp R domain-containing protein OS=Triticum aestivum OX=4565 PE=3 SV=1	--	101.05	51.6	36	4	127	0.983	1.022	0.955	1.039	0.98	1.023	1.028	0.356169
A0A3B5Y4E5	Phosphotransferase OS=Triticum aestivum OX=4565 PE=3 SV=1	--	54.791	26.8	11	2	16	1.084	1.066	1.065	0.96	0.947	0.966	0.894	0.000164466
A0A3B5Y4H9	Inositol-tetrakisphosphate 1-kinase OS=Triticum aestivum OX=4565 PE=3 SV=1	--	35.5	3	1	1	1	0.958	0.902	0.983	1.029	1.049	1.035	1.095	0.0249364
A0A3B5Y4I2	Microtubule-associated protein OS=Triticum aestivum OX=4565 PE=4 SV=1	--	13.185	38.6	3	3	5	0.904	0.889	0.959	1.075	1.073	1.034	1.156	0.00517101
A0A3B5Y4I6	Tr-type G domain-containing protein OS=Triticum aestivum OX=4565 PE=3 SV=1	--	71.992	4.4	2	2	2	0.755	1.004	0.852	0.949	0.972	1.34	1.249	0.193359
A0A3B5Y4J9	X8 domain-containing protein OS=Triticum aestivum OX=4565 PE=4 SV=1	--	19.989	8.6	2	1	2	1.041	1.029	0.89	1.018	0.975	1.043	1.026	0.638636
A0A3B5Y4R1	Trehalose 6-phosphate phosphatase OS=Triticum aestivum OX=4565 PE=3 SV=1	--	101.18	18.4	11	8	14	1.315	1.144	1.303	0.863	0.879	0.857	0.691	0.00128382
A0A3B5Y4S7	Protein kinase domain-containing protein OS=Triticum aestivum OX=4565 PE=4 SV=1	--	116.6	1.6	1	1	2	1.442	1.376	1.39	0.686	0.786	0.75	0.528	0.00011202
A0A3B5Y4T9	Ribos_L4_asso_C domain-containing protein OS=Triticum aestivum OX=4565 PE=3 SV=1	--	44.307	42.3	17	2	44	0.993	1.054	0.985	1.005	1.018	0.969	0.987	0.641896
A0A3B5Y4U2	HABP4_PAI-RBP1 domain-containing protein OS=Triticum aestivum OX=4565 PE=4 SV=1	--	40.194	21.8	7	2	12	1.035	1.041	1.028	1.038	0.969	0.897	0.936	0.181562
A0A3B5Y4V5	Assimilatory sulfite reductase (ferredoxin) OS=Triticum aestivum OX=4565 PE=3 SV=1	--	68.276	28.8	13	13	25	0.923	1.027	0.95	1.033	1.007	0.999	1.048	0.226672
A0A3B5Y4X2	DUF4005 domain-containing protein OS=Triticum aestivum OX=4565 PE=3 SV=1	--	60.325	11.6	3	3	3	1.15	1.034	1.109	1.029	0.933	0.901	0.869	0.0497711
A0A3B5Y4Y8	Beta-galactosidase OS=Triticum aestivum OX=4565 PE=3 SV=1	--	47.507	4.5	1	1	1	1.132	0.949	1.151	0.929	1.023	0.909	0.885	0.170461
A0A3B5Y505	Transcription initiation factor IIF subunit beta OS=Triticum aestivum OX=4565 PE=3 SV=1	--	29.562	20.2	5	5	12	0.94	0.958	0.945	1.003	1.034	1.039	1.082	0.00316035
A0A3B5Y514	Reticulon-like protein OS=Triticum aestivum OX=4565 PE=4 SV=1	--	27.516	11	3	3	4	0.927	0.885	0.929	1.066	1.03	1.086	1.161	0.00253462
A0A3B5Y518	Histone-lysine N-methyltransferase, H3 lysine-9 specific SUVH1 OS=Triticum aestivum OX=4565 PE=4 SV=1	--	74.308	9.9	5	5	5	0.89	0.976	0.925	0.995	1.087	1.006	1.106	0.0589019
A0A3B5Y543	Enoyl-CoA delta isomerase 2, peroxisomal OS=Triticum aestivum OX=4565 PE=4 SV=1	--	26.084	32	5	1	8	1.13	0.98	1.072	0.916	0.761	1.208	0.907	0.461063
A0A3B5Y545	Late embryogenesis abundant protein OS=Triticum aestivum OX=4565 PE=3 SV=1	--	23.196	76.3	19	3	113	0.956	0.949	0.932	1.025	1.076	1.035	1.105	0.00386104
A0A3B5Y550	Late embryogenesis abundant protein OS=Triticum aestivum OX=4565 PE=4 SV=1	--	21.12	26.6	6	1	18	1.022	0.863	0.922	1.043	1.05	1.044	1.118	0.0823529
A0A3B5Y574	J domain-containing protein OS=Triticum aestivum OX=4565 PE=4 SV=1	--	35.911	14	3	3	4	0.948	1.1	1.004	0.998	0.998	0.974	0.973	0.594892
A0A3B5Y582	Transcription factor GTE1 OS=Triticum aestivum OX=4565 PE=4 SV=1	--	39.602	4	1	1	1	0.921	0.995	0.914	1.049	0.966	1.105	1.102	0.111915
A0A3B5Y593	Transcription factor VOZ1 OS=Triticum aestivum OX=4565 PE=4 SV=1	--	59.231	5.5	2	2	2	1.136	0.95	1.052	0.934	0.991	0.996	0.931	0.28104
A0A3B5Y5A8	Methyltransf_11 domain-containing protein OS=Triticum aestivum OX=4565 PE=4 SV=1	--	56.428	40.9	17	2	31	0.986	1.011	0.923	1.019	1.021	1.024	1.049	0.146798
A0A3B5Y5D9	Vesicle-fusing ATPase OS=Triticum aestivum OX=4565 PE=3 SV=1	--	81.181	36.9	19	1	36	1.035	1.035	0.877	0.883	0.978	1.181	1.032	0.800722
A0A3B5Y5E3	Seed biotin-containing protein SBP65-like OS=Triticum aestivum OX=4565 PE=4 SV=1	--	72.936	64.1	41	14	196	0.957	0.987	0.976	1.004	1.057	1.015	1.053	0.0453763
A0A3B5Y5E5	Dolichyl-diphosphooligosaccharide--protein glycotransferase OS=Triticum aestivum OX=4565 PE=3 SV=1	--	86.962	4.8	3	3	5	1.041	1.041	0.968	0.999	1.009	1.032	0.997	0.919813
A0A3B5Y5H6	Flap endonuclease 1 OS=Triticum aestivum OX=4565 GN=FEN1 PE=3 SV=1	FEN1	42.642	28.9	8	1	11	0.916	1.03	0.959	1.128	0.946	1	1.058	0.426191
A0A3B5Y5J8	WD_REPEATS_REGION domain-containing protein OS=Triticum aestivum OX=4565 PE=3 SV=1	--	36.281	46.3	11	8	20	1	0.93	0.992	1.009	0.954	1.042	1.028	0.464809
A0A3B5Y5K7	DUF1639 family protein OS=Triticum aestivum OX=4565 PE=4 SV=1	--	25.986	5.1	1	1	2	0.998	1.043	0.912	1.032	1.026	0.984	1.03	0.503559
A0A3B5Y5K9	ATP synthase subunit beta OS=Triticum aestivum OX=4565 PE=3 SV=1	--	59.162	54.2	20	2	136	0.928	0.913	0.981	1.007	1.039	1.05	1.097	0.0207788
A0A3B5Y5N9	Polygalacturonase OS=Triticum aestivum OX=4565 PE=3 SV=1	--	48.575	12.9	5	5	7	1.094	1.086	1.043	0.912	1	0.97	0.894	0.0220363
A0A3B5Y5V2	Cell division protein ZapE OS=Triticum aestivum OX=4565 PE=3 SV=1	--	38.328	10.3	2	2	4	1.058	1.079	0.901	1.084	0.974	1.064	1.028	0.678882
A0A3B5Y5V6	50S ribosomal protein L21, mitochondrial OS=Triticum aestivum OX=4565 PE=4 SV=1	--	24.633	13.5	3	3	3	1.046	1.037	1.046	0.969	0.937	0.967	0.918	0.0016059
A0A3B5Y5V9	Ribosomal L1 domain-containing protein 1 OS=Triticum aestivum OX=4565 PE=4 SV=1	--	50.713	23.9	6	1	13	0.804	0.936	0.941	1.079	1.068	1.075	1.202	0.0225997
A0A3B5Y5X2	Pollen Ole e 1 allergen and extensin family protein OS=Triticum aestivum OX=4565 PE=4 SV=1	--	19.866	18.7	2	2	3	0.977	0.943	0.885	0.984	1.076	1.113	1.131	0.0584925
A0A3B5Y5X6	Cupin_2 domain-containing protein OS=Triticum aestivum OX=4565 PE=4 SV=1	--	33.361	38.6	9	1	14	1.007	0.935	0.959	1.074	1.01	0.993	1.061	0.14249
A0A3B5Y622	J domain-containing protein OS=Triticum aestivum OX=4565 PE=4 SV=1	--	39.361	34.4	9	8	24	0.961	0.976	0.974	1.031	1.068	0.976	1.056	0.112022
A0A3B5Y642	RRM domain-containing protein OS=Triticum aestivum OX=4565 PE=3 SV=1	--	26.702	4.7	1	1	1	0.856	0.939	0.981	1.12	1.035	1.006	1.139	0.0642487
A0A3B5Y650	Acidic protein OS=Triticum aestivum OX=4565 PE=3 SV=1	--	14.643	45.6	5	3	52	1.342	1.407	1.397	0.746	0.719	0.734	0.53	4.03409e-06
A0A3B5Y673	Asparagine synthetase [glutamine-hydrolyzing] OS=Triticum aestivum OX=4565 PE=4 SV=1	--	65.818	15.7	7	1	11	1.002	0.99	1.042	0.994	0.975	1.02	0.985	0.503143
A0A3B5Y680	Farnesyl pyrophosphate synthase 1 OS=Triticum aestivum OX=4565 PE=3 SV=1	--	40.067	26.6	7	2	13	1.157	1.276	1.303	0.803	0.79	0.936	0.677	0.00387265
A0A3B5Y688	DUF4220 domain-containing protein OS=Triticum aestivum OX=4565 PE=4 SV=1	--	86.611	2.4	2	2	2	1.088	0.988	1.03	1.027	0.954	0.962	0.948	0.214059
A0A3B5Y6C7	Aspartic proteinase oryzasin-1 OS=Triticum aestivum OX=4565 PE=3 SV=1	--	54.487	46.4	16	1	75	1.058	1.267	0.883	1.003	0.973	0.901	0.897	0.414835
A0A3B5Y6D0	26S proteasome non-ATPase regulatory subunit 5 OS=Triticum aestivum OX=4565 PE=4 SV=1	--	57.536	35.3	12	1	26
A0A3B5Y6D7	Putative rRNA methyltransferase OS=Triticum aestivum OX=4565 PE=3 SV=1	--	92.826	9.1	6	6	6	1.238	1.27	1.285	0.84	0.806	0.899	0.671	0.000288023
A0A3B5Y6J8	Cytochrome P450 71D7 OS=Triticum aestivum OX=4565 PE=3 SV=1	--	56.085	25.8	11	4	26	1.029	0.992	0.96	0.981	1.024	1.016	1.013	0.602253
A0A3B5Y6L2	CTP synthase OS=Triticum aestivum OX=4565 PE=3 SV=1	--	63.438	2.9	2	1	2
A0A3B5Y6Q2	SAC domain-containing protein OS=Triticum aestivum OX=4565 PE=4 SV=1	--	68.286	9	4	4	5	1.026	1	0.996	0.998	1.05	0.976	1.001	0.991124
A0A3B5Y6R3	Uncharacterized protein OS=Triticum aestivum OX=4565 PE=4 SV=1	--	15.912	51.7	7	3	35	1.007	0.928	0.931	1.041	1.023	1.028	1.079	0.0480868
A0A3B5Y6T2	Endos OS=Triticum aestivum OX=4565 PE=3 SV=1	--	16.116	37.4	4	1	12	0.972	0.948	0.808	1.008	1.128	1.052	1.169	0.0763446
A0A3B5Y6U6	GIP1_N domain-containing protein OS=Triticum aestivum OX=4565 PE=4 SV=1	--	91.2	9.4	5	1	6	0.981	1.093	0.924	1.057	0.965	0.991	1.005	0.910833
A0A3B5Y703	WHy domain-containing protein OS=Triticum aestivum OX=4565 PE=3 SV=1	--	17.826	49.1	6	1	20	0.863	0.765	0.794	1.126	1.114	1.148	1.399	0.000782925
A0A3B5Y737	Protein-serine/threonine phosphatase OS=Triticum aestivum OX=4565 PE=3 SV=1	--	54.891	7.7	4	4	5	0.98	0.931	0.973	1.038	1.031	1.024	1.072	0.0131329
A0A3B5Y775	AAA domain-containing protein OS=Triticum aestivum OX=4565 PE=3 SV=1	--	43.987	4.7	1	1	1	1.049	0.976	0.921	1.005	0.918	1.121	1.033	0.678153
A0A3B5Y795	Tyrosine-protein phosphatase domain-containing protein OS=Triticum aestivum OX=4565 PE=4 SV=1	--	65.842	3.1	2	2	2	1.04	1.089	1.133	0.947	0.895	0.999	0.871	0.0262152
A0A3B5Y796	Amidase domain-containing protein OS=Triticum aestivum OX=4565 PE=4 SV=1	--	52.023	3.4	2	2	2	1.02	1.014	1.031	0.955	0.982	1.032	0.969	0.235971
A0A3B5Y7A0	Peroxisomal membrane protein PEX14 OS=Triticum aestivum OX=4565 PE=3 SV=1	--	26.135	19.6	3	2	5	1.01	1.032	1.014	1.036	0.985	0.956	0.974	0.334795
A0A3B5Y7B2	Glucose-1-phosphate adenylyltransferase OS=Triticum aestivum OX=4565 PE=3 SV=1	--	57.766	56.9	24	1	92	1.465	1.526	1.418	0.735	0.626	0.728	0.474	0.000182508
A0A3B5Y7B8	GIP1_N domain-containing protein OS=Triticum aestivum OX=4565 PE=4 SV=1	--	88.296	9.6	6	6	7	0.97	1.017	1.009	1.002	0.998	1.054	1.019	0.451044
A0A3B5Y7C2	Cas1_AcylT domain-containing protein OS=Triticum aestivum OX=4565 PE=3 SV=1	--	63.011	2.4	1	1	1
A0A3B5Y7D8	PXA domain-containing protein OS=Triticum aestivum OX=4565 PE=3 SV=1	--	119.68	1.8	2	2	2
A0A3B5Y7F7	FAD-binding PCMH-type domain-containing protein OS=Triticum aestivum OX=4565 PE=3 SV=1	--	56.199	8.2	4	4	5	0.981	0.922	0.966	0.987	1.027	1.024	1.059	0.0639878
A0A3B5Y7K3	Uncharacterized protein ycf23 OS=Triticum aestivum OX=4565 PE=3 SV=1	--	30.775	6.4	1	1	1	0.805	1.008	1.106	1.167	0.762	1.134	1.049	0.827202
A0A3B5Y7M7	Tryptophan synthase OS=Triticum aestivum OX=4565 PE=3 SV=1	--	26.447	34	5	4	5	1.122	1.008	1.136	0.994	0.884	1.064	0.901	0.184227
A0A3B5Y7V5	ATP-dependent Clp protease proteolytic subunit OS=Triticum aestivum OX=4565 PE=3 SV=1	--	40.764	5.9	2	2	3	0.928	0.85	0.926	1.043	1.05	1.11	1.185	0.00833586
A0A3B5Y7Y0	SAB OS=Triticum aestivum OX=4565 PE=2 SV=1	--	50.157	7	3	3	3	1.034	0.994	1.024	0.996	1.021	0.993	0.986	0.403489
A0A3B5Y7Y1	Ketol-acid reductoisomerase OS=Triticum aestivum OX=4565 PE=3 SV=1	--	62.72	28	14	14	53	1.132	1.184	1.176	0.89	0.897	0.868	0.76	8.95146e-05
A0A3B5Y7Z4	Eukaryotic translation initiation factor 5B OS=Triticum aestivum OX=4565 PE=4 SV=1	--	142.16	23.6	23	1	32
A0A3B5Y8B7	GH3 auxin-responsive promoter OS=Triticum aestivum OX=4565 PE=3 SV=1	--	68.572	1.8	1	1	1	1.069	1.242	1.042	0.93	0.873	0.976	0.829	0.0431635
A0A3B5Y8J7	HABP4_PAI-RBP1 domain-containing protein OS=Triticum aestivum OX=4565 PE=4 SV=1	--	39.616	43.5	13	1	41	1.037	1.036	1.052	0.934	1.043	0.956	0.939	0.130211
A0A3B5YPQ6	HDAC_interact domain-containing protein OS=Triticum aestivum OX=4565 PE=4 SV=1	--	143.08	2.9	4	3	4	1.066	1.088	1.088	0.94	0.916	0.997	0.88	0.00780305
A0A3B5YPS5	4-hydroxyphenylpyruvate dioxygenase OS=Triticum aestivum OX=4565 PE=3 SV=1	--	43.57	10.4	4	2	8	1.02	0.99	0.932	1.034	0.977	1.006	1.025	0.457657
A0A3B5YPZ7	AAI domain-containing protein OS=Triticum aestivum OX=4565 PE=4 SV=1	--	22.549	40.9	4	3	18	1.215	1.216	1.266	0.851	0.859	0.868	0.697	1.65408e-05
A0A3B5YQ69	Knot1 domain-containing protein OS=Triticum aestivum OX=4565 PE=3 SV=1	--	8.9772	29.6	2	1	21	0.945	0.861	0.826	1.075	1.059	1.077	1.22	0.00753539
A0A3B5YQB5	Ankyrin-1 OS=Triticum aestivum OX=4565 PE=4 SV=1	--	48.958	26.9	9	2	9	0.884	1.024	1.068	1.041	1.016	0.972	1.018	0.752868
A0A3B5YQN4	Subtilisin-chymotrypsin inhibitor-2A OS=Triticum aestivum OX=4565 PE=3 SV=1	--	7.5406	69	3	2	6	0.904	0.819	0.823	1.11	1.058	1.084	1.277	0.0021703
A0A3B5YQP0	Exocyst complex component Sec6 OS=Triticum aestivum OX=4565 PE=4 SV=1	--	50.879	4.6	2	2	2	1.005	1.028	0.712	0.923	0.994	1.256	1.156	0.377272
A0A3B5YQP2	Subtilisin inhibitor 1 OS=Triticum aestivum OX=4565 PE=3 SV=1	--	7.8399	58.1	3	2	7	0.795	0.75	0.747	1.192	1.211	1.082	1.521	0.000498693
A0A3B5YR00	Cysteine-rich repeat secretory protein 55 OS=Triticum aestivum OX=4565 PE=4 SV=1	--	28.655	7.4	2	2	2	0.829	0.858	0.796	1.137	1.071	1.14	1.348	0.000552053
A0A3B5YR55	Knot1 domain-containing protein OS=Triticum aestivum OX=4565 PE=3 SV=1	--	8.3818	35.1	2	2	3	0.891	0.752	0.832	1.125	1.096	1.133	1.355	0.00367682
A0A3B5YR83	DUF383 domain-containing protein OS=Triticum aestivum OX=4565 PE=4 SV=1	--	36.409	13.1	4	4	4	1.03	1.011	0.99	0.952	1.015	0.973	0.97	0.235544
A0A3B5YRG4	Glutathione S-transferase DHAR2 OS=Triticum aestivum OX=4565 PE=3 SV=1	--	23.327	51.9	8	1	36	0.819	1.264	1.071	0.999	1.002	0.858	0.906	0.566468
A0A3B5YRM3	GH18 domain-containing protein OS=Triticum aestivum OX=4565 PE=4 SV=1	--	32.66	33.6	8	1	25	0.862	0.972	0.99	1.088	1.056	0.914	1.083	0.318992
A0A3B5YRN8	Serine/arginine-rich splicing factor RS2Z32-like OS=Triticum aestivum OX=4565 PE=4 SV=1	--	38.376	7.9	3	2	4	1.382	1.444	1.354	0.701	0.762	0.777	0.536	7.09888e-05
A0A3B5YRP7	Subtilisin-chymotrypsin inhibitor-2A OS=Triticum aestivum OX=4565 PE=3 SV=1	--	7.9241	29.7	2	1	3	0.871	1.01	1.16	0.91	0.971	1.104	0.982	0.888263
A0A3B5YS02	WEB family protein OS=Triticum aestivum OX=4565 PE=4 SV=1	--	111.86	7.9	6	1	7	0.853	0.989	0.677	1.183	1.138	1.007	1.321	0.0750598
A0A3B5YS58	Restorer of fertility-like protein OS=Triticum aestivum OX=4565 PE=4 SV=1	--	65.226	3	1	1	1	0.661	0.624	0.806	1.151	1.185	1.271	1.725	0.00267116
A0A3B5YS63	Tetraspanin-3 OS=Triticum aestivum OX=4565 PE=4 SV=1	--	32.879	5.4	1	1	1	1.127	1.098	1.085	0.92	0.943	0.947	0.849	0.000340534
A0A3B5YSG2	Poly [ADP-ribose] polymerase OS=Triticum aestivum OX=4565 PE=4 SV=1	--	104.6	10.2	7	7	10	1.059	1.123	1.094	0.927	0.969	0.936	0.864	0.00255349
A0A3B5YSH7	11S seed storage protein OS=Triticum aestivum OX=4565 PE=3 SV=1	--	38.106	42.7	15	2	33	1.194	1.213	1.146	0.878	0.845	0.909	0.741	0.000374546
A0A3B5YSI7	Nudix hydrolase domain-containing protein OS=Triticum aestivum OX=4565 PE=4 SV=1	--	32.299	8.3	1	1	2	0.86	0.814	1.029	0.964	1.252	0.995	1.188	0.191767
A0A3B5YSI9	Acetylornithine transaminase OS=Triticum aestivum OX=4565 PE=3 SV=1	--	48.403	28.9	9	2	16	1.194	1.352	1.287	0.776	0.88	0.814	0.644	0.00103232
A0A3B5YSL2	Uncharacterized protein OS=Triticum aestivum OX=4565 PE=4 SV=1	--	16.968	15.4	2	1	3
A0A3B5YSR4	7,8-dihydroneopterin aldolase OS=Triticum aestivum OX=4565 PE=3 SV=1	--	14.628	26.7	2	2	2	1.951	0.87	0.942	0.724	0.954	0.83	0.666	0.272658
A0A3B5YST6	4HBT domain-containing protein OS=Triticum aestivum OX=4565 PE=4 SV=1	--	18.378	33.5	3	3	4	1.287	1.005	1.091	0.882	0.949	0.941	0.819	0.0635109
A0A3B5YSU3	Glutamate--cysteine ligase OS=Triticum aestivum OX=4565 PE=3 SV=1	--	56.152	21.3	10	1	17	0.941	1.039	0.896	1	1.098	0.998	1.076	0.237381
A0A3B5YSX9	DUF724 domain-containing protein 3 OS=Triticum aestivum OX=4565 PE=4 SV=1	--	49.792	14.6	6	1	10	0.803	0.936	0.929	1.076	1.068	1.086	1.211	0.0181086
A0A3B5YSY9	Carboxypeptidase OS=Triticum aestivum OX=4565 PE=3 SV=1	--	52.143	19.6	8	1	63	0.964	0.984	0.988	1.031	1.018	0.972	1.029	0.219787
A0A3B5YT39	RF_PROK_I domain-containing protein OS=Triticum aestivum OX=4565 PE=3 SV=1	--	35.325	9.6	3	3	3	0.922	0.928	0.84	1.106	1.038	1.07	1.195	0.00849624
A0A3B5YT54	Aspartic proteinase oryzasin-1 OS=Triticum aestivum OX=4565 PE=3 SV=1	--	54.083	14.9	5	1	7	0.887	1.051	1.026	1.087	0.944	1.006	1.025	0.72312
A0A3B5YT96	Glutathione transferase OS=Triticum aestivum OX=4565 PE=3 SV=1	--	25.087	13.9	3	2	4	1.128	1.148	1.076	0.959	0.852	0.968	0.829	0.0141766
A0A3B5YTB0	AAI domain-containing protein OS=Triticum aestivum OX=4565 PE=4 SV=1	--	11.912	31.8	3	1	12	1.231	1.102	1.176	0.887	0.882	0.899	0.76	0.00111375
A0A3B5YTD0	PWWP domain-containing protein OS=Triticum aestivum OX=4565 PE=4 SV=1	--	112.56	5.5	4	4	4	0.941	0.902	0.935	1.062	1.034	1.055	1.134	0.00122085
A0A3B5YTF6	Dihydrolipoyl dehydrogenase OS=Triticum aestivum OX=4565 PE=3 SV=1	--	52.795	19.7	7	1	18	1.042	1.066	1.001	0.937	0.926	1.075	0.945	0.31731
A0A3B5YTG5	Double-stranded RNA-binding protein 2-like OS=Triticum aestivum OX=4565 PE=4 SV=1	--	63.351	3.3	2	2	2	1.192	1.303	1.274	0.803	0.874	0.834	0.666	0.000362239
A0A3B5YTH0	Starch synthase III OS=Triticum aestivum OX=4565 PE=4 SV=1	--	133.44	1.2	1	1	1
A0A3B5YTJ3	Pre-rRNA-processing protein TSR2 homolog OS=Triticum aestivum OX=4565 PE=3 SV=1	--	19.754	5.2	1	1	2	0.988	0.997	0.984	0.97	1.08	0.984	1.022	0.577484
A0A3B5YTN4	Usp domain-containing protein OS=Triticum aestivum OX=4565 PE=4 SV=1	--	17.848	41	5	2	12	0.976	0.926	0.979	1.033	1.008	1.048	1.072	0.0306103
A0A3B5YTN8	Uncharacterized protein OS=Triticum aestivum OX=4565 PE=4 SV=1	--	105.05	13	9	7	13	0.954	0.954	0.891	1.012	1.048	1.009	1.096	0.0231637
A0A3B5YTP0	H(+)-exporting diphosphatase OS=Triticum aestivum OX=4565 PE=3 SV=1	--	79.259	17.5	12	1	26	1.64	1.641	1.549	0.572	0.678	0.568	0.376	8.74743e-05
A0A3B5YTP2	rRNA biogenesis protein RRP5 OS=Triticum aestivum OX=4565 PE=4 SV=1	--	210.07	9.5	15	15	19	0.893	0.858	0.912	1.087	1.066	1.042	1.2	0.00109317
A0A3B5YTQ6	Uncharacterized protein OS=Triticum aestivum OX=4565 PE=4 SV=1	--	42.941	10.8	4	3	4	1.145	1.136	1.253	0.823	0.878	0.908	0.738	0.0020696
A0A3B5YTT3	U1 small nuclear ribonucleoprotein A OS=Triticum aestivum OX=4565 PE=4 SV=1	--	27.363	28.9	5	5	9	0.867	1.009	0.924	1.039	1.091	1.082	1.147	0.0403507
A0A3B5YTV7	AAA domain-containing protein OS=Triticum aestivum OX=4565 PE=3 SV=1	--	28.425	10.7	2	1	2
A0A3B5YTX2	Chromatin structure-remodeling complex protein BSH OS=Triticum aestivum OX=4565 PE=3 SV=1	--	27.115	4.6	1	1	1	0.975	0.871	1.088	1.011	0.99	1.055	1.042	0.542207
A0A3B5YTX3	AIG1-type G domain-containing protein OS=Triticum aestivum OX=4565 PE=3 SV=1	--	151.96	19.2	18	3	23	1.126	0.922	1.146	0.942	0.918	1.024	0.903	0.27101
A0A3B5YTX4	Long-chain-fatty-acid--CoA ligase OS=Triticum aestivum OX=4565 PE=3 SV=1	--	75.013	7.8	3	3	3	0.989	0.978	1.017	1.016	0.943	1.062	1.012	0.773496
A0A3B5YU05	Peroxidase OS=Triticum aestivum OX=4565 PE=3 SV=1	--	35.747	8	2	1	2	1.104	1.175	1.053	0.88	0.971	0.944	0.839	0.0152589
A0A3B5YU22	PLAT domain-containing protein OS=Triticum aestivum OX=4565 PE=4 SV=1	--	16.064	26.6	3	1	6	1.102	1.182	1.194	0.918	0.884	0.859	0.765	0.00108191
A0A3B5YU57	Serine/threonine-protein phosphatase OS=Triticum aestivum OX=4565 PE=3 SV=1	--	80.273	21.3	11	9	11	1.041	1.011	1.163	0.941	0.98	0.957	0.895	0.0694116
A0A3B5YU71	Heat shock 70 kDa protein 14 OS=Triticum aestivum OX=4565 PE=4 SV=1	--	92.765	45.2	32	2	97	0.967	1.038	0.947	1.004	1.005	1.026	1.028	0.376821
A0A3B5YU77	Replication protein A subunit OS=Triticum aestivum OX=4565 PE=3 SV=1	--	91.036	5.1	3	3	3	0.915	1.038	1.018	0.915	1.105	1.063	1.038	0.639093
A0A3B5YU89	FACT complex subunit SSRP1 OS=Triticum aestivum OX=4565 PE=3 SV=1	--	70.938	12.2	6	6	11	1.3	1.364	1.372	0.692	0.783	0.805	0.565	0.000319113
A0A3B5YUA3	Ephrin_rec_like domain-containing protein OS=Triticum aestivum OX=4565 PE=4 SV=1	--	153.19	0.8	1	1	1	1.138	1.26	1.233	0.868	0.891	0.842	0.716	0.000683472
A0A3B5YUA9	WD_REPEATS_REGION domain-containing protein OS=Triticum aestivum OX=4565 PE=4 SV=1	--	36.581	10.3	2	2	2	0.976	0.961	0.988	1.002	1.083	0.977	1.047	0.233664
A0A3B5YUE8	60S ribosomal protein L11 OS=Triticum aestivum OX=4565 PE=3 SV=1	--	19.245	42.3	5	5	14	0.916	0.946	0.895	1.042	1.07	1.05	1.147	0.00155388
A0A3B5YUG9	RRM domain-containing protein OS=Triticum aestivum OX=4565 PE=4 SV=1	--	41.689	8.9	2	2	2	1.086	1.016	1.066	0.99	0.95	0.963	0.916	0.0200469
A0A3B5YUI3	CULLIN_2 domain-containing protein OS=Triticum aestivum OX=4565 PE=3 SV=1	--	86.789	30.8	22	1	29	0.904	0.938	0.878	1.069	1.056	1.07	1.175	0.00118645
A0A3B5YUJ8	LRRNT_2 domain-containing protein OS=Triticum aestivum OX=4565 PE=4 SV=1	--	44.902	7	2	2	2	1.095	1.004	1.129	0.9	0.876	1.084	0.886	0.175366
A0A3B5YUL7	Glutathione transferase OS=Triticum aestivum OX=4565 PE=3 SV=1	--	24.94	6.6	1	1	1	0.706	0.824	0.688	1.283	0.987	1.248	1.586	0.0103675
A0A3B5YUR3	HECT-type E3 ubiquitin transferase OS=Triticum aestivum OX=4565 PE=4 SV=1	--	114.63	8.6	5	5	7	0.975	1.027	1.045	0.93	1.02	1.01	0.971	0.459449
A0A3B5YUT9	Dihydrolipoyl dehydrogenase OS=Triticum aestivum OX=4565 PE=3 SV=1	--	59.196	23.5	12	1	17	1.026	1	1.042	0.858	0.981	1.125	0.966	0.63611
A0A3B5YUU2	40S ribosomal protein S7 OS=Triticum aestivum OX=4565 PE=3 SV=1	--	22.144	36.5	5	5	31	0.897	0.946	0.933	1.068	1.062	1.018	1.134	0.00460903
A0A3B5YUW1	Integral membrane protein OS=Triticum aestivum OX=4565 PE=3 SV=1	--	19.339	12.8	2	1	3	0.948	0.994	0.958	1.018	1.004	1.055	1.061	0.0452137
A0A3B5YUX3	RNA-binding protein 39 OS=Triticum aestivum OX=4565 PE=4 SV=1	--	66.104	13.5	5	4	7	0.918	0.923	0.991	1.036	0.98	1.036	1.078	0.0715834
A0A3B5YUZ4	CBM20 domain-containing protein OS=Triticum aestivum OX=4565 PE=4 SV=1	--	78.007	10.7	5	4	6	1.05	1.064	0.972	1.065	1.042	0.936	0.986	0.776817
A0A3B5YV58	ANK_REP_REGION domain-containing protein OS=Triticum aestivum OX=4565 PE=4 SV=1	--	43.719	12.6	3	1	4
A0A3B5YV86	NAD(P)H dehydrogenase (quinone) OS=Triticum aestivum OX=4565 PE=3 SV=1	--	26.425	19.8	3	1	3
A0A3B5YVA7	mRNA cap-binding protein OS=Triticum aestivum OX=4565 PE=3 SV=1	--	23.492	21.1	4	4	10	1.046	1.048	1.069	1.003	0.97	0.911	0.912	0.0327433
A0A3B5YVF2	Exportin-4 OS=Triticum aestivum OX=4565 PE=3 SV=1	--	127.76	4.9	5	5	5	1.011	1.014	0.953	1.018	1.011	0.98	1.01	0.672682
A0A3B5YVF3	Malic enzyme OS=Triticum aestivum OX=4565 PE=3 SV=1	--	49.547	29.7	9	6	22	0.809	0.767	0.909	1.128	1.112	1.133	1.357	0.00364671
A0A3B5YVJ5	Heat shock 70 kDa protein 14 OS=Triticum aestivum OX=4565 PE=4 SV=1	--	92.232	46.2	35	2	102	1.098	1.022	1.097	0.993	0.917	0.948	0.888	0.0233589
A0A3B5YVK4	Hypoxanthine phosphoribosyltransferase OS=Triticum aestivum OX=4565 PE=3 SV=1	--	21.003	24.1	4	1	5	1.174	0.984	1.114	1.015	0.953	0.867	0.866	0.109411
A0A3B5YVN4	Proteasome subunit beta OS=Triticum aestivum OX=4565 PE=3 SV=1	--	25.046	32.5	6	2	13	0.978	1.014	0.936	1.031	1.067	0.977	1.05	0.230089
A0A3B5YVQ2	HD domain-containing protein OS=Triticum aestivum OX=4565 PE=4 SV=1	--	25.047	36.8	7	7	12	0.919	0.94	0.917	1.074	1.019	1.065	1.138	0.00207576
A0A3B5YVR4	RNA helicase OS=Triticum aestivum OX=4565 PE=4 SV=1	--	101.01	7.5	5	1	5	0.95	0.948	1.073	0.946	0.98	1.105	1.02	0.770586
A0A3B5YVW2	Uncharacterized protein OS=Triticum aestivum OX=4565 PE=4 SV=1	--	112.79	31.8	26	1	40	1.004	0.977	1.015	1.029	0.99	0.996	1.006	0.722022
A0A3B5YVZ6	Lactoylglutathione lyase OS=Triticum aestivum OX=4565 PE=3 SV=1	--	37.108	13.6	4	1	7	1.136	1.102	1.051	0.93	0.906	0.984	0.857	0.00981616
A0A3B5YW20	Fe2OG dioxygenase domain-containing protein OS=Triticum aestivum OX=4565 PE=4 SV=1	--	32.979	9.3	2	2	2	1.212	1.232	1.229	0.883	0.836	0.853	0.7	2.8904e-05
A0A3B5YW44	Thioredoxin domain-containing protein OS=Triticum aestivum OX=4565 PE=3 SV=1	--	53.147	26.8	9	5	14	1.028	0.976	1.014	1.031	0.986	0.98	0.993	0.769219
A0A3B5YW66	Rubisco accumulation factor 1.1, chloroplastic OS=Triticum aestivum OX=4565 PE=4 SV=1	--	51.853	2.5	1	1	1	0.882	0.856	1.008	1.003	1.057	1.119	1.158	0.0672627
A0A3B5YW71	Malic enzyme OS=Triticum aestivum OX=4565 PE=3 SV=1	--	65.788	11.4	6	5	8	0.946	1	0.94	1.054	1.004	1.064	1.082	0.0418254
A0A3B5YW83	Cytochrome b5 heme-binding domain-containing protein OS=Triticum aestivum OX=4565 PE=4 SV=1	--	24.292	37.3	5	1	15	0.772	0.924	0.909	1.068	1.158	1.047	1.256	0.0240164
A0A3B5YW90	RNA-binding KH domain-containing protein OS=Triticum aestivum OX=4565 PE=4 SV=1	--	86.121	17.7	9	9	13	0.962	0.939	0.987	1.071	1.027	1.024	1.081	0.018881
A0A3B5YWA8	Peptidylprolyl isomerase OS=Triticum aestivum OX=4565 PE=4 SV=1	--	67.964	20.3	11	11	12	0.994	0.905	0.924	1.029	1.039	1.042	1.102	0.0272287
A0A3B5YWB5	Basic secretory protease OS=Triticum aestivum OX=4565 PE=4 SV=1	--	24.386	56	13	9	55	1.118	1.126	1.098	0.924	0.894	0.917	0.818	8.78017e-05
A0A3B5YWD3	Glutathione transferase OS=Triticum aestivum OX=4565 PE=3 SV=1	--	25.837	13.5	3	1	3	1.083	0.919	1.114	0.948	0.987	1.002	0.943	0.419801
A0A3B5YWG9	Trafficking protein particle complex subunit 13 OS=Triticum aestivum OX=4565 PE=3 SV=1	--	46.723	6.2	2	2	2	1.002	1.104	1.122	0.942	0.964	0.958	0.887	0.0301656
A0A3B5YWH7	Ribosomal protein S18 OS=Triticum aestivum OX=4565 PE=3 SV=1	--	29.727	7.1	2	2	2	0.906	0.929	0.91	1.037	1.074	1.068	1.158	0.000388249
A0A3B5YWK0	Phosphoribosylformylglycinamidine synthase OS=Triticum aestivum OX=4565 PE=3 SV=1	--	155.59	15.1	17	1	30	1.002	0.885	0.853	1.111	1.008	1.061	1.161	0.0553824
A0A3B5YWK1	DUF1618 domain-containing protein OS=Triticum aestivum OX=4565 PE=4 SV=1	--	49.739	9	3	3	6	1.132	1.023	1.113	0.919	0.914	0.939	0.848	0.0071993
A0A3B5YWN2	Electron transfer flavoprotein-ubiquinone oxidoreductase OS=Triticum aestivum OX=4565 PE=4 SV=1	--	63.801	9.9	5	1	5
A0A3B5YWP7	Low-temperature-induced 65 kDa protein OS=Triticum aestivum OX=4565 PE=4 SV=1	--	64.685	52.9	22	1	52	0.913	0.857	0.873	0.878	1.023	1.053	1.118	0.142033
A0A3B5YWP9	Heterogeneous nuclear ribonucleoprotein 1 OS=Triticum aestivum OX=4565 PE=4 SV=1	--	44.481	17.7	5	5	15	0.98	0.975	0.969	1.018	1.05	0.984	1.044	0.089253
A0A3B5YWQ2	Xanthine dehydrogenase 1-like OS=Triticum aestivum OX=4565 PE=3 SV=1	--	149.5	16.7	17	17	19	0.984	0.987	0.965	1.033	1.003	1.027	1.043	0.0209058
A0A3B5YWQ8	CTLH domain-containing protein OS=Triticum aestivum OX=4565 PE=4 SV=1	--	75.12	3.4	2	2	3	0.8	0.802	0.942	1.068	1.011	1.054	1.232	0.0202594
A0A3B5YWS4	Mitochondrial carnitine/acylcarnitine carrier-like protein OS=Triticum aestivum OX=4565 PE=3 SV=1	--	30.417	10.5	2	1	2
A0A3B5YWT0	Phospholipase D OS=Triticum aestivum OX=4565 PE=3 SV=1	--	91.587	9.4	5	5	6	1.144	0.706	1.2	1.084	0.805	1.054	0.965	0.932678
A0A3B5YWV4	TOM1-like protein 2 OS=Triticum aestivum OX=4565 PE=3 SV=1	--	44.13	10.8	3	3	4	1.1	1.048	1.065	0.959	0.93	0.973	0.891	0.00405119
A0A3B5YWW1	PCI domain-containing protein OS=Triticum aestivum OX=4565 PE=3 SV=1	--	43.534	28.3	11	1	22	0.985	0.832	1.066	0.905	1.052	1.13	1.071	0.518318
A0A3B5YWZ2	BRO1 domain-containing protein OS=Triticum aestivum OX=4565 PE=4 SV=1	--	93.381	35.1	22	1	35	1.133	1.142	1.097	0.935	0.956	0.897	0.827	0.00104271
A0A3B5YWZ3	40S ribosomal protein S17-4 OS=Triticum aestivum OX=4565 PE=3 SV=1	--	16.492	53.8	8	1	35	0.944	1.048	0.953	1.043	1.046	0.986	1.044	0.317443
A0A3B5YWZ8	DUF789 domain-containing protein OS=Triticum aestivum OX=4565 PE=4 SV=1	--	35.426	3.8	1	1	1
A0A3B5YX52	Abscisic acid receptor PYL2 OS=Triticum aestivum OX=4565 PE=4 SV=1	--	22.766	55.9	7	1	10	1.08	1.004	1.106	1.019	1.027	0.846	0.907	0.220474
A0A3B5YX77	Mediator of RNA polymerase II transcription subunit 16 OS=Triticum aestivum OX=4565 PE=4 SV=1	--	104.41	2.8	3	3	3	1.145	0.863	1.132	0.994	0.992	0.936	0.931	0.534844
A0A3B5YX89	Alpha-galactosidase OS=Triticum aestivum OX=4565 PE=3 SV=1	--	41.139	26.7	7	2	13	1.31	1.26	1.228	0.814	0.861	0.824	0.658	7.90471e-05
A0A3B5YXC5	DNA ligase OS=Triticum aestivum OX=4565 PE=3 SV=1	--	87.487	13.9	9	9	15	0.927	0.892	0.918	1.073	1.051	1.066	1.166	0.000302563
A0A3B5YXD3	Cytochrome b5 heme-binding domain-containing protein OS=Triticum aestivum OX=4565 PE=4 SV=1	--	21.529	24.8	3	1	3	1.326	1.413	1.321	0.775	0.784	0.761	0.571	1.84833e-05
A0A3B5YXH1	Transcription regulator OS=Triticum aestivum OX=4565 PE=4 SV=1	--	264.87	4.8	11	10	14	0.956	1.012	0.972	1.012	1.034	1.004	1.037	0.12455
A0A3B5YXH5	Pentatricopeptide repeat-containing protein OS=Triticum aestivum OX=4565 PE=4 SV=1	--	57.784	5.9	3	3	3	0.898	0.791	0.786	1.156	1.052	1.145	1.355	0.00445625
A0A3B5YXI6	T-complex protein 1 subunit alpha OS=Triticum aestivum OX=4565 PE=3 SV=1	--	51.083	14	5	1	16	0.94	1.015	1.065	1.038	0.942	0.85	0.937	0.381542
A0A3B5YXJ5	DEAD-box ATP-dependent RNA helicase 8 OS=Triticum aestivum OX=4565 PE=3 SV=1	--	59.278	30.5	13	2	19	0.872	0.867	1.085	0.867	1.43	0.839	1.11	0.694793
A0A3B5YXK3	Nucleoside diphosphate kinase OS=Triticum aestivum OX=4565 PE=3 SV=1	--	16.617	54	7	2	22	1.07	1.087	1.214	0.887	1.004	0.882	0.823	0.0280407
A0A3B5YXK9	Protein kinase domain-containing protein OS=Triticum aestivum OX=4565 PE=3 SV=1	--	38.663	17.8	4	3	4	0.926	0.858	0.91	1.049	1.053	1.11	1.192	0.00391598
A0A3B5YXL4	RNA-binding KH domain-containing protein PEPPER OS=Triticum aestivum OX=4565 PE=4 SV=1	--	47.933	36.5	13	13	20	1.037	1.029	0.963	1.002	1.002	0.998	0.991	0.738921
A0A3B5YXM2	Mitochondrial import inner membrane translocase subunit TIM23 OS=Triticum aestivum OX=4565 PE=4 SV=1	--	20.399	21.1	2	2	2	1.036	1.074	0.919	1.01	1.024	0.96	0.988	0.856872
A0A3B5YXN3	Mitogen-activated protein kinase OS=Triticum aestivum OX=4565 PE=3 SV=1	--	41.062	28.4	7	7	12	0.985	0.916	0.978	1.024	1.054	1.016	1.075	0.0477413
A0A3B5YXN9	Delta(1)-pyrroline-2-carboxylate reductase OS=Triticum aestivum OX=4565 PE=4 SV=1	--	34.682	13.6	2	1	2			1.638	0.622	1.091	0.551	0.461
A0A3B5YXQ7	Agenet domain-containing protein OS=Triticum aestivum OX=4565 PE=4 SV=1	--	228.03	6.9	10	1	11	0.849	1.013	1.172	0.972	0.733	1.279	0.984	0.865192
A0A3B5YXR1	GST N-terminal domain-containing protein OS=Triticum aestivum OX=4565 PE=4 SV=1	--	12.553	12.3	1	1	1
A0A3B5YXT6	Tocopherol cyclase, chloroplastic OS=Triticum aestivum OX=4565 PE=4 SV=1	--	51.925	21.3	9	1	17	0.896	1.037	0.906	0.94	1.024	1.15	1.097	0.290367
A0A3B5YXU6	Em-like protein GEA1 OS=Triticum aestivum OX=4565 PE=3 SV=1	--	16.878	57.5	9	4	44	0.951	0.959	0.926	1.077	1.074	1.026	1.12	0.00391251
A0A3B5YXX2	RanBD1 domain-containing protein OS=Triticum aestivum OX=4565 PE=4 SV=1	--	48.593	18.9	7	1	10	0.864	0.992	1.001	0.97	1.08	1.056	1.087	0.216386
A0A3B5YXX8	Methionine aminopeptidase OS=Triticum aestivum OX=4565 PE=3 SV=1	--	41.75	24.4	7	7	11	1.029	1.043	1.022	0.944	0.99	0.958	0.935	0.0114303
A0A3B5YXX9	Protein DGS1, mitochondrial OS=Triticum aestivum OX=4565 PE=4 SV=1	--	68.593	16.1	6	2	6	0.848	0.903	0.874	1.106	1.009	1.141	1.24	0.00645509
A0A3B5YY15	Myb-like domain-containing protein OS=Triticum aestivum OX=4565 PE=4 SV=1	--	73.44	4.1	3	2	4	0.944	0.989	0.863	1.042	1.05	1.054	1.125	0.0408195
A0A3B5YY17	Serine/threonine-protein kinase TOR OS=Triticum aestivum OX=4565 PE=3 SV=1	--	277.07	5.1	10	10	10	0.952	0.993	1.046	0.98	1.038	0.95	0.992	0.848715
A0A3B5YY18	Autophagy-related protein 3 OS=Triticum aestivum OX=4565 PE=4 SV=1	--	34.78	19	4	4	6	1.201	1.139	1.297	0.932	0.888	0.896	0.747	0.0019984
A0A3B5YY34	Low-temperature-induced 65 kDa protein OS=Triticum aestivum OX=4565 PE=4 SV=1	--	62.812	49.5	21	1	46	0.926	0.893	0.817	1.092	1.046	1.11	1.232	0.00701805
A0A3B5YY38	LEA_2 domain-containing protein OS=Triticum aestivum OX=4565 PE=4 SV=1	--	26.24	9.9	2	2	7	1.169	1.108	1.144	0.895	0.908	0.964	0.809	0.00152317
A0A3B5YY44	PPPDE domain-containing protein OS=Triticum aestivum OX=4565 PE=3 SV=1	--	26.912	18.6	3	3	3	1.122	1.18	1.158	0.849	0.991	0.884	0.787	0.00769315
A0A3B5YY50	XRCC1_N domain-containing protein OS=Triticum aestivum OX=4565 PE=4 SV=1	--	236.86	2.4	4	4	4	0.639	1.022	1.144	1.025	1.041	1.078	1.121	0.466547
A0A3B5YY54	ALOG domain-containing protein OS=Triticum aestivum OX=4565 PE=3 SV=1	--	29.759	9.9	2	2	2	1.022	1.195	1.106	0.985	0.925	0.894	0.844	0.0341406
A0A3B5YY68	J domain-containing protein OS=Triticum aestivum OX=4565 PE=4 SV=1	--	281.3	6.6	14	14	17	1.04	1.036	1.012	0.977	0.98	0.984	0.952	0.00515526
A0A3B5YY70	NAC-A/B domain-containing protein OS=Triticum aestivum OX=4565 PE=4 SV=1	--	22.266	51.2	7	2	36	0.96	0.84	0.922	1.07	1.042	1.051	1.162	0.0197284
A0A3B5YYE1	Uncharacterized protein OS=Triticum aestivum OX=4565 PE=4 SV=1	--	28.247	6.8	2	2	4	1.025	0.942	0.949	0.994	1.049	1.024	1.052	0.177261
A0A3B5YYE7	DUF1084 domain-containing protein OS=Triticum aestivum OX=4565 PE=3 SV=1	--	33.342	3.8	1	1	1	0.963	0.93	1.05	1.043	1.015	0.993	1.037	0.392252
A0A3B5YYF5	Protein kinase domain-containing protein OS=Triticum aestivum OX=4565 PE=4 SV=1	--	56.595	6.8	3	2	3		0.686	0.541	1.008	1.751	0.606	1.828	0.291143
A0A3B5YYJ0	RNA helicase OS=Triticum aestivum OX=4565 PE=4 SV=1	--	118.48	0.8	1	1	1	0.943	1.023	1.114	0.997	0.937	1.026	0.961	0.526636
A0A3B5YYJ3	BZIP domain-containing protein OS=Triticum aestivum OX=4565 PE=4 SV=1	--	88.265	5.3	3	3	4	0.95	1.004	0.905	1.023	1	1.071	1.082	0.0927346
A0A3B5YYK7	Pyruvate kinase OS=Triticum aestivum OX=4565 PE=3 SV=1	--	61.274	16.1	7	1	10	0.788	0.966	0.915	1.095	1.079	1.056	1.21	0.0347028
A0A3B5YYK8	RNA-binding protein BRN1 OS=Triticum aestivum OX=4565 PE=4 SV=1	--	49.372	9.6	4	2	6	0.931	0.826	0.932	1.013	1.039	1.152	1.192	0.0354713
A0A3B5YYL2	Haloacid dehalogenase-like hydrolase domain-containing protein Sgpp OS=Triticum aestivum OX=4565 PE=4 SV=1	--	32.522	4	1	1	1	0.859	0.911	0.914	1.078	1.096	1.046	1.2	0.00170468
A0A3B5YYM0	DLH domain-containing protein OS=Triticum aestivum OX=4565 PE=4 SV=1	--	25.414	25	4	2	4	1.004	0.901	1.111	0.966	1.02	1.016	0.995	0.984448
A0A3B5YYM1	Argininosuccinate synthase OS=Triticum aestivum OX=4565 PE=3 SV=1	--	52.15	27.2	13	1	20	1.002	1.151	1.124	1.025	0.922	0.887	0.865	0.0752598
A0A3B5YYM8	AIG1-type G domain-containing protein OS=Triticum aestivum OX=4565 PE=3 SV=1	--	116.84	7.7	7	2	8	0.97	0.871	0.967	0.989	1.124	1.027	1.118	0.0980526
A0A3B5YYN4	Branched-chain-amino-acid aminotransferase OS=Triticum aestivum OX=4565 PE=3 SV=1	--	44.265	11	4	4	8	1.137	1.302	1.223	0.81	0.847	0.831	0.679	0.000731609
A0A3B5YYP9	NADH dehydrogenase [ubiquinone] 1 beta subcomplex subunit 8, mitochondrial OS=Triticum aestivum OX=4565 PE=4 SV=1	--	13.241	23.2	1	1	3	0.898	0.98	0.89	1.103	1.005	1.05	1.141	0.0318366
A0A3B5YYQ3	Altered inheritance of mitochondria protein 32-like OS=Triticum aestivum OX=4565 PE=4 SV=1	--	43.493	27.8	8	2	14	0.968	0.992	1.006	0.972	1.021	1.04	1.023	0.393803
A0A3B5YYU1	Protein RETICULATA-RELATED 4, chloroplastic OS=Triticum aestivum OX=4565 PE=3 SV=1	--	40.9	12	5	5	7	0.887	0.816	1.078	0.936	1.012	1.106	1.098	0.362072
A0A3B5YYW4	Pyruvate, phosphate dikinase OS=Triticum aestivum OX=4565 PE=3 SV=1	--	96.194	56.3	35	2	105	1.395	1.373	1.326	0.802	0.764	0.765	0.569	1.35594e-05
A0A3B5YYX5	Glutathione transferase OS=Triticum aestivum OX=4565 PE=4 SV=1	--	29.532	19.7	4	4	5	0.881	0.942	0.905	0.967	1.033	1.116	1.142	0.0451358
A0A3B5YYY3	UBA domain-containing protein OS=Triticum aestivum OX=4565 PE=4 SV=1	--	67.211	3.5	2	2	2	1.238	1.12	1.011	0.94	0.912	0.919	0.822	0.0314979
A0A3B5YYZ3	CUE domain-containing protein OS=Triticum aestivum OX=4565 PE=4 SV=1	--	76.771	11	7	7	10	1.137	1.297	1.171	0.885	0.914	0.861	0.738	0.0022356
A0A3B5YYZ9	RING-type E3 ubiquitin transferase OS=Triticum aestivum OX=4565 PE=3 SV=1	--	25.146	7.9	2	2	2	1.067	0.937	0.996	0.975	0.992	1.044	1.004	0.918736
A0A3B5YZ06	Peptidase_M24 domain-containing protein OS=Triticum aestivum OX=4565 PE=3 SV=1	--	43.427	57.6	21	4	79	1.008	1.038	0.969	1.018	0.996	1.004	1.001	0.951648
A0A3B5YZ17	AMP deaminase OS=Triticum aestivum OX=4565 PE=3 SV=1	--	95.398	21.9	15	1	18	1.288	1.416	1.326	0.753	0.789	0.798	0.581	8.14973e-05
A0A3B5YZ25	Cold shock domain protein 2 OS=Triticum aestivum OX=4565 PE=4 SV=1	--	18.241	54.7	6	2	14	0.923	0.957	0.923	1.145	1.012	1.003	1.127	0.0562732
A0A3B5YZ45	Peptidase A1 domain-containing protein OS=Triticum aestivum OX=4565 PE=3 SV=1	--	44.679	17.7	6	1	11
A0A3B5YZ71	J domain-containing protein OS=Triticum aestivum OX=4565 PE=4 SV=1	--	29.546	9.9	2	2	3	0.883	0.868	0.935	1.058	0.949	1.257	1.215	0.0902998
A0A3B5YZ77	UDP-glucuronate decarboxylase OS=Triticum aestivum OX=4565 PE=3 SV=1	--	46.274	12.6	5	2	9	0.948	0.956	0.924	1.055	1.009	1.059	1.104	0.00597755
A0A3B5YZC7	Beta-hexosaminidase OS=Triticum aestivum OX=4565 PE=3 SV=1	--	58.413	7.6	3	3	5	1.041	1.134	1.054	0.967	0.937	0.943	0.882	0.0115558
A0A3B5YZC8	Patellin-3-like OS=Triticum aestivum OX=4565 PE=3 SV=1	--	66.156	42.1	20	4	43	1.317	1.321	1.347	0.76	0.805	0.776	0.587	8.2064e-06
A0A3B5YZE0	3-hydroxybutyryl-CoA epimerase OS=Triticum aestivum OX=4565 PE=3 SV=1	--	76.484	8.6	5	1	6	1.188	1.066	1.032	0.759	0.932	1.129	0.858	0.25058
A0A3B5YZE8	Guanosine nucleotide diphosphate dissociation inhibitor OS=Triticum aestivum OX=4565 PE=3 SV=1	--	49.7	35.7	14	1	39	1.04	0.972	1.014	0.998	0.98	0.988	0.98	0.389914
A0A3B5YZG0	Uncharacterized protein OS=Triticum aestivum OX=4565 PE=3 SV=1	--	87.001	5.2	2	2	2
A0A3B5YZG2	PHD-type domain-containing protein OS=Triticum aestivum OX=4565 PE=3 SV=1	--	29.223	7.7	2	2	2	1.004	1.001	0.974	1.043	1.019	0.963	1.015	0.592567
A0A3B5YZG7	Glycine-rich protein 2-like OS=Triticum aestivum OX=4565 PE=4 SV=1	--	15.97	64.2	6	4	34	1.041	0.944	1.009	1.03	0.967	0.993	0.999	0.981449
A0A3B5YZH4	DUF1682 family protein OS=Triticum aestivum OX=4565 PE=4 SV=1	--	53.012	13.8	6	1	8	0.886	0.882	0.896	1.088	1.041	1.103	1.213	0.000435581
A0A3B5YZL3	60S acidic ribosomal protein P2 OS=Triticum aestivum OX=4565 PE=3 SV=1	--	11.377	72.3	5	1	25	0.936	1.058	0.952	0.945	0.992	1.065	1.019	0.730484
A0A3B5YZM3	PH domain-containing protein OS=Triticum aestivum OX=4565 PE=4 SV=1	--	18.319	12.2	2	2	2	1.196	1.11	1.095	0.898	0.937	0.914	0.808	0.00212542
A0A3B5YZN0	Decapping nuclease OS=Triticum aestivum OX=4565 PE=3 SV=1	--	55.707	5.9	2	2	2	1.202	1.033	1.005	0.954	0.868	1.03	0.88	0.163739
A0A3B5YZN5	[RNA-polymerase]-subunit kinase OS=Triticum aestivum OX=4565 PE=3 SV=1	--	47.389	6.1	2	2	2
A0A3B5YZP5	Coatomer subunit delta OS=Triticum aestivum OX=4565 PE=3 SV=1	--	55.087	37	13	1	26	0.901	1.062	1.036	0.983	0.953	1.077	1.005	0.930178
A0A3B5YZT7	Ribosomal protein OS=Triticum aestivum OX=4565 PE=3 SV=1	--	37.465	4.9	1	1	1	1.029	0.828	0.945	1.023	1.065	1.055	1.122	0.139102
A0A3B5YZU8	Fructose-bisphosphatase OS=Triticum aestivum OX=4565 PE=3 SV=1	--	37.036	28.4	9	1	15	0.729	0.837	1.199	0.973	1.044	1.151	1.146	0.373372
A0A3B5YZV8	Mannosylglycoprotein endo-beta-mannosidase OS=Triticum aestivum OX=4565 PE=4 SV=1	--	102.87	8.6	5	1	6	0.879	1.156	1.212	1.042	0.984	0.831	0.88	0.367564
A0A3B5YZX4	Uncharacterized protein OS=Triticum aestivum OX=4565 PE=3 SV=1	--	46.52	11.5	3	1	4
A0A3B5Z001	PWWP domain-containing protein OS=Triticum aestivum OX=4565 PE=4 SV=1	--	127.38	21.2	17	5	26	1.035	0.978	1.018	0.994	0.984	1.014	0.987	0.538838
A0A3B5Z037	HECT-type E3 ubiquitin transferase OS=Triticum aestivum OX=4565 PE=3 SV=1	--	145.48	1.4	1	1	1	1.379	1.297	1.069	0.866	0.821	0.837	0.674	0.0076578
A0A3B5Z061	Rab-GAP TBC domain-containing protein OS=Triticum aestivum OX=4565 PE=4 SV=1	--	89.468	2.8	2	1	3	0.955	1.027	1.024	1.037	0.938	1.033	1.001	0.997043
A0A3B5Z0A9	Protein NRT1/ PTR FAMILY 3.1 OS=Triticum aestivum OX=4565 PE=3 SV=1	--	64.871	2.7	1	1	1
A0A3B5Z0D0	HMA domain-containing protein OS=Triticum aestivum OX=4565 PE=4 SV=1	--	17.652	7.6	1	1	1
A0A3B5Z0D1	Aldo_ket_red domain-containing protein OS=Triticum aestivum OX=4565 PE=3 SV=1	--	35.944	66.2	22	2	144	1.11	0.99	0.899	0.987	1.024	1.006	1.006	0.884276
A0A3B5Z0E2	TOM1-like protein 2 OS=Triticum aestivum OX=4565 PE=3 SV=1	--	59.58	5.4	2	2	3	1.041	0.921	0.915	0.964	0.996	1.027	1.038	0.442446
A0A3B5Z0H5	WD40/YVTN repeat-like-containing domain OS=Triticum aestivum OX=4565 PE=4 SV=1	--	42.456	16	5	5	7	1.049	1.013	1.008	0.974	1.003	1.007	0.972	0.158069
A0A3B5Z0I6	KH domain-containing protein OS=Triticum aestivum OX=4565 PE=4 SV=1	--	32.581	12.2	2	2	2	1.081	0.919	1.188	0.881	0.92	1.086	0.906	0.37679
A0A3B5Z0I8	YbhB/YbcL family Raf kinase inhibitor-like protein OS=Triticum aestivum OX=4565 PE=4 SV=1	--	17.794	55.1	8	2	63	0.914	0.915	0.979	1.062	1.041	1.006	1.107	0.0210544
A0A3B5Z0P6	Transcription factor DIVARICATA OS=Triticum aestivum OX=4565 PE=4 SV=1	--	22.135	16.9	3	1	4	1.208	1.008	1.101	0.979	0.906	0.92	0.846	0.0448155
A0A3B5Z0S5	NADH dehydrogenase [ubiquinone] 1 alpha subcomplex subunit 1 OS=Triticum aestivum OX=4565 PE=3 SV=1	--	7.6229	19.7	1	1	1	1.01	1.076	0.912	0.989	0.991	1.032	1.005	0.899083
A0A3B5Z0T2	Beta-glucosidase OS=Triticum aestivum OX=4565 PE=3 SV=1	--	64.164	17.8	9	1	14	0.932	0.84	0.936	1.055	1.076	1.072	1.183	0.00923452
A0A3B5Z0U6	TPT domain-containing protein OS=Triticum aestivum OX=4565 PE=4 SV=1	--	38.732	4.3	1	1	1	0.946	0.999	0.913	1.071	0.997	1.037	1.086	0.0673823
A0A3B5Z0X4	Metacaspase-4 OS=Triticum aestivum OX=4565 PE=4 SV=1	--	45.577	6	2	2	2	1.242	1.223	1.332	0.854	0.888	0.752	0.657	0.00173257
A0A3B5Z0Y3	TPR_MalT domain-containing protein OS=Triticum aestivum OX=4565 PE=4 SV=1	--	45.213	26.8	10	2	16	0.99	0.93	0.951	1.054	1.022	1.021	1.079	0.0225944
A0A3B5Z104	Heat shock cognate 70 kDa protein OS=Triticum aestivum OX=4565 PE=3 SV=1	--	71.016	64	30	2	225	0.985	0.852	0.945	1.075	1.026	0.995	1.113	0.0900162
A0A3B5Z125	LRRNT_2 domain-containing protein OS=Triticum aestivum OX=4565 PE=4 SV=1	--	17.111	5.8	1	1	1	1.206	0.985	1.062	0.87	0.933	1.042	0.875	0.167044
A0A3B5Z154	Cysteine proteinase inhibitor OS=Triticum aestivum OX=4565 PE=3 SV=1	--	11.77	13.1	1	1	1	0.973	0.902	0.826	1.068	1.077	1.062	1.187	0.0215494
A0A3B5Z196	Dentin sialophosphoprotein OS=Triticum aestivum OX=4565 PE=4 SV=1	--	87.98	9.3	5	5	6	1.05	0.996	0.985	0.978	1.07	1.001	1.006	0.875336
A0A3B5Z1C3	MATH domain-containing protein OS=Triticum aestivum OX=4565 PE=4 SV=1	--	151.31	1.8	3	2	3	0.98	0.804	0.959	1.066	1.076	1.041	1.16	0.0740633
A0A3B5Z1D4	NADH dehydrogenase [ubiquinone] flavoprotein 2, mitochondrial OS=Triticum aestivum OX=4565 PE=3 SV=1	--	30.134	24.2	4	4	8	0.918	0.875	0.878	1.073	1.066	1.038	1.189	0.000715624
A0A3B5Z1F3	Poly [ADP-ribose] polymerase OS=Triticum aestivum OX=4565 PE=4 SV=1	--	91.888	47.7	30	6	83	0.896	0.924	0.946	1.052	1.092	1.002	1.137	0.0120763
A0A3B5Z1F9	Coilin OS=Triticum aestivum OX=4565 PE=3 SV=1	--	79.875	11	6	1	9
A0A3B5Z1K0	BSD domain-containing protein OS=Triticum aestivum OX=4565 PE=4 SV=1	--	46.808	12.5	3	3	3	1.239	1.35	1.179	0.857	0.776	0.875	0.666	0.0016854
A0A3B5Z1M4	Uncharacterized protein OS=Triticum aestivum OX=4565 PE=3 SV=1	--	56.243	2.2	1	1	1	0.918	0.982	1.033	1.035	1.008	1.013	1.042	0.296169
A0A3B5Z1M8	NOT2_3_5 domain-containing protein OS=Triticum aestivum OX=4565 PE=3 SV=1	--	59.512	2.2	1	1	1
A0A3B5Z1P0	Thioredoxin OS=Triticum aestivum OX=4565 PE=4 SV=1	--	12.859	24.6	2	2	2	0.934	0.895	0.83	1.071	1.042	1.121	1.216	0.00837391
A0A3B5Z1P2	Exocyst subunit Exo70 family protein OS=Triticum aestivum OX=4565 PE=3 SV=1	--	71.166	2.5	1	1	1	1.119	1.06	1.067	0.793	0.928	1.128	0.878	0.245298
A0A3B5Z1P8	NADH-cytochrome b5 reductase OS=Triticum aestivum OX=4565 PE=3 SV=1	--	30.972	18.3	5	4	10	0.97	1.026	0.994	1.024	1.015	0.987	1.012	0.571485
A0A3B5Z1Q9	Cyclic phosphodiesterase OS=Triticum aestivum OX=4565 PE=4 SV=1	--	20.814	27.3	3	3	5	0.858	1.03	0.979	0.953	1.06	1.019	1.058	0.407773
A0A3B5Z1R9	Endoplasmic reticulum-Golgi intermediate compartment protein 3-like OS=Triticum aestivum OX=4565 PE=4 SV=1	--	43.06	20.1	8	7	10	1.065	1.081	1.05	0.998	0.956	0.915	0.898	0.0148042
A0A3B5Z1S8	Utp12 domain-containing protein OS=Triticum aestivum OX=4565 PE=3 SV=1	--	97.03	6.5	5	2	6	0.772	0.839	0.896	1.058	1.118	1.157	1.329	0.00474776
A0A3B5Z1T0	Clp R domain-containing protein OS=Triticum aestivum OX=4565 PE=3 SV=1	--	101.04	55.2	38	1	146	0.962	1.029	1.055	1.001	0.971	0.993	0.973	0.416435
A0A3B5Z1U8	PSP1 C-terminal domain-containing protein OS=Triticum aestivum OX=4565 PE=4 SV=1	--	79.206	4	2	1	2	1.07	1.067	1.008	1.01	0.953	0.954	0.928	0.0511426
A0A3B5Z1V4	Non-specific serine/threonine protein kinase OS=Triticum aestivum OX=4565 PE=3 SV=1	--	53.424	5.8	2	2	2	1.006	0.988	0.94	1.04	1.007	1.007	1.041	0.153478
A0A3B5Z1V9	Mic1 domain-containing protein OS=Triticum aestivum OX=4565 PE=4 SV=1	--	80.184	5.6	2	2	3	0.872	1.079	1.101	1.05	1.06	0.901	0.987	0.911335
A0A3B5Z214	PPDK_N domain-containing protein OS=Triticum aestivum OX=4565 PE=3 SV=1	--	137.1	3.8	4	2	5	1.376	1.087	0.794	0.758	0.922	1.154	0.87	0.554595
A0A3B5Z256	Enoyl-CoA delta isomerase 2, peroxisomal OS=Triticum aestivum OX=4565 PE=4 SV=1	--	26.019	32	5	2	8	0.932	1.202	1.092	0.954	0.936	1.053	0.912	0.348469
A0A3B5Z289	Phosphotransferase OS=Triticum aestivum OX=4565 PE=3 SV=1	--	54.77	28	11	3	16	1.024	1.058	0.928	1.039	0.966	0.972	0.989	0.837243
A0A3B5Z296	Barwin domain-containing protein OS=Triticum aestivum OX=4565 PE=4 SV=1	--	14.115	22.2	2	2	3	1.226	1.365	1.278	0.784	0.816	0.826	0.627	0.000184245
A0A3B5Z297	Pre-mRNA cleavage factor Im 25 kDa subunit OS=Triticum aestivum OX=4565 PE=3 SV=1	--	23.212	13.3	2	1	4	0.894	0.896	0.873	1.097	1.063	1.073	1.214	0.000100882
A0A3B5Z298	Phosphoglycerate kinase OS=Triticum aestivum OX=4565 PE=3 SV=1	--	59.087	37.3	17	2	39	1.001	1.24	0.755	1.041	0.93	1.042	1.006	0.876701
A0A3B5Z2A4	Alpha-MPP OS=Triticum aestivum OX=4565 PE=3 SV=1	--	53.74	17.6	7	1	12	0.901	0.94	0.892	1.033	1.112	1.042	1.166	0.00558847
A0A3B5Z2G6	Cupin_2 domain-containing protein OS=Triticum aestivum OX=4565 PE=4 SV=1	--	33.389	49	10	2	15	1.02	0.976	1.122	0.964	0.932	1.039	0.941	0.315638
A0A3B5Z2H3	Signal recognition particle 54 kDa protein OS=Triticum aestivum OX=4565 PE=3 SV=1	--	54.509	24.5	10	9	21	0.988	1.015	0.986	0.994	0.976	1.004	0.995	0.708607
A0A3B5Z2H6	Phytocyanin domain-containing protein OS=Triticum aestivum OX=4565 PE=4 SV=1	--	19.899	39.8	7	7	14	1.216	1.114	1.158	0.868	0.85	0.869	0.742	0.000347117
A0A3B5Z2I9	Aldedh domain-containing protein OS=Triticum aestivum OX=4565 PE=3 SV=1	--	61.074	51.4	21	3	42	0.847	0.942	1.005	1.033	1.082	1.049	1.132	0.070434
A0A3B5Z2J5	Usp domain-containing protein OS=Triticum aestivum OX=4565 PE=4 SV=1	--	28.05	47.4	9	2	27	1.048	1.117	0.885	1.037	0.953	0.888	0.944	0.540067
A0A3B5Z2P1	X8 domain-containing protein OS=Triticum aestivum OX=4565 PE=4 SV=1	--	20.024	21.5	3	2	7	1.041	1.03	1.016	0.99	0.992	1.01	0.969	0.0300623
A0A3B5Z2Q2	Non-specific serine/threonine protein kinase OS=Triticum aestivum OX=4565 PE=3 SV=1	--	57.926	2.1	1	1	1	0.844	0.843	0.96	1.137	1.065	1.043	1.226	0.0152342
A0A3B5Z2Q8	Late embryogenesis abundant protein OS=Triticum aestivum OX=4565 PE=4 SV=1	--	20.401	55.5	8	4	29	0.979	0.899	0.955	1.021	1.057	1.022	1.094	0.0309996
A0A3B5Z2T1	Farnesyl pyrophosphate synthase 1 OS=Triticum aestivum OX=4565 PE=3 SV=1	--	40.031	20.3	6	1	13	1.224	1.239	1.24	0.849	0.869	0.8	0.68	0.0001022
A0A3B5Z2U0	PMEI domain-containing protein OS=Triticum aestivum OX=4565 PE=4 SV=1	--	23.147	5.2	1	1	1	1.528	1.44	1.513	0.756	0.632	0.657	0.456	0.000164138
A0A3B5Z2V9	Vesicle-fusing ATPase OS=Triticum aestivum OX=4565 PE=3 SV=1	--	80.907	37.1	19	1	38	1.016	1.118	1.055	0.969	0.961	0.98	0.913	0.0329667
A0A3B5Z2Y7	ENTH domain-containing protein OS=Triticum aestivum OX=4565 PE=4 SV=1	--	48.238	17.7	6	6	7	0.945	0.961	0.936	1.061	1.046	1.024	1.102	0.00167432
A0A3B5Z2Y8	Chromatin modification-related protein eaf7 OS=Triticum aestivum OX=4565 PE=3 SV=1	--	14.023	24.6	2	2	2	0.902	1.139	0.934	0.981	1.061	0.987	1.018	0.78217
A0A3B5Z310	Glyco_transf_64 domain-containing protein OS=Triticum aestivum OX=4565 PE=3 SV=1	--	84.513	1.6	1	1	1
A0A3B5Z336	Ribosomal_L28e domain-containing protein OS=Triticum aestivum OX=4565 PE=3 SV=1	--	16.59	42.2	8	1	18	1.208	1.013	0.992	0.938	0.964	0.969	0.894	0.161046
A0A3B5Z338	Folate gamma-glutamyl hydrolase OS=Triticum aestivum OX=4565 PE=3 SV=1	--	37.047	7.4	3	1	4
A0A3B5Z350	MPN domain-containing protein OS=Triticum aestivum OX=4565 PE=4 SV=1	--	44.23	10.9	3	1	5	0.95	1.1	1.015	0.974	1.033	0.963	0.969	0.561049
A0A3B5Z362	Uncharacterized protein OS=Triticum aestivum OX=4565 PE=4 SV=1	--	22.07	9.3	1	1	1
A0A3B5Z364	Glycosyltransferase OS=Triticum aestivum OX=4565 PE=3 SV=1	--	51.466	5.9	3	1	3	1.321	1.177	1.176	0.815	0.916	0.84	0.7	0.00238572
A0A3B5Z365	Transcriptional regulatory protein OS=Triticum aestivum OX=4565 PE=3 SV=1	--	33.867	12.7	3	3	4	0.934	0.998	0.9	1.018	1.05	1.022	1.091	0.0502649
A0A3B5Z373	HSF_DOMAIN domain-containing protein OS=Triticum aestivum OX=4565 PE=4 SV=1	--	30.327	3.4	1	1	1
A0A3B5Z380	BAHD acyltransferase DCR OS=Triticum aestivum OX=4565 PE=3 SV=1	--	47.468	5.8	2	1	3	0.832	0.861	0.938	1.064	1.1	1.092	1.238	0.00444349
A0A3B5Z3A1	WD repeat-containing protein 55 OS=Triticum aestivum OX=4565 PE=3 SV=1	--	42.952	27.9	7	1	8	0.877	0.971	1.062	1.048	0.959	1.066	1.056	0.429184
A0A3B5Z3B9	Methyltransf_11 domain-containing protein OS=Triticum aestivum OX=4565 PE=4 SV=1	--	56.525	38.7	16	1	30
A0A3B5Z3E7	Oxidored_q6 domain-containing protein OS=Triticum aestivum OX=4565 PE=3 SV=1	--	22.161	23.6	5	1	7	0.951	0.918	0.874	1.056	1.106	1.02	1.16	0.0118674
A0A3B5Z3F1	Pentatricopeptide repeat-containing protein OS=Triticum aestivum OX=4565 PE=4 SV=1	--	70.005	6.5	4	4	4	0.903	0.938	0.82	1.08	1.046	1.073	1.202	0.0107643
A0A3B5Z3F9	Diacylglycerol O-acyltransferase OS=Triticum aestivum OX=4565 PE=3 SV=1	--	51.085	1.9	1	1	1	0.936	1.006	0.988	0.939	1.043	1.075	1.043	0.42403
A0A3B5Z3G2	Cyclin-D1-binding protein 1 homolog OS=Triticum aestivum OX=4565 PE=4 SV=1	--	39.251	13	3	3	3	0.906	0.994	1.068	0.984	0.984	1.03	1.01	0.820911
A0A3B5Z3G6	Seed biotin-containing protein SBP65-like OS=Triticum aestivum OX=4565 PE=4 SV=1	--	74.275	67.1	43	15	210	0.989	1.019	1.006	0.996	1.003	0.99	0.992	0.43053
A0A3B5Z3G9	Btz domain-containing protein OS=Triticum aestivum OX=4565 PE=3 SV=1	--	72.059	2.2	1	1	1	1.088	1.072	1.186	0.936	0.885	0.963	0.832	0.0102217
A0A3B5Z3P0	Flap endonuclease 1 OS=Triticum aestivum OX=4565 GN=FEN1 PE=3 SV=1	FEN1	42.744	31.3	9	2	13	0.955	0.929	0.976	1.118	1.012	1.051	1.112	0.0308495
A0A3B5Z3P2	Phosphotransferase OS=Triticum aestivum OX=4565 PE=3 SV=1	--	53.066	18.9	7	1	9	0.946	1.144	0.96	0.985	1.026	0.969	0.977	0.771296
A0A3B5Z3R5	Nop domain-containing protein OS=Triticum aestivum OX=4565 PE=3 SV=1	--	61.07	44.3	19	2	42	1.009	0.952	0.997	1.01	0.913	1.133	1.033	0.677704
A0A3B5Z3R9	Late embryogenesis abundant protein Dc3-like OS=Triticum aestivum OX=4565 PE=3 SV=1	--	21.897	71.7	16	2	98	0.774	0.833	0.757	1.182	1.162	1.084	1.45	0.000689418
A0A3B5Z3X9	Cnn_1N domain-containing protein OS=Triticum aestivum OX=4565 PE=4 SV=1	--	19.931	54.5	9	7	14	0.985	0.97	0.904	0.96	1.07	1.009	1.063	0.212445
A0A3B5Z3Y7	Mitochondrial outer membrane protein porin 1 OS=Triticum aestivum OX=4565 PE=3 SV=1	--	30.559	30.9	6	2	13	1.006	0.987	0.982	1.045	0.954	1.029	1.018	0.591946
A0A3B5Z423	Cytochrome P450 71D7 OS=Triticum aestivum OX=4565 PE=3 SV=1	--	24.166	14.7	3	1	6	0.817	0.881	0.897	1.134	1.092	1.053	1.264	0.00279631
A0A3B5Z432	Nop domain-containing protein OS=Triticum aestivum OX=4565 PE=3 SV=1	--	61.796	43.8	17	4	58	0.982	0.97	0.952	1.024	1.028	1.028	1.061	0.0029484
A0A3B5Z457	Late embryogenesis abundant protein OS=Triticum aestivum OX=4565 PE=3 SV=1	--	18.147	62.4	10	2	51	1.01	1.086	1.025	0.986	0.979	0.975	0.942	0.0571084
A0A3B5Z484	60S ribosomal protein L18a-like protein OS=Triticum aestivum OX=4565 PE=4 SV=1	--	19.948	8.6	1	1	1	1.222	1.184	1.206	0.914	0.855	0.844	0.723	0.000249696
A0A3B5Z4A3	Tropinone reductase-like OS=Triticum aestivum OX=4565 PE=3 SV=1	--	19.558	6.6	1	1	2	0.927	1.27	1.164	0.918	0.901	0.958	0.826	0.128709
A0A3B5Z4B3	TMF_TATA_bd domain-containing protein OS=Triticum aestivum OX=4565 PE=4 SV=1	--	114.74	13.4	12	12	14	1.134	1.138	1.176	0.919	0.869	0.91	0.782	0.000293561
A0A3B5Z4L3	Acireductone dioxygenase OS=Triticum aestivum OX=4565 PE=3 SV=1	--	20.717	11.9	2	2	2	1.058	0.977	0.988	1.002	0.964	1.029	0.991	0.786973
A0A3B5Z4L9	Nop domain-containing protein OS=Triticum aestivum OX=4565 PE=3 SV=1	--	48.981	8.6	4	4	5	0.917	0.944	0.815	1.073	1.07	1.076	1.203	0.0142206
A0A3B5Z4M2	F-box domain-containing protein OS=Triticum aestivum OX=4565 PE=4 SV=1	--	21.727	6.2	1	1	2	1.52	1.28	1.356	0.749	0.782	0.724	0.543	0.000382886
A0A3B5Z4R3	FRIGIDA-like protein OS=Triticum aestivum OX=4565 PE=3 SV=1	--	68.123	14.2	8	1	10	1.07	0.83	1.077	1.023	1.059	0.946	1.017	0.814858
A0A3B5Z4U3	Uncharacterized protein OS=Triticum aestivum OX=4565 PE=4 SV=1	--	46.45	18.4	5	1	7
A0A3B5Z4Y2	30S ribosomal protein S14, chloroplastic OS=Triticum aestivum OX=4565 PE=3 SV=1	--	12.005	8.7	1	1	1	0.918	0.928	0.914	1.053	1.024	1.09	1.147	0.00180573
A0A3B5Z510	AAI domain-containing protein OS=Triticum aestivum OX=4565 PE=4 SV=1	--	12.046	7.3	1	1	1	1.157	1.234	1.213	0.91	0.822	0.884	0.726	0.000862533
A0A3B5Z514	Asparagine synthetase [glutamine-hydrolyzing] OS=Triticum aestivum OX=4565 PE=4 SV=1	--	65.825	20.3	9	3	15	1.078	1.106	1.091	0.942	0.937	0.934	0.859	4.11573e-05
A0A3B5Z528	3-deoxy-manno-octulosonate cytidylyltransferase, mitochondrial OS=Triticum aestivum OX=4565 PE=3 SV=1	--	32.147	20.1	3	2	5	1.081	0.897	0.899	1.111	1.019	0.939	1.067	0.447529
A0A3B5Z536	Cytochrome P450 71D7 OS=Triticum aestivum OX=4565 PE=3 SV=1	--	55.894	29.6	12	4	25	1.016	0.947	0.972	1.013	1.05	1.017	1.049	0.107483
A0A3B5Z571	Protein MIZU-KUSSEI 1 OS=Triticum aestivum OX=4565 PE=4 SV=1	--	31.767	2.7	1	1	1	1.117	1.011	0.983	0.982	0.926	1.029	0.944	0.312544
A0A3B5Z575	RING-type domain-containing protein OS=Triticum aestivum OX=4565 PE=4 SV=1	--	49.203	4.4	2	2	2	1.345	1.365	1.41	0.717	0.81	0.753	0.553	9.94085e-05
A0A3B5Z581	Uncharacterized protein OS=Triticum aestivum OX=4565 PE=4 SV=1	--	15.881	44.1	6	1	31	1.048	0.971	0.96	1	0.966	1.008	0.998	0.973296
A0A3B5Z5A3	GFO_IDH_MocA domain-containing protein OS=Triticum aestivum OX=4565 PE=4 SV=1	--	39.793	5.7	2	2	2	1.112	0.912	1.124	0.972	0.94	1.002	0.926	0.357979
A0A3B5Z5B7	DUF998 domain-containing protein OS=Triticum aestivum OX=4565 PE=4 SV=1	--	28.528	6.7	2	2	3	0.999	1.11	0.972	0.959	0.996	0.997	0.958	0.385808
A0A3B5Z5D0	ABC transporter domain-containing protein OS=Triticum aestivum OX=4565 PE=4 SV=1	--	77.613	31.1	16	3	26	0.92	0.831	0.938	1.099	1.05	1.055	1.192	0.0118534
A0A3B5Z5F1	Eukaryotic translation initiation factor 3 subunit D OS=Triticum aestivum OX=4565 PE=3 SV=1	--	65.73	34	13	1	35	1.104	0.857	0.904	1.132	0.957	1.011	1.082	0.418941
A0A3B5Z5I4	GB1/RHD3-type G domain-containing protein OS=Triticum aestivum OX=4565 PE=3 SV=1	--	120.02	16.7	14	1	24	0.96	0.958	1.008	1.021	1.005	1.036	1.046	0.0721386
A0A3B5Z5Q6	NCOA5 OS=Triticum aestivum OX=4565 PE=4 SV=1	--	12.385	15.9	2	2	2	0.79	0.642	0.987	0.982	1.204	1.207	1.403	0.0694313
A0A3B5Z5X7	Protein kinase domain-containing protein OS=Triticum aestivum OX=4565 PE=3 SV=1	--	53.53	14.6	6	4	6	1.01	1.016	0.98	1.027	0.995	1.018	1.011	0.483337
A0A3B5Z5Y3	(+)-neomenthol dehydrogenase OS=Triticum aestivum OX=4565 PE=3 SV=1	--	33.307	14.7	4	2	11	0.932	0.85	0.914	1.062	1.145	1.035	1.203	0.0111174
A0A3B5Z627	DnaJ homolog subfamily C member 2 OS=Triticum aestivum OX=4565 PE=4 SV=1	--	74.717	25.2	12	3	17	0.746	0.958	0.893	1.17	0.937	1.172	1.263	0.0909174
A0A3B5Z657	Uncharacterized protein OS=Triticum aestivum OX=4565 PE=4 SV=1	--	18.272	4.2	1	1	9	0.926	1.013	0.91	1.007	1.082	1.015	1.09	0.0986384
A0A3B5Z677	UDP-glucose 4-epimerase OS=Triticum aestivum OX=4565 PE=3 SV=1	--	39.098	33.1	9	1	13	1.187	0.873	1.017	0.951	0.989	1.021	0.962	0.750647
A0A3B5Z692	MFS domain-containing protein OS=Triticum aestivum OX=4565 PE=3 SV=1	--	53.307	6.6	3	3	3	1.013	0.854	0.773	1.098	0.994	1.152	1.229	0.0797747
A0A3B5Z6A0	PHB domain-containing protein OS=Triticum aestivum OX=4565 PE=4 SV=1	--	29.576	23.6	5	5	7	1.291	1.219	1.264	0.828	0.848	0.837	0.666	2.34029e-05
A0A3B5Z6H7	WHy domain-containing protein OS=Triticum aestivum OX=4565 PE=3 SV=1	--	17.748	49.1	6	1	20	0.795	0.736	0.713	1.118	1.183	1.204	1.562	0.000342267
A0A3B5Z6P9	Structural maintenance of chromosomes protein OS=Triticum aestivum OX=4565 PE=3 SV=1	--	138.23	15	17	1	22	1.06	0.91	0.833	1.037	1.002	1.098	1.119	0.1955
A0A3B5Z6Q8	Transmembrane protein 33 homolog OS=Triticum aestivum OX=4565 PE=3 SV=1	--	39.126	9.2	3	1	4	0.835	0.908	0.906	0.995	1.057	1.188	1.223	0.0276254
A0A3B5Z6Z8	Eukaryotic translation initiation factor 5B OS=Triticum aestivum OX=4565 PE=4 SV=1	--	143	25.9	24	1	36	0.874	0.932	1.015	1.112	1.074	0.948	1.111	0.18216
A0A3B5Z780	H15 domain-containing protein OS=Triticum aestivum OX=4565 PE=4 SV=1	--	118.26	4.4	4	4	4	1.253	1.096	1.217	0.884	0.887	0.925	0.756	0.00298474
A0A3B5ZMA8	O-methyltransferase ZRP4 OS=Triticum aestivum OX=4565 PE=3 SV=1	--	39.273	3.6	1	1	1
A0A3B5ZMA9	DJ-1_PfpI domain-containing protein OS=Triticum aestivum OX=4565 PE=4 SV=1	--	48.774	19.5	5	4	11	0.853	0.876	0.879	1.103	1.138	1.082	1.274	0.00015812
A0A3B5ZMD9	Ras-related protein RABA2a OS=Triticum aestivum OX=4565 PE=4 SV=1	--	24.169	23.8	5	2	8	0.901	1.203	1.171	0.942	0.973	0.919	0.865	0.218276
A0A3B5ZME1	Methionine S-methyltransferase OS=Triticum aestivum OX=4565 PE=3 SV=1	--	119.85	12.4	11	2	16	0.867	0.897	0.856	1.12	1.038	1.102	1.244	0.00127534
A0A3B5ZME4	Knot1 domain-containing protein OS=Triticum aestivum OX=4565 PE=3 SV=1	--	8.4236	31.6	2	1	7	0.891	0.92	0.891	1.109	1.081	1.037	1.194	0.00135192
A0A3B5ZMH7	RING-type E3 ubiquitin transferase OS=Triticum aestivum OX=4565 PE=4 SV=1	--	54.986	2.2	1	1	1	0.487	0.507	0.635	0.502	0.709	2.664	2.379	0.309073
A0A3B5ZMK5	Zinc finger protein OS=Triticum aestivum OX=4565 PE=4 SV=1	--	42.767	2.9	1	1	1
A0A3B5ZMP6	Transcription initiation factor IIA subunit 2 OS=Triticum aestivum OX=4565 PE=3 SV=1	--	11.997	10.4	1	1	3	0.956	0.864	0.927	1.052	1.051	1.075	1.157	0.00895125
A0A3B5ZMR2	Xylem cysteine proteinase 1-like OS=Triticum aestivum OX=4565 PE=3 SV=1	--	38.292	2.6	1	1	1	0.894	0.928	0.919	1.024	1.045	1.111	1.16	0.0053381
A0A3B5ZMV0	Chymotrypsin inhibitor-2 OS=Triticum aestivum OX=4565 PE=3 SV=1	--	9.3416	44	4	2	8	1.371	1.534	1.353	0.676	0.754	0.759	0.514	0.000263261
A0A3B5ZN10	Caffeic acid 3-O-methyltransferase OS=Triticum aestivum OX=4565 PE=3 SV=1	--	39.768	1.9	1	1	1	1.174	0.991	1.179	0.933	0.807	1.043	0.832	0.118379
A0A3B5ZN14	WD_REPEATS_REGION domain-containing protein OS=Triticum aestivum OX=4565 PE=4 SV=1	--	38.044	27.4	6	6	7	0.984	1.046	1.049	0.974	0.988	1.01	0.965	0.208223
A0A3B5ZN24	zf-Tim10_DDP domain-containing protein OS=Triticum aestivum OX=4565 PE=4 SV=1	--	10.967	8.8	1	1	1
A0A3B5ZN38	WD_REPEATS_REGION domain-containing protein OS=Triticum aestivum OX=4565 PE=4 SV=1	--	36.364	4.9	1	1	1	0.81	0.943	0.858	1.108	1.118	1.042	1.252	0.0103274
A0A3B5ZN46	Na_H_Exchanger domain-containing protein OS=Triticum aestivum OX=4565 PE=4 SV=1	--	83.877	1.5	1	1	1
A0A3B5ZN55	Inorganic diphosphatase OS=Triticum aestivum OX=4565 PE=3 SV=1	--	24.472	4.1	1	1	1	0.83	0.854	1.006	1.057	1.246	0.919	1.198	0.172881
A0A3B5ZN61	Momilactone A synthase OS=Triticum aestivum OX=4565 PE=4 SV=1	--	31.911	3.6	1	1	1	1.04	0.963	1.05	0.967	0.989	1.022	0.975	0.485105
A0A3B5ZN85	P-loop containing nucleoside triphosphate hydrolase, leucine-rich repeat domain, L OS=Triticum aestivum OX=4565 PE=3 SV=1	--	140.31	0.6	1	1	1	0.982	0.98	0.896	0.997	1.072	1.036	1.086	0.0860042
A0A3B5ZN99	Glucose-6-phosphate isomerase OS=Triticum aestivum OX=4565 PE=3 SV=1	--	62.232	40.7	19	3	46	1.178	1.258	1.196	0.867	0.851	0.848	0.706	7.87508e-05
A0A3B5ZNB2	TAF domain-containing protein OS=Triticum aestivum OX=4565 PE=3 SV=1	--	60.347	13.1	5	5	7	0.915	0.869	0.954	1.073	1.06	1.098	1.18	0.00453304
A0A3B5ZNC0	SET domain-containing protein OS=Triticum aestivum OX=4565 PE=4 SV=1	--	70.21	1.1	1	1	1
A0A3B5ZNC5	YTH domain-containing protein OS=Triticum aestivum OX=4565 PE=4 SV=1	--	52.587	6.9	3	1	3	0.917	0.973	1.001	1.05	1.053	0.982	1.067	0.131828
A0A3B5ZNE8	11S seed storage protein OS=Triticum aestivum OX=4565 PE=3 SV=1	--	37.996	40.2	14	2	31	1.163	1.12	1.2	0.891	0.911	0.914	0.78	0.000320024
A0A3B5ZNE9	DEAD-box ATP-dependent RNA helicase 17 OS=Triticum aestivum OX=4565 PE=4 SV=1	--	68.537	6.2	3	3	4	0.924	0.911	0.806	0.956	1.052	1.07	1.165	0.0510232
A0A3B5ZNF1	LisH domain-containing protein OS=Triticum aestivum OX=4565 PE=3 SV=1	--	30.313	51.5	12	4	14	1.03	0.981	1.019	0.961	0.965	1.005	0.967	0.18154
A0A3B5ZNF9	E3 UFM1-protein ligase 1 homolog OS=Triticum aestivum OX=4565 PE=3 SV=1	--	89.995	24.1	17	9	27	1.014	0.982	0.986	0.956	0.971	1.023	0.989	0.651994
A0A3B5ZNG6	Uncharacterized protein OS=Triticum aestivum OX=4565 PE=4 SV=1	--	15.286	35.1	3	1	5
A0A3B5ZNH4	Uncharacterized protein OS=Triticum aestivum OX=4565 PE=4 SV=1	--	17.224	37.6	4	2	6	0.726	0.797	0.784	1.015	0.802	1.634	1.496	0.164914
A0A3B5ZNL0	Co-chaperone protein p23 OS=Triticum aestivum OX=4565 PE=3 SV=1	--	20.193	53.6	6	6	15	1.004	1.068	0.995	0.946	1.016	0.992	0.963	0.28759
A0A3B5ZNS1	Protein gar2 OS=Triticum aestivum OX=4565 PE=4 SV=1	--	80.059	4.1	2	2	2	1.011	1.071	1.041	0.929	0.993	1.009	0.939	0.102805
A0A3B5ZNS4	Peroxisomal membrane protein PEX14 OS=Triticum aestivum OX=4565 PE=3 SV=1	--	50.886	18.3	8	2	11	0.931	0.918	0.959	1.064	1.005	1.028	1.103	0.00958835
A0A3B5ZNW6	Glycosyltransferase OS=Triticum aestivum OX=4565 PE=4 SV=1	--	50.362	1.9	1	1	1	1.185	0.904	1.094	0.949	1.006	0.938	0.909	0.341554
A0A3B5ZNX6	Ankyrin-1 OS=Triticum aestivum OX=4565 PE=4 SV=1	--	48.993	23.1	8	1	8
A0A3B5ZP08	ABC transporter D family member 1 OS=Triticum aestivum OX=4565 PE=4 SV=1	--	148.27	2.3	2	1	2	0.965	1.402	0.944	0.902	0.806	1.097	0.847	0.373411
A0A3B5ZP29	Ras-related protein RABD1-like OS=Triticum aestivum OX=4565 PE=4 SV=1	--	22.832	43.1	7	7	10	1.198	1.264	1.214	0.928	0.845	0.86	0.716	0.000532488
A0A3B5ZP43	Cupin type-1 domain-containing protein OS=Triticum aestivum OX=4565 PE=3 SV=1	--	64.925	32.9	13	5	133	1.568	1.748	1.696	0.572	0.568	0.585	0.344	5.8805e-06
A0A3B5ZP80	DEUBAD domain-containing protein OS=Triticum aestivum OX=4565 PE=4 SV=1	--	150.63	2	2	2	2	1.028	1.137	0.979	1.096	0.99	0.836	0.929	0.440108
A0A3B5ZPA4	RRP15-like protein OS=Triticum aestivum OX=4565 PE=3 SV=1	--	33.845	14.5	3	3	3	0.913	0.906	0.929	1.056	1.018	1.102	1.156	0.00390229
A0A3B5ZPC9	Outer envelope pore protein 16-2, chloroplastic OS=Triticum aestivum OX=4565 PE=4 SV=1	--	14.971	53.5	5	5	9	1.273	1.297	1.355	0.808	0.781	0.844	0.62	8.00528e-05
A0A3B5ZPD6	Glutamate--cysteine ligase OS=Triticum aestivum OX=4565 PE=3 SV=1	--	56.097	21.3	10	1	19	0.958	0.919	0.979	1.031	1.017	1.033	1.079	0.0165762
A0A3B5ZPF1	SANT domain-containing protein OS=Triticum aestivum OX=4565 PE=4 SV=1	--	19.411	9.2	1	1	1	0.736	1.035	0.853	1.062	1.09	1.107	1.242	0.0851498
A0A3B5ZPG5	Agenet domain-containing protein OS=Triticum aestivum OX=4565 PE=4 SV=1	--	49.66	18.2	6	2	8	0.987	1.103	1.038	0.978	0.991	0.959	0.936	0.123849
A0A3B5ZPI1	Uncharacterized protein OS=Triticum aestivum OX=4565 PE=3 SV=1	--	21.653	29.1	5	5	9	0.977	0.996	1.017	0.977	1.017	0.985	0.996	0.836935
A0A3B5ZPI2	AAI domain-containing protein OS=Triticum aestivum OX=4565 PE=4 SV=1	--	11.259	50.5	5	2	19	1.165	1.196	1.122	0.889	0.928	0.906	0.782	0.000384898
A0A3B5ZPI8	Cytochrome P450 76C4 OS=Triticum aestivum OX=4565 PE=3 SV=1	--	54.653	3.6	1	1	1	1.232	0.869	1.015	0.929	0.937	1.066	0.941	0.658191
A0A3B5ZPJ8	Peroxidase OS=Triticum aestivum OX=4565 PE=3 SV=1	--	36.897	12.9	3	1	4	1.074	0.96	1.114	0.982	0.999	0.936	0.927	0.20118
A0A3B5ZPK2	PUM-HD domain-containing protein OS=Triticum aestivum OX=4565 PE=4 SV=1	--	95.036	18.5	14	2	16	1.01	0.95	1.009	0.99	0.997	1.045	1.021	0.468967
A0A3B5ZPL5	Glutathione transferase OS=Triticum aestivum OX=4565 PE=2 SV=1	--	25.002	36.1	6	5	20	0.879	0.872	0.903	1.083	1.05	1.079	1.21	0.000186432
A0A3B5ZPL8	Mitoc_mL59 domain-containing protein OS=Triticum aestivum OX=4565 PE=4 SV=1	--	15.038	11.5	1	1	1	1.005	0.925	0.942	1.075	0.972	1.047	1.077	0.131917
A0A3B5ZPN5	ABC transporter B family member 21 OS=Triticum aestivum OX=4565 PE=4 SV=1	--	133.54	2.1	2	2	3	1.104	1.18	1.313	0.984	0.848	0.793	0.73	0.0176615
A0A3B5ZPT1	Alanine transaminase OS=Triticum aestivum OX=4565 PE=3 SV=1	--	43.695	47.3	15	1	51	1.283	1.177	1.199	0.871	0.834	0.874	0.705	0.000320553
A0A3B5ZPT5	Carboxypeptidase OS=Triticum aestivum OX=4565 PE=3 SV=1	--	52.154	17.2	7	2	46	0.976	1.02	1.019	1.009	1.003	1.02	1.006	0.724304
A0A3B5ZPW8	General transcription and DNA repair factor IIH helicase subunit XPD OS=Triticum aestivum OX=4565 PE=3 SV=1	--	85.64	7.5	4	4	4	0.95	0.982	1.003	1.008	1.019	1	1.031	0.13643
A0A3B5ZPY1	SUN domain-containing protein OS=Triticum aestivum OX=4565 PE=4 SV=1	--	49.748	5.3	2	1	2
A0A3B5ZPZ3	Alcohol dehydrogenase-like 3 OS=Triticum aestivum OX=4565 PE=3 SV=1	--	39.84	3.5	1	1	1	0.984	0.868	0.923	1.035	0.992	1.129	1.137	0.0707741
A0A3B5ZQ02	WEB family protein OS=Triticum aestivum OX=4565 PE=4 SV=1	--	114.05	7.7	6	1	7
A0A3B5ZQ29	Asparagine--tRNA ligase OS=Triticum aestivum OX=4565 PE=3 SV=1	--	63.221	31.3	14	13	29	1.003	0.992	0.985	1.018	1.012	0.998	1.016	0.113151
A0A3B5ZQ35	WD_REPEATS_REGION domain-containing protein OS=Triticum aestivum OX=4565 PE=3 SV=1	--	32.922	18.9	4	4	7	1.078	0.973	1.144	0.896	0.941	0.934	0.867	0.0475448
A0A3B5ZQ40	Protein kinase domain-containing protein OS=Triticum aestivum OX=4565 PE=3 SV=1	--	32.218	25.9	6	5	9	1.03	0.935	0.95	0.996	1.018	0.992	1.031	0.366168
A0A3B5ZQ64	CULLIN_2 domain-containing protein OS=Triticum aestivum OX=4565 PE=3 SV=1	--	82.047	17.5	13	1	20	0.892	0.834	0.927	0.947	0.865	1.418	1.217	0.325052
A0A3B5ZQ77	Chromatin-remodeling complex ATPase OS=Triticum aestivum OX=4565 PE=3 SV=1	--	95.947	6.6	6	6	6	0.984	0.899	0.99	1.029	1.038	1.038	1.081	0.0660171
A0A3B5ZQ91	Pathogenesis-related protein 5 OS=Triticum aestivum OX=4565 PE=4 SV=1	--	27.232	8.1	2	2	3	1.221	1.294	1.253	0.81	0.938	0.881	0.698	0.00138256
A0A3B5ZQ95	Methenyltetrahydrofolate cyclohydrolase OS=Triticum aestivum OX=4565 PE=3 SV=1	--	30.804	21.9	6	6	7	1.108	1.018	1.065	0.956	0.985	0.943	0.904	0.0219068
A0A3B5ZQA1	Tryptophan-rich sensory protein OS=Triticum aestivum OX=4565 PE=3 SV=1	--	19.267	12.8	2	1	4	1.077	0.991	0.999	1	1.002	0.967	0.968	0.331664
A0A3B5ZQA3	Protein kinase domain-containing protein OS=Triticum aestivum OX=4565 PE=3 SV=1	--	55.864	2.2	1	1	1	1.053	0.972	0.991	1.031	0.996	0.976	0.996	0.89696
A0A3B5ZQB5	Ribosome biogenesis protein NOP53 OS=Triticum aestivum OX=4565 PE=3 SV=1	--	44.742	8.7	2	2	2	0.912	0.751	0.79	1.199	1.169	1.006	1.375	0.0161847
A0A3B5ZQC6	Alpha-mannosidase OS=Triticum aestivum OX=4565 PE=3 SV=1	--	80.273	13.3	9	4	9	1.145	1.028	1.049	0.913	0.976	0.897	0.865	0.0258073
A0A3B5ZQF2	Ribosomal_L18e/L15P domain-containing protein OS=Triticum aestivum OX=4565 PE=3 SV=1	--	21.175	39	7	1	24	0.93	0.859	0.904	1.114	1.062	1.084	1.211	0.00210412
A0A3B5ZQH4	H(+)-exporting diphosphatase OS=Triticum aestivum OX=4565 PE=3 SV=1	--	79.515	17.6	12	1	26	1.381	1.409	1.278	0.76	0.691	0.858	0.568	0.00119897
A0A3B5ZQJ7	GDSL esterase/lipase OS=Triticum aestivum OX=4565 PE=3 SV=1	--	32.754	7.7	2	2	2	1.149	1.042	0.902	0.943	1.07	0.94	0.955	0.62659
A0A3B5ZQM6	Dihydrolipoyl dehydrogenase OS=Triticum aestivum OX=4565 PE=3 SV=1	--	52.907	19.6	7	1	19	0.934	1.09	1.12	1.01	0.871	1.036	0.928	0.394017
A0A3B5ZQP6	Pyridoxal phosphate homeostasis protein OS=Triticum aestivum OX=4565 PE=3 SV=1	--	26.069	18.5	3	3	3	1.006	0.875	1.117	1.029	1.054	0.933	1.006	0.910431
A0A3B5ZQQ1	NAB domain-containing protein OS=Triticum aestivum OX=4565 PE=4 SV=1	--	65.261	1.9	1	1	1	1.153	1.162	1.167	0.92	0.862	0.914	0.774	0.000258975
A0A3B5ZQQ8	RNA_pol_L_2 domain-containing protein OS=Triticum aestivum OX=4565 PE=3 SV=1	--	13.954	23.5	3	3	4	0.852	0.894	0.912	1.1	1.063	1.051	1.209	0.00146314
A0A3B5ZQR8	DUF1421 domain-containing protein OS=Triticum aestivum OX=4565 PE=4 SV=1	--	60.689	7.8	4	3	6	1.14	1.107	1.186	0.885	0.872	0.971	0.795	0.00414633
A0A3B5ZQT4	REF/SRPP-like protein At3g05500 OS=Triticum aestivum OX=4565 PE=3 SV=1	--	26.905	26.6	7	7	8	0.726	0.703	0.679	1.179	1.195	1.169	1.681	1.40009e-05
A0A3B5ZQV8	Serine/threonine-protein phosphatase OS=Triticum aestivum OX=4565 PE=3 SV=1	--	29.269	6.9	1	1	1	1.02	1.174	1.019	0.867	1.062	0.945	0.894	0.20867
A0A3B5ZQW0	Uncharacterized protein OS=Triticum aestivum OX=4565 PE=3 SV=1	--	70.452	2.1	1	1	2	1.04	0.788	0.775	1.1	1.024	1.143	1.255	0.0794247
A0A3B5ZQX2	Acetylornithine transaminase OS=Triticum aestivum OX=4565 PE=3 SV=1	--	48.471	28.7	9	2	18	1.066	1.129	1.154	0.932	0.927	0.902	0.824	0.00170249
A0A3B5ZR12	Fe2OG dioxygenase domain-containing protein OS=Triticum aestivum OX=4565 PE=3 SV=1	--	39.135	6.4	2	2	2	1.246	1.257	1.269	0.811	0.862	0.836	0.665	2.43831e-05
A0A3B5ZR41	Transcription initiation factor TFIID subunit 13 OS=Triticum aestivum OX=4565 PE=4 SV=1	--	21.497	5.8	1	1	1	1.193	1.063	1.099	0.955	0.954	0.873	0.829	0.0146246
A0A3B5ZR46	Arginine--tRNA ligase OS=Triticum aestivum OX=4565 PE=3 SV=1	--	66.787	38	19	17	33	0.978	0.948	0.96	1.028	0.994	1.002	1.048	0.0264191
A0A3B5ZR52	RPAP3_C domain-containing protein OS=Triticum aestivum OX=4565 PE=4 SV=1	--	42.672	26.2	7	7	10	0.911	0.911	0.947	1.05	1.058	1	1.122	0.00620865
A0A3B5ZR54	Calcium-binding protein CML18 OS=Triticum aestivum OX=4565 PE=4 SV=1	--	18.267	9.3	1	1	1	1.227	1.349	1.294	0.838	0.777	0.829	0.632	0.000221678
A0A3B5ZR64	NFACT-R_1 domain-containing protein OS=Triticum aestivum OX=4565 PE=3 SV=1	--	24.922	24.2	5	5	9	1.036	1.1	1.094	0.914	0.95	0.968	0.877	0.00675336
A0A3B5ZR69	alpha-1,2-Mannosidase OS=Triticum aestivum OX=4565 PE=3 SV=1	--	68.448	2.3	1	1	2	0.997	0.967	0.936	1.05	1.064	0.964	1.061	0.175912
A0A3B5ZR70	Transmembrane 9 superfamily member OS=Triticum aestivum OX=4565 PE=4 SV=1	--	26.072	16.1	3	3	3	0.996	0.997	0.987	0.964	1.007	0.986	0.992	0.576409
A0A3B5ZR87	O-acyltransferase OS=Triticum aestivum OX=4565 PE=3 SV=1	--	57.78	2.1	1	1	2	0.986	0.923	0.952	1.047	1.036	1.021	1.085	0.0160276
A0A3B5ZRA1	Glucose and ribitol dehydrogenase OS=Triticum aestivum OX=4565 PE=4 SV=1	--	37.499	45.2	13	1	187	0.953	0.969	1.047	0.964	1.005	0.968	0.989	0.765684
A0A3B5ZRA4	Uncharacterized protein OS=Triticum aestivum OX=4565 PE=4 SV=1	--	18.845	26.8	3	1	5	0.935	1.019	1.158	0.944	0.891	0.908	0.881	0.129754
A0A3B5ZRA7	Peroxidase OS=Triticum aestivum OX=4565 PE=3 SV=1	--	37.449	12.4	3	3	4	0.96	0.874	0.906	1.088	1.034	1.037	1.153	0.0110689
A0A3B5ZRC6	Fe2OG dioxygenase domain-containing protein OS=Triticum aestivum OX=4565 PE=3 SV=1	--	39.509	4.1	1	1	1	0.672	0.814	0.568	1.177	1.07	1.379	1.765	0.0108571
A0A3B5ZRE8	Heat shock 70 kDa protein 14 OS=Triticum aestivum OX=4565 PE=4 SV=1	--	92.629	46	35	2	100	0.939	0.954	1.018	0.986	1.005	1.059	1.048	0.225117
A0A3B5ZRF1	Mediator of RNA polymerase II transcription subunit 32 OS=Triticum aestivum OX=4565 PE=4 SV=1	--	17.663	7.6	1	1	1	1.271	0.234	0.726	1.022	1.304	1.186	1.574	0.257366
A0A3B5ZRG2	RAB6-interacting golgin OS=Triticum aestivum OX=4565 PE=4 SV=1	--	26.972	4	1	1	2	0.882	0.787	0.944	1.112	1.129	1.025	1.25	0.0210139
A0A3B5ZRH5	VOC domain-containing protein OS=Triticum aestivum OX=4565 PE=4 SV=1	--	20.393	6.5	1	1	1	0.984	0.954	1.037	0.946	1.029	1.053	1.018	0.693988
A0A3B5ZRH7	NAD(P)H dehydrogenase (quinone) OS=Triticum aestivum OX=4565 PE=3 SV=1	--	26.541	19.8	3	1	5	1.101	1.006	1.438	1.034	0.791	0.7	0.712	0.0961659
A0A3B5ZRH8	NAB domain-containing protein OS=Triticum aestivum OX=4565 PE=4 SV=1	--	160.45	0.9	1	1	1	1.446	1.473	1.458	0.711	0.725	0.678	0.483	3.83117e-06
A0A3B5ZRI1	PPR_long domain-containing protein OS=Triticum aestivum OX=4565 PE=3 SV=1	--	50.622	20.6	8	8	15	0.899	0.909	0.88	1.061	1.066	1.084	1.195	0.000103071
A0A3B5ZRI4	FAM86 domain-containing protein OS=Triticum aestivum OX=4565 PE=4 SV=1	--	39.912	2.7	1	1	1
A0A3B5ZRI5	MI domain-containing protein OS=Triticum aestivum OX=4565 PE=4 SV=1	--	83.572	3.9	2	2	2	0.7	1.146	1.079	1.014	0.942	1.105	1.046	0.703996
A0A3B5ZRI6	Translation initiation factor eIF-2B subunit beta OS=Triticum aestivum OX=4565 PE=3 SV=1	--	44.682	10.7	3	3	6	0.902	0.916	0.854	1.069	1.095	1.02	1.192	0.00415606
A0A3B5ZRI8	Proteasome subunit beta OS=Triticum aestivum OX=4565 PE=3 SV=1	--	25.03	30.4	6	2	11	1.014	0.991	1.031	1.008	0.98	1.012	0.988	0.480008
A0A3B5ZRJ1	Transcription initiation factor IIF subunit alpha OS=Triticum aestivum OX=4565 PE=3 SV=1	--	36.707	10.4	3	3	4	1.17	1.104	1.181	0.901	0.92	0.861	0.776	0.00091912
A0A3B5ZRK2	Lactoylglutathione lyase OS=Triticum aestivum OX=4565 PE=3 SV=1	--	34.19	18.6	5	2	8	1.217	1.248	1.282	0.803	0.894	0.826	0.673	0.000365125
A0A3B5ZRP5	Uncharacterized protein OS=Triticum aestivum OX=4565 PE=4 SV=1	--	117.28	18	12	10	21	0.893	0.946	0.927	1.052	1.107	1.041	1.157	0.0045825
A0A3B5ZRP6	Trm112 family protein OS=Triticum aestivum OX=4565 PE=4 SV=1	--	9.0452	8.2	1	1	1
A0A3B5ZRT3	UBC core domain-containing protein OS=Triticum aestivum OX=4565 PE=3 SV=1	--	20.997	25	4	3	6	1.211	1.111	1.21	0.847	0.874	0.918	0.747	0.00140324
A0A3B5ZRU2	Inosine triphosphate pyrophosphatase OS=Triticum aestivum OX=4565 PE=3 SV=1	--	22.144	24.4	3	3	5	0.934	1.011	0.891	1.082	1.042	1.08	1.13	0.0338005
A0A3B5ZRV5	Histidine--tRNA ligase OS=Triticum aestivum OX=4565 PE=3 SV=1	--	94.959	37.1	28	28	53	1.065	1.072	1.037	0.954	0.967	0.983	0.915	0.00263776
A0A3B5ZRV7	Chaperonin Cpn OS=Triticum aestivum OX=4565 PE=3 SV=1	--	59.504	63.3	28	3	74	1.081	0.962	1.014	0.999	0.986	0.997	0.975	0.523467
A0A3B5ZS22	Cyanate hydratase OS=Triticum aestivum OX=4565 GN=CYN PE=3 SV=1	CYN	18.554	55.7	7	7	8	0.984	0.924	0.978	1.052	1.07	1.06	1.103	0.00895244
A0A3B5ZS30	Non-lysosomal glucosylceramidase OS=Triticum aestivum OX=4565 PE=3 SV=1	--	102.33	1.5	1	1	1	0.985	0.953	1.005	1.013	0.964	1.072	1.036	0.369958
A0A3B5ZS31	UDP-glucose:glycoprotein glucosyltransferase OS=Triticum aestivum OX=4565 PE=3 SV=1	--	180.9	13.1	19	1	27	1.163	1.114	1.169	0.997	0.817	0.906	0.789	0.0157532
A0A3B5ZS52	Macrophage erythroblast attacher OS=Triticum aestivum OX=4565 PE=4 SV=1	--	45.583	11.3	4	4	5	0.928	0.958	0.996	1.026	1.065	0.984	1.067	0.10241
A0A3B5ZS80	DNA polymerase epsilon catalytic subunit OS=Triticum aestivum OX=4565 PE=3 SV=1	--	233.8	1.7	3	3	3	0.977	1.117	0.849	1.431	0.634	0.982	1.035	0.96056
A0A3B5ZS82	J domain-containing protein OS=Triticum aestivum OX=4565 PE=4 SV=1	--	39.387	25.7	6	6	9	0.984	1.013	1.031	0.994	1.015	0.978	0.986	0.477726
A0A3B5ZSB6	Nascent polypeptide-associated complex subunit beta OS=Triticum aestivum OX=4565 PE=3 SV=1	--	17.95	44.3	5	3	12	0.905	0.892	0.992	1.01	1.054	1.061	1.12	0.0353405
A0A3B5ZSB7	O-fucosyltransferase family protein OS=Triticum aestivum OX=4565 PE=3 SV=1	--	70.388	5.9	3	3	3	0.99	0.907	0.913	1.006	1.022	1.107	1.116	0.0554318
A0A3B5ZSC1	Splicing factor 3B subunit 4 OS=Triticum aestivum OX=4565 PE=3 SV=1	--	40.323	2.7	1	1	1	0.837	1.071	0.981	1.014	1.081	0.992	1.069	0.407937
A0A3B5ZSC7	Protein kinase domain-containing protein OS=Triticum aestivum OX=4565 PE=4 SV=1	--	88.698	2.9	2	2	2	1.211	1.245	1.318	0.855	0.824	0.827	0.664	0.00012002
A0A3B5ZSC8	Pentatricopeptide repeat-containing protein OS=Triticum aestivum OX=4565 PE=4 SV=1	--	38.149	11.7	3	3	4	0.938	0.92	0.961	1.029	1.041	1.04	1.103	0.00170552
A0A3B5ZSD5	Phospholipase D OS=Triticum aestivum OX=4565 PE=3 SV=1	--	91.075	4.9	4	1	7	0.801	0.864	0.922	1.022	1.184	1.078	1.269	0.0157639
A0A3B5ZSF0	Riboflavin kinase OS=Triticum aestivum OX=4565 PE=4 SV=1	--	43.784	15.6	3	3	5	0.922	1.024	1.023	1.003	1.032	0.99	1.019	0.621269
A0A3B5ZSJ5	Electron transfer flavoprotein-ubiquinone oxidoreductase OS=Triticum aestivum OX=4565 PE=4 SV=1	--	63.694	11.9	5	1	5	1.029	1.087	1.094	0.954	1.01	0.913	0.896	0.0350547
A0A3B5ZSJ6	Hypoxanthine phosphoribosyltransferase OS=Triticum aestivum OX=4565 PE=3 SV=1	--	21.07	23.6	4	1	5	0.982	0.67	0.845	1.479	0.981	0.883	1.339	0.222179
A0A3B5ZSK0	RRM domain-containing protein OS=Triticum aestivum OX=4565 PE=4 SV=1	--	54.409	9.3	3	3	5	0.938	1.032	0.982	1.042	1.08	0.974	1.049	0.310892
A0A3B5ZSK2	Protein CDI-like OS=Triticum aestivum OX=4565 PE=4 SV=1	--	30.678	3.7	1	1	1	1.099	0.89	0.988	0.989	1.003	1.034	1.016	0.765836
A0A3B5ZSK8	Mitochondrial ATPase complex subunit ATP10 OS=Triticum aestivum OX=4565 PE=4 SV=1	--	29.319	3.7	1	1	2	1.028	0.938	0.946	1.024	0.98	1.064	1.054	0.235932
A0A3B5ZSM5	DEAD-box ATP-dependent RNA helicase 6 OS=Triticum aestivum OX=4565 PE=3 SV=1	--	59.366	27.8	12	1	18	1.026	0.81	1.103	1.11	1.146	0.802	1.04	0.820551
A0A3B5ZSN9	MAR-binding filament-like protein 1-1 OS=Triticum aestivum OX=4565 PE=4 SV=1	--	83.286	3.2	2	2	2	1.035	0.879	0.86	1.032	1.076	1.051	1.139	0.0892545
A0A3B5ZSP2	ER membrane protein complex subunit 1 OS=Triticum aestivum OX=4565 PE=3 SV=1	--	109.55	15.8	11	1	19	1.134	0.916	0.955	1.082	1.004	0.923	1.001	0.966486
A0A3B5ZSP4	Heat shock 70 kDa protein 14 OS=Triticum aestivum OX=4565 PE=4 SV=1	--	92.706	45.2	32	1	98	0.984	1.02	0.988	1.005	0.987	1.027	1.009	0.60787
A0A3B5ZSP5	Cytochrome b5 heme-binding domain-containing protein OS=Triticum aestivum OX=4565 PE=4 SV=1	--	24.321	37.3	5	1	17	0.78	1.064	0.648	1.124	1.067	1.066	1.307	0.118685
A0A3B5ZSP8	SWI5-dependent HO expression protein 3 OS=Triticum aestivum OX=4565 PE=4 SV=1	--	47.506	2.8	1	1	1	1.064	0.873	0.828	0.999	1.08	1.086	1.145	0.157982
A0A3B5ZSQ3	Cytochrome b5 heme-binding domain-containing protein OS=Triticum aestivum OX=4565 PE=4 SV=1	--	25.356	31.6	4	1	5	1.479	1.451	1.429	0.662	0.787	0.675	0.487	0.000203035
A0A3B5ZSQ8	Ovule protein OS=Triticum aestivum OX=4565 PE=3 SV=1	--	27.133	4.1	1	1	1	0.973	1.041	1.047	0.99	0.933	1.047	0.97	0.492778
A0A3B5ZSR1	Thioredoxin domain-containing protein OS=Triticum aestivum OX=4565 PE=3 SV=1	--	53.251	27.8	9	5	14	1.026	0.944	1.014	1.038	1.018	1.003	1.025	0.413525
A0A3B5ZSR2	Non-specific serine/threonine protein kinase OS=Triticum aestivum OX=4565 PE=3 SV=1	--	57.328	12.8	5	2	6	0.856	0.984	0.97	1.082	1.092	0.965	1.117	0.135291
A0A3B5ZSS4	Abscisic acid receptor PYL8 OS=Triticum aestivum OX=4565 PE=4 SV=1	--	22.19	9.3	1	1	1
A0A3B5ZSS7	Phosphotransferase OS=Triticum aestivum OX=4565 PE=3 SV=1	--	50.127	11.4	5	4	6	1.103	1.081	1.037	0.941	0.975	0.956	0.892	0.00537925
A0A3B5ZST3	HABP4_PAI-RBP1 domain-containing protein OS=Triticum aestivum OX=4565 PE=4 SV=1	--	7.5101	28.6	1	1	1
A0A3B5ZSU0	40S ribosomal protein S17-4 OS=Triticum aestivum OX=4565 PE=3 SV=1	--	16.478	53.8	8	1	35	1.037	0.996	1.006	1.016	1.002	1.011	0.997	0.816758
A0A3B5ZSU1	AB hydrolase-1 domain-containing protein OS=Triticum aestivum OX=4565 PE=4 SV=1	--	36.037	24.8	6	4	14	1	1.07	1.045	0.996	0.99	1.018	0.964	0.170594
A0A3B5ZSV7	DNA replication licensing factor MCM6 OS=Triticum aestivum OX=4565 PE=3 SV=1	--	86.935	11.7	8	8	9	0.905	0.828	0.852	1.09	1.108	1.053	1.258	0.00160377
A0A3B5ZSY2	RING-type E3 ubiquitin transferase OS=Triticum aestivum OX=4565 PE=4 SV=1	--	38.147	24.6	3	3	4	1.164	1.147	1.179	0.899	0.944	0.945	0.799	0.000251216
A0A3B5ZSY3	PA domain-containing protein OS=Triticum aestivum OX=4565 PE=4 SV=1	--	70.581	13.3	7	5	10	1	0.995	0.978	1.013	1.002	1.028	1.024	0.0810661
A0A3B5ZSY6	CDT1 domain-containing protein OS=Triticum aestivum OX=4565 PE=4 SV=1	--	62.385	3.8	1	1	1	0.94	1.151	1.037	0.898	1.054	0.978	0.937	0.438379
A0A3B5ZSZ3	AAA domain-containing protein OS=Triticum aestivum OX=4565 PE=4 SV=1	--	95.736	1.3	1	1	1
A0A3B5ZSZ8	Stromal 70 kDa heat shock-related protein, chloroplastic OS=Triticum aestivum OX=4565 PE=3 SV=1	--	72.977	43.7	25	1	60
A0A3B5ZT05	Aquaporin TIP3-2 OS=Triticum aestivum OX=4565 PE=3 SV=1	--	27.598	4.2	1	1	7	0.977	0.959	1.064	1.021	0.972	1.04	1.011	0.77499
A0A3B5ZT08	Cytochrome P450 89A2 OS=Triticum aestivum OX=4565 PE=3 SV=1	--	57.474	6.5	3	3	3	0.891	0.834	0.644	1.008	1.145	1.267	1.444	0.0353262
A0A3B5ZT15	ATP synthase subunit gamma OS=Triticum aestivum OX=4565 PE=3 SV=1	--	35.438	40.2	11	11	30	0.994	0.971	0.955	1.013	1.042	1.007	1.049	0.0387858
A0A3B5ZT33	Probable tRNA N6-adenosine threonylcarbamoyltransferase OS=Triticum aestivum OX=4565 GN=GCP2 PE=3 SV=1	GCP2	40.711	6.6	2	2	2	0.83	0.872	1.068	1.057	1.043	1.064	1.142	0.146735
A0A3B5ZT52	Phospholipid-transporting ATPase OS=Triticum aestivum OX=4565 PE=3 SV=1	--	84.081	3.7	2	2	3	1.091	0.965	0.938	1.073	0.865	1.074	1.006	0.972677
A0A3B5ZT54	Low-temperature-induced 65 kDa protein OS=Triticum aestivum OX=4565 PE=4 SV=1	--	61.33	60.3	22	1	78	1.025	0.964	0.973	1	0.956	0.982	0.992	0.748765
A0A3B5ZT61	TFCD_C domain-containing protein OS=Triticum aestivum OX=4565 PE=4 SV=1	--	98.301	5.6	4	4	5	0.95	0.956	0.974	1.05	1.005	1.033	1.072	0.00930854
A0A3B5ZT67	Procollagen-proline 4-dioxygenase OS=Triticum aestivum OX=4565 PE=3 SV=1	--	32.647	14.9	4	4	5	0.997	1.006	1.062	0.978	1.013	0.977	0.968	0.238213
A0A3B5ZTA5	Methionine gamma-lyase OS=Triticum aestivum OX=4565 PE=3 SV=1	--	49.091	3.9	1	1	1	1.081	0.94	1.041	0.927	0.939	1.102	0.969	0.66363
A0A3B5ZTB7	PRP1_N domain-containing protein OS=Triticum aestivum OX=4565 PE=4 SV=1	--	92.002	28.9	18	3	23	1.009	0.866	0.814	1.161	1.082	1.118	1.25	0.0276476
A0A3B5ZTC0	HMA domain-containing protein OS=Triticum aestivum OX=4565 PE=4 SV=1	--	36.942	8.3	3	3	4	0.956	0.973	0.994	0.976	0.98	1.056	1.03	0.351731
A0A3B5ZTD5	Translin OS=Triticum aestivum OX=4565 PE=3 SV=1	--	31.991	23	8	8	14	0.884	0.925	0.892	1.055	1.044	1.067	1.172	0.000474236
A0A3B5ZTD9	UBX domain-containing protein OS=Triticum aestivum OX=4565 PE=4 SV=1	--	50.611	23.1	9	9	12	1.024	0.989	1.004	0.988	1.015	1.053	1.013	0.581291
A0A3B5ZTF5	Midasin OS=Triticum aestivum OX=4565 PE=3 SV=1	--	604.24	2.9	12	12	12	0.908	0.923	0.932	1.032	1.038	1.064	1.134	0.000475964
A0A3B5ZTH9	Glutathione transferase OS=Triticum aestivum OX=4565 PE=4 SV=1	--	25.758	6	1	1	1	1.123	0.882	0.841	1.494	0.713	0.903	1.093	0.848757
A0A3B5ZTI0	DUF1338 domain-containing protein OS=Triticum aestivum OX=4565 PE=4 SV=1	--	40.279	25.2	7	2	12	1.156	1.242	1.147	0.879	0.886	0.892	0.75	0.00036114
A0A3B5ZTK0	Ubiquitin-like domain-containing protein OS=Triticum aestivum OX=4565 PE=4 SV=1	--	38.248	4.5	1	1	1
A0A3B5ZTK4	GS catalytic domain-containing protein OS=Triticum aestivum OX=4565 PE=3 SV=1	--	93.245	14.3	10	2	18	0.856	0.865	0.851	1.108	1.107	1.078	1.28	1.71671e-05
A0A3B5ZTN2	RNA helicase OS=Triticum aestivum OX=4565 PE=4 SV=1	--	101.08	9.3	6	2	6	1.189	0.978	1.267	0.904	0.894	0.932	0.795	0.0471092
A0A3B5ZTQ0	ECH_2 domain-containing protein OS=Triticum aestivum OX=4565 PE=4 SV=1	--	40.591	26.8	6	3	7	1.019	1.046	1.013	1.073	0.967	0.918	0.961	0.423363
A0A3B5ZTQ3	Pre-mRNA-processing factor 19 OS=Triticum aestivum OX=4565 PE=3 SV=1	--	57.66	38.1	16	1	29	1.15	1.042	1.022	0.957	0.917	0.998	0.894	0.0638024
A0A3B5ZTQ9	ATP synthase CF0 subunit I OS=Triticum aestivum OX=4565 PE=3 SV=1	--	9.5577	9.5	1	1	1	1.576	1.7	1.427	0.646	0.631	0.622	0.404	6.35262e-05
A0A3B5ZTR8	Protein kinase domain-containing protein OS=Triticum aestivum OX=4565 PE=4 SV=1	--	131.04	2.1	2	2	2	0.88	1.382	0.949	0.937	1.03	0.91	0.896	0.562805
A0A3B5ZTS6	60S ribosomal export protein NMD3 OS=Triticum aestivum OX=4565 PE=3 SV=1	--	58.662	17.3	9	1	13	0.98	0.882	0.736	1.008	1.118	1.145	1.259	0.0630471
A0A3B5ZTT5	Inositol-tetrakisphosphate 1-kinase OS=Triticum aestivum OX=4565 PE=3 SV=1	--	38.813	33.2	9	9	13	1.073	0.952	1.086	0.958	1.019	1.024	0.965	0.502742
A0A3B5ZTT6	Arf-GAP domain-containing protein OS=Triticum aestivum OX=4565 PE=4 SV=1	--	43.552	12.6	4	3	7	0.972	1.098	1.027	0.968	0.975	1.034	0.961	0.398179
A0A3B5ZTU0	NERD domain-containing protein OS=Triticum aestivum OX=4565 PE=4 SV=1	--	36.668	3.1	1	1	2	0.934	0.978	1.002	1.016	1.019	1.034	1.053	0.0704372
A0A3B5ZTU8	Cytochrome b5 heme-binding domain-containing protein OS=Triticum aestivum OX=4565 PE=3 SV=1	--	14.847	39.6	4	4	10	1.081	0.986	1.101	0.918	1.01	0.946	0.907	0.0934787
A0A3B5ZTZ2	Fe2OG dioxygenase domain-containing protein OS=Triticum aestivum OX=4565 PE=3 SV=1	--	34.541	19	5	1	6	1	0.984	0.973	1.014	1.039	0.989	1.029	0.158738
A0A3B5ZTZ4	Importin N-terminal domain-containing protein OS=Triticum aestivum OX=4565 PE=4 SV=1	--	107.18	8.1	4	4	6	0.984	0.915	0.953	1.002	1.034	1.086	1.095	0.0454899
A0A3B5ZTZ8	N-alpha-acetyltransferase 25, NatB auxiliary subunit OS=Triticum aestivum OX=4565 PE=3 SV=1	--	107.58	10.1	9	1	11	1.055	1.101	1.101	0.98	0.894	0.968	0.873	0.013007
A0A3B5ZU00	Pre-mRNA-processing protein 40C OS=Triticum aestivum OX=4565 PE=4 SV=1	--	96.208	8.3	6	6	6	1.016	0.943	0.986	1.023	1.031	1.02	1.044	0.118971
A0A3B5ZU24	Xaa-Pro aminopeptidase P OS=Triticum aestivum OX=4565 PE=4 SV=1	--	60.222	1.5	1	1	1	1.101	0.805	0.829	1.073	0.978	1.13	1.163	0.215081
A0A3B5ZU48	Protein kinase domain-containing protein OS=Triticum aestivum OX=4565 PE=4 SV=1	--	58.728	11.4	4	3	4	0.922	1.001	0.991	1.073	0.987	1.007	1.053	0.229274
A0A3B5ZU67	Prefoldin subunit 5 OS=Triticum aestivum OX=4565 PE=3 SV=1	--	16.573	27.3	3	3	6	0.994	0.912	1.026	1.022	1.019	0.988	1.033	0.412313
A0A3B5ZU86	J domain-containing protein OS=Triticum aestivum OX=4565 PE=4 SV=1	--	59.952	12.4	6	6	7	0.974	0.93	0.94	1.031	1.043	1.018	1.087	0.00585211
A0A3B5ZU94	Low-temperature-induced 65 kDa protein OS=Triticum aestivum OX=4565 PE=4 SV=1	--	61.259	60.3	22	1	76	1.094	1.015	1.05	0.96	1.007	0.995	0.938	0.0691763
A0A3B5ZUC7	MSP domain-containing protein OS=Triticum aestivum OX=4565 PE=4 SV=1	--	29.941	14.2	3	3	3	0.935	1.024	0.823	1.001	1.081	1.072	1.134	0.130455
A0A3B5ZUE5	Altered inheritance of mitochondria protein 32-like OS=Triticum aestivum OX=4565 PE=4 SV=1	--	43.166	25.7	7	1	13	0.901	0.643	0.578	1.141	0.978	1.458	1.686	0.0410365
A0A3B5ZUF8	Beta expansin B1 OS=Triticum aestivum OX=4565 PE=3 SV=1	--	28.687	13.6	4	1	5	1.209	1.122	1.199	0.797	0.849	1.018	0.755	0.020543
A0A3B5ZUI2	T-complex protein 1 subunit epsilon OS=Triticum aestivum OX=4565 PE=3 SV=1	--	58.938	24.9	11	3	19	1.054	0.894	0.999	0.979	1.02	1.038	1.031	0.56668
A0A3B5ZUJ8	PH domain-containing protein OS=Triticum aestivum OX=4565 PE=4 SV=1	--	469.12	19.2	65	2	104	1.044	0.991	0.988	1.01	1.01	0.977	0.991	0.708918
A0A3B5ZUK0	Peptide-methionine (S)-S-oxide reductase OS=Triticum aestivum OX=4565 PE=3 SV=1	--	28.29	7.7	2	2	4	1.012	1.146	1.049	0.929	0.968	0.961	0.891	0.0433118
A0A3B5ZUP1	Chitinase OS=Triticum aestivum OX=4565 PE=4 SV=1	--	26.693	15.1	3	3	5	1	0.914	0.978	0.98	1.021	1.074	1.063	0.180225
A0A3B5ZUQ6	Agenet domain-containing protein OS=Triticum aestivum OX=4565 PE=4 SV=1	--	228.66	10.8	14	5	17	1.001	1.068	1.031	0.988	0.985	1.002	0.96	0.103773
A0A3B5ZUS4	Cytochrome c-type biogenesis protein CcmE homolog, mitochondrial OS=Triticum aestivum OX=4565 PE=3 SV=1	--	28.259	8.8	1	1	1	0.751	0.816	0.914	1.099	1.102	1.151	1.351	0.00668422
A0A3B5ZUU2	Stress induced protein OS=Triticum aestivum OX=4565 PE=3 SV=1	--	9.9676	71.3	7	1	18	1.137	1.053	1.006	1.088	0.95	0.848	0.903	0.258005
A0A3B5ZUU4	SH3 domain-containing protein OS=Triticum aestivum OX=4565 PE=4 SV=1	--	41.269	8.9	3	2	4	0.886	1.02	1.072	0.938	1.042	1.046	1.016	0.803032
A0A3B5ZUU7	RanBD1 domain-containing protein OS=Triticum aestivum OX=4565 PE=4 SV=1	--	45.602	27.2	8	1	12
A0A3B5ZUV5	Serine protease EDA2 OS=Triticum aestivum OX=4565 PE=3 SV=1	--	52.307	11.2	5	5	9	0.889	0.977	0.978	1.028	1.03	1.042	1.09	0.0523867
A0A3B5ZV01	Protein kinase domain-containing protein OS=Triticum aestivum OX=4565 PE=4 SV=1	--	79.052	10.5	6	5	6	0.978	1.026	0.977	1.03	0.988	1	1.012	0.573661
A0A3B5ZV55	MPN domain-containing protein OS=Triticum aestivum OX=4565 PE=4 SV=1	--	34.4	14	4	1	6	0.828	0.938	0.976	0.985	1.056	1.14	1.16	0.0836988
A0A3B5ZV61	Glutathione transferase OS=Triticum aestivum OX=4565 PE=4 SV=1	--	24.973	11	2	2	2	0.974	0.868	0.98	1.098	1.002	1.029	1.109	0.0956357
A0A3B5ZV64	Serine hydroxymethyltransferase OS=Triticum aestivum OX=4565 PE=3 SV=1	--	58.023	25.3	13	11	25	1.041	1.076	1.118	0.944	0.938	0.936	0.871	0.00269679
A0A3B5ZV97	PX domain-containing protein OS=Triticum aestivum OX=4565 PE=4 SV=1	--	57.05	26.4	12	12	18	1.098	1.075	1.044	0.974	0.965	0.92	0.889	0.00675193
A0A3B5ZV98	DNA-directed RNA polymerases I and III subunit RPAC1 OS=Triticum aestivum OX=4565 PE=3 SV=1	--	39.636	20	6	6	8	0.898	1.001	0.958	1.067	1.074	0.958	1.085	0.17156
A0A3B5ZVA3	NMO domain-containing protein OS=Triticum aestivum OX=4565 PE=4 SV=1	--	36.221	18.4	5	5	6	1.02	1.015	0.904	1.023	1.036	1.047	1.057	0.229065
A0A3B5ZVB9	MHD domain-containing protein OS=Triticum aestivum OX=4565 PE=3 SV=1	--	45.978	4.3	1	1	1	1.041	1.118	1.015	0.928	1.073	0.9	0.914	0.208472
A0A3B5ZVC2	Delta(1)-pyrroline-2-carboxylate reductase OS=Triticum aestivum OX=4565 PE=4 SV=1	--	34.519	8.1	2	1	2	1.037	0.755	1.028	1.378	0.987	0.77	1.112	0.680965
A0A3B5ZVF4	Protein DGS1, mitochondrial OS=Triticum aestivum OX=4565 PE=4 SV=1	--	68.55	13.4	5	1	5
A0A3B5ZVG0	Protein kinase domain-containing protein OS=Triticum aestivum OX=4565 PE=4 SV=1	--	53.291	5.4	2	2	2	0.864	0.824	0.82	1.059	1.132	1.142	1.329	0.00061467
A0A3B5ZVH8	Mitochondrial carnitine/acylcarnitine carrier-like protein OS=Triticum aestivum OX=4565 PE=3 SV=1	--	30.376	10.1	2	1	2	1.011	1.016	1.086	0.982	1.046	0.914	0.945	0.273214
A0A3B5ZVJ0	Argininosuccinate synthase OS=Triticum aestivum OX=4565 PE=3 SV=1	--	47.882	29.7	13	1	20	1.071	1.073	1.158	0.936	0.991	0.891	0.853	0.0166584
A0A3B5ZVJ6	J domain-containing protein OS=Triticum aestivum OX=4565 PE=4 SV=1	--	42.732	4.1	1	1	1
A0A3B5ZVK4	NADH dehydrogenase [ubiquinone] 1 beta subcomplex subunit 10-B-like OS=Triticum aestivum OX=4565 PE=3 SV=1	--	12.645	60	6	6	12	0.95	0.988	0.991	1.031	1.016	1.034	1.052	0.0257355
A0A3B5ZVK6	Peptide-N4-(N-acetyl-beta-glucosaminyl)asparagine amidase A OS=Triticum aestivum OX=4565 PE=4 SV=1	--	68.376	7.3	3	1	4	0.877	0.899	0.878	1.064	1.06	1.114	1.22	0.000374473
A0A3B5ZVK9	MFS domain-containing protein OS=Triticum aestivum OX=4565 PE=3 SV=1	--	52.698	7.3	2	2	3	0.979	1.194	0.867	1.056	0.952	0.982	0.984	0.933321
A0A3B5ZVN8	NADH dehydrogenase [ubiquinone] 1 alpha subcomplex subunit 12 OS=Triticum aestivum OX=4565 PE=3 SV=1	--	18.702	41.2	6	6	8	0.904	0.885	0.881	1.098	1.09	1.007	1.197	0.00343125
A0A3B5ZVN9	N-alpha-acetyltransferase 25, NatB auxiliary subunit OS=Triticum aestivum OX=4565 PE=3 SV=1	--	114.04	10.7	10	2	12	0.925	0.963	0.915	1.026	1.004	1.111	1.121	0.0304943
A0A3B5ZVQ5	ANK_REP_REGION domain-containing protein OS=Triticum aestivum OX=4565 PE=4 SV=1	--	27.835	14.9	3	3	6	1	0.952	0.964	1.044	1.028	1.018	1.06	0.0243172
A0A3B5ZVS4	RNA-binding (RRM/RBD/RNP motifs) family protein OS=Triticum aestivum OX=4565 PE=4 SV=1	--	40.002	17.9	4	4	8	0.929	0.879	0.833	1.062	1.044	1.059	1.198	0.00468547
A0A3B5ZVT8	Gal_mutarotas_2 domain-containing protein OS=Triticum aestivum OX=4565 PE=3 SV=1	--	115.22	14.9	10	10	12	0.931	0.97	0.977	1.039	1.054	1.03	1.085	0.00761824
A0A3B5ZVX4	Late embryogenesis abundant protein OS=Triticum aestivum OX=4565 PE=4 SV=1	--	18.39	50.8	9	3	37	0.948	0.966	0.923	1.013	1.031	1.017	1.079	0.0059097
A0A3B5ZVZ8	Isopentenyl-diphosphate Delta-isomerase OS=Triticum aestivum OX=4565 PE=3 SV=1	--	33.017	10.1	2	2	2	0.832	0.991	0.913	0.992	1.142	1.053	1.165	0.0774006
A0A3B5ZW13	Peroxisomal adenine nucleotide carrier 1 OS=Triticum aestivum OX=4565 PE=3 SV=1	--	36.592	7.2	2	2	3	0.957	0.872	0.876	1.027	1.058	1.099	1.177	0.0105343
A0A3B5ZW23	TPR_REGION domain-containing protein OS=Triticum aestivum OX=4565 PE=4 SV=1	--	127.72	1.8	2	2	2	0.938	1.024	0.968	1.012	1.012	1.036	1.044	0.176141
A0A3B5ZW27	ECH_2 domain-containing protein OS=Triticum aestivum OX=4565 PE=4 SV=1	--	44.639	15	4	4	6	0.932	0.916	0.848	1.003	1.171	1.026	1.187	0.0393713
A0A3B5ZW32	Flavin-containing monooxygenase OS=Triticum aestivum OX=4565 PE=3 SV=1	--	53.861	4.3	2	1	2
A0A3B5ZW34	Glycine-rich protein 2-like OS=Triticum aestivum OX=4565 PE=4 SV=1	--	18.319	53.6	6	2	15	1.021	1.019	1.079	0.879	0.96	0.963	0.898	0.0380054
A0A3B5ZW36	Glycine-rich protein 2-like OS=Triticum aestivum OX=4565 PE=4 SV=1	--	19.486	47.8	5	2	42	1.169	1.131	1.03	0.955	0.92	0.915	0.838	0.011988
A0A3B5ZW39	Mitochondrial proton/calcium exchanger protein OS=Triticum aestivum OX=4565 PE=3 SV=1	--	86.96	22.4	15	6	30	0.943	0.896	0.894	1.054	1.054	1.057	1.158	0.00108611
A0A3B5ZW41	Transmembrane protein OS=Triticum aestivum OX=4565 PE=4 SV=1	--	11.028	14.9	1	1	1	1.098	0.995	1.119	0.957	1.028	0.892	0.896	0.113947
A0A3B5ZW67	Dynamin-type G domain-containing protein OS=Triticum aestivum OX=4565 PE=3 SV=1	--	68.593	14.6	7	7	9	1.013	1.04	1.035	0.998	0.916	0.962	0.931	0.0516776
A0A3B5ZW83	Endoplasmic reticulum transmembrane protein OS=Triticum aestivum OX=4565 PE=3 SV=1	--	25.106	5.4	1	1	2	0.913	0.912	0.862	1.084	1.073	1.059	1.197	0.000867249
A0A3B5ZW84	NADH dehydrogenase [ubiquinone] 1 alpha subcomplex assembly factor 3 OS=Triticum aestivum OX=4565 PE=4 SV=1	--	19.254	35.8	5	5	6	0.893	1.005	0.958	1.033	1.065	1.046	1.101	0.0517946
A0A3B5ZWA5	zf-LSD1 domain-containing protein OS=Triticum aestivum OX=4565 PE=4 SV=1	--	37.933	7.6	1	1	1	1.001	1.033	1.15	0.953	0.96	0.98	0.909	0.0928721
A0A3B5ZWA9	BCAS3 domain-containing protein OS=Triticum aestivum OX=4565 PE=4 SV=1	--	104.19	0.9	1	1	1	1.044	1.033	1.038	0.895	1.023	1.019	0.943	0.239855
A0A3B5ZWC2	CRAL-TRIO domain-containing protein OS=Triticum aestivum OX=4565 PE=3 SV=1	--	65.971	49.8	22	5	45	1.458	1.385	1.292	0.79	0.771	0.796	0.57	0.000102587
A0A3B5ZWC7	dNK domain-containing protein OS=Triticum aestivum OX=4565 PE=4 SV=1	--	56.922	2.4	1	1	1	1.115	0.928	1.081	0.949	1.062	0.922	0.939	0.434734
A0A3B5ZWH7	Protease Do-like 10, mitochondrial OS=Triticum aestivum OX=4565 PE=3 SV=1	--	64.141	3.2	2	2	3	0.985	0.968	0.924	1.076	1.036	0.987	1.077	0.077998
A0A3B5ZWI3	RING-type domain-containing protein OS=Triticum aestivum OX=4565 PE=4 SV=1	--	133.66	1.4	1	1	1
A0A3B5ZWI4	Em-like protein GEA1 OS=Triticum aestivum OX=4565 PE=3 SV=1	--	16.771	60.8	11	4	46	0.916	0.98	0.968	1.029	1.033	1.015	1.074	0.0281819
A0A3B5ZWI7	Peptidase_M24 domain-containing protein OS=Triticum aestivum OX=4565 PE=3 SV=1	--	43.328	57.6	21	4	84	0.968	1.014	1.008	1.006	1.011	1.012	1.013	0.421098
A0A3B5ZWI9	Fructose-bisphosphatase OS=Triticum aestivum OX=4565 PE=3 SV=1	--	37.067	24.9	8	1	12	1.083	1.053	0.981	0.996	0.92	1.018	0.941	0.227755
A0A3B5ZWJ2	U-box domain-containing protein OS=Triticum aestivum OX=4565 PE=4 SV=1	--	46.674	2	1	1	1
A0A3B5ZWM4	60S acidic ribosomal protein P2 OS=Triticum aestivum OX=4565 PE=3 SV=1	--	11.363	72.3	5	1	25	0.903	0.962	0.968	1.058	1.061	1	1.101	0.0306651
A0A3B5ZWR1	Pre-mRNA-splicing factor SF2 OS=Triticum aestivum OX=4565 PE=4 SV=1	--	27.927	3.3	1	1	1	1.227	1.512	1.328	0.79	0.758	0.767	0.569	0.000838537
A0A3B5ZWS0	RRM domain-containing protein OS=Triticum aestivum OX=4565 PE=4 SV=1	--	14.929	8.8	1	1	1	1.626	1.779	1.774	0.528	0.55	0.511	0.307	5.37026e-06
A0A3B5ZWS6	Histone H2B OS=Triticum aestivum OX=4565 PE=3 SV=1	--	16.579	44.7	7	1	68	1.159	1.222	1.219	0.884	0.864	0.871	0.727	6.73626e-05
A0A3B5ZWT5	Aldo_ket_red domain-containing protein OS=Triticum aestivum OX=4565 PE=3 SV=1	--	34.039	26.5	8	6	14	1.208	1.176	1.319	0.826	0.876	0.875	0.696	0.000806534
A0A3B5ZWT7	Uncharacterized protein OS=Triticum aestivum OX=4565 PE=3 SV=1	--	26.303	12.8	3	2	3	0.976	0.856	0.917	1.069	1.052	1.055	1.155	0.0188456
A0A3B5ZWW0	DUF1682 family protein OS=Triticum aestivum OX=4565 PE=4 SV=1	--	53.154	13.8	6	1	8	0.968	0.986	0.859	0.955	1.126	1.052	1.114	0.171165
A0A3B5ZWW3	GH18 domain-containing protein OS=Triticum aestivum OX=4565 PE=3 SV=1	--	31.772	42.6	9	1	14	1.423	1.02	1.285	0.845	0.887	0.805	0.681	0.0213179
A0A3B5ZWW5	Inhibitor I9 domain-containing protein OS=Triticum aestivum OX=4565 PE=4 SV=1	--	14.951	21.6	4	4	9	1.036	0.938	0.986	0.97	1.047	0.99	1.016	0.68413
A0A3B5ZWX4	NAC-A/B domain-containing protein OS=Triticum aestivum OX=4565 PE=4 SV=1	--	22.224	57.1	8	3	41	0.933	0.938	0.885	1.081	1.074	1.034	1.157	0.00323362
A0A3B5ZWZ0	Conserved oligomeric Golgi complex subunit 5 OS=Triticum aestivum OX=4565 PE=4 SV=1	--	89.728	4.4	3	3	3	0.989	1.008	0.983	1.045	1.007	0.865	0.979	0.694917
A0A3B5ZX05	Calcium-binding protein CML10 OS=Triticum aestivum OX=4565 PE=4 SV=1	--	20.25	6.3	1	1	1
A0A3B5ZX20	PWWP domain-containing protein OS=Triticum aestivum OX=4565 PE=4 SV=1	--	128.13	21.4	19	6	24	0.982	0.986	0.982	1.017	1	1.006	1.025	0.00882104
A0A3B5ZX46	Epimerase domain-containing protein OS=Triticum aestivum OX=4565 PE=4 SV=1	--	48.952	3.4	1	1	1	0.901	0.948	0.894	1.06	1.047	1.073	1.159	0.00167642
A0A3B5ZX47	Nicotianamine aminotransferase 2 OS=Triticum aestivum OX=4565 PE=3 SV=1	--	51.23	3.1	1	1	1	0.986	0.894	1.044	0.989	1.076	0.999	1.048	0.411602
A0A3B5ZX64	RING-type E3 ubiquitin transferase OS=Triticum aestivum OX=4565 PE=4 SV=1	--	174.5	9.3	10	10	14	0.979	0.986	1.044	0.992	0.987	1.013	0.994	0.819823
A0A3B5ZXA5	Protein YIP OS=Triticum aestivum OX=4565 PE=3 SV=1	--	29.732	5.9	1	1	1	1.123	1.049	0.867	0.949	0.98	1.054	0.982	0.877559
A0A3B5ZXA8	Aamy domain-containing protein OS=Triticum aestivum OX=4565 PE=4 SV=1	--	85.662	8	4	4	4	1.252	1.312	1.304	0.79	0.796	0.857	0.632	0.000103265
A0A3B5ZXC0	DLH domain-containing protein OS=Triticum aestivum OX=4565 PE=4 SV=1	--	25.491	16.6	4	2	6	0.965	1.03	0.949	1.078	1.053	0.944	1.044	0.425189
A0A3B5ZXC3	Chitinase OS=Triticum aestivum OX=4565 PE=4 SV=1	--	35.057	11.9	3	2	6	1.031	1.106	0.992	1.023	0.956	0.948	0.935	0.17221
A0A3B5ZXD3	1-(5-phosphoribosyl)-5-[(5-phosphoribosylamino)methylideneamino] imidazole-4-carboxamide isomerase, chloroplastic OS=Triticum aestivum OX=4565 PE=3 SV=1	--	33.082	25.1	5	5	8	1.1	0.996	1.05	0.989	1.013	0.945	0.937	0.138746
A0A3B5ZXE5	Peptidase A1 domain-containing protein OS=Triticum aestivum OX=4565 PE=3 SV=1	--	44.965	20.4	7	2	12	0.989	1.02	1.081	0.888	1.076	0.991	0.956	0.48629
A0A3B5ZXG4	Glycosyltransferase OS=Triticum aestivum OX=4565 PE=3 SV=1	--	50.612	18.7	6	1	12	1.016	0.932	0.956	0.978	1.034	1.063	1.059	0.181378
A0A3B5ZXK6	Deleted in lung and esophageal cancer protein 1 OS=Triticum aestivum OX=4565 PE=4 SV=1	--	56.711	1.4	1	1	6	0.798	0.833	0.891	1.13	1.076	1.152	1.331	0.0016439
A0A3B5ZXP3	LRRNT_2 domain-containing protein OS=Triticum aestivum OX=4565 PE=4 SV=1	--	22.557	5.2	1	1	1	1.207	1.138	1.131	0.84	0.859	0.999	0.776	0.0117478
A0A3B5ZXQ3	Calcium-dependent protein kinase 34 OS=Triticum aestivum OX=4565 PE=3 SV=1	--	46.37	5.4	2	1	2	1.276	1.317	1.394	0.855	0.752	0.762	0.594	0.00041655
A0A3B5ZXR6	Cysteine proteinase inhibitor OS=Triticum aestivum OX=4565 PE=3 SV=1	--	11.787	23.4	2	2	2	1.13	1.028	1.037	0.94	0.96	0.983	0.902	0.0359928
A0A3B5ZXT5	Coiled-coil domain-containing protein 16 OS=Triticum aestivum OX=4565 PE=4 SV=1	--	40.51	2.7	1	1	2	0.924	0.885	0.935	1.078	1.045	1.056	1.159	0.00150023
A0A3B5ZXW1	DNA replication licensing factor MCM3 OS=Triticum aestivum OX=4565 PE=3 SV=1	--	76.907	6.7	3	3	4	0.898	0.836	0.97	1.128	1.067	1.009	1.185	0.0336163
A0A3B5ZXW7	Phospholipase A1 OS=Triticum aestivum OX=4565 PE=3 SV=1	--	47.359	9.2	3	3	4	0.805	0.751	0.749	1.151	1.141	1.14	1.489	7.44818e-05
A0A3B5ZY48	Amidophosphoribosyltransferase OS=Triticum aestivum OX=4565 PE=3 SV=1	--	58.637	21.8	8	8	15	0.967	0.913	0.964	1.019	1.034	1.048	1.09	0.012983
A0A3B5ZY49	1-acylglycerol-3-phosphate O-acyltransferase OS=Triticum aestivum OX=4565 PE=3 SV=1	--	45.75	9.5	2	2	2	0.854	0.87	0.984	1.168	1.11	0.931	1.185	0.110656
A0A3B5ZY51	Inorganic diphosphatase OS=Triticum aestivum OX=4565 PE=3 SV=1	--	24.523	13.9	3	1	11	1	0.994	0.969	0.974	1.064	1	1.025	0.431467
A0A3B5ZY57	Aminotran_1_2 domain-containing protein OS=Triticum aestivum OX=4565 PE=3 SV=1	--	48.835	13.5	4	4	7	0.989	1.039	1.062	0.98	1.013	0.95	0.952	0.157991
A0A3B5ZY71	Histone deacetylase OS=Triticum aestivum OX=4565 PE=4 SV=1	--	39.477	6.6	2	2	2	0.926	0.905	0.875	1.017	1.072	1.115	1.184	0.00576957
A0A3B5ZY96	Uncharacterized protein OS=Triticum aestivum OX=4565 PE=3 SV=1	--	57.969	13.3	6	1	8	0.827	0.859	0.95	1.107	1.093	1.052	1.234	0.00868266
A0A3B5ZYA9	Low-temperature-induced cysteine proteinase OS=Triticum aestivum OX=4565 PE=3 SV=1	--	47.741	4.2	1	1	1	0.902	0.81	0.882	1.137	1.004	1.134	1.263	0.0114405
A0A3B5ZYB4	Sec23/sec24 transport family protein OS=Triticum aestivum OX=4565 PE=4 SV=1	--	66.059	5.9	3	3	4	1.106	1.057	1.005	0.924	0.95	0.997	0.906	0.0504688
A0A3B5ZYE4	Sld5 domain-containing protein OS=Triticum aestivum OX=4565 PE=3 SV=1	--	22.979	14.7	2	2	2	0.828	0.83	0.878	1.037	1.248	1.035	1.309	0.0149424
A0A3B5ZYF5	Coilin OS=Triticum aestivum OX=4565 PE=3 SV=1	--	79.319	11.5	6	1	9
A0A3B5ZYH9	AAA domain-containing protein OS=Triticum aestivum OX=4565 PE=3 SV=1	--	89.055	28.9	18	1	22	0.788	0.894	0.876	1.114	1.077	1.111	1.291	0.00320063
A0A3B5ZYI3	Carboxypeptidase OS=Triticum aestivum OX=4565 PE=3 SV=1	--	42.002	2.3	1	1	1
A0A3B5ZYI6	Protein kinase domain-containing protein OS=Triticum aestivum OX=4565 PE=4 SV=1	--	102.27	0.9	1	1	1
A0A3B5ZYK0	BAG domain-containing protein OS=Triticum aestivum OX=4565 PE=4 SV=1	--	39.404	7.2	3	3	4	0.908	0.885	0.875	1.082	1.08	1.05	1.204	0.000222794
A0A3B5ZYK6	TPR_MalT domain-containing protein OS=Triticum aestivum OX=4565 PE=4 SV=1	--	45.014	26.8	9	2	16	0.942	0.944	0.912	1.04	1.05	1.034	1.117	0.000783649
A0A3B5ZYS6	MGS-like domain-containing protein OS=Triticum aestivum OX=4565 PE=3 SV=1	--	57.411	25.8	9	1	21	1.134	1.098	1.071	0.933	1.042	0.843	0.853	0.0626527
A0A3B5ZYT4	Clp R domain-containing protein OS=Triticum aestivum OX=4565 PE=3 SV=1	--	101.11	55.2	38	1	152	0.904	0.876	0.996	1.052	1.095	1.024	1.142	0.0361847
A0A3B5ZYT9	Nuclear pore complex protein NUP35 OS=Triticum aestivum OX=4565 PE=3 SV=1	--	35.334	7.4	1	1	2	0.9	1.028	0.921	1.07	1.033	1.009	1.092	0.11361
A0A3B5ZYU5	Thioredoxin OS=Triticum aestivum OX=4565 PE=4 SV=1	--	13.446	14.3	2	1	4	1.024	1.009	0.999	0.997	1.034	1.034	1.011	0.489344
A0A3B5ZYW9	CRC domain-containing protein OS=Triticum aestivum OX=4565 PE=3 SV=1	--	41.473	2.9	1	1	1	1.075	1.162	1.012	0.883	0.998	0.968	0.877	0.0733668
A0A3B5ZYX1	Aldo_ket_red domain-containing protein OS=Triticum aestivum OX=4565 PE=3 SV=1	--	35.884	66.2	22	2	139	0.892	0.906	0.897	1.081	1.088	1.09	1.209	3.35377e-06
A0A3B5ZYX7	Alpha-MPP OS=Triticum aestivum OX=4565 PE=3 SV=1	--	53.726	20.4	8	2	16	0.866	0.909	0.856	1.1	1.082	1.058	1.231	0.000643017
A0A3B5ZYY5	Poly [ADP-ribose] polymerase OS=Triticum aestivum OX=4565 PE=4 SV=1	--	91.994	39.1	29	4	78	0.94	0.859	0.922	1.08	1.055	1.084	1.183	0.00416823
A0A3B5ZZ28	Glycosyltransferase OS=Triticum aestivum OX=4565 PE=3 SV=1	--	51.387	12.8	5	3	5	1.033	0.852	0.902	1.082	1.058	1.012	1.131	0.105387
A0A3B5ZZ42	26S proteasome non-ATPase regulatory subunit 1 homolog OS=Triticum aestivum OX=4565 PE=3 SV=1	--	108.23	12.3	6	1	11
A0A3B5ZZ69	WD repeat-containing protein 55 OS=Triticum aestivum OX=4565 PE=3 SV=1	--	43.589	27.5	7	1	8	1.142	1.104	1.059	0.951	0.954	0.909	0.851	0.00391563
A0A3B5ZZA0	HABP4_PAI-RBP1 domain-containing protein OS=Triticum aestivum OX=4565 PE=4 SV=1	--	40.149	22.3	7	1	11	1.012	1.129	0.988	1.029	1.049	0.851	0.936	0.430155
A0A3B5ZZB6	Mitochondrial ATP synthase subunit G protein OS=Triticum aestivum OX=4565 PE=3 SV=1	--	14.251	8.8	1	1	2	0.866	0.812	0.759	1.108	1.119	1.154	1.387	0.00119494
A0A3B5ZZB8	F-box domain-containing protein OS=Triticum aestivum OX=4565 PE=4 SV=1	--	32.802	3.8	1	1	1
A0A3B5ZZE7	Rapid alkalinization factor-like OS=Triticum aestivum OX=4565 PE=3 SV=1	--	11.348	7.2	1	1	1	1.159	1.176	1.05	0.906	0.916	0.937	0.815	0.00531856
A0A3B5ZZF7	Aldedh domain-containing protein OS=Triticum aestivum OX=4565 PE=3 SV=1	--	53.617	15.6	5	1	8	1.196	1.192	1.161	0.885	0.91	0.858	0.748	0.000115197
A0A3B5ZZF9	Choline kinase 2 OS=Triticum aestivum OX=4565 PE=4 SV=1	--	41.472	13	4	4	4	1.289	1.352	1.238	0.838	0.828	0.776	0.63	0.00018711
A0A3B5ZZG3	Phosphotransferase OS=Triticum aestivum OX=4565 PE=3 SV=1	--	54.708	27.6	11	2	16	0.96	0.998	0.946	0.966	1.042	1.066	1.059	0.171137
A0A3B5ZZG7	6-phosphogluconate dehydrogenase, decarboxylating OS=Triticum aestivum OX=4565 PE=3 SV=1	--	51.801	34.5	9	9	13	0.952	0.95	0.99	1.018	1.01	1.037	1.06	0.0199402
A0A3B5ZZI1	ATP-dependent 6-phosphofructokinase OS=Triticum aestivum OX=4565 GN=PFK PE=3 SV=1	PFK	54.435	27.5	11	9	17	0.862	0.896	0.874	1.05	1.066	1.07	1.21	0.000113724
A0A3B5ZZL4	Chaperonin CPN60-2, mitochondrial OS=Triticum aestivum OX=4565 PE=3 SV=1	--	61.175	55	25	22	53	0.965	0.942	0.956	1.028	1.029	1.016	1.073	0.000953651
A0A3B5ZZM4	Glycosyltransferase OS=Triticum aestivum OX=4565 PE=4 SV=1	--	50.848	6.6	2	2	2	1.18	0.764	1.231	0.817	1.061	1.02	0.913	0.683725
A0A3B5ZZM6	Phosphoglycerate kinase OS=Triticum aestivum OX=4565 PE=3 SV=1	--	49.754	44.4	17	2	38	0.972	0.961	0.863	1.06	1.005	1.131	1.143	0.0584259
A0A3B5ZZN9	Ribosomal_L28e domain-containing protein OS=Triticum aestivum OX=4565 PE=3 SV=1	--	16.576	42.2	8	1	17	1.014	1.023	0.964	0.949	1.041	1.02	1.003	0.943113
A0A3B5ZZP1	Malate dehydrogenase OS=Triticum aestivum OX=4565 PE=3 SV=1	--	41.765	27.1	9	8	20	1.016	1.01	1.019	0.999	1.01	0.987	0.984	0.0852029
A0A3B5ZZP3	Fiber protein Fb11 OS=Triticum aestivum OX=4565 PE=4 SV=1	--	6.9623	15.4	1	1	1	0.976	0.891	0.76	1.028	1.187	1.041	1.239	0.065217
A0A3B5ZZP6	Enoyl-CoA delta isomerase 2, peroxisomal OS=Triticum aestivum OX=4565 PE=4 SV=1	--	26.03	23.8	5	1	7	0.999	1.098	1.229	0.846	0.854	1.096	0.841	0.162683
A0A3B5ZZP8	Late embryogenesis abundant protein OS=Triticum aestivum OX=4565 PE=3 SV=1	--	22.708	68.6	18	1	112	1.054	1.068	1.058	0.958	0.958	0.938	0.897	0.000177509
A0A3B5ZZQ4	MPN domain-containing protein OS=Triticum aestivum OX=4565 PE=4 SV=1	--	50.409	9.5	3	1	5
A0A3B5ZZR0	TraB domain-containing protein OS=Triticum aestivum OX=4565 PE=4 SV=1	--	43.204	11.8	4	4	4	1.08	1.065	0.94	1.003	0.995	0.949	0.955	0.404357
A0A3B5ZZW2	Uncharacterized protein OS=Triticum aestivum OX=4565 PE=4 SV=1	--	20.221	37.2	6	4	8	0.979	0.924	0.858	1.046	1.078	1.043	1.147	0.0249605
A0A3B6A005	Cupin_2 domain-containing protein OS=Triticum aestivum OX=4565 PE=4 SV=1	--	28.326	34.3	7	1	13	1.042	1.033	1.052	0.968	0.966	0.994	0.936	0.00342233
A0A3B6A011	Threonine synthase OS=Triticum aestivum OX=4565 PE=3 SV=1	--	56.783	13.5	6	1	9	0.719	1.006	0.845	1.058	1.058	1.176	1.281	0.0683333
A0A3B6A021	Mitochondrial outer membrane protein porin 1 OS=Triticum aestivum OX=4565 PE=3 SV=1	--	30.62	35.8	8	4	17	0.996	0.916	0.919	1.01	1.029	1.003	1.075	0.0630862
A0A3B6A031	TRUD domain-containing protein OS=Triticum aestivum OX=4565 PE=3 SV=1	--	76.315	8.6	5	5	6	1.051	0.989	1.043	1.022	0.976	0.97	0.963	0.207385
A0A3B6A064	Cytokinin riboside 5'-monophosphate phosphoribohydrolase OS=Triticum aestivum OX=4565 PE=3 SV=1	--	23.152	7.4	1	1	1	0.982	0.925	0.954	1.129	0.998	0.976	1.085	0.176628
A0A3B6A083	Late embryogenesis abundant protein Dc3-like OS=Triticum aestivum OX=4565 PE=3 SV=1	--	18.788	67.8	11	1	33	1	0.926	0.912	0.959	1.091	1.065	1.098	0.131111
A0A3B6A087	Late embryogenesis abundant protein OS=Triticum aestivum OX=4565 PE=3 SV=1	--	21.966	49.5	8	3	36	0.948	0.89	0.9	1.073	1.007	1.056	1.145	0.00757743
A0A3B6A094	CSTF2_hinge domain-containing protein OS=Triticum aestivum OX=4565 PE=4 SV=1	--	31.734	6.6	2	2	2	0.904	0.975	1.006	1.061	0.992	1.034	1.07	0.141011
A0A3B6A0A5	Polygalacturonase OS=Triticum aestivum OX=4565 PE=3 SV=1	--	45.884	3	1	1	1
A0A3B6A0B0	WD_REPEATS_REGION domain-containing protein OS=Triticum aestivum OX=4565 PE=3 SV=1	--	35.197	10.6	2	2	2	0.911	0.934	0.994	1.054	1.01	1.052	1.098	0.0335172
A0A3B6A0B1	Nop domain-containing protein OS=Triticum aestivum OX=4565 PE=3 SV=1	--	61.113	44.7	19	1	43	0.929	0.852	0.839	1.102	1.07	1.088	1.244	0.0026063
A0A3B6A0C1	Proline iminopeptidase OS=Triticum aestivum OX=4565 PE=3 SV=1	--	43.975	24.8	8	8	14	0.997	0.991	0.96	1.024	0.981	1.006	1.021	0.28429
A0A3B6A0D1	Cytochrome P450 71A9 OS=Triticum aestivum OX=4565 PE=3 SV=1	--	57.099	2.1	1	1	1	0.884	1.054	1.047	1.096	0.96	0.966	1.012	0.858475
A0A3B6A0F5	Glutamate--tRNA ligase OS=Triticum aestivum OX=4565 PE=3 SV=1	--	79.519	17	13	3	21	1.124	1.092	1.05	0.954	0.914	0.967	0.868	0.00557653
A0A3B6A0I9	BAHD acyltransferase DCR OS=Triticum aestivum OX=4565 PE=3 SV=1	--	47.572	5.8	2	1	2	0.822	0.949	0.914	1.117	1.104	0.999	1.199	0.0307554
A0A3B6A0K5	Seed biotin-containing protein SBP65-like OS=Triticum aestivum OX=4565 PE=4 SV=1	--	73.12	63.2	42	15	217	1.031	1.014	0.997	0.997	1.015	0.976	0.982	0.294785
A0A3B6A0N1	Ribosomal L1 domain-containing protein 1 OS=Triticum aestivum OX=4565 PE=4 SV=1	--	50.964	25.1	7	2	13	1.005	0.994	0.948	1.001	0.972	1.073	1.034	0.397681
A0A3B6A0U5	Cytochrome P450 71D7 OS=Triticum aestivum OX=4565 PE=3 SV=1	--	55.903	29.8	12	2	21	1.021	1.061	1.079	0.938	1.007	0.936	0.911	0.0328229
A0A3B6A0V5	GB1/RHD3-type G domain-containing protein OS=Triticum aestivum OX=4565 PE=3 SV=1	--	115.91	17	14	1	25	0.916	1	0.955	1.005	1.069	1.024	1.079	0.0707805
A0A3B6A0W8	Ribosomal_L12 domain-containing protein OS=Triticum aestivum OX=4565 PE=3 SV=1	--	20.727	19.9	3	2	3	0.926	0.728	0.914	0.818	1.292	1.184	1.283	0.214929
A0A3B6A0Y0	Phosphotransferase OS=Triticum aestivum OX=4565 PE=3 SV=1	--	53.047	18.9	7	1	9
A0A3B6A106	cobW domain-containing protein OS=Triticum aestivum OX=4565 PE=3 SV=1	--	30.434	49.1	11	1	17	0.844	0.918	0.946	1.023	1.108	1.072	1.183	0.0150434
A0A3B6A111	NAD(P)-dependent oxidoreductase OS=Triticum aestivum OX=4565 PE=4 SV=1	--	31.475	8.8	2	2	2	1.053	1.076	1.19	0.938	0.924	0.943	0.845	0.0119625
A0A3B6A123	ABC transporter domain-containing protein OS=Triticum aestivum OX=4565 PE=4 SV=1	--	77.326	31.2	16	1	26	0.95	0.918	0.99	1.062	1.031	1.012	1.086	0.0327613
A0A3B6A134	26S proteasome non-ATPase regulatory subunit 5 OS=Triticum aestivum OX=4565 PE=4 SV=1	--	57.561	31.8	12	2	32	0.902	0.994	0.868	1.083	1.005	1.075	1.144	0.0439816
A0A3B6A138	Eukaryotic translation initiation factor 3 subunit D OS=Triticum aestivum OX=4565 PE=3 SV=1	--	65.632	34	13	1	37	1.034	0.968	0.985	1.028	1.088	0.993	1.041	0.297024
A0A3B6A144	Endos OS=Triticum aestivum OX=4565 PE=3 SV=1	--	16.688	37.9	5	2	13	0.81	0.72	0.787	1.047	1.145	1.262	1.491	0.00352359
A0A3B6A146	GFO_IDH_MocA domain-containing protein OS=Triticum aestivum OX=4565 PE=4 SV=1	--	39.695	9.2	3	3	4	0.896	0.883	0.941	1.05	1.034	1.099	1.17	0.00407722
A0A3B6A153	MT domain-containing protein OS=Triticum aestivum OX=4565 PE=4 SV=1	--	38.937	4.5	1	1	1	0.955	1.034	1.076	0.999	0.995	0.978	0.97	0.452777
A0A3B6A184	Phosphoribosylformylglycinamidine synthase OS=Triticum aestivum OX=4565 PE=3 SV=1	--	155.56	13.9	16	3	31	0.92	0.909	0.985	1.041	1.013	0.971	1.075	0.0872549
A0A3B6A1A0	3-deoxy-manno-octulosonate cytidylyltransferase, mitochondrial OS=Triticum aestivum OX=4565 PE=3 SV=1	--	32.14	20.1	3	2	4	0.975	1.12	1.004	0.958	0.982	1.007	0.951	0.336013
A0A3B6A1A1	(+)-neomenthol dehydrogenase OS=Triticum aestivum OX=4565 PE=3 SV=1	--	33.501	12.5	3	1	6
A0A3B6A1D2	Splicing factor U2af small subunit B OS=Triticum aestivum OX=4565 PE=4 SV=1	--	26.757	24.4	5	3	7	0.931	1.014	1.006	0.99	1.032	1.018	1.03	0.367627
A0A3B6A1H2	Fe2OG dioxygenase domain-containing protein OS=Triticum aestivum OX=4565 PE=3 SV=1	--	34.934	4.4	1	1	1	0.953	1.025	1.127	1.062	0.943	0.941	0.949	0.456237
A0A3B6A1I0	Late embryogenesis abundant protein OS=Triticum aestivum OX=4565 PE=4 SV=1	--	20.1	29.7	5	2	13	0.856	0.937	0.922	1.04	1.088	1.07	1.178	0.00594319
A0A3B6A1L0	Uncharacterized protein OS=Triticum aestivum OX=4565 PE=4 SV=1	--	15.484	44	6	1	26	1.012	1.058	1.065	0.998	0.963	0.963	0.933	0.0252503
A0A3B6A1L5	Peroxisomal membrane protein PEX14 OS=Triticum aestivum OX=4565 PE=3 SV=1	--	25.457	19.7	3	2	5	1.057	1.085	0.964	1.012	0.968	0.963	0.948	0.248302
A0A3B6A1R3	Solanesyl-diphosphate synthase 3, chloroplastic OS=Triticum aestivum OX=4565 PE=3 SV=1	--	43.687	5.7	1	1	1	0.891	0.804	0.769	1.109	1.018	1.231	1.363	0.0117094
A0A3B6A1T9	Protein-serine/threonine phosphatase OS=Triticum aestivum OX=4565 PE=3 SV=1	--	39.576	7.2	2	2	2	0.626	0.522	1.454	1.191	0.883	1.201	1.259	0.381083
A0A3B6A1V2	Malate dehydrogenase OS=Triticum aestivum OX=4565 PE=3 SV=1	--	35.496	44.9	10	9	47	1.027	0.962	0.996	0.99	1	1.021	1.009	0.69141
A0A3B6A1X2	WD_REPEATS_REGION domain-containing protein OS=Triticum aestivum OX=4565 PE=4 SV=1	--	54.975	11.4	7	6	11	0.965	0.972	1.035	1.007	0.972	1.006	1.004	0.859732
A0A3B6A1Z7	CTP synthase OS=Triticum aestivum OX=4565 PE=3 SV=1	--	66.047	10.5	5	4	6	0.94	0.741	1.047	1.069	1.004	0.998	1.126	0.287198
A0A3B6A227	NB-ARC domain-containing protein OS=Triticum aestivum OX=4565 PE=4 SV=1	--	138.08	0.9	1	1	1	1.213	1.075	1.063	0.888	0.919	0.973	0.83	0.0205266
A0A3B6A243	t-SNARE coiled-coil homology domain-containing protein OS=Triticum aestivum OX=4565 PE=3 SV=1	--	30.049	12.6	3	3	3	0.979	0.959	0.967	1.033	1.023	1.007	1.054	0.00516922
A0A3B6A273	WHy domain-containing protein OS=Triticum aestivum OX=4565 PE=3 SV=1	--	17.808	49.1	6	2	20	0.871	0.878	0.763	1.106	1.109	1.09	1.316	0.00381331
A0A3B6A287	Calcium-dependent protein kinase OS=Triticum aestivum OX=4565 PE=3 SV=1	--	52.214	21.7	8	4	14	1.046	1.013	1.013	1.023	0.968	0.958	0.96	0.148058
A0A3B6A2A0	Structural maintenance of chromosomes protein OS=Triticum aestivum OX=4565 PE=3 SV=1	--	132.46	15.6	17	1	22	0.904	0.926	0.951	1.039	1.081	1.035	1.134	0.00333654
A0A3B6A2B0	BZIP domain-containing protein OS=Triticum aestivum OX=4565 PE=4 SV=1	--	49.859	6.2	2	2	2	0.978	0.93	1.041	1.053	1.004	0.99	1.033	0.424231
A0A3B6A2B1	Transmembrane protein 33 homolog OS=Triticum aestivum OX=4565 PE=3 SV=1	--	39.421	9.1	3	1	3	0.825	0.588	0.91	1.078	0.996	1.374	1.484	0.0701812
A0A3B6A2C1	Uncharacterized protein OS=Triticum aestivum OX=4565 PE=4 SV=1	--	26.632	9.2	2	2	2	1.008	0.994	1.054	0.979	0.996	1	0.973	0.230837
A0A3B6A2D3	V-type proton ATPase subunit C OS=Triticum aestivum OX=4565 PE=3 SV=1	--	38.29	30.2	8	8	14	1.005	0.976	1.027	1.044	0.996	1.013	1.015	0.501919
A0A3B6A2G0	DYW_deaminase domain-containing protein OS=Triticum aestivum OX=4565 PE=4 SV=1	--	59.337	5.7	4	4	8	0.976	0.879	0.854	1.076	1.063	1.088	1.191	0.0126978
A0A3B6A2I3	FRIGIDA-like protein OS=Triticum aestivum OX=4565 PE=3 SV=1	--	68.056	11.4	7	1	9	0.935	0.985	1.003	1.036	1.04	0.989	1.049	0.147114
A0A3B6A2J7	Aspartic proteinase oryzasin-1 OS=Triticum aestivum OX=4565 PE=3 SV=1	--	55.169	45.7	16	1	81	0.984	1.067	0.968	0.963	1.029	1.018	0.997	0.948783
A0A3B6A2N9	AAA domain-containing protein OS=Triticum aestivum OX=4565 PE=3 SV=1	--	75.063	14.1	8	5	10	0.897	0.928	0.947	1.043	1.036	1.055	1.131	0.00180854
A0A3B6A2R1	Protein-serine/threonine phosphatase OS=Triticum aestivum OX=4565 PE=3 SV=1	--	43.229	2.7	1	1	1	0.761	0.921	0.755	1.087	1.231	1.064	1.388	0.0141358
A0A3B6A2S9	DEAD-box ATP-dependent RNA helicase 56 OS=Triticum aestivum OX=4565 PE=4 SV=1	--	47.78	28.1	10	3	27	0.862	0.888	1.099	1.042	1.031	1.055	1.098	0.265302
A0A3B6A2U5	GTP-binding nuclear protein OS=Triticum aestivum OX=4565 PE=3 SV=1	--	23.783	40.6	9	3	27	0.986	1.016	0.998	1.028	0.968	0.97	0.989	0.615603
A0A3B6A2W0	GIP1_N domain-containing protein OS=Triticum aestivum OX=4565 PE=4 SV=1	--	91.344	9.3	5	1	6	0.9	1.11	0.804	0.991	1.002	1.136	1.112	0.338156
A0A3B6A2Y7	Mitochondrial import receptor subunit TOM40 OS=Triticum aestivum OX=4565 PE=4 SV=1	--	47.359	17.1	5	1	7	1.001	1.087	0.871	1.001	1.063	0.976	1.027	0.683152
A0A3B6A2Z3	Iron-sulfur cluster assembly protein OS=Triticum aestivum OX=4565 PE=3 SV=1	--	17.643	28.6	3	2	5	1.061	0.968	1.048	1.029	0.996	0.939	0.963	0.396065
A0A3B6A325	Glucose-6-phosphate 1-epimerase OS=Triticum aestivum OX=4565 PE=3 SV=1	--	34.783	11.9	3	3	5	1.144	1.01	1.104	0.898	0.943	0.986	0.868	0.036873
A0A3B6A341	Cadherin-like domain-containing protein OS=Triticum aestivum OX=4565 PE=4 SV=1	--	34.912	8.5	2	2	2	1.026	1.079	0.896	0.951	1.019	1.039	1.003	0.939451
A0A3B6A374	Oleosin OS=Triticum aestivum OX=4565 PE=3 SV=1	--	17.496	18.6	3	3	10	0.836	0.828	0.817	1.15	1.148	1.044	1.347	0.000809211
A0A3B6A3C2	rRNA N-glycosidase OS=Triticum aestivum OX=4565 PE=3 SV=1	--	75.121	1.9	1	1	1	0.887	0.97	0.919	1.04	1.081	1.038	1.138	0.0112707
A0A3B6A3D9	DnaJ homolog subfamily C member 2 OS=Triticum aestivum OX=4565 PE=4 SV=1	--	75.861	18.9	10	1	14	0.815	0.929	0.908	1.043	1.073	1.125	1.222	0.0118449
A0A3B6A3E9	Carboxypeptidase OS=Triticum aestivum OX=4565 PE=3 SV=1	--	48.165	15.4	5	5	11	1.26	1.24	1.164	0.818	0.883	0.854	0.697	0.000389353
A0A3B6A3G3	HABP4_PAI-RBP1 domain-containing protein OS=Triticum aestivum OX=4565 PE=4 SV=1	--	39.712	43.6	13	2	39	0.947	0.971	1.049	0.977	0.989	1.018	1.006	0.853512
A0A3B6A3J9	Eukaryotic translation initiation factor 5B OS=Triticum aestivum OX=4565 PE=4 SV=1	--	142.4	25.9	25	4	40	1.085	0.993	1.011	0.938	1.077	0.95	0.96	0.460353
A0A3B6A3R3	PWWP domain-containing protein OS=Triticum aestivum OX=4565 PE=4 SV=1	--	82.217	1.4	1	1	1
A0A3B6A3S2	UDP-glucose 4-epimerase OS=Triticum aestivum OX=4565 PE=3 SV=1	--	39.07	33.6	9	1	13	0.971	0.958	0.956	1.053	0.994	1.04	1.07	0.0207359
A0A3B6A3S4	Nucleoside diphosphate kinase OS=Triticum aestivum OX=4565 PE=3 SV=1	--	18.135	45.1	7	7	13	1.014	0.939	0.927	1.045	1.051	1.025	1.084	0.0490483
A0A3B6A3T6	Structural maintenance of chromosomes protein 5 OS=Triticum aestivum OX=4565 PE=3 SV=1	--	121.78	1.1	1	1	1	0.847	0.944	0.86	0.994	1.077	1.167	1.221	0.0256322
A0A3B6A3U0	PAZ domain-containing protein OS=Triticum aestivum OX=4565 PE=3 SV=1	--	102.36	6.4	5	4	8	1.019	0.972	0.986	1.058	1.044	0.96	1.029	0.458639
A0A3B6A431	NLE domain-containing protein OS=Triticum aestivum OX=4565 PE=4 SV=1	--	52.278	17.1	6	6	7	0.95	0.992	1.042	1.029	1.049	0.972	1.022	0.564359
A0A3B6A459	C2H2-type domain-containing protein OS=Triticum aestivum OX=4565 PE=4 SV=1	--	32.203	11.8	3	3	3	0.959	1.014	0.983	0.98	1.057	1.003	1.028	0.37086
A0A3B6AP09	Uncharacterized protein OS=Triticum aestivum OX=4565 PE=4 SV=1	--	24.955	11.2	2	2	3	0.989	1.146	1.053	0.958	0.99	0.982	0.919	0.132295
A0A3B6APF8	CBS domain-containing protein OS=Triticum aestivum OX=4565 PE=4 SV=1	--	22.957	61.8	8	8	17	1.061	1.047	1.05	0.944	0.954	0.945	0.9	3.66503e-05
A0A3B6APM8	L-gulonolactone oxidase OS=Triticum aestivum OX=4565 PE=3 SV=1	--	62.883	2.7	1	1	1
A0A3B6APR5	Protein transport protein Sec24-like OS=Triticum aestivum OX=4565 PE=3 SV=1	--	101.08	19.2	14	14	27	1.034	1.093	1.044	0.965	0.981	0.957	0.915	0.0090784
A0A3B6APY6	DUF1618 domain-containing protein OS=Triticum aestivum OX=4565 PE=4 SV=1	--	45.671	2.2	1	1	1
A0A3B6AQ06	Protein yeeZ OS=Triticum aestivum OX=4565 PE=4 SV=1	--	36.204	3.9	1	1	1	1.091	1.101	1.013	0.865	1.051	0.963	0.898	0.15242
A0A3B6AQ22	Serine/arginine-rich splicing factor RS31 OS=Triticum aestivum OX=4565 PE=4 SV=1	--	27.453	17	3	2	5	0.971	0.951	0.885	1	1.033	1.011	1.084	0.0510923
A0A3B6AQ29	FPG_CAT domain-containing protein OS=Triticum aestivum OX=4565 PE=3 SV=1	--	45.362	9.5	4	4	4	0.92	0.852	1.012	1.093	1.054	1.024	1.139	0.0678382
A0A3B6AQA0	G-patch domain-containing protein OS=Triticum aestivum OX=4565 PE=4 SV=1	--	35.357	9.3	3	3	4	1.163	0.878	0.937	1.017	0.987	1.021	1.016	0.802283
A0A3B6AQD2	Zinc finger, RanBP2-type OS=Triticum aestivum OX=4565 PE=4 SV=1	--	35.57	6.9	2	2	3	1.177	0.972	1.203	0.98	0.867	0.936	0.83	0.0753779
A0A3B6AQD4	GH10 domain-containing protein OS=Triticum aestivum OX=4565 PE=3 SV=1	--	61.896	3.1	1	1	1	0.948	0.814	1.177	1.028	1.042	0.986	1.04	0.666423
A0A3B6AQD7	tRNA-dihydrouridine(47) synthase [NAD(P)(+)] OS=Triticum aestivum OX=4565 PE=3 SV=1	--	72.071	3.1	2	2	2	1.014	0.989	0.902	1.022	1.028	1.024	1.058	0.180116
A0A3B6AQE6	Dirigent protein OS=Triticum aestivum OX=4565 PE=3 SV=1	--	32.776	7.5	2	2	2	0.914	0.888	0.936	1.026	1.132	1.026	1.163	0.0142291
A0A3B6AQN0	Oxidored_FMN domain-containing protein OS=Triticum aestivum OX=4565 PE=3 SV=1	--	40.839	8.9	3	1	5	0.698	0.717	0.934	1.239	1.045	1.155	1.464	0.0211488
A0A3B6AQN5	Actin-related protein 9 OS=Triticum aestivum OX=4565 PE=3 SV=1	--	59.108	5.9	2	2	2	0.783	0.97	0.942	1.156	1.023	1.034	1.192	0.0827337
A0A3B6AQP5	L-ascorbate peroxidase OS=Triticum aestivum OX=4565 PE=3 SV=1	--	32.361	9.8	3	2	3	1.254	1.216	1.254	0.839	0.847	0.851	0.681	4.13993e-06
A0A3B6AQY6	Caffeic acid 3-O-methyltransferase OS=Triticum aestivum OX=4565 PE=3 SV=1	--	33.663	9.1	2	2	3	0.835	0.814	0.834	1.146	1.146	1.061	1.35	0.000373991
A0A3B6AR32	Glycosyltransferase OS=Triticum aestivum OX=4565 PE=3 SV=1	--	54.06	8.6	3	2	5	0.726	0.815	0.812	1.115	1.231	1.092	1.461	0.00201436
A0A3B6AR34	Eukaryotic translation initiation factor 3 subunit M OS=Triticum aestivum OX=4565 PE=3 SV=1	--	45.779	46.6	14	3	27	0.953	0.892	1.1	0.979	0.956	1.053	1.015	0.810415
A0A3B6AR67	FACT complex subunit OS=Triticum aestivum OX=4565 PE=3 SV=1	--	121.04	12.4	13	13	17	0.948	0.92	0.921	1.024	1.051	1.026	1.112	0.00119285
A0A3B6AR76	Sulfate adenylyltransferase OS=Triticum aestivum OX=4565 PE=4 SV=1	--	46.08	10.7	4	3	4	1.047	0.903	0.962	0.976	1.039	1.052	1.053	0.336631
A0A3B6AR98	Glyoxylate/hydroxypyruvate reductase HPR3 OS=Triticum aestivum OX=4565 PE=3 SV=1	--	32.851	11.7	4	3	6	1.113	0.992	0.968	0.956	0.982	1.025	0.964	0.502847
A0A3B6AR99	Cytochrome P450 71C2 OS=Triticum aestivum OX=4565 PE=3 SV=1	--	60.107	11	5	2	9	0.778	0.886	0.908	1.104	1.065	1.088	1.266	0.00830281
A0A3B6ARA8	Acetyltransferase OS=Triticum aestivum OX=4565 PE=3 SV=1	--	30.535	3.9	1	1	1	0.835	0.859	0.819	1.018	1.071	1.236	1.323	0.00977867
A0A3B6ARC4	Transketolase OS=Triticum aestivum OX=4565 PE=3 SV=1	--	76.833	32.6	17	3	33	0.969	0.925	0.952	1.008	1.07	1.031	1.092	0.0160884
A0A3B6ARE4	Lon protease homolog, mitochondrial OS=Triticum aestivum OX=4565 PE=3 SV=1	--	107.4	27.3	22	3	30	0.968	1.032	0.981	1.027	0.999	0.984	1.01	0.691053
A0A3B6ARF1	F-box domain-containing protein OS=Triticum aestivum OX=4565 PE=4 SV=1	--	48.196	1.7	1	1	1	0.984	0.946	0.814	0.96	1.186	1.035	1.159	0.157065
A0A3B6ARH4	Amidase domain-containing protein OS=Triticum aestivum OX=4565 PE=3 SV=1	--	67.018	19.5	10	8	14	0.904	0.96	0.976	1.05	1.054	1.031	1.104	0.0149258
A0A3B6ARI5	Phosphoglycerate mutase-like protein 1 OS=Triticum aestivum OX=4565 PE=4 SV=1	--	38.881	21.6	6	2	10
A0A3B6ARL7	Flavin-containing monooxygenase OS=Triticum aestivum OX=4565 PE=3 SV=1	--	58.648	24.1	11	11	16	0.957	0.915	0.932	1.022	1.044	1.051	1.112	0.00240924
A0A3B6ARM3	Ricin B-type lectin domain-containing protein OS=Triticum aestivum OX=4565 PE=4 SV=1	--	39.791	59.2	17	4	73	1.454	1.447	1.372	0.73	0.742	0.714	0.512	6.53424e-06
A0A3B6ARN6	MFS domain-containing protein OS=Triticum aestivum OX=4565 PE=3 SV=1	--	50.976	9.9	3	3	3	1.084	0.93	1.208	0.976	0.957	0.938	0.891	0.225794
A0A3B6ARQ4	Vesicle-fusing ATPase OS=Triticum aestivum OX=4565 PE=4 SV=1	--	94.578	5.3	4	1	10	1.048	1.174	1.029	0.873	1.1	0.879	0.877	0.192886
A0A3B6ARQ5	Cytochrome P450 714A1 OS=Triticum aestivum OX=4565 PE=3 SV=1	--	57.043	1.9	1	1	1
A0A3B6ARS4	Peptidylprolyl isomerase OS=Triticum aestivum OX=4565 PE=4 SV=1	--	68.532	7.1	4	2	6	1.136	1.217	1.236	0.86	0.866	0.887	0.728	0.000327361
A0A3B6ARS5	E1 ubiquitin-activating enzyme OS=Triticum aestivum OX=4565 PE=3 SV=1	--	116.46	19.4	17	5	23	0.98	0.973	0.914	1.001	1.012	1.102	1.087	0.0931939
A0A3B6ART0	Actin-related protein 2/3 complex subunit 5 OS=Triticum aestivum OX=4565 PE=3 SV=1	--	15.112	11.2	1	1	1
A0A3B6ARU9	Pectate lyase OS=Triticum aestivum OX=4565 PE=3 SV=1	--	25.351	4.4	1	1	1	0.97	0.882	1.015	1.004	1.073	1.023	1.081	0.15834
A0A3B6ARV8	PA domain-containing protein OS=Triticum aestivum OX=4565 PE=4 SV=1	--	18.794	6.7	1	1	1	1.375	1.267	1.214	0.83	0.82	0.801	0.636	0.000286261
A0A3B6ARW8	Acyl-CoA dehydrogenase IBR3 OS=Triticum aestivum OX=4565 PE=3 SV=1	--	92.208	17.9	12	12	19	1.005	0.961	0.995	0.989	1.018	1.038	1.028	0.225491
A0A3B6ARX0	Prostaglandin E synthase 2 OS=Triticum aestivum OX=4565 PE=3 SV=1	--	35.708	7.2	2	2	3	0.863	1.071	0.888	1.016	1.119	0.995	1.109	0.236079
A0A3B6ARY1	Senescence-specific cysteine protease SAG39 OS=Triticum aestivum OX=4565 PE=3 SV=1	--	35.765	3.3	1	1	1	1.089	1.075	0.971	0.919	0.933	1.068	0.931	0.29581
A0A3B6ARY9	Elongation factor 1-alpha OS=Triticum aestivum OX=4565 PE=3 SV=1	--	49.115	47.7	20	1	70	0.965	1.004	0.959	1.043	1.058	0.958	1.045	0.276289
A0A3B6ARZ9	Thioredoxin-like_fold domain-containing protein OS=Triticum aestivum OX=4565 PE=4 SV=1	--	24.754	15.7	2	2	4	1.374	1.174	1.149	0.933	0.747	0.949	0.711	0.0228355
A0A3B6AS12	Glycosyltransferase OS=Triticum aestivum OX=4565 PE=3 SV=1	--	51.17	27	11	3	17	1.006	1.047	0.96	0.993	1.011	1.051	1.014	0.662426
A0A3B6AS20	Peptidyl-prolyl cis-trans isomerase OS=Triticum aestivum OX=4565 PE=4 SV=1	--	32.702	20.6	4	1	5	1.01	1.094	0.958	1.107	0.947	0.919	0.971	0.674569
A0A3B6AS23	DUF295 domain-containing protein OS=Triticum aestivum OX=4565 PE=4 SV=1	--	40.41	6.1	1	1	1	0.893	0.674	0.84	1.14	1.074	1.184	1.412	0.0175372
A0A3B6AS26	RRM domain-containing protein OS=Triticum aestivum OX=4565 PE=4 SV=1	--	29.639	9.2	2	2	3	1.019	0.929	0.862	1.038	1.085	1.039	1.125	0.0762303
A0A3B6AS28	Lactoylglutathione lyase OS=Triticum aestivum OX=4565 PE=3 SV=1	--	25.779	31.8	7	4	18	0.981	1.046	0.967	0.987	1.011	0.987	0.997	0.926777
A0A3B6AS37	Uncharacterized protein OS=Triticum aestivum OX=4565 PE=4 SV=1	--	25.364	32.3	4	4	4	0.947	1.038	1.033	0.985	0.996	1.055	1.006	0.870359
A0A3B6AS50	NAD(P)-binding Rossmann-fold superfamily protein OS=Triticum aestivum OX=4565 PE=3 SV=1	--	39.482	3.6	1	1	2	0.514	0.761	0.645	1.26	1.261	1.2	1.938	0.00421591
A0A3B6AS72	Uncharacterized protein OS=Triticum aestivum OX=4565 PE=4 SV=1	--	30.691	7.7	2	2	3	1.049	0.986	0.872	1.018	0.969	1.083	1.056	0.421809
A0A3B6AS77	Apyrase 1 OS=Triticum aestivum OX=4565 PE=3 SV=1	--	50.054	2.3	1	1	1	1.147	1.085	1.037	0.936	0.987	0.914	0.868	0.0186789
A0A3B6ASA6	Deacetylase sirtuin-type domain-containing protein OS=Triticum aestivum OX=4565 PE=4 SV=1	--	48.722	2.3	1	1	1	0.819	0.921	0.903	1.093	1.07	1.083	1.228	0.0049341
A0A3B6ASB9	Glucose-6-phosphate 1-dehydrogenase OS=Triticum aestivum OX=4565 PE=3 SV=1	--	61.334	9	5	4	5	0.87	1.042	0.968	1.083	0.97	1.036	1.073	0.307247
A0A3B6ASD2	4-alpha-glucanotransferase OS=Triticum aestivum OX=4565 PE=3 SV=1	--	105.46	30.7	24	1	43	0.922	0.867	0.861	1.092	1.061	1.086	1.222	0.00101952
A0A3B6ASD5	Zinc finger RNA-binding protein OS=Triticum aestivum OX=4565 PE=4 SV=1	--	35.939	6.2	2	2	2	0.893	1.088	1.219	0.888	1.051	0.945	0.901	0.395621
A0A3B6ASD8	Peroxidase OS=Triticum aestivum OX=4565 PE=3 SV=1	--	31.876	18.8	5	1	6	1.188	1.02	1.05	1.001	0.954	0.888	0.873	0.0810751
A0A3B6ASE9	Glycerol-3-phosphate dehydrogenase OS=Triticum aestivum OX=4565 PE=3 SV=1	--	68.279	17.9	8	3	11	0.922	0.902	0.985	1.053	1.012	1.069	1.116	0.0241255
A0A3B6ASG8	Peptidase A1 domain-containing protein OS=Triticum aestivum OX=4565 PE=3 SV=1	--	48.785	5.4	2	2	2	1.182	1.156	1.19	0.858	0.892	0.915	0.755	0.000169349
A0A3B6ASI5	Nuclear pore complex protein NUP214 OS=Triticum aestivum OX=4565 PE=4 SV=1	--	183.73	4.9	8	2	8	0.848	1.066	1.013	1.034	1.007	1.02	1.046	0.517804
A0A3B6ASK4	THUMP domain-containing protein OS=Triticum aestivum OX=4565 PE=4 SV=1	--	44.977	21.8	6	2	11	0.883	0.907	0.894	1.099	1.079	1.042	1.2	0.000477027
A0A3B6ASM3	Histone-arginine methyltransferase CARM1 OS=Triticum aestivum OX=4565 PE=4 SV=1	--	58.103	13.9	5	1	9	0.946	0.845	0.91	1.074	1.059	1.074	1.187	0.0066734
A0A3B6ASP4	AAA domain-containing protein OS=Triticum aestivum OX=4565 PE=3 SV=1	--	49.633	46.3	20	5	55	0.968	0.966	0.968	1.038	0.979	1.002	1.04	0.0825385
A0A3B6ASQ9	Xylose isomerase OS=Triticum aestivum OX=4565 PE=3 SV=1	--	53.673	53.8	19	2	68	0.973	0.923	0.965	1.002	1.042	1.001	1.064	0.0413346
A0A3B6ASR5	4-hydroxy-7-methoxy-3-oxo-3,4-dihydro-2H-1,4-benzoxazin-2-yl glucosidebeta-D-glucosidase OS=Triticum aestivum OX=4565 PE=3 SV=1	--	57.25	22.4	11	1	33	1.194	1.236	1.486	0.769	0.744	0.899	0.616	0.00569666
A0A3B6AST8	Uncharacterized protein OS=Triticum aestivum OX=4565 PE=4 SV=1	--	26.526	32.5	6	2	11
A0A3B6AST9	Nop domain-containing protein OS=Triticum aestivum OX=4565 PE=3 SV=1	--	61.775	45.5	19	3	66	0.87	0.877	0.847	1.072	1.094	1.073	1.249	5.76915e-05
A0A3B6ASV9	Superoxide dismutase [Cu-Zn] OS=Triticum aestivum OX=4565 PE=3 SV=1	--	14.122	46.1	6	1	24	1.168	1.1	1.065	0.949	0.923	0.924	0.839	0.00357816
A0A3B6ASW0	tRNA_lig_CPD domain-containing protein OS=Triticum aestivum OX=4565 PE=4 SV=1	--	124.86	12.1	9	9	14	0.927	0.937	0.885	1.053	1.022	1.038	1.132	0.00309798
A0A3B6ASX5	BSD domain-containing protein OS=Triticum aestivum OX=4565 PE=4 SV=1	--	48.291	7.2	2	2	2	1.091	1.104	1	0.975	0.938	0.97	0.902	0.0381866
A0A3B6AT01	TPR_REGION domain-containing protein OS=Triticum aestivum OX=4565 PE=4 SV=1	--	107.23	19.8	15	15	22	0.979	0.996	0.929	1.067	1.009	0.996	1.058	0.131722
A0A3B6AT24	Ubiquitin carboxyl-terminal hydrolase OS=Triticum aestivum OX=4565 PE=3 SV=1	--	74.603	12.6	7	1	7
A0A3B6AT42	PAP_fibrillin domain-containing protein OS=Triticum aestivum OX=4565 PE=4 SV=1	--	28.995	4	1	1	1	0.965	0.962	0.923	1.001	1.034	1.074	1.091	0.0252043
A0A3B6AT58	Methyltransf_25 domain-containing protein OS=Triticum aestivum OX=4565 PE=4 SV=1	--	65.28	1.7	1	1	1
A0A3B6ATD7	EF1_GNE domain-containing protein OS=Triticum aestivum OX=4565 PE=3 SV=1	--	23.386	60.6	13	1	65	1.02	1.026	1.004	0.992	0.902	1.002	0.95	0.196117
A0A3B6ATE6	Protein kinase domain-containing protein OS=Triticum aestivum OX=4565 PE=3 SV=1	--	49.372	4.7	2	2	3	1.054	0.965	1.092	1.036	0.881	1.043	0.951	0.481462
A0A3B6ATG5	Stress-related protein OS=Triticum aestivum OX=4565 PE=3 SV=1	--	35.802	40.9	12	5	19	1.005	0.948	0.871	1.023	1.057	1.017	1.097	0.0957578
A0A3B6ATK8	ANK_REP_REGION domain-containing protein OS=Triticum aestivum OX=4565 PE=4 SV=1	--	50.689	12.6	5	5	6	1.244	1.282	1.232	0.853	0.859	0.864	0.685	7.24305e-06
A0A3B6ATL9	30S ribosomal protein S9, chloroplastic OS=Triticum aestivum OX=4565 PE=3 SV=1	--	48.833	24.2	8	1	14	1.055	0.97	1.082	0.924	0.992	1.025	0.947	0.290882
A0A3B6ATM3	Pentatricopeptide repeat-containing protein OS=Triticum aestivum OX=4565 PE=4 SV=1	--	45.717	13	5	5	6	0.991	0.953	0.896	1.019	1.081	1.033	1.103	0.0452434
A0A3B6ATM7	G-patch domain-containing protein OS=Triticum aestivum OX=4565 PE=3 SV=1	--	94.017	5.2	3	3	3	1.139	0.933	0.979	0.921	1.048	1.009	0.976	0.772939
A0A3B6ATN8	VOC domain-containing protein OS=Triticum aestivum OX=4565 PE=4 SV=1	--	21.212	17.2	2	2	4	1.166	1.104	1.12	0.932	0.872	0.952	0.813	0.00261985
A0A3B6ATP7	AB hydrolase-1 domain-containing protein OS=Triticum aestivum OX=4565 PE=4 SV=1	--	36.944	6.6	1	1	1
A0A3B6ATR0	ADH_zinc_N domain-containing protein OS=Triticum aestivum OX=4565 PE=4 SV=1	--	32.818	3.5	1	1	1	0.997	0.774	0.909	1.12	1.002	1.098	1.201	0.0826168
A0A3B6ATR2	Momilactone A synthase-like OS=Triticum aestivum OX=4565 PE=4 SV=1	--	28.686	7.5	2	1	2	1.081	1.105	1.126	0.909	0.943	0.956	0.848	0.000986743
A0A3B6ATR5	dTMP kinase OS=Triticum aestivum OX=4565 PE=3 SV=1	--	27.758	13.8	3	3	5	0.965	0.9	1.017	1.017	1.045	0.974	1.053	0.265602
A0A3B6ATU5	Glycosyltransferase OS=Triticum aestivum OX=4565 PE=3 SV=1	--	50.998	11.2	5	1	6	0.999	1.015	0.944	1.004	0.977	1.057	1.027	0.450568
A0A3B6ATV5	Rapid alkalinization factor 1 OS=Triticum aestivum OX=4565 PE=3 SV=1	--	10.414	9	1	1	1	0.833	0.862	0.897	1.626	0.822	0.835	1.267	0.462655
A0A3B6ATW2	PUA domain-containing protein OS=Triticum aestivum OX=4565 PE=3 SV=1	--	66.825	33.2	16	1	34	0.977	0.837	0.901	1.103	1.123	0.976	1.179	0.058156
A0A3B6AU09	Glutamine amidotransferase type-2 domain-containing protein OS=Triticum aestivum OX=4565 PE=3 SV=1	--	174.14	19.9	24	24	30	1.031	1.036	1.076	0.994	0.96	0.982	0.934	0.0158536
A0A3B6AU28	UDP-arabinopyranose mutase OS=Triticum aestivum OX=4565 PE=3 SV=1	--	48.334	30.3	13	2	28	1.051	1.143	1.083	0.921	0.948	0.964	0.865	0.00653125
A0A3B6AU36	Probable 6-phosphogluconolactonase OS=Triticum aestivum OX=4565 PE=3 SV=1	--	30.993	4.3	1	1	2	1.249	1.235	1.204	0.823	0.884	0.856	0.695	9.86358e-05
A0A3B6AU41	Spindle and kinetochore-associated protein 2 OS=Triticum aestivum OX=4565 PE=3 SV=1	--	16.304	6.1	1	1	1
A0A3B6AU50	4-alpha-glucanotransferase OS=Triticum aestivum OX=4565 PE=3 SV=1	--	63.565	18.5	8	8	12	1.342	1.422	1.35	0.786	0.738	0.781	0.56	2.86777e-05
A0A3B6AU57	Momilactone A synthase-like OS=Triticum aestivum OX=4565 PE=4 SV=1	--	31.63	30.5	7	4	11	0.94	0.99	1.045	1.014	1.02	0.998	1.019	0.559504
A0A3B6AU90	Aldose 1-epimerase OS=Triticum aestivum OX=4565 PE=3 SV=1	--	36.305	9	3	1	10	0.898	0.99	0.908	1.068	1.072	1.007	1.126	0.0322604
A0A3B6AU95	Cysteine proteinase inhibitor OS=Triticum aestivum OX=4565 PE=3 SV=1	--	13.011	61	5	1	17	0.916	1.362	1.212	1.016	0.981	0.702	0.773	0.197851
A0A3B6AUA6	Cytochrome c oxidase subunit 6b-1 OS=Triticum aestivum OX=4565 PE=4 SV=1	--	17.56	45.2	6	2	10	1.066	0.984	1.054	0.989	0.996	0.96	0.949	0.130446
A0A3B6AUC7	DEAD-box ATP-dependent RNA helicase 36 OS=Triticum aestivum OX=4565 PE=3 SV=1	--	56.275	4.9	2	2	2	0.968	1.046	0.836	0.997	1.122	0.993	1.092	0.304415
A0A3B6AUE3	Alanine transaminase OS=Triticum aestivum OX=4565 PE=3 SV=1	--	60.57	23.2	10	9	21	0.996	1.005	0.983	1.002	1.034	0.986	1.013	0.461595
A0A3B6AUI7	Amino_oxidase domain-containing protein OS=Triticum aestivum OX=4565 PE=4 SV=1	--	49.845	8	2	2	2	0.828	0.903	0.964	1.07	1.098	1.046	1.193	0.0183357
A0A3B6AUL5	DUF4057 domain-containing protein OS=Triticum aestivum OX=4565 PE=4 SV=1	--	30.843	27.5	5	5	5	1.034	1.012	1.028	0.992	0.966	1.007	0.965	0.057929
A0A3B6AUL9	C2 domain-containing protein OS=Triticum aestivum OX=4565 PE=4 SV=1	--	46.098	14.7	4	1	7
A0A3B6AUM7	Multifunctional methyltransferase subunit TRM112-like protein OS=Triticum aestivum OX=4565 PE=3 SV=1	--	14.518	47.4	3	1	4	0.897			0.664	0.79	1.26	1.009
A0A3B6AUN3	RRM domain-containing protein OS=Triticum aestivum OX=4565 PE=4 SV=1	--	38.725	8.6	2	1	2	0.784	1.286	1.133	1.256	0.855	0.774	0.901	0.639258
A0A3B6AUN8	Pentatricopeptide repeat-containing protein PNM1, mitochondrial OS=Triticum aestivum OX=4565 PE=4 SV=1	--	53.563	13.3	4	4	6	0.958	0.93	0.818	1.12	1.064	1.068	1.202	0.0221847
A0A3B6AUN9	SUMO-activating enzyme subunit OS=Triticum aestivum OX=4565 PE=3 SV=1	--	69.686	19.9	10	2	12	1.046	1.04	1.104	0.928	1.046	0.916	0.906	0.0965273
A0A3B6AUT2	Sucrose synthase OS=Triticum aestivum OX=4565 PE=3 SV=1	--	94.421	45.7	31	1	92	1.04	1.169	1.124	0.906	0.921	0.967	0.838	0.0113192
A0A3B6AUW3	Str_synth domain-containing protein OS=Triticum aestivum OX=4565 PE=3 SV=1	--	34.575	29.1	5	1	11	0.96	0.951	1.047	1.023	1.068	0.951	1.028	0.575312
A0A3B6AUW8	Ribosomal_L18e/L15P domain-containing protein OS=Triticum aestivum OX=4565 PE=3 SV=1	--	16.03	42.1	6	1	19	0.895	0.824	0.819	1.12	1.085	1.078	1.294	0.00113211
A0A3B6AUY9	Uncharacterized protein OS=Triticum aestivum OX=4565 PE=4 SV=1	--	15.725	7.8	1	1	1	1.051	1.005	1.051	0.994	1.04	0.91	0.948	0.258633
A0A3B6AUZ9	FYVE-type domain-containing protein OS=Triticum aestivum OX=4565 PE=4 SV=1	--	48.485	19.4	8	1	10	1.043	1.146	1.032	0.916	1.093	0.86	0.891	0.204355
A0A3B6AV40	SNF1-related protein kinase regulatory subunit gamma-1-like OS=Triticum aestivum OX=4565 PE=4 SV=1	--	48.056	35.1	10	2	17	0.96	1.107	1.078	0.994	0.804	1.116	0.927	0.473213
A0A3B6AV52	PUA domain-containing protein OS=Triticum aestivum OX=4565 PE=3 SV=1	--	66.6	32.6	16	1	34	0.957	0.882	0.951	1.057	1.02	1.072	1.129	0.0156551
A0A3B6AV55	Lysine-specific demethylase JMJ25 OS=Triticum aestivum OX=4565 PE=4 SV=1	--	70.9	3.9	2	2	2	1.012	0.956	0.854	1.063	0.99	1.075	1.108	0.135542
A0A3B6AV91	J domain-containing protein OS=Triticum aestivum OX=4565 PE=4 SV=1	--	77.616	13	6	1	9	0.936	1.019	1.087	0.914	1.068	1.004	0.982	0.77963
A0A3B6AVB0	VWFA domain-containing protein OS=Triticum aestivum OX=4565 PE=4 SV=1	--	81.355	8.8	5	5	6	1.202	1.045	1.092	0.945	0.914	0.931	0.836	0.0137546
A0A3B6AVB4	IFRD domain-containing protein OS=Triticum aestivum OX=4565 PE=3 SV=1	--	47.078	9	3	1	3
A0A3B6AVD3	Small nuclear ribonucleoprotein G OS=Triticum aestivum OX=4565 PE=3 SV=1	--	8.818	45.6	2	2	5	0.881	0.833	0.818	1.09	1.098	1.087	1.293	0.000332824
A0A3B6AVD7	PI31_Prot_N domain-containing protein OS=Triticum aestivum OX=4565 PE=3 SV=1	--	31.382	39.1	8	2	17	0.932	0.968	0.902	1.174	1.013	0.992	1.135	0.0947806
A0A3B6AVI4	C3H1-type domain-containing protein OS=Triticum aestivum OX=4565 PE=4 SV=1	--	71.48	2.7	1	1	1	0.938	1.323	1.121	0.855	0.921	0.987	0.817	0.145667
A0A3B6AVI8	SANT domain-containing protein OS=Triticum aestivum OX=4565 PE=4 SV=1	--	103.51	1.2	1	1	1
A0A3B6AVJ0	Phospho-2-dehydro-3-deoxyheptonate aldolase OS=Triticum aestivum OX=4565 PE=3 SV=1	--	58.656	25.3	13	1	17	0.905	0.794	1.009	1.064	1.116	1.026	1.184	0.0780014
A0A3B6AVM0	Secretory carrier-associated membrane protein OS=Triticum aestivum OX=4565 PE=3 SV=1	--	32.318	8.1	1	1	1	0.936	0.858	0.882	1.192	0.951	1.079	1.204	0.0604734
A0A3B6AVN3	GDSL esterase/lipase OS=Triticum aestivum OX=4565 PE=3 SV=1	--	42.603	10.9	3	1	3	0.945	1.186	1.013	1.029	0.918	0.971	0.928	0.395865
A0A3B6AVR1	Reactive Intermediate Deaminase A, chloroplastic OS=Triticum aestivum OX=4565 PE=3 SV=1	--	18.573	53.1	8	8	22	0.985	0.97	0.959	1.028	1.005	1.024	1.049	0.0100829
A0A3B6AVR8	EF1_GNE domain-containing protein OS=Triticum aestivum OX=4565 PE=3 SV=1	--	21.898	49	8	1	37	1.228	1.288	1.168	0.853	0.861	0.849	0.696	0.000222235
A0A3B6AVS4	Str_synth domain-containing protein OS=Triticum aestivum OX=4565 PE=3 SV=1	--	39.41	27.6	6	2	16	0.862	0.885	0.889	1.084	1.118	1.049	1.233	0.000542513
A0A3B6AVU7	Chalcone--flavanone isomerase OS=Triticum aestivum OX=4565 PE=3 SV=1	--	29.24	17.2	4	2	4	1.022	0.946	0.956	1.03	1.006	1.026	1.047	0.138642
A0A3B6AVV7	Insulin-degrading enzyme-like 1, peroxisomal OS=Triticum aestivum OX=4565 PE=3 SV=1	--	113.13	14.1	14	5	16	0.971	0.906	0.978	1.053	0.985	1.032	1.075	0.0811838
A0A3B6AVW9	LRRNT_2 domain-containing protein OS=Triticum aestivum OX=4565 PE=4 SV=1	--	36.375	25.7	6	2	7	1.034	1	0.923	1.142	0.99	0.91	1.029	0.753238
A0A3B6AVX5	Succinate--CoA ligase [ADP-forming] subunit alpha, mitochondrial OS=Triticum aestivum OX=4565 PE=3 SV=1	--	34.283	29.4	7	1	16	1.022	0.994	1.15	0.96	0.997	0.989	0.931	0.203192
A0A3B6AVX6	PHD-type domain-containing protein OS=Triticum aestivum OX=4565 PE=4 SV=1	--	25.029	22.5	4	1	5	0.916	0.985	0.954	1.063	1.055	0.991	1.089	0.0495796
A0A3B6AVZ5	Germin-like protein OS=Triticum aestivum OX=4565 PE=3 SV=1	--	24.277	30.4	5	1	25	1.074	0.834	1.027	1.054	1.025	0.976	1.041	0.604756
A0A3B6AVZ7	Protein kinase domain-containing protein OS=Triticum aestivum OX=4565 PE=4 SV=1	--	85.116	2	1	1	2
A0A3B6AW75	RNA helicase OS=Triticum aestivum OX=4565 PE=4 SV=1	--	142.15	5.7	6	6	8	0.962	0.968	0.985	1.027	1.027	1.019	1.054	0.00218062
A0A3B6AW80	Uncharacterized protein OS=Triticum aestivum OX=4565 PE=4 SV=1	--	13.303	5.6	1	1	1	1.184	0.911	1.017	0.999	0.939	0.998	0.943	0.538822
A0A3B6AWA5	DUF2470 domain-containing protein OS=Triticum aestivum OX=4565 PE=4 SV=1	--	36.728	18.5	5	5	7	1.172	1.237	1.109	0.898	0.905	0.853	0.755	0.00155863
A0A3B6AWB3	Methyltransferase-like protein 21A OS=Triticum aestivum OX=4565 PE=4 SV=1	--	17.854	5.5	1	1	1	1.158	0.99	1.078	0.93	0.988	0.945	0.887	0.0734235
A0A3B6AWC3	Peptidase_M28 domain-containing protein OS=Triticum aestivum OX=4565 PE=4 SV=1	--	95.071	1.7	1	1	1	1.083	0.925	1.097	1.101	0.859	0.983	0.948	0.570335
A0A3B6AWD3	Protein-serine/threonine phosphatase OS=Triticum aestivum OX=4565 PE=4 SV=1	--	33.502	30.8	8	2	25	0.992	0.994	1.015	0.989	0.986	0.994	0.989	0.237873
A0A3B6AWP2	MMS1_N domain-containing protein OS=Triticum aestivum OX=4565 PE=4 SV=1	--	136.81	2.6	3	3	3	0.985	0.992	0.974	1.046	0.962	1.034	1.031	0.328553
A0A3B6AWP4	Polyadenylate-binding protein RBP45-like OS=Triticum aestivum OX=4565 PE=4 SV=1	--	50.875	22.5	7	1	10
A0A3B6AWT0	Proline--tRNA ligase OS=Triticum aestivum OX=4565 PE=3 SV=1	--	60.538	15.2	5	5	7	1.106	1.007	1.026	0.982	0.927	0.97	0.917	0.0627405
A0A3B6AWT3	WD_REPEATS_REGION domain-containing protein OS=Triticum aestivum OX=4565 PE=4 SV=1	--	54.264	9.7	3	1	4	0.936	0.848	0.832	1.031	1.039	1.191	1.247	0.0209129
A0A3B6AWV4	54S ribosomal protein L24, mitochondrial OS=Triticum aestivum OX=4565 PE=3 SV=1	--	32.159	13.8	4	4	6	0.866	0.9	0.883	1.094	1.076	1.088	1.23	6.93536e-05
A0A3B6AWW1	SH3 domain-containing protein OS=Triticum aestivum OX=4565 PE=4 SV=1	--	38.711	18.6	5	1	6
A0A3B6AWX7	Deoxyribonuclease TATDN1 OS=Triticum aestivum OX=4565 PE=4 SV=1	--	35.701	6.7	2	2	3	0.99	0.946	1.004	1.041	1.019	0.991	1.038	0.180186
A0A3B6AX03	C3HC-type domain-containing protein OS=Triticum aestivum OX=4565 PE=4 SV=1	--	88.826	6	3	3	4	1.021	0.995	1.088	1.053	0.963	0.998	0.971	0.472982
A0A3B6AX40	MI domain-containing protein OS=Triticum aestivum OX=4565 PE=3 SV=1	--	203.63	18.3	23	3	37	0.911	0.948	0.831	1.003	1.081	1.086	1.178	0.0242199
A0A3B6AX42	Rho-GAP domain-containing protein OS=Triticum aestivum OX=4565 PE=4 SV=1	--	32.81	6.1	1	1	1	0.804	0.921	1.001	1.086	1.002	1.103	1.171	0.0847782
A0A3B6AX48	Rad21_Rec8 domain-containing protein OS=Triticum aestivum OX=4565 PE=4 SV=1	--	152.8	0.7	1	1	1	1.015	1.066	1.21	0.761	0.953	1.107	0.857	0.248659
A0A3B6AX81	PMD domain-containing protein OS=Triticum aestivum OX=4565 PE=4 SV=1	--	63.637	2.4	1	1	1	0.72	0.777	0.727	1.221	1.166	1.134	1.583	0.000140339
A0A3B6AX90	Protein RETICULATA-RELATED 1, chloroplastic OS=Triticum aestivum OX=4565 PE=3 SV=1	--	44.591	7.5	2	2	2	0.798	0.913	0.937	1.047	1.087	1.109	1.225	0.0175638
A0A3B6AXA1	Uncharacterized protein OS=Triticum aestivum OX=4565 PE=4 SV=1	--	21.058	29.4	4	1	8
A0A3B6AXB2	Valine--tRNA ligase OS=Triticum aestivum OX=4565 PE=3 SV=1	--	109.58	5.9	5	5	5	0.972	0.811	0.887	1.01	1.065	1.089	1.185	0.0389522
A0A3B6AXE4	Ribosome maturation factor RimP OS=Triticum aestivum OX=4565 PE=4 SV=1	--	31.98	6.1	1	1	1	1.111	0.835	1.013	0.977	1.006	1.055	1.027	0.725503
A0A3B6AXG2	MFS domain-containing protein OS=Triticum aestivum OX=4565 PE=3 SV=1	--	61.864	1.7	1	1	1	0.926	1.014	1.026	1.098	0.944	0.993	1.023	0.70886
A0A3B6AXQ4	Abhydrolase_3 domain-containing protein OS=Triticum aestivum OX=4565 PE=4 SV=1	--	32.761	13.3	4	4	4	1.089	1.068	1.199	0.95	0.9	0.926	0.827	0.00843075
A0A3B6AXU8	Polyribonucleotide nucleotidyltransferase OS=Triticum aestivum OX=4565 PE=3 SV=1	--	71.618	1.8	1	1	1	0.883	0.81	0.945	1.053	1.073	1.122	1.231	0.0123469
A0A3B6AXW1	WD_REPEATS_REGION domain-containing protein OS=Triticum aestivum OX=4565 PE=4 SV=1	--	61.447	6.4	3	3	5	1.024	1.004	0.937	1.021	0.999	1.002	1.019	0.516913
A0A3B6AXW5	Protein CMSS1 OS=Triticum aestivum OX=4565 PE=4 SV=1	--	31.147	5.9	2	2	2	1.02	1.034	1.056	0.995	0.952	0.994	0.946	0.0341781
A0A3B6AXZ8	ANK_REP_REGION domain-containing protein OS=Triticum aestivum OX=4565 PE=4 SV=1	--	80.688	6.4	4	4	4	0.972	0.889	1.031	1.014	1.015	1.054	1.066	0.217748
A0A3B6AY48	HMA domain-containing protein OS=Triticum aestivum OX=4565 PE=3 SV=1	--	38.689	32.1	10	10	13	1.448	1.413	1.353	0.729	0.734	0.71	0.516	7.64035e-06
A0A3B6AY49	Short-chain dehydrogenase/reductase SDR OS=Triticum aestivum OX=4565 PE=3 SV=1	--	40.231	51.9	14	1	34
A0A3B6AY87	UPF0613 protein PB24D3.06c OS=Triticum aestivum OX=4565 PE=4 SV=1	--	37.929	15.4	4	4	5	0.938	0.94	1.062	0.98	0.998	1.074	1.038	0.483679
A0A3B6AYC5	Glycine-rich RNA-binding protein RZ1C OS=Triticum aestivum OX=4565 PE=4 SV=1	--	31.942	29.7	8	2	9	0.95	0.94	1.01	1.096	1.019	0.964	1.062	0.245333
A0A3B6AYE0	Growth-regulating factor OS=Triticum aestivum OX=4565 PE=3 SV=1	--	27.873	17.7	2	1	2	1.159	0.938	0.972	0.787	1.097	1.081	0.966	0.75993
A0A3B6AYF7	Phospholipase A-2-activating protein OS=Triticum aestivum OX=4565 PE=4 SV=1	--	82.558	27.1	15	1	24	1.034	1.122	0.979	0.889	0.994	1.04	0.932	0.312787
A0A3B6AYI4	Metallophos domain-containing protein OS=Triticum aestivum OX=4565 PE=4 SV=1	--	41.923	14.9	5	1	7
A0A3B6AYL5	FCP1 homology domain-containing protein OS=Triticum aestivum OX=4565 PE=4 SV=1	--	78.691	1.7	1	1	1	0.851	0.888	0.977	1.105	1.039	1.055	1.178	0.0211825
A0A3B6AYQ8	Vacuolar protein sorting-associated protein 45-like protein OS=Triticum aestivum OX=4565 PE=3 SV=1	--	50.377	9.3	3	3	3	1.157	1.125	1.044	0.919	0.928	0.954	0.842	0.00635315
A0A3B6AYR2	Aldo_ket_red domain-containing protein OS=Triticum aestivum OX=4565 PE=4 SV=1	--	37.922	19.9	7	3	11	0.872	0.911	0.953	1.103	1.054	1.009	1.157	0.0158718
A0A3B6AYS3	DAO domain-containing protein OS=Triticum aestivum OX=4565 PE=4 SV=1	--	39.99	20.2	5	3	10	1	1.008	0.944	1.008	1.044	0.953	1.018	0.630197
A0A3B6AYS6	Exocyst complex component SEC5 OS=Triticum aestivum OX=4565 PE=3 SV=1	--	114.12	9.1	9	9	12	0.96	0.976	0.947	1.048	1.036	1.024	1.078	0.00238929
A0A3B6AYT7	40S ribosomal protein S8 OS=Triticum aestivum OX=4565 PE=3 SV=1	--	25.288	46.7	8	1	41	0.966	0.911	0.918	1.084	1.065	1.049	1.144	0.00285799
A0A3B6AYT8	SET domain-containing protein OS=Triticum aestivum OX=4565 PE=4 SV=1	--	72.228	1.2	1	1	1	0.723	0.792	0.736	1.131	1.201	1.17	1.556	0.000176161
A0A3B6AYU2	COP9 signalosome complex subunit 8 OS=Triticum aestivum OX=4565 PE=3 SV=1	--	22.067	14.3	3	3	3	1.246	1.084	1.073	0.872	0.858	1.013	0.806	0.0391629
A0A3B6AYU7	Peptidylprolyl isomerase OS=Triticum aestivum OX=4565 PE=4 SV=1	--	64.892	33.7	19	3	34	1.128	1.047	1.126	0.93	0.938	0.92	0.845	0.00260352
A0A3B6AYW6	GrpE protein homolog OS=Triticum aestivum OX=4565 PE=3 SV=1	--	31.493	25	6	3	11	1.044	1.066	1.028	0.961	0.957	1.01	0.933	0.0265697
A0A3B6AYW9	Uncharacterized protein OS=Triticum aestivum OX=4565 PE=4 SV=1	--	33.691	35.3	8	2	28	0.998	0.992	1.186	0.973	1.044	0.893	0.916	0.309494
A0A3B6AYZ6	L-ascorbate peroxidase OS=Triticum aestivum OX=4565 PE=3 SV=1	--	37.186	21.4	5	1	8	1.098	1.07	0.827	0.914	0.996	1.102	1.006	0.924271
A0A3B6AZ06	Ultraviolet-B receptor UVR8 OS=Triticum aestivum OX=4565 PE=4 SV=1	--	46.532	30.3	10	1	21	0.734	0.807	0.717	1.157	1.155	1.195	1.553	0.000307495
A0A3B6AZ17	Isocitrate lyase OS=Triticum aestivum OX=4565 PE=4 SV=1	--	33.878	47.4	12	2	26	1.032	1.046	1.069	1.01	0.921	0.985	0.927	0.0590371
A0A3B6AZ19	PCI domain-containing protein OS=Triticum aestivum OX=4565 PE=3 SV=1	--	47.348	43.3	13	1	27	0.799	0.97	0.996	1.159	1.007	1.001	1.145	0.176967
A0A3B6AZ37	Sm domain-containing protein OS=Triticum aestivum OX=4565 PE=3 SV=1	--	10.375	11.1	1	1	1	0.984	1.043	1.018	1.026	0.999	0.959	0.98	0.47625
A0A3B6AZ43	Aldo_ket_red domain-containing protein OS=Triticum aestivum OX=4565 PE=4 SV=1	--	37.759	33.1	10	1	18	1.009	0.83	0.772	1.109	0.991	1.163	1.25	0.0709365
A0A3B6AZC8	Aldo_ket_red domain-containing protein OS=Triticum aestivum OX=4565 PE=3 SV=1	--	36.101	30.9	8	3	17	1.251	1.183	1.154	0.873	0.868	0.875	0.729	0.000193245
A0A3B6AZF1	DAZ-associated protein 1 OS=Triticum aestivum OX=4565 PE=4 SV=1	--	40.992	8.3	2	2	3	0.863	0.835	0.838	1.106	1.101	1.024	1.274	0.000868306
A0A3B6AZF5	DUF4149 domain-containing protein OS=Triticum aestivum OX=4565 PE=4 SV=1	--	60.555	31.8	16	2	49	0.991	0.956	0.964	0.999	1.023	1.063	1.06	0.0518461
A0A3B6AZF8	FSH1 domain-containing protein OS=Triticum aestivum OX=4565 PE=4 SV=1	--	26.938	6.2	1	1	1	1.266	1.03	0.819	0.971	0.844	1.114	0.94	0.743634
A0A3B6AZG4	Oxoglutarate dehydrogenase (succinyl-transferring) OS=Triticum aestivum OX=4565 PE=3 SV=1	--	115.23	34	26	1	49	1.097	1.172	1.06	0.92	0.962	0.915	0.84	0.00659259
A0A3B6AZH1	Uncharacterized protein OS=Triticum aestivum OX=4565 PE=4 SV=1	--	22.599	16.7	2	1	6	1.576	1.368	1.188	0.754	0.72	0.844	0.561	0.00368405
A0A3B6AZH2	CYTH domain-containing protein OS=Triticum aestivum OX=4565 PE=4 SV=1	--	102.16	3.3	2	2	2	0.99	1.023	0.977	0.984	1.008	1.026	1.009	0.635333
A0A3B6AZN1	Glycine--tRNA ligase OS=Triticum aestivum OX=4565 PE=3 SV=1	--	74.045	30.4	15	3	25	0.93	0.988	0.959	1.037	1.032	1.023	1.075	0.0156086
A0A3B6AZN6	Ubiquitinyl hydrolase 1 OS=Triticum aestivum OX=4565 PE=3 SV=1	--	68.917	20.9	9	1	13	1.135	0.956	1.11	0.927	0.996	0.959	0.9	0.150325
A0A3B6AZR3	PMEI domain-containing protein OS=Triticum aestivum OX=4565 PE=4 SV=1	--	23.017	15.7	2	1	3	0.933	0.83	0.838	1.083	1.097	1.093	1.258	0.00357881
A0A3B6AZS0	Acetyl-coenzyme A synthetase OS=Triticum aestivum OX=4565 PE=3 SV=1	--	61.557	11.7	5	2	6	1.124	1.031	0.95	1.028	0.959	0.956	0.948	0.392071
A0A3B6AZT3	Pentatricopeptide repeat-containing protein OS=Triticum aestivum OX=4565 PE=4 SV=1	--	65.24	2.7	1	1	1	1.027	0.749	1.037	1.055	0.928	1.148	1.113	0.407026
A0A3B6AZU1	G3BP-like protein OS=Triticum aestivum OX=4565 PE=4 SV=1	--	50.559	18.4	5	1	10	0.709	0.961	0.687	1.063	1.14	1.228	1.456	0.0283771
A0A3B6AZU5	Aldo_ket_red domain-containing protein OS=Triticum aestivum OX=4565 PE=3 SV=1	--	35.853	24.5	7	1	14	0.925	1.068	1.009	0.994	1.074	0.945	1.004	0.946379
A0A3B6AZV8	RRM domain-containing protein OS=Triticum aestivum OX=4565 PE=4 SV=1	--	70.914	12.2	6	6	8	0.956	0.981	0.998	1.008	1.051	1.043	1.057	0.0366417
A0A3B6AZX4	Protein FATTY ACID EXPORT 1, chloroplastic OS=Triticum aestivum OX=4565 PE=3 SV=1	--	24.811	7.7	1	1	1	0.945	1.014	1.163	1.029	0.986	0.919	0.94	0.439313
A0A3B6AZZ5	Peroxidase OS=Triticum aestivum OX=4565 PE=3 SV=1	--	35.753	33.6	7	1	11	1.127	1.136	1.08	0.96	0.905	0.924	0.834	0.00148281
A0A3B6B024	11-beta-hydroxysteroid dehydrogenase 1B-like OS=Triticum aestivum OX=4565 PE=3 SV=1	--	37.784	34.3	9	2	19	0.92	0.947	0.897	1.069	1.057	1.029	1.141	0.00237405
A0A3B6B025	Smg4_UPF3 domain-containing protein OS=Triticum aestivum OX=4565 PE=3 SV=1	--	55.175	9.3	3	3	4	0.873	0.914	1	1.113	1.072	1.016	1.149	0.0435788
A0A3B6B038	VASt domain-containing protein OS=Triticum aestivum OX=4565 PE=4 SV=1	--	40.115	4.8	2	2	2	1.076	1.06	0.995	0.962	0.966	0.997	0.934	0.0632434
A0A3B6B091	Endoplasmic reticulum-Golgi intermediate compartment protein 3 OS=Triticum aestivum OX=4565 PE=4 SV=1	--	28.21	9.9	2	1	2	1.265	1.266	1.232	0.894	0.827	0.793	0.668	0.000366816
A0A3B6B097	Threonylcarbamoyladenosine tRNA methylthiotransferase OS=Triticum aestivum OX=4565 PE=3 SV=1	--	62.84	7.1	3	3	4	1.039	1.054	1.094	0.912	0.932	1.044	0.906	0.0884997
A0A3B6B0B3	SAM domain-containing protein OS=Triticum aestivum OX=4565 PE=4 SV=1	--	28.608	13.6	3	1	6	0.967	1.169	1.285	0.779	0.928	1.03	0.8	0.129017
A0A3B6B0C3	Histidinol dehydrogenase, chloroplastic OS=Triticum aestivum OX=4565 PE=3 SV=1	--	50.542	20	7	7	11	0.987	1.113	1.079	0.975	1.001	0.93	0.914	0.10126
A0A3B6B0C9	Zinc finger CCCH domain-containing protein 28 OS=Triticum aestivum OX=4565 PE=4 SV=1	--	37.557	5.7	2	2	2	0.891	1	0.921	1.096	1.008	1.03	1.115	0.0623926
A0A3B6B0D3	Alkaline/neutral invertase OS=Triticum aestivum OX=4565 PE=3 SV=1	--	56.14	5.2	2	2	2	1.032	0.925	0.901	0.954	1.065	1.085	1.086	0.225557
A0A3B6B0H3	1,4-alpha-glucan branching enzyme OS=Triticum aestivum OX=4565 PE=3 SV=1	--	94.038	17.4	10	1	13
A0A3B6B0I4	Thioredoxin-dependent peroxiredoxin OS=Triticum aestivum OX=4565 PE=4 SV=1	--	27.928	33.7	6	1	10	1.232	1.265	1.21	0.878	0.869	0.823	0.693	0.000104762
A0A3B6B0K8	SHSP domain-containing protein OS=Triticum aestivum OX=4565 PE=3 SV=1	--	23.94	51.1	8	3	46	1.206	1.213	1.181	0.86	0.912	0.879	0.736	8.59337e-05
A0A3B6B0M7	FK506-binding protein OS=Triticum aestivum OX=4565 PE=3 SV=1	--	48.83	10.1	4	1	5	1.175	1.052	1.106	0.938	0.95	0.906	0.838	0.00738038
A0A3B6B0Q8	MFS domain-containing protein OS=Triticum aestivum OX=4565 PE=3 SV=1	--	54.258	3.7	1	1	1	1.098	0.883	0.953	0.914	1.011	1.126	1.04	0.675319
A0A3B6B0R2	Plant intracellular Ras-group-related LRR protein 9 OS=Triticum aestivum OX=4565 PE=4 SV=1	--	54.983	36.6	13	1	15	1.068	1.031	1.058	0.928	1.016	0.967	0.922	0.0443828
A0A3B6B0S4	Amine oxidase OS=Triticum aestivum OX=4565 PE=3 SV=1	--	81.006	20.4	11	1	14	1.065	0.965	0.915	0.993	1.023	1.029	1.034	0.484456
A0A3B6B0U6	Aldose 1-epimerase OS=Triticum aestivum OX=4565 PE=3 SV=1	--	39.457	7.2	2	1	3	1.081	1.25	1.112	0.903	0.924	0.897	0.791	0.00687818
A0A3B6B0V9	Programmed cell death protein 4 OS=Triticum aestivum OX=4565 PE=3 SV=1	--	73.042	38.6	20	2	39	1.07	1.049	1.076	0.972	0.956	0.983	0.911	0.00113444
A0A3B6B0Y7	CLIP-associated protein OS=Triticum aestivum OX=4565 PE=4 SV=1	--	158.62	5.2	6	6	7	0.958	1.008	0.981	1	1.036	1.034	1.042	0.0929599
A0A3B6B0Z3	WD_REPEATS_REGION domain-containing protein OS=Triticum aestivum OX=4565 PE=4 SV=1	--	39.407	4	1	1	1
A0A3B6B0Z6	Iso_dh domain-containing protein OS=Triticum aestivum OX=4565 PE=3 SV=1	--	39.455	17.4	4	1	9
A0A3B6B128	GATase domain-containing protein OS=Triticum aestivum OX=4565 PE=4 SV=1	--	30.573	7.7	2	2	3	0.904	1.001	0.996	1.011	1.012	1.027	1.051	0.202148
A0A3B6B142	Oxidored_FMN domain-containing protein OS=Triticum aestivum OX=4565 PE=3 SV=1	--	35.624	6.9	2	1	3	1.032	0.955	0.964	1.012	1.002	1.027	1.03	0.295826
A0A3B6B146	La protein 1 OS=Triticum aestivum OX=4565 PE=4 SV=1	--	50.085	38.7	15	4	28	0.925	0.994	0.945	1.079	1.053	0.975	1.085	0.0954297
A0A3B6B1B4	Aldose 1-epimerase OS=Triticum aestivum OX=4565 PE=3 SV=1	--	39.245	16.6	4	4	5	1.316	1.117	1.272	0.895	0.79	0.839	0.681	0.00341567
A0A3B6B1C7	Pentatricopeptide repeat-containing protein OS=Triticum aestivum OX=4565 PE=4 SV=1	--	46.552	8.6	3	3	4	0.932	0.996	1.023	0.961	0.971	1.109	1.03	0.622573
A0A3B6B1E4	Prohibitin OS=Triticum aestivum OX=4565 PE=3 SV=1	--	30.643	44.6	9	1	23	0.78	0.869	0.901	1.021	1.225	1.063	1.298	0.020947
A0A3B6B1G3	Protoporphyrinogen oxidase OS=Triticum aestivum OX=4565 PE=3 SV=1	--	58.39	9.6	3	3	5	1.198	0.82	0.716	1.127	1.057	0.999	1.164	0.329234
A0A3B6B1L1	SANT domain-containing protein OS=Triticum aestivum OX=4565 PE=4 SV=1	--	25.803	11.6	2	2	3	0.82	0.876	0.967	1.045	1.002	1.027	1.154	0.0421065
A0A3B6B1P7	MSP domain-containing protein OS=Triticum aestivum OX=4565 PE=4 SV=1	--	22.063	22.6	4	4	6	1.016	0.955	0.992	1.03	0.998	1.012	1.026	0.269285
A0A3B6B1S7	Short-chain dehydrogenase/reductase OS=Triticum aestivum OX=4565 PE=3 SV=1	--	33.482	13	4	1	5	1.083	1.044	0.976	0.906	0.981	1.055	0.948	0.367548
A0A3B6B1T2	Short-chain dehydrogenase/reductase OS=Triticum aestivum OX=4565 PE=3 SV=1	--	36.713	27.2	8	1	13	1.069	1.067	1.078	0.944	0.969	0.959	0.894	0.000165339
A0A3B6B1T4	Cysteine-rich repeat secretory protein 15 OS=Triticum aestivum OX=4565 PE=4 SV=1	--	29.809	4.5	1	1	1	1.331	1.274	1.185	0.863	0.881	0.753	0.659	0.00219081
A0A3B6B1X5	Plant UBX domain-containing protein 4 OS=Triticum aestivum OX=4565 PE=4 SV=1	--	33.006	49.5	10	2	15	1.148	1.014	0.947	0.989	1.012	1.011	0.969	0.641777
A0A3B6B228	USP domain-containing protein OS=Triticum aestivum OX=4565 PE=3 SV=1	--	42.002	5.7	2	2	2	1.007	1.01	0.984	1.035	0.991	0.986	1.004	0.851396
A0A3B6B286	Malate synthase OS=Triticum aestivum OX=4565 PE=3 SV=1	--	62.762	29.5	14	1	19
A0A3B6B2D3	Aquaporin TIP3-2 OS=Triticum aestivum OX=4565 PE=3 SV=1	--	27.512	9.8	2	2	3	1.048	0.958	0.894	0.96	1.024	1.092	1.061	0.370295
A0A3B6B2E1	Legumain OS=Triticum aestivum OX=4565 PE=3 SV=1	--	54.227	12.6	6	1	10	1.29	1.441	1.333	0.736	0.831	0.752	0.571	0.000351918
A0A3B6B2F0	Chitinase OS=Triticum aestivum OX=4565 PE=4 SV=1	--	28.997	51.4	11	4	39	0.774	0.798	0.79	1.158	1.155	1.132	1.459	5.13499e-06
A0A3B6B2H0	6,7-dimethyl-8-ribityllumazine synthase OS=Triticum aestivum OX=4565 PE=3 SV=1	--	22.417	22.3	3	1	5	1.02	1.014	1.04	0.902	1.017	1.044	0.964	0.444156
A0A3B6B2J2	Coiled-coil domain-containing protein 124 OS=Triticum aestivum OX=4565 PE=3 SV=1	--	26.529	34.8	8	1	14	1.066	0.898	0.932	1.057	1.022	1	1.063	0.307182
A0A3B6B2J7	Alpha-L-fucosidase OS=Triticum aestivum OX=4565 PE=3 SV=1	--	51.508	4.3	2	2	2	0.958	0.984	1.038	0.987	1.021	1.018	1.015	0.576358
A0A3B6B2K1	MI domain-containing protein OS=Triticum aestivum OX=4565 PE=3 SV=1	--	84.237	40.6	26	4	45	1.02	0.975	0.978	0.976	0.999	0.986	0.996	0.820892
A0A3B6B2L7	Sister chromatid cohesion protein PDS5 OS=Triticum aestivum OX=4565 PE=4 SV=1	--	66.067	24.1	12	2	22	0.94	0.895	0.872	1.066	1.007	1.128	1.182	0.0133445
A0A3B6B2M3	Mitochondrial import receptor subunit TOM9-2-like OS=Triticum aestivum OX=4565 PE=3 SV=1	--	9.2376	38.9	2	1	6	0.745	0.828	0.778	1.192	1	1.14	1.417	0.00471201
A0A3B6B2P5	Uncharacterized protein OS=Triticum aestivum OX=4565 PE=4 SV=1	--	16.833	18.8	2	2	2	0.888	0.878	1.026	0.969	1.02	1.158	1.127	0.176913
A0A3B6B2S4	TPR_REGION domain-containing protein OS=Triticum aestivum OX=4565 PE=4 SV=1	--	64.599	37.1	18	2	32	1.242	1.184	1.104	0.88	0.889	0.896	0.755	0.00126744
A0A3B6B2S5	Deoxyribonuclease TATDN3 OS=Triticum aestivum OX=4565 PE=4 SV=1	--	33.657	25.1	6	1	9	0.977	1.018	0.938	1.014	0.986	1.054	1.041	0.254227
A0A3B6B2V5	Glutaredoxin domain-containing protein OS=Triticum aestivum OX=4565 PE=3 SV=1	--	13.294	57.4	5	2	23	1.085	1.071	0.992	0.985	0.938	0.981	0.922	0.0667009
A0A3B6B2W1	Zinc finger (C3HC4-type RING finger) family protein OS=Triticum aestivum OX=4565 PE=4 SV=1	--	72.305	2.1	1	1	1	1.193	0.583	0.896	0.86	1.107	1.253	1.205	0.41048
A0A3B6B2Z6	Peroxygenase OS=Triticum aestivum OX=4565 PE=3 SV=1	--	28.347	40.7	10	3	66	0.874	0.943	0.947	1.037	1.037	1.173	1.175	0.0302365
A0A3B6B362	Fn3_like domain-containing protein OS=Triticum aestivum OX=4565 PE=4 SV=1	--	83.881	2.5	2	2	2	1.283	1.142	1.236	0.857	0.856	0.864	0.704	0.000528606
A0A3B6B366	4-hydroxy-tetrahydrodipicolinate synthase OS=Triticum aestivum OX=4565 PE=3 SV=1	--	35.375	6.8	2	1	3	0.85	0.946	0.93	1.092	1.064	1.035	1.171	0.012412
A0A3B6B393	Protein ECERIFERUM 26-like OS=Triticum aestivum OX=4565 PE=3 SV=1	--	45.884	7.5	3	3	3	1.015	0.981	1.008	0.986	1.004	1.018	1.001	0.927215
A0A3B6B3B0	Late embryogenesis abundant protein OS=Triticum aestivum OX=4565 PE=4 SV=1	--	34.094	22.5	9	2	24	0.996	0.956	0.885	1.024	1.061	1.041	1.102	0.0532382
A0A3B6B3G1	Peptidase_M28 domain-containing protein OS=Triticum aestivum OX=4565 PE=4 SV=1	--	72.077	1.4	1	1	1	0.784	0.859	0.872	1.174	1.074	1.081	1.324	0.00306939
A0A3B6B3L1	Methyltransferase OS=Triticum aestivum OX=4565 PE=3 SV=1	--	70.287	5.5	3	3	3	1.006	0.954	1.068	0.976	0.985	0.966	0.967	0.376433
A0A3B6B3V4	EndoU domain-containing protein OS=Triticum aestivum OX=4565 PE=3 SV=1	--	54.432	11.2	5	5	7	1.048	1.043	0.995	1.016	0.973	0.979	0.962	0.142836
A0A3B6B3X9	EF-hand domain-containing protein OS=Triticum aestivum OX=4565 PE=4 SV=1	--	40.921	42	12	2	26	0.847	0.868	0.929	1.07	1.082	1.12	1.238	0.00228589
A0A3B6B3Z6	DUF4704 domain-containing protein OS=Triticum aestivum OX=4565 PE=4 SV=1	--	313.43	4.9	10	2	11
A0A3B6B414	DNA ligase OS=Triticum aestivum OX=4565 PE=3 SV=1	--	138.76	1.6	2	2	2	0.931	0.933	0.874	1	0.984	1.196	1.161	0.091532
A0A3B6B424	60S ribosomal protein L7-4 OS=Triticum aestivum OX=4565 PE=3 SV=1	--	28.101	47.1	13	1	61	0.806	1.1	1.014	1.01	1.073	0.984	1.05	0.587327
A0A3B6B426	AAI domain-containing protein OS=Triticum aestivum OX=4565 PE=4 SV=1	--	13.018	14.2	1	1	1	1.163	1.109	1.121	0.949	0.917	0.891	0.813	0.000864933
A0A3B6B432	Pectate_lyase_3 domain-containing protein OS=Triticum aestivum OX=4565 PE=4 SV=1	--	49.705	1.9	1	1	1
A0A3B6B446	Cytochrome P450 704C1 OS=Triticum aestivum OX=4565 PE=4 SV=1	--	57.735	3.7	1	1	1
A0A3B6B460	PMEI domain-containing protein OS=Triticum aestivum OX=4565 PE=4 SV=1	--	18.836	32	4	1	9	1.146	1.071	1.145	0.899	0.908	0.966	0.825	0.00372861
A0A3B6B4A6	P-loop containing nucleoside triphosphate hydrolase protein OS=Triticum aestivum OX=4565 PE=4 SV=1	--	59.765	3.4	1	1	1	0.561	0.778	0.779	1.765	0.945	0.884	1.697	0.117515
A0A3B6B4A8	Trypsin family protein OS=Triticum aestivum OX=4565 PE=4 SV=1	--	66.388	5.6	3	3	3	0.952	0.798	0.777	0.997	1.051	1.267	1.312	0.0490877
A0A3B6B4B3	Myosin-11-like OS=Triticum aestivum OX=4565 PE=4 SV=1	--	198.61	37.5	60	11	101	1.311	1.308	1.356	0.794	0.785	0.816	0.603	6.4851e-06
A0A3B6B4B9	FAD-binding PCMH-type domain-containing protein OS=Triticum aestivum OX=4565 PE=4 SV=1	--	65.588	12.9	6	6	7	0.916	1.048	0.953	0.999	1.07	1.03	1.062	0.238584
A0A3B6B4E6	Tr-type G domain-containing protein OS=Triticum aestivum OX=4565 PE=4 SV=1	--	68.136	13.6	6	6	6	1.066	1.067	0.987	1.008	0.968	0.994	0.952	0.161455
A0A3B6B4L3	PHD-type domain-containing protein OS=Triticum aestivum OX=4565 PE=3 SV=1	--	89.196	3.1	2	1	2	0.994	0.997	0.913	1.013	0.949	1.111	1.058	0.364249
A0A3B6B510	ABC transporter C family member 15 OS=Triticum aestivum OX=4565 PE=3 SV=1	--	116.92	1.5	1	1	1
A0A3B6B521	Brix domain-containing protein OS=Triticum aestivum OX=4565 PE=3 SV=1	--	36.443	26.1	6	1	8	0.972	0.907	0.942	1.118	1.05	0.962	1.11	0.0994803
A0A3B6B577	WEB family protein OS=Triticum aestivum OX=4565 PE=4 SV=1	--	87.642	8.8	5	2	5	0.802	1	0.982	0.999	1.123	1.033	1.133	0.177644
A0A3B6B5A4	cwf21 domain-containing protein OS=Triticum aestivum OX=4565 PE=4 SV=1	--	88.849	3.4	3	3	3	1.281	0.923	1.083	0.875	0.935	0.915	0.829	0.137675
A0A3B6B5E5	TLDc domain-containing protein OS=Triticum aestivum OX=4565 PE=4 SV=1	--	52.932	5	2	2	3	1.03	1.254	1.031	0.984	0.916	0.906	0.846	0.081458
A0A3B6B5I5	Glycosyltransferase OS=Triticum aestivum OX=4565 PE=3 SV=1	--	50.233	18.5	7	2	9	0.674	1.08	0.861	1.122	1.082	1.062	1.249	0.154329
A0A3B6B5J2	Nucleoredoxin 1 OS=Triticum aestivum OX=4565 PE=3 SV=1	--	57.959	52.5	20	9	50	1.165	1.13	1.151	0.897	0.913	0.876	0.779	7.50352e-05
A0A3B6B5J6	Ribosomal protein L18 OS=Triticum aestivum OX=4565 PE=3 SV=1	--	20.394	6.4	1	1	1	0.965	0.959	0.937	1.035	1.024	1.043	1.084	0.00148376
A0A3B6B5P1	UDP-arabinopyranose mutase OS=Triticum aestivum OX=4565 PE=3 SV=1	--	38.882	30.7	9	3	24	1.039	0.979	1.112	1.019	0.937	0.921	0.919	0.157109
A0A3B6B5V7	Starch synthase IIIb-1 OS=Triticum aestivum OX=4565 PE=3 SV=1	--	142.39	3.6	3	3	3	0.946	0.786	0.929	1.033	1.038	1.049	1.172	0.0514944
A0A3B6B5W5	Methylmalonate-semialdehyde dehydrogenase (CoA acylating) OS=Triticum aestivum OX=4565 PE=3 SV=1	--	57.068	40.3	15	1	44	1.064	1.166	1.002	0.942	0.987	0.932	0.885	0.0643446
A0A3B6B5W6	U1-type domain-containing protein OS=Triticum aestivum OX=4565 PE=4 SV=1	--	23.13	7	1	1	1	0.992	0.867	0.777	1.073	1.119	1.058	1.233	0.0420378
A0A3B6B5W8	Protein LE25-like OS=Triticum aestivum OX=4565 PE=3 SV=1	--	11.406	37.3	4	1	10	0.913	0.932	0.838	1.043	1.235	1.043	1.238	0.0315011
A0A3B6B5Z2	Thioredoxin domain-containing protein OS=Triticum aestivum OX=4565 PE=4 SV=1	--	15.257	36.7	3	3	4	1.002	1.009	0.977	1.006	1.015	1.061	1.031	0.183111
A0A3B6B607	Aspergillus nuclease S(1) OS=Triticum aestivum OX=4565 PE=3 SV=1	--	23.211	5.4	1	1	1	1.124	0.985	1.065	0.979	1.006	0.915	0.914	0.132705
A0A3B6B623	D-3-phosphoglycerate dehydrogenase OS=Triticum aestivum OX=4565 PE=3 SV=1	--	60.448	37.7	16	14	42	0.979	1.014	0.992	0.998	1.033	1.002	1.016	0.346358
A0A3B6B638	Isoaspartyl peptidase/L-asparaginase 2 OS=Triticum aestivum OX=4565 PE=4 SV=1	--	32.647	4.2	1	1	1
A0A3B6B6F3	MPN domain-containing protein OS=Triticum aestivum OX=4565 PE=3 SV=1	--	40.523	29.9	9	1	15	0.986	1.086	1.031	0.956	1.012	0.982	0.951	0.197209
A0A3B6B6G5	ABC transporter B family member 15 OS=Triticum aestivum OX=4565 PE=4 SV=1	--	110.77	2.8	1	1	2			1.585		0.642		0.405
A0A3B6B6I4	WD_REPEATS_REGION domain-containing protein OS=Triticum aestivum OX=4565 PE=3 SV=1	--	33.909	30.6	9	1	16	1.369	1.218	1.062	0.832	0.949	0.808	0.71	0.0183735
A0A3B6B6J6	Genome assembly, chromosome: II OS=Triticum aestivum OX=4565 PE=4 SV=1	--	37.04	31.1	8	4	13	1.078	1.128	1.08	0.97	0.966	0.948	0.878	0.00136127
A0A3B6B6M7	Adenosylhomocysteinase OS=Triticum aestivum OX=4565 PE=3 SV=1	--	52.843	54.5	21	3	91	0.894	1.016	0.987	1.038	1.046	1.024	1.073	0.141349
A0A3B6B6S8	Inositol-pentakisphosphate 2-kinase OS=Triticum aestivum OX=4565 PE=4 SV=1	--	50.277	24.4	9	9	17	1.011	1.047	1.019	0.999	0.97	0.971	0.955	0.0336582
A0A3B6B6T8	AAI domain-containing protein OS=Triticum aestivum OX=4565 PE=3 SV=1	--	20.746	7.4	1	1	2	0.628	0.552	0.772	1.162	1.174	1.36	1.893	0.00422984
A0A3B6B6U7	Diacylglycerol kinase OS=Triticum aestivum OX=4565 PE=4 SV=1	--	50.987	13.3	4	4	6	1.101	1.141	1.158	0.944	0.893	0.912	0.809	0.000648223
A0A3B6B6Y1	Beta-ketoacyl-[acyl-carrier-protein] synthase III OS=Triticum aestivum OX=4565 PE=3 SV=1	--	37.598	22.3	4	4	4	0.999	0.992	0.941	1.07	1.021	0.936	1.032	0.519121
A0A3B6B702	UDPGT domain-containing protein OS=Triticum aestivum OX=4565 PE=3 SV=1	--	31.335	2.8	1	1	1	1.577	1.621	1.747	0.574	0.536	0.63	0.352	4.8174e-05
A0A3B6B729	2'-phosphotransferase OS=Triticum aestivum OX=4565 PE=3 SV=1	--	31.403	9.1	2	1	2	0.928	0.907	0.904	1.094	1.036	1.052	1.162	0.00118808
A0A3B6B759	Zinc finger CCCH domain-containing protein 14-like OS=Triticum aestivum OX=4565 PE=4 SV=1	--	31.604	21.2	6	6	8	0.913	0.835	0.896	1.048	1.052	1.094	1.208	0.00339384
A0A3B6B781	Adenosylhomocysteinase OS=Triticum aestivum OX=4565 PE=3 SV=1	--	53.226	53	19	2	85	0.961	1.033	1.007	1.003	0.986	1.012	1	0.987071
A0A3B6B7C4	Charged multivesicular body protein 7 OS=Triticum aestivum OX=4565 PE=4 SV=1	--	26.384	13.7	2	2	2	1.16	0.828	0.855	0.756	1.057	1.294	1.093	0.706713
A0A3B6B7I3	Molybdopterin biosynthesis protein CNX1 OS=Triticum aestivum OX=4565 PE=3 SV=1	--	68.964	27.8	13	2	15	1.059	1.233	1.105	1.026	0.971	0.958	0.87	0.0509099
A0A3B6B7W0	Aspergillus nuclease S(1) OS=Triticum aestivum OX=4565 PE=3 SV=1	--	32.09	5.2	1	1	1	1.104	1.015	0.897	1.068	0.927	1.005	0.995	0.9652
A0A3B6B810	Peroxisome biogenesis protein 22 OS=Triticum aestivum OX=4565 PE=4 SV=1	--	24.133	11	1	1	1	0.526	1.06	1.344	0.941	1.088	1.036	1.046	0.705103
A0A3B6B822	Glycine-rich protein OS=Triticum aestivum OX=4565 PE=4 SV=1	--	14.839	17.8	2	1	7	1.229	1.347	1.247	0.912	0.769	0.721	0.628	0.00344642
A0A3B6B827	TPR_REGION domain-containing protein OS=Triticum aestivum OX=4565 PE=4 SV=1	--	51.12	5.1	2	1	3	0.876	0.991	1.072	1.074	0.964	1.014	1.038	0.578536
A0A3B6B850	Glycerol kinase OS=Triticum aestivum OX=4565 GN=NHO1-2A PE=2 SV=1	NHO1-2A	57.25	13.1	6	2	6	1.013	1.06	1.058	0.993	0.936	0.997	0.935	0.0544852
A0A3B6B862	Peroxidase OS=Triticum aestivum OX=4565 PE=3 SV=1	--	39.063	38.4	11	1	31	0.992	0.951	1.118	0.925	1.033	1.014	0.971	0.658088
A0A3B6B888	Auxin response factor OS=Triticum aestivum OX=4565 PE=3 SV=1	--	92.547	2.3	1	1	1	1.287	1.171	1.133	0.994	0.826	0.806	0.731	0.0144321
A0A3B6B891	Peroxidase OS=Triticum aestivum OX=4565 PE=3 SV=1	--	37.263	9	2	1	3	0.729	0.862	0.913	1.22	1.092	1.028	1.334	0.0260833
A0A3B6B897	Abhydrolase_2 domain-containing protein OS=Triticum aestivum OX=4565 PE=4 SV=1	--	23.69	10	2	2	4	0.987	1.019	1.038	1.015	0.986	0.994	0.984	0.399153
A0A3B6B8A7	S-methyl-5-thioribose kinase OS=Triticum aestivum OX=4565 PE=3 SV=1	--	47.845	23.6	8	8	11	1.061	1.047	1.019	1.009	0.98	0.985	0.951	0.0282555
A0A3B6B8F6	Anthocyanin 5-aromatic acyltransferase OS=Triticum aestivum OX=4565 PE=3 SV=1	--	47.817	6.6	2	2	2	1.197	1.191	1.064	0.839	0.95	0.928	0.787	0.0114953
A0A3B6B8H6	MICOS complex subunit MIC60 OS=Triticum aestivum OX=4565 PE=3 SV=1	--	65.847	27.8	13	1	23	1.06	0.897	0.806	1.033	1.083	1.05	1.146	0.153281
A0A3B6B8I6	UBX domain-containing protein OS=Triticum aestivum OX=4565 PE=4 SV=1	--	50.206	14.9	5	1	9	1.103	0.981	1.062	1.021	0.971	0.926	0.928	0.168511
A0A3B6B8N5	CAP-Gly domain-containing protein OS=Triticum aestivum OX=4565 PE=3 SV=1	--	26.905	16.1	3	3	3	0.97	0.951	1.059	0.984	1.01	1.032	1.015	0.673843
A0A3B6B8R5	Cytochrome P450 OS=Triticum aestivum OX=4565 PE=3 SV=1	--	60.805	2.9	1	1	1	1.053	1.032	1.067	0.974	0.91	1.028	0.924	0.0930442
A0A3B6B8S7	Acyl-activating enzyme 5, peroxisomal OS=Triticum aestivum OX=4565 PE=4 SV=1	--	60.323	8.2	4	3	7	0.965	1.049	1.076	0.982	1.039	0.961	0.965	0.433351
A0A3B6B8Y1	Cysteine dioxygenase OS=Triticum aestivum OX=4565 PE=3 SV=1	--	34.762	5.2	1	1	1	0.92	0.925	0.962	1.088	1.032	1.019	1.118	0.0103861
A0A3B6B8Y8	Zinc finger protein ZPR1 homolog OS=Triticum aestivum OX=4565 PE=3 SV=1	--	53.981	27	10	7	15	0.995	0.995	1	1.008	1.011	1.02	1.016	0.0144225
A0A3B6B901	Oxalate--CoA ligase OS=Triticum aestivum OX=4565 PE=3 SV=1	--	55.281	21.9	8	1	11	1.009	0.902	0.978	1.201	0.938	0.947	1.068	0.528024
A0A3B6B928	Peroxidase OS=Triticum aestivum OX=4565 PE=3 SV=1	--	36.564	15.6	3	2	3	1.078	0.926	1.045	0.999	0.949	1.032	0.977	0.704317
A0A3B6B937	Peroxidase OS=Triticum aestivum OX=4565 PE=3 SV=1	--	36.402	6.8	2	2	2	0.716	0.754	0.758	1.18	1.124	1.212	1.578	9.02886e-05
A0A3B6B942	UPF0496 protein 4 OS=Triticum aestivum OX=4565 PE=4 SV=1	--	47.715	14.5	4	2	4	1.026	1.088	1.179	0.96	0.889	0.972	0.857	0.034881
A0A3B6B985	Knot1 domain-containing protein OS=Triticum aestivum OX=4565 PE=4 SV=1	--	8.8005	35.4	2	2	2	0.942	0.978	1.078	1.039	0.978	0.996	1.005	0.893112
A0A3B6B9A3	RCK N-terminal domain-containing protein OS=Triticum aestivum OX=4565 PE=4 SV=1	--	114.54	12.4	10	3	15	0.958	0.962	0.995	0.968	1.004	1.037	1.032	0.246712
A0A3B6B9C5	Pyruvate kinase OS=Triticum aestivum OX=4565 PE=3 SV=1	--	55.485	55.8	20	1	60	0.828	0.903	0.776	1.266	1.163	0.911	1.332	0.0608596
A0A3B6B9F6	DUF3700 domain-containing protein OS=Triticum aestivum OX=4565 PE=4 SV=1	--	28.107	37.1	8	1	25	1.2	0.901	1.17	0.957	0.885	0.992	0.866	0.234744
A0A3B6B9P7	RanBD1 domain-containing protein OS=Triticum aestivum OX=4565 PE=4 SV=1	--	41.748	11.5	4	1	5	0.835	0.972	0.992	1.016	1.049	1.079	1.123	0.105734
A0A3B6B9R9	Clathrin light chain OS=Triticum aestivum OX=4565 PE=3 SV=1	--	33.244	29.3	8	8	17	1.154	1.134	1.114	0.942	0.912	0.936	0.82	0.000152491
A0A3B6BAD3	Luminal-binding protein 5 OS=Triticum aestivum OX=4565 PE=3 SV=1	--	71.867	4	2	1	22	0.986	0.925	0.959	1.028	1.014	1.064	1.082	0.0276492
A0A3B6BWK3	CNH domain-containing protein OS=Triticum aestivum OX=4565 PE=4 SV=1	--	43.004	5.2	2	2	2	1.106	1.084	1.118	0.989	0.875	0.946	0.849	0.0112334
A0A3B6BWU8	Peptidyl-prolyl cis-trans isomerase OS=Triticum aestivum OX=4565 PE=4 SV=1	--	13.216	27.6	3	3	3	1.059	0.999	1.001	0.968	0.972	1.033	0.972	0.371077
A0A3B6BX77	DUF1618 domain-containing protein OS=Triticum aestivum OX=4565 PE=4 SV=1	--	45.114	5	1	1	1
A0A3B6BXM7	Amidase domain-containing protein OS=Triticum aestivum OX=4565 PE=4 SV=1	--	54.464	3.4	1	1	1
A0A3B6BXR6	Dirigent protein OS=Triticum aestivum OX=4565 PE=3 SV=1	--	33.654	20.7	5	5	6	0.93	0.978	0.968	1.05	1.023	1.033	1.08	0.010809
A0A3B6BXS2	O-methyltransferase ZRP4 OS=Triticum aestivum OX=4565 PE=3 SV=1	--	39.7	3.8	1	1	1	0.918	0.929	0.849	1.112	1.074	1.026	1.191	0.00871576
A0A3B6BY00	PMEI domain-containing protein OS=Triticum aestivum OX=4565 PE=4 SV=1	--	22.011	17.8	3	3	3	0.948	0.892	1.126	1	0.96	1.024	1.006	0.890082
A0A3B6BY21	Rhomboid-like protein 19 OS=Triticum aestivum OX=4565 PE=4 SV=1	--	34.712	9.5	2	2	2	0.958	0.988	0.865	0.997	1.082	1.056	1.115	0.0788615
A0A3B6BY61	Eukaryotic translation initiation factor 3 subunit M OS=Triticum aestivum OX=4565 PE=3 SV=1	--	45.558	42.8	12	5	22	1.042	0.939	0.987	1.005	0.954	1.037	1.009	0.814216
A0A3B6BY63	MRG domain-containing protein OS=Triticum aestivum OX=4565 PE=4 SV=1	--	36.458	9.6	3	3	3	0.894	0.94	0.928	1.043	1.048	1.077	1.147	0.00160853
A0A3B6BY66	Dihydrolipoyllysine-residue succinyltransferase OS=Triticum aestivum OX=4565 PE=3 SV=1	--	46.563	39.6	13	1	31	1.107	1.122	1.046	0.958	0.922	0.952	0.865	0.00410871
A0A3B6BY72	Cytochrome P450 71C2 OS=Triticum aestivum OX=4565 PE=3 SV=1	--	59.742	11	5	3	5	1.165	1.139	1.192	0.894	0.916	0.831	0.755	0.000933987
A0A3B6BYE1	NB-ARC domain-containing protein OS=Triticum aestivum OX=4565 PE=4 SV=1	--	125.06	0.6	1	1	2	0.994	0.985	0.952	1.039	1.021	0.996	1.043	0.0806989
A0A3B6BYE7	Biogenesis of lysosome-related organelles complex 1 subunit 7 OS=Triticum aestivum OX=4565 PE=4 SV=1	--	19.088	39.4	5	4	6	0.896	0.892	0.839	1.106	1.014	1.136	1.239	0.00606103
A0A3B6BYH5	ABC transmembrane type-1 domain-containing protein OS=Triticum aestivum OX=4565 PE=3 SV=1	--	131.12	2.5	2	2	2	0.908	0.776	0.933	0.979	1.313	0.976	1.249	0.131549
A0A3B6BYL4	HECT-type E3 ubiquitin transferase OS=Triticum aestivum OX=4565 PE=3 SV=1	--	172.69	6.7	8	5	12	0.931	0.973	0.879	1.047	0.993	1.061	1.114	0.0382718
A0A3B6BYM0	DUF659 domain-containing protein OS=Triticum aestivum OX=4565 PE=4 SV=1	--	86.704	1.7	1	1	1
A0A3B6BYZ5	MHD domain-containing protein OS=Triticum aestivum OX=4565 PE=4 SV=1	--	67.092	1.3	1	1	2	0.954	0.887	1	1.034	1.065	1.018	1.097	0.0658466
A0A3B6BZ54	Glycerol-3-phosphate dehydrogenase OS=Triticum aestivum OX=4565 PE=3 SV=1	--	68.402	13.9	6	1	9	0.997	0.897	0.96	1.086	1.055	0.967	1.089	0.142254
A0A3B6BZD8	L-ascorbate peroxidase OS=Triticum aestivum OX=4565 PE=3 SV=1	--	27.425	44.1	9	1	19	1.194	1.152	1.055	0.9	0.902	0.945	0.808	0.00607324
A0A3B6BZE5	Phosphoinositide phospholipase C OS=Triticum aestivum OX=4565 PE=4 SV=1	--	68.093	10.4	4	3	4	1.025	0.939	0.849	1.028	1.037	1.091	1.122	0.110153
A0A3B6BZF4	Uncharacterized protein OS=Triticum aestivum OX=4565 PE=3 SV=1	--	46.413	1.8	1	1	2	1.264	1.241	1.192	0.859	0.838	0.858	0.691	4.2249e-05
A0A3B6BZH1	AAA domain-containing protein OS=Triticum aestivum OX=4565 PE=3 SV=1	--	46.16	43.1	16	1	39	0.901	0.975	0.991	1.036	1.068	0.998	1.082	0.0883506
A0A3B6BZI0	J domain-containing protein OS=Triticum aestivum OX=4565 PE=4 SV=1	--	115.72	1.1	1	1	1	1.123	0.943	1.103	0.9	1.03	0.972	0.916	0.271351
A0A3B6BZI7	DUF155 domain-containing protein OS=Triticum aestivum OX=4565 PE=3 SV=1	--	46.933	3.6	2	2	2	1.016	0.864	0.946	1.002	1.13	0.995	1.107	0.179001
A0A3B6BZJ2	PWWP domain-containing protein OS=Triticum aestivum OX=4565 PE=4 SV=1	--	62.568	16.2	6	6	7	0.871	0.932	0.902	1.044	1.072	1.064	1.176	0.0015361
A0A3B6BZJ9	Mitochondrial inner membrane protease subunit 2 OS=Triticum aestivum OX=4565 PE=3 SV=1	--	17.704	11	2	2	2	1.086	1.028	1.084	0.915	0.895	1.07	0.901	0.142291
A0A3B6BZN6	Aldedh domain-containing protein OS=Triticum aestivum OX=4565 PE=3 SV=1	--	59.582	22.1	8	8	11	1.021	1.018	1.036	1.022	0.983	0.974	0.969	0.112053
A0A3B6BZP0	DUF1618 domain-containing protein OS=Triticum aestivum OX=4565 PE=4 SV=1	--	46.589	2.2	1	1	1	1.222	1.213	1.136	0.894	0.877	0.867	0.739	0.000262107
A0A3B6BZV3	(+)-neomenthol dehydrogenase OS=Triticum aestivum OX=4565 PE=3 SV=1	--	34.556	9.6	2	2	2	0.751	1.003	1.022	1.192	1.03	0.94	1.139	0.328414
A0A3B6BZV6	Rhodanese-like/PpiC domain-containing protein 12, chloroplastic OS=Triticum aestivum OX=4565 PE=4 SV=1	--	32.559	20.7	4	1	5	1.06	1.037	0.96	0.949	0.922	1.099	0.972	0.644178
A0A3B6C068	PA domain-containing protein OS=Triticum aestivum OX=4565 PE=4 SV=1	--	70.763	33.5	17	1	53	1.422	1.018	1.205	0.882	0.94	0.77	0.711	0.0413466
A0A3B6C073	Alpha-galactosidase OS=Triticum aestivum OX=4565 PE=3 SV=1	--	47.614	11.8	5	5	7	1.016	1.051	0.96	0.992	0.986	0.984	0.979	0.47257
A0A3B6C081	Nuclear pore complex protein NUP214 OS=Triticum aestivum OX=4565 PE=4 SV=1	--	183.77	4.4	7	1	7	0.822	0.85	0.919	1.105	1.007	1.165	1.265	0.0122172
A0A3B6C088	PEROXIDASE_4 domain-containing protein OS=Triticum aestivum OX=4565 PE=3 SV=1	--	9.9832	11.9	1	1	1	1.254	1.229	1.253	0.768	0.816	0.945	0.677	0.00312736
A0A3B6C0B2	Uncharacterized protein OS=Triticum aestivum OX=4565 PE=4 SV=1	--	26.408	28.6	6	2	10	0.971	0.998	0.926	1.039	0.987	1.052	1.063	0.104334
A0A3B6C0D2	Glycosyltransferase OS=Triticum aestivum OX=4565 PE=3 SV=1	--	51.129	11.2	5	1	6	1.089	1.133	1.159	0.975	0.907	0.881	0.817	0.00453685
A0A3B6C0D4	60S ribosomal protein L22-2 OS=Triticum aestivum OX=4565 PE=3 SV=1	--	14.476	55.4	6	1	20	1.112	1.096	1.102	0.933	0.908	0.966	0.848	0.000854945
A0A3B6C0E7	Rubber elongation factor OS=Triticum aestivum OX=4565 PE=3 SV=1	--	35.605	36.4	10	2	13	0.974	0.891	0.936	1.08	1.042	1.02	1.122	0.0198386
A0A3B6C0G0	UDP-glucuronate decarboxylase OS=Triticum aestivum OX=4565 PE=3 SV=1	--	48.301	19.8	6	2	9	0.991	1.297	1.31	0.867	0.985	0.776	0.73	0.053238
A0A3B6C0G9	Glycosyltransferase OS=Triticum aestivum OX=4565 PE=3 SV=1	--	50.987	13.1	5	2	6	0.928	0.899	1.056	0.972	0.96	1.154	1.07	0.43467
A0A3B6C0H5	Peptidase A1 domain-containing protein OS=Triticum aestivum OX=4565 PE=3 SV=1	--	48.015	5.7	2	2	2	1.221	0.973	0.956	1.026	0.925	0.962	0.925	0.437027
A0A3B6C0I8	Glycosyltransferase OS=Triticum aestivum OX=4565 PE=3 SV=1	--	50.898	10.7	5	1	6	1.045	1.075	1.091	0.919	0.969	0.986	0.895	0.010741
A0A3B6C0M6	DNA-directed RNA polymerases II and V subunit 8A-like OS=Triticum aestivum OX=4565 PE=3 SV=1	--	16.886	9.5	1	1	3	1.005	1.113	1.176	0.944	0.975	0.903	0.857	0.0401864
A0A3B6C0Q6	Glycosyltransferase OS=Triticum aestivum OX=4565 PE=4 SV=1	--	49.783	26.2	10	2	15	0.851	0.893	0.962	1.07	1.094	1.038	1.183	0.0119943
A0A3B6C0Q7	Nop domain-containing protein OS=Triticum aestivum OX=4565 PE=3 SV=1	--	66.665	33.1	13	1	47	0.945	0.828	0.859	1.067	1.049	1.136	1.236	0.0100654
A0A3B6C0V3	Potassium transporter OS=Triticum aestivum OX=4565 PE=3 SV=1	--	61.319	5.5	2	2	3	1.007	1.044	1.004	0.993	0.982	0.983	0.968	0.0695704
A0A3B6C0V6	NAD(P)H dehydrogenase (quinone) OS=Triticum aestivum OX=4565 PE=3 SV=1	--	21.463	27.8	5	2	11	0.87	0.838	0.817	1.11	1.037	1.128	1.297	0.00119229
A0A3B6C101	EF1_GNE domain-containing protein OS=Triticum aestivum OX=4565 PE=3 SV=1	--	23.318	60.6	12	2	55	1.23	1.236	1.17	0.842	0.869	0.884	0.714	0.000117562
A0A3B6C111	WD_REPEATS_REGION domain-containing protein OS=Triticum aestivum OX=4565 PE=4 SV=1	--	41.29	5.2	2	2	2
A0A3B6C126	Cysteine proteinase inhibitor OS=Triticum aestivum OX=4565 PE=3 SV=1	--	12.94	54.5	4	3	13	1.113	1.061	1.014	0.923	0.982	0.954	0.897	0.0283325
A0A3B6C129	NAD(P)-binding Rossmann-fold superfamily protein OS=Triticum aestivum OX=4565 PE=3 SV=1	--	51.594	3.4	1	1	1	1.015	0.76	0.903	1.204	1.112	0.91	1.205	0.190361
A0A3B6C133	Neprosin domain-containing protein OS=Triticum aestivum OX=4565 PE=4 SV=1	--	37.58	5.3	2	2	2	1.178	1.3	1.329	0.823	0.853	0.809	0.653	0.000452169
A0A3B6C151	Sialyltransferase-like protein OS=Triticum aestivum OX=4565 PE=3 SV=1	--	40.058	4.2	1	1	1
A0A3B6C161	Protein kinase domain-containing protein OS=Triticum aestivum OX=4565 PE=4 SV=1	--	81.661	6.9	4	1	5	0.989	1.003	1.053	1.017	1.009	0.959	0.98	0.494142
A0A3B6C172	Peptidase A1 domain-containing protein OS=Triticum aestivum OX=4565 PE=3 SV=1	--	53.695	3.9	2	1	2	0.75	0.815	0.878	1.122	1.064	1.189	1.381	0.00433206
A0A3B6C197	4-hydroxy-7-methoxy-3-oxo-3,4-dihydro-2H-1,4-benzoxazin-2-yl glucosidebeta-D-glucosidase OS=Triticum aestivum OX=4565 PE=3 SV=1	--	57.387	25.9	13	1	31	1.375	1.322	1.399	0.846	0.669	0.78	0.56	0.00118288
A0A3B6C1A3	HOOK domain-containing protein OS=Triticum aestivum OX=4565 PE=4 SV=1	--	10.202	8.7	1	1	2	1.04	0.932	0.937	0.978	1.062	1.032	1.056	0.26924
A0A3B6C1A4	Sec16_C domain-containing protein OS=Triticum aestivum OX=4565 PE=3 SV=1	--	120.68	28.3	24	3	51	1.068	0.97	1.068	0.97	0.976	0.98	0.942	0.142625
A0A3B6C1P9	TFIIS N-terminal domain-containing protein OS=Triticum aestivum OX=4565 PE=4 SV=1	--	50.07	5.7	1	1	1
A0A3B6C1Q7	Uncharacterized protein OS=Triticum aestivum OX=4565 PE=4 SV=1	--	51.977	1.9	2	2	3	1.116	1.222	1.241	0.887	0.814	0.934	0.736	0.00413675
A0A3B6C1R3	RNA helicase OS=Triticum aestivum OX=4565 PE=3 SV=1	--	60.565	13.2	6	6	7	0.948	0.952	1.014	1.039	1.076	1.028	1.079	0.0420792
A0A3B6C1R6	Amine oxidase OS=Triticum aestivum OX=4565 PE=3 SV=1	--	81.103	17.9	10	4	15	1.024	1.136	1.154	0.963	0.943	0.909	0.849	0.0169236
A0A3B6C1S1	MPN domain-containing protein OS=Triticum aestivum OX=4565 PE=4 SV=1	--	22.737	25.5	5	5	8	0.907	0.97	0.894	1.043	1.065	1.056	1.142	0.00673439
A0A3B6C1U7	Protein TolB OS=Triticum aestivum OX=4565 PE=4 SV=1	--	71.269	6.9	4	4	5	1.006	1.048	1.052	1.012	0.937	0.946	0.932	0.0658016
A0A3B6C1V4	Oxoglutarate dehydrogenase (succinyl-transferring) OS=Triticum aestivum OX=4565 PE=3 SV=1	--	114.76	35.9	29	4	53	1.07	0.951	1.005	1.034	0.934	1.081	1.008	0.906595
A0A3B6C206	J domain-containing protein OS=Triticum aestivum OX=4565 PE=4 SV=1	--	77.623	14.6	7	1	9	0.989	0.985	0.738	1.084	1.18	0.938	1.181	0.220936
A0A3B6C210	DUF3453 domain-containing protein OS=Triticum aestivum OX=4565 PE=4 SV=1	--	124.76	5.6	4	4	4	0.992	0.805	1.072	1.09	1.043	1.024	1.1	0.306657
A0A3B6C264	Protein kinase domain-containing protein OS=Triticum aestivum OX=4565 PE=4 SV=1	--	114.8	1.9	1	1	1
A0A3B6C277	PUA domain-containing protein OS=Triticum aestivum OX=4565 PE=3 SV=1	--	66.698	30.6	14	2	32	1	1.051	0.975	1.019	0.989	0.986	0.989	0.696142
A0A3B6C2A8	AB hydrolase-1 domain-containing protein OS=Triticum aestivum OX=4565 PE=4 SV=1	--	37.199	6.6	1	1	1	0.849	0.781	0.595	1.39	1.063	1.065	1.581	0.0297637
A0A3B6C2B8	Cytochrome c oxidase subunit 6b-1 OS=Triticum aestivum OX=4565 PE=4 SV=1	--	18.055	32.7	5	1	11	0.918	1.051	0.95	1.03	1.03	1.007	1.051	0.283953
A0A3B6C2C2	Inhibitor_I29 domain-containing protein OS=Triticum aestivum OX=4565 PE=4 SV=1	--	16.876	7.3	1	1	2	0.971	0.948	0.831	1.082	1.016	1.076	1.154	0.0502254
A0A3B6C2E5	J domain-containing protein OS=Triticum aestivum OX=4565 PE=4 SV=1	--	41.093	11	3	3	4	0.867	0.867	0.812	1.029	1.097	1.059	1.251	0.00143924
A0A3B6C2G3	Sucrose synthase OS=Triticum aestivum OX=4565 PE=3 SV=1	--	94.377	46.9	31	4	91	1.512	1.36	1.449	0.73	0.702	0.712	0.496	2.86296e-05
A0A3B6C2G5	CP-type G domain-containing protein OS=Triticum aestivum OX=4565 PE=4 SV=1	--	65.83	18.8	11	1	15
A0A3B6C2J6	Str_synth domain-containing protein OS=Triticum aestivum OX=4565 PE=3 SV=1	--	39.202	36.8	7	2	19	0.682	0.89	0.924	1.066	1.088	0.952	1.244	0.0961986
A0A3B6C2K2	Adenylate kinase OS=Triticum aestivum OX=4565 PE=3 SV=1	--	20.433	29	5	3	7	1.161	1.212	1.156	0.89	0.908	0.869	0.756	0.00014301
A0A3B6C2K9	Exportin-T OS=Triticum aestivum OX=4565 PE=3 SV=1	--	107.81	8.2	6	6	6	0.975	1.1	1.082	0.979	0.975	0.971	0.927	0.118763
A0A3B6C2L2	Stress-response A/B barrel domain-containing protein OS=Triticum aestivum OX=4565 PE=4 SV=1	--	27.102	8.3	2	2	4	1.062	1.01	1.025	0.99	1.024	0.945	0.955	0.172049
A0A3B6C2T7	Beta-ketoacyl-[acyl-carrier-protein] synthase I OS=Triticum aestivum OX=4565 PE=3 SV=1	--	53.535	9	4	3	5	1.017	1.003	0.996	1.014	1.002	1.015	1.005	0.537665
A0A3B6C2U1	Ninja-family protein OS=Triticum aestivum OX=4565 PE=3 SV=1	--	31.578	4.1	1	1	1	1.187	1.117	1.187	0.882	0.979	0.832	0.771	0.00721056
A0A3B6C2U8	PEROXIDASE_4 domain-containing protein OS=Triticum aestivum OX=4565 PE=3 SV=1	--	19.366	5.5	1	1	1
A0A3B6C2V5	Ribosome biogenesis protein WDR12 homolog OS=Triticum aestivum OX=4565 PE=3 SV=1	--	47.398	11.5	4	1	4	0.913	0.646	0.879	1.13	1.138	1.112	1.386	0.0368759
A0A3B6C2W3	Ribosomal protein L19 OS=Triticum aestivum OX=4565 PE=3 SV=1	--	23.99	28.6	5	1	29	1.028	1.096	0.977	1.006	0.97	0.972	0.951	0.232345
A0A3B6C2W7	RRM domain-containing protein OS=Triticum aestivum OX=4565 PE=4 SV=1	--	24.717	9.4	1	1	1	0.841	0.953	1.187	0.996	0.985	1.046	1.015	0.817413
A0A3B6C2Y3	CobW C-terminal domain-containing protein OS=Triticum aestivum OX=4565 PE=3 SV=1	--	40.781	12.9	4	4	5	0.921	0.99	1.013	1.023	1.017	1.019	1.046	0.18509
A0A3B6C311	Sacchrp_dh_NADP domain-containing protein OS=Triticum aestivum OX=4565 PE=4 SV=1	--	48.276	26.1	6	1	10	0.876	1.144	0.863	1.027	0.934	1.125	1.07	0.52531
A0A3B6C339	SNF1-related protein kinase regulatory subunit gamma-1-like OS=Triticum aestivum OX=4565 PE=4 SV=1	--	40.735	31.9	9	1	16	1.088	1.117	0.967	0.987	1.051	0.866	0.916	0.282859
A0A3B6C340	Formin-like protein OS=Triticum aestivum OX=4565 PE=3 SV=1	--	84.26	2.6	1	1	1
A0A3B6C361	eRF1_1 domain-containing protein OS=Triticum aestivum OX=4565 PE=3 SV=1	--	49.13	16.9	6	1	13	1.118	1.053	1.004	0.931	0.95	1.015	0.912	0.0868501
A0A3B6C3B0	WPP domain-containing protein OS=Triticum aestivum OX=4565 PE=4 SV=1	--	16.701	9.8	1	1	1	1.095	1.141	0.985	0.965	0.988	0.915	0.89	0.0806724
A0A3B6C3C5	RuvB-like helicase OS=Triticum aestivum OX=4565 PE=3 SV=1	--	51.653	32.1	12	12	18	1.012	0.937	1.01	1.002	1.021	1.019	1.028	0.338686
A0A3B6C3E1	Aldedh domain-containing protein OS=Triticum aestivum OX=4565 PE=3 SV=1	--	53.065	13.3	4	4	4	1.17	0.904	0.938	1.103	1.037	1.068	1.065	0.447712
A0A3B6C3E3	GDSL esterase/lipase OS=Triticum aestivum OX=4565 PE=3 SV=1	--	42.531	8.8	2	1	4	0.91	1.065	1.123	0.989	0.956	0.993	0.948	0.486333
A0A3B6C3H1	C2H2-type domain-containing protein OS=Triticum aestivum OX=4565 PE=4 SV=1	--	87.076	4.6	3	2	3	0.878	0.948	0.982	1.048	1.042	1.05	1.118	0.0271261
A0A3B6C3H5	4-alpha-glucanotransferase OS=Triticum aestivum OX=4565 PE=3 SV=1	--	105.76	27.5	23	3	45	0.99	1.035	1.068	0.88	1.046	1.028	0.955	0.458835
A0A3B6C3L3	Cysteine protease RD19D OS=Triticum aestivum OX=4565 PE=3 SV=1	--	39.078	17.8	4	4	7	0.946	1.01	0.941	1.17	1.003	1.008	1.098	0.174244
A0A3B6C3M3	LRRNT_2 domain-containing protein OS=Triticum aestivum OX=4565 PE=4 SV=1	--	36.289	23.4	5	1	5	1.216	0.89	0.823	0.974	1.062	1.022	1.044	0.663641
A0A3B6C3N8	DEAD-box ATP-dependent RNA helicase 10 OS=Triticum aestivum OX=4565 PE=3 SV=1	--	57.405	7.8	3	3	4	0.924	0.847	0.922	1.11	1.071	1.058	1.203	0.00446003
A0A3B6C3Q2	Adenylyl-sulfate kinase OS=Triticum aestivum OX=4565 PE=3 SV=1	--	33.994	7.2	1	1	1	0.544	1.099	0.903	1.068	0.899	1.336	1.297	0.293609
A0A3B6C3Q7	SEC7 domain-containing protein OS=Triticum aestivum OX=4565 PE=4 SV=1	--	183.9	15.5	23	1	32
A0A3B6C3R5	Pre-mRNA-splicing factor 18 OS=Triticum aestivum OX=4565 PE=3 SV=1	--	48.172	4.9	2	2	2
A0A3B6C3S2	Elongator complex protein 1 OS=Triticum aestivum OX=4565 PE=3 SV=1	--	147.14	3.2	3	3	3	1.006	1.048	0.804	1.005	1.004	1.092	1.085	0.371591
A0A3B6C3S6	Ribosome-recycling factor, chloroplastic OS=Triticum aestivum OX=4565 PE=3 SV=1	--	29.427	7.9	2	2	3	0.904	0.887	0.882	1.075	1.039	1.11	1.206	0.000797584
A0A3B6C3X9	V-type proton ATPase subunit H OS=Triticum aestivum OX=4565 PE=3 SV=1	--	51.382	21.9	9	9	16	0.909	0.914	0.89	1.084	1.082	1.024	1.176	0.00136287
A0A3B6C3Z5	RF_PROK_I domain-containing protein OS=Triticum aestivum OX=4565 PE=3 SV=1	--	43.488	10.5	2	2	2	0.778	0.712	0.721	1.201	0.974	1.347	1.593	0.00982913
A0A3B6C401	RRM domain-containing protein OS=Triticum aestivum OX=4565 PE=4 SV=1	--	14.922	13.7	2	2	3	1.053	0.994	1.021	0.973	0.955	0.993	0.952	0.0716812
A0A3B6C407	Protein SSUH2 homolog OS=Triticum aestivum OX=4565 PE=4 SV=1	--	50.321	5.4	2	2	2
A0A3B6C422	Eukaryotic translation initiation factor-related OS=Triticum aestivum OX=4565 PE=4 SV=1	--	38.445	17.4	5	5	6	0.936	1.043	1.079	0.993	1.012	0.982	0.977	0.645222
A0A3B6C446	MI domain-containing protein OS=Triticum aestivum OX=4565 PE=3 SV=1	--	203.46	18.2	24	6	43	0.922	1.039	0.921	1.051	1.023	1.037	1.079	0.128116
A0A3B6C450	PI31_Prot_N domain-containing protein OS=Triticum aestivum OX=4565 PE=3 SV=1	--	31.291	32.7	7	3	15	0.961	0.906	0.946	1.028	1.002	1.002	1.078	0.0184396
A0A3B6C466	Usp domain-containing protein OS=Triticum aestivum OX=4565 PE=4 SV=1	--	27.231	24.5	5	1	13	1.04	1.196	1.081	0.932	0.932	0.942	0.846	0.0166896
A0A3B6C478	Non-specific serine/threonine protein kinase OS=Triticum aestivum OX=4565 PE=4 SV=1	--	431.33	5.4	16	16	18	0.975	0.948	0.936	1.023	1.012	1.052	1.08	0.0100614
A0A3B6C487	PlsC domain-containing protein OS=Triticum aestivum OX=4565 PE=3 SV=1	--	42.101	10.4	2	2	3	1.122	0.923	0.917	0.991	1.06	1.11	1.067	0.407127
A0A3B6C492	Glutathione transferase OS=Triticum aestivum OX=4565 PE=4 SV=1	--	26.167	6.7	1	1	1	0.841	0.814	0.936	0.984	1.174	1.123	1.266	0.0255715
A0A3B6C4A1	Isopentenyl-diphosphate Delta-isomerase OS=Triticum aestivum OX=4565 PE=3 SV=1	--	27.002	43.4	7	1	16	1.286	1.259	1.255	0.816	0.834	0.839	0.655	3.14857e-06
A0A3B6C4B2	Beta-amylase OS=Triticum aestivum OX=4565 PE=3 SV=1	--	56.64	15.1	7	3	63	1.092	1.148	1.063	0.932	0.959	0.924	0.852	0.00318234
A0A3B6C4D6	NADH dehydrogenase [ubiquinone] 1 alpha subcomplex subunit 6 OS=Triticum aestivum OX=4565 PE=3 SV=1	--	14.842	35.4	4	4	8	0.83	0.912	0.87	1.096	1.142	1.123	1.287	0.00104642
A0A3B6C4D7	Protein-serine/threonine phosphatase OS=Triticum aestivum OX=4565 PE=4 SV=1	--	33.444	33.8	9	4	27	1.019	0.98	1.031	1.001	0.992	0.995	0.986	0.427489
A0A3B6C4E0	TOG domain-containing protein OS=Triticum aestivum OX=4565 PE=4 SV=1	--	87.868	2.7	2	2	2	0.956	0.958	1.032	0.994	1.036	1.018	1.035	0.283073
A0A3B6C4J6	DEAD-box ATP-dependent RNA helicase 32 OS=Triticum aestivum OX=4565 PE=4 SV=1	--	85.79	5.8	4	1	6	0.847	0.834	0.95	1.138	1.034	1.081	1.236	0.0126162
A0A3B6C4K3	WD_REPEATS_REGION domain-containing protein OS=Triticum aestivum OX=4565 PE=4 SV=1	--	54.346	9.6	3	1	3	0.925	1.042	1.103	1.056	1.058	0.857	0.968	0.709064
A0A3B6C4M0	SAM_MT_TRM5_TYW2 domain-containing protein OS=Triticum aestivum OX=4565 PE=4 SV=1	--	119.11	2	2	2	2	0.994	1.018	0.938	1.03	1.014	1.002	1.033	0.272146
A0A3B6C4M4	Potassium transporter OS=Triticum aestivum OX=4565 PE=3 SV=1	--	90.365	2.9	2	2	3	1.07	0.982	1.125	0.947	0.997	0.953	0.912	0.101153
A0A3B6C4N3	RRM domain-containing protein OS=Triticum aestivum OX=4565 PE=4 SV=1	--	29.543	15.8	2	1	3	1.1	1.153	1.055	0.935	0.936	0.939	0.849	0.00319605
A0A3B6C4U9	Malic enzyme OS=Triticum aestivum OX=4565 PE=3 SV=1	--	69.255	22.5	11	10	17	0.912	0.896	0.888	1.087	1.085	1.084	1.208	1.79721e-05
A0A3B6C4W3	ARID domain-containing protein OS=Triticum aestivum OX=4565 PE=3 SV=1	--	55.814	17.1	6	1	8	1.199	1.039	0.817	1.018	1.023	0.935	0.974	0.904656
A0A3B6C4W5	Pyruvate kinase OS=Triticum aestivum OX=4565 PE=3 SV=1	--	67.13	14.9	6	1	9	1.197	1.063	1.337	0.921	1.016	0.691	0.731	0.0728004
A0A3B6C4X4	Nup54 domain-containing protein OS=Triticum aestivum OX=4565 PE=4 SV=1	--	42.852	14.7	4	4	7	0.962	0.923	1.008	1.027	1.034	1.004	1.059	0.0965135
A0A3B6C4X7	Phospho-2-dehydro-3-deoxyheptonate aldolase OS=Triticum aestivum OX=4565 PE=3 SV=1	--	58.767	25.1	13	1	17	1.094	1.134	1.08	0.954	0.978	0.88	0.85	0.00961454
A0A3B6C4X9	ATP-synt_DE_N domain-containing protein OS=Triticum aestivum OX=4565 PE=3 SV=1	--	21.587	30.6	5	5	5	1.017	0.93	0.977	0.974	1.012	1.027	1.03	0.372462
A0A3B6C4Z0	(S)-ureidoglycine aminohydrolase OS=Triticum aestivum OX=4565 PE=4 SV=1	--	29.702	5.3	1	1	2	0.865	0.835	0.974	1.072	1.052	1.1	1.206	0.0173671
A0A3B6C520	Glycine-rich RNA-binding protein RZ1C OS=Triticum aestivum OX=4565 PE=4 SV=1	--	31.899	24.9	7	1	9	1.011	1.019	0.972	1.054	0.964	0.992	1.003	0.945778
A0A3B6C521	40S ribosomal protein S12 OS=Triticum aestivum OX=4565 PE=3 SV=1	--	15.234	57.3	6	2	28	0.849	0.994	0.928	1.019	1.113	1.005	1.132	0.0881326
A0A3B6C534	40S ribosomal protein SA OS=Triticum aestivum OX=4565 PE=3 SV=1	--	32.895	45.4	11	2	43	1.026	1.019	1.012	0.988	1.001	0.912	0.949	0.144348
A0A3B6C540	GYF domain-containing protein OS=Triticum aestivum OX=4565 PE=4 SV=1	--	185.27	9	11	1	12	1.084	1.071	0.928	0.882	1.106	0.971	0.96	0.629961
A0A3B6C551	WW domain-binding protein 11 OS=Triticum aestivum OX=4565 PE=4 SV=1	--	52.265	1.9	1	1	1	0.965	0.906	0.963	1.028	1.033	1.059	1.101	0.0130485
A0A3B6C554	SPX domain-containing protein OS=Triticum aestivum OX=4565 PE=4 SV=1	--	26.283	6.4	1	1	1
A0A3B6C558	H(+)-transporting two-sector ATPase OS=Triticum aestivum OX=4565 PE=3 SV=1	--	17.984	23.2	4	4	6	0.892	0.872	0.885	1.016	1.104	1.077	1.207	0.00182415
A0A3B6C559	FAD-binding PCMH-type domain-containing protein OS=Triticum aestivum OX=4565 PE=4 SV=1	--	60.287	12.5	6	1	11	0.908	0.894	0.916	1.084	1.07	1.044	1.177	0.000243708
A0A3B6C567	TPR_REGION domain-containing protein OS=Triticum aestivum OX=4565 PE=4 SV=1	--	61.827	16.3	6	6	8	1.018	1.026	0.952	1.013	0.976	1.011	1.001	0.950839
A0A3B6C569	GRIP domain-containing protein OS=Triticum aestivum OX=4565 PE=4 SV=1	--	70.08	5.2	3	3	3	1.055	0.869	0.962	0.985	1.018	1.084	1.07	0.328547
A0A3B6C571	Ribosomal_L18e/L15P domain-containing protein OS=Triticum aestivum OX=4565 PE=3 SV=1	--	15.994	42.1	6	2	18	0.906	0.846	0.868	1.134	1.093	1.072	1.259	0.000881187
A0A3B6C583	PH domain-containing protein OS=Triticum aestivum OX=4565 PE=4 SV=1	--	43.146	2.8	1	1	1	0.92	0.923	0.919	1.008	1.036	1.124	1.147	0.0141887
A0A3B6C5E1	ML domain-containing protein OS=Triticum aestivum OX=4565 PE=4 SV=1	--	16.416	16.4	2	2	5	1.024	1.108	1.008	1.011	0.937	1.024	0.946	0.244887
A0A3B6C5H3	RING-type domain-containing protein OS=Triticum aestivum OX=4565 PE=4 SV=1	--	38.606	4.2	1	1	1	0.882	0.558	1.023	1.108	1.303	0.961	1.369	0.170552
A0A3B6C5J8	Phospholipase A-2-activating protein OS=Triticum aestivum OX=4565 PE=4 SV=1	--	82.487	28.8	16	1	25	1.027	1.086	1.078	0.948	0.94	0.998	0.904	0.0172206
A0A3B6C5N8	Protein kinase domain-containing protein OS=Triticum aestivum OX=4565 PE=3 SV=1	--	36.486	33.2	7	2	11	0.943	0.984	0.971	1.081	1.024	1.02	1.078	0.0290269
A0A3B6C5Q4	IFRD domain-containing protein OS=Triticum aestivum OX=4565 PE=3 SV=1	--	47.049	9	3	1	3
A0A3B6C5T8	MO25-like protein At5g47540 OS=Triticum aestivum OX=4565 PE=3 SV=1	--	36.494	9.8	3	3	4	0.884	1.062	1.002	0.958	1.06	1.005	1.025	0.681583
A0A3B6C5U5	PCI domain-containing protein OS=Triticum aestivum OX=4565 PE=3 SV=1	--	47.375	43.3	13	1	28	0.354	0.826	1.227	0.909	0.921	1.564	1.41	0.349732
A0A3B6C5V2	Golgi apparatus membrane protein TVP15 OS=Triticum aestivum OX=4565 PE=4 SV=1	--	22.846	5.2	1	1	2	0.794	0.843	0.898	0.966	1.126	1.224	1.308	0.0272007
A0A3B6C5V4	60S ribosomal protein L13a-4 OS=Triticum aestivum OX=4565 PE=3 SV=1	--	23.641	40.3	10	1	16	0.899	0.983	0.879	1.108	1.06	1.002	1.148	0.0367002
A0A3B6C5V6	GRAS domain-containing protein OS=Triticum aestivum OX=4565 PE=3 SV=1	--	61.327	4.9	2	2	2	1.03	0.942	1.033	1.027	0.991	0.992	1.002	0.943895
A0A3B6C600	Importin N-terminal domain-containing protein OS=Triticum aestivum OX=4565 PE=4 SV=1	--	122.9	32.9	24	1	54	0.976	1.108	1.035	0.939	1.038	0.958	0.941	0.274639
A0A3B6C611	DDRGK domain-containing protein 1 OS=Triticum aestivum OX=4565 PE=4 SV=1	--	34.436	13.7	4	4	6	1.026	1.019	1.066	0.994	0.983	1.003	0.958	0.0477657
A0A3B6C625	Phenylalanine ammonia-lyase OS=Triticum aestivum OX=4565 PE=3 SV=1	--	76.207	1	1	1	1	1.17	0.886	0.932	1.251	0.898	0.871	1.011	0.97796
A0A3B6C634	tRNA (adenine(58)-N(1))-methyltransferase OS=Triticum aestivum OX=4565 PE=3 SV=1	--	35.939	11.6	3	3	3	1.058	0.878	0.973	0.958	1.003	1.11	1.056	0.470387
A0A3B6C635	Arginine/serine-rich coiled-coil protein 2 OS=Triticum aestivum OX=4565 PE=4 SV=1	--	39.368	3.2	1	1	1	0.886	1.008	0.868	1.058	1.07	1.04	1.147	0.0427675
A0A3B6C638	Peptidase A1 domain-containing protein OS=Triticum aestivum OX=4565 PE=3 SV=1	--	52.414	4.1	2	2	2
A0A3B6C641	SOR_SNZ domain-containing protein OS=Triticum aestivum OX=4565 PE=3 SV=1	--	33.493	19.9	6	5	17	0.862	0.975	0.945	1.024	1.05	1.037	1.118	0.0398784
A0A3B6C650	Plasma membrane intrinsic protein 2 OS=Triticum aestivum OX=4565 PE=3 SV=1	--	30.356	9.3	3	2	8	0.915	1.023	0.856	1.058	1.049	1.009	1.115	0.10767
A0A3B6C659	SANTA domain-containing protein OS=Triticum aestivum OX=4565 PE=4 SV=1	--	48.872	2.4	1	1	1	1.238	0.963	1.032	0.913	0.766	1.173	0.882	0.402934
A0A3B6C668	Tetratricopeptide repeat (TPR)-like superfamily protein OS=Triticum aestivum OX=4565 PE=3 SV=1	--	80.265	3.6	2	1	2	0.926	0.853	0.912	1.101	0.979	1.133	1.194	0.0265689
A0A3B6C680	Peptidylprolyl isomerase OS=Triticum aestivum OX=4565 PE=4 SV=1	--	65.6	31.5	18	3	33	1.168	1.153	1.151	0.911	0.913	0.887	0.781	1.83145e-05
A0A3B6C683	Exostosin domain-containing protein OS=Triticum aestivum OX=4565 PE=3 SV=1	--	55.729	3.2	1	1	2	0.661	0.994	0.451	0.676	1.303	1.607	1.703	0.206969
A0A3B6C684	Cysteine proteinase inhibitor OS=Triticum aestivum OX=4565 PE=3 SV=1	--	14.788	22.9	3	3	4	0.94	0.947	0.94	1.052	0.992	1.08	1.105	0.0170694
A0A3B6C6A1	60S ribosomal protein L35 OS=Triticum aestivum OX=4565 PE=3 SV=1	--	14.182	18.9	3	1	5	0.92	0.892	0.862	1.123	1.138	0.968	1.208	0.0278577
A0A3B6C6C2	Morc6_S5 domain-containing protein OS=Triticum aestivum OX=4565 PE=3 SV=1	--	83.057	1.7	1	1	1	0.858	0.778	0.833	1.162	1.092	1.103	1.36	0.000903102
A0A3B6C6D1	BHLH domain-containing protein OS=Triticum aestivum OX=4565 PE=3 SV=1	--	37.042	2.3	1	1	2	1.466	1.38	1.357	0.705	0.802	0.719	0.53	0.000164209
A0A3B6C6E8	SNF1-related protein kinase regulatory subunit gamma-1 OS=Triticum aestivum OX=4565 PE=4 SV=1	--	46.905	19.1	7	7	8	0.91	1.053	1.063	1.003	0.984	0.963	0.975	0.678042
A0A3B6C6F9	G3BP-like protein OS=Triticum aestivum OX=4565 PE=4 SV=1	--	50.305	18.6	5	1	9	1.101	1.469	0.978	0.719	1.017	0.918	0.748	0.146103
A0A3B6C6G0	40S ribosomal protein S8 OS=Triticum aestivum OX=4565 PE=3 SV=1	--	25.132	46.9	8	1	41	0.93	0.958	0.895	1.047	1.034	1.08	1.136	0.00563663
A0A3B6C6G2	TLC domain-containing protein OS=Triticum aestivum OX=4565 PE=4 SV=1	--	30.743	10.7	2	2	9	0.965	0.876	0.946	1.017	1.07	1.046	1.124	0.0233717
A0A3B6C6H6	Eukaryotic translation initiation factor 3 subunit H OS=Triticum aestivum OX=4565 PE=3 SV=1	--	38.469	29.4	6	1	18
A0A3B6C6I8	3-oxoacyl-[acyl-carrier-protein] reductase OS=Triticum aestivum OX=4565 PE=3 SV=1	--	33.19	21.1	4	4	6	1.02	1.026	0.955	0.996	1.03	0.987	1.004	0.877192
A0A3B6C6J9	Clp R domain-containing protein OS=Triticum aestivum OX=4565 PE=3 SV=1	--	101.54	33.6	26	6	51	1.034	0.989	0.972	0.998	0.983	1.019	1.002	0.932783
A0A3B6C6M5	Exostosin domain-containing protein OS=Triticum aestivum OX=4565 PE=3 SV=1	--	48.313	3.5	1	1	1	0.874	0.525	0.736	0.914	1.737	0.936	1.68	0.128162
A0A3B6C6P1	Short-chain dehydrogenase/reductase SDR OS=Triticum aestivum OX=4565 PE=3 SV=1	--	40.339	41.8	12	3	27	0.94	0.926	0.986	1.04	1.038	1.046	1.095	0.00867519
A0A3B6C6P4	Oxoglutarate dehydrogenase (succinyl-transferring) OS=Triticum aestivum OX=4565 PE=3 SV=1	--	115.29	34	26	1	48	0.958	1.106	0.778	0.993	1.171	0.952	1.096	0.459058
A0A3B6C6Q5	Uncharacterized protein OS=Triticum aestivum OX=4565 PE=4 SV=1	--	12.13	10.9	1	1	4	0.828	0.768	0.905	1.142	1.068	1.122	1.332	0.00497149
A0A3B6C6R1	Protein-serine/threonine phosphatase OS=Triticum aestivum OX=4565 PE=4 SV=1	--	52.468	3.8	1	1	1	1.084	0.915	0.922	0.989	0.998	1.074	1.048	0.465681
A0A3B6C6R7	Protein TSSC4 OS=Triticum aestivum OX=4565 PE=3 SV=1	--	48.4	17.2	5	5	5	0.928	1.003	1.023	1.058	0.97	1.017	1.031	0.475886
A0A3B6C6S1	Uncharacterized protein OS=Triticum aestivum OX=4565 PE=4 SV=1	--	43.577	4.7	1	1	1
A0A3B6C6T1	Glycine--tRNA ligase OS=Triticum aestivum OX=4565 PE=3 SV=1	--	74.194	28.4	14	1	33	0.983	0.783	0.948	1.07	1.08	1.049	1.179	0.0759562
A0A3B6C6U3	Cytochrome b-c1 complex subunit Rieske, mitochondrial OS=Triticum aestivum OX=4565 PE=3 SV=1	--	26.577	15.7	3	3	10	0.874	0.993	0.913	1.052	1.086	1.057	1.149	0.0222605
A0A3B6C6U7	Tyrosyl-DNA phosphodiesterase 1 OS=Triticum aestivum OX=4565 PE=3 SV=1	--	59.194	2.3	1	1	1
A0A3B6C6W3	CBS domain-containing protein OS=Triticum aestivum OX=4565 PE=4 SV=1	--	38.223	5.5	1	1	1	1.143	0.966	0.779	0.969	1.095	1.021	1.068	0.545125
A0A3B6C702	Thioredoxin-dependent peroxiredoxin OS=Triticum aestivum OX=4565 PE=4 SV=1	--	28.286	33.2	6	1	11	1.129	1.169	1.267	0.808	0.943	0.893	0.742	0.00613817
A0A3B6C731	Uncharacterized protein OS=Triticum aestivum OX=4565 PE=3 SV=1	--	48.548	33.4	10	8	17	1.464	1.48	1.404	0.674	0.718	0.751	0.493	3.62282e-05
A0A3B6C739	Alba domain-containing protein OS=Triticum aestivum OX=4565 PE=4 SV=1	--	29.042	7.5	2	2	5	0.987	0.984	0.938	1.012	0.998	1.05	1.052	0.0865311
A0A3B6C772	Protein kinase domain-containing protein OS=Triticum aestivum OX=4565 PE=3 SV=1	--	133.99	1	1	1	2	0.983	0.95	0.924	1.016	1.014	1.074	1.086	0.0332446
A0A3B6C785	Zeta-carotene desaturase OS=Triticum aestivum OX=4565 PE=3 SV=1	--	62.607	29.9	15	2	16	1.21	1.181	1.091	0.927	0.898	0.872	0.775	0.00208187
A0A3B6C792	Ubiquitinyl hydrolase 1 OS=Triticum aestivum OX=4565 PE=3 SV=1	--	68.813	23.6	10	2	16	1.151	0.996	1.118	0.962	0.935	0.943	0.87	0.0376611
A0A3B6C7C1	DUF4149 domain-containing protein OS=Triticum aestivum OX=4565 PE=4 SV=1	--	61.113	34.5	16	5	45	0.913	0.936	0.921	1.097	1.015	1.046	1.14	0.00533679
A0A3B6C7C7	Cinnamate 4-hydroxylase OS=Triticum aestivum OX=4565 PE=4 SV=1	--	36.546	3.4	1	1	2	0.776	0.824	0.905	1.126	1.087	1.124	1.332	0.00334324
A0A3B6C7D6	Splicing factor YJU2 OS=Triticum aestivum OX=4565 PE=3 SV=1	--	28.383	12.3	2	2	3	1.054	0.929	0.91	1.045	0.989	1.037	1.062	0.277733
A0A3B6C7F9	Protein TIC 40 chloroplastic OS=Triticum aestivum OX=4565 PE=4 SV=1	--	45.498	36.2	10	4	20	1.068	1.051	0.966	0.979	0.998	0.968	0.955	0.232159
A0A3B6C7G7	GrpE protein homolog OS=Triticum aestivum OX=4565 PE=3 SV=1	--	31.343	29.3	6	3	8	1.073	1.112	1.099	0.955	0.932	0.956	0.866	0.000422177
A0A3B6C7H1	NADH dehydrogenase [ubiquinone] flavoprotein 1, mitochondrial OS=Triticum aestivum OX=4565 PE=3 SV=1	--	55.282	25	11	11	19	0.929	0.891	0.965	1.058	1.08	1.041	1.141	0.00638319
A0A3B6C7P4	Transmembrane CLPTM1 family protein OS=Triticum aestivum OX=4565 PE=4 SV=1	--	66.208	13.6	5	5	7	1.013	1.031	0.938	0.989	0.946	1.067	1.007	0.897079
A0A3B6C7S2	GST N-terminal domain-containing protein OS=Triticum aestivum OX=4565 PE=4 SV=1	--	35.843	4.9	1	1	1
A0A3B6C7S5	Oxidored_FMN domain-containing protein OS=Triticum aestivum OX=4565 PE=3 SV=1	--	41.136	15.9	4	4	7	1.281	1.464	1.364	0.724	0.762	0.776	0.55	0.000169076
A0A3B6C7T6	PCI domain-containing protein OS=Triticum aestivum OX=4565 PE=3 SV=1	--	47.626	42.5	13	1	36	1.001	0.892	0.983	1.034	0.971	1.186	1.11	0.214879
A0A3B6C7U3	Cupin_3 domain-containing protein OS=Triticum aestivum OX=4565 PE=4 SV=1	--	15.041	33.3	3	3	7	0.918	1.152	1.052	0.966	1.034	0.955	0.947	0.507244
A0A3B6C7X1	Polyadenylate-binding protein RBP47-like OS=Triticum aestivum OX=4565 PE=4 SV=1	--	33.394	14.2	3	3	3	0.95	0.878	0.91	1.066	1.077	1.061	1.17	0.0024516
A0A3B6C7Y4	Aldo_ket_red domain-containing protein OS=Triticum aestivum OX=4565 PE=3 SV=1	--	36.068	46.2	13	7	22	1.14	1.112	1.081	0.897	0.926	0.913	0.821	0.000385605
A0A3B6C807	L-ascorbate oxidase-like protein OS=Triticum aestivum OX=4565 PE=3 SV=1	--	60.313	7.5	3	3	5	0.827	0.888	0.801	1.146	1.124	1.055	1.322	0.00209741
A0A3B6C838	MFS domain-containing protein OS=Triticum aestivum OX=4565 PE=3 SV=1	--	54.264	3.7	1	1	1
A0A3B6C840	Aldose 1-epimerase OS=Triticum aestivum OX=4565 PE=3 SV=1	--	37.756	7.6	2	1	4	1.113	1.247	1.132	0.933	0.82	0.938	0.771	0.00982409
A0A3B6C845	DUF4057 domain-containing protein OS=Triticum aestivum OX=4565 PE=4 SV=1	--	31.744	29.9	6	6	7	0.977	0.986	0.956	1.048	0.967	1.033	1.044	0.180982
A0A3B6C870	Suppressor of RPS4-RLD 1 OS=Triticum aestivum OX=4565 PE=4 SV=1	--	112.93	4.3	3	3	3	0.902	1.016	0.987	1.041	1.109	0.928	1.06	0.422946
A0A3B6C8A2	SAM domain-containing protein OS=Triticum aestivum OX=4565 PE=4 SV=1	--	45.893	8	2	2	2	0.836	0.839	0.988	1.12	1.047	1.068	1.215	0.0281615
A0A3B6C8B1	U3 small nucleolar RNA-associated protein 6 homolog OS=Triticum aestivum OX=4565 PE=3 SV=1	--	78.2	5.3	4	1	4	0.882	0.858	0.849	1.048	1.073	1.158	1.267	0.00185847
A0A3B6C8C5	Plant UBX domain-containing protein 4-like OS=Triticum aestivum OX=4565 PE=4 SV=1	--	33.001	52.4	11	3	16	1.08	1.032	0.996	0.99	0.936	0.981	0.935	0.0844781
A0A3B6C8D5	Peroxidase OS=Triticum aestivum OX=4565 PE=3 SV=1	--	35.765	36.1	8	2	12	1.089	1.133	1.029	0.945	0.987	0.916	0.876	0.0201965
A0A3B6C8F6	SPARK domain-containing protein OS=Triticum aestivum OX=4565 PE=4 SV=1	--	44.675	5.2	1	1	2	1.239	1.219	1.17	0.968	0.842	0.792	0.717	0.00556618
A0A3B6C8H2	Plant intracellular Ras-group-related LRR protein 9 OS=Triticum aestivum OX=4565 PE=4 SV=1	--	54.972	34.7	13	1	14	1.025	1.09	1.118	0.895	1.07	0.898	0.886	0.12539
A0A3B6C8H3	SASA domain-containing protein OS=Triticum aestivum OX=4565 PE=4 SV=1	--	25.686	13.4	3	3	6	1.012	0.92	0.925	0.959	0.973	1.17	1.086	0.328366
A0A3B6C8K9	Cellulase domain-containing protein OS=Triticum aestivum OX=4565 PE=3 SV=1	--	63.925	4	2	1	3	1.042	1.06	0.971	0.958	1.033	0.975	0.965	0.37325
A0A3B6C8L6	Beta-1,4-mannosyl-glycoprotein 4-beta-N-acetylglucosaminyltransferase-like OS=Triticum aestivum OX=4565 PE=4 SV=1	--	45.609	3.1	1	1	1	1.251	1.046	1.15	0.917	0.868	0.935	0.789	0.0140329
A0A3B6C8M7	C2 domain-containing protein OS=Triticum aestivum OX=4565 PE=4 SV=1	--	114.43	6.6	5	5	6	1.003	1.188	1.064	0.958	0.969	0.909	0.871	0.0637883
A0A3B6C8N8	Cellulase domain-containing protein OS=Triticum aestivum OX=4565 PE=3 SV=1	--	61.83	3.7	2	2	2	0.903	1.08	1.013	1.016	0.944	1.053	1.006	0.910592
A0A3B6C8P0	Programmed cell death protein 4 OS=Triticum aestivum OX=4565 PE=3 SV=1	--	73.169	37.8	20	3	38	1.146	1.061	1.104	0.889	0.931	0.985	0.847	0.0109549
A0A3B6C8P3	Eukaryotic translation initiation factor 4B2 OS=Triticum aestivum OX=4565 PE=4 SV=1	--	58.428	33.7	18	3	28	1.041	0.995	0.997	1.014	1.003	0.973	0.986	0.50088
A0A3B6C8P4	Protein-L-isoaspartate O-methyltransferase OS=Triticum aestivum OX=4565 PE=3 SV=1	--	24.694	38.3	6	1	20	0.986	1.015	0.932	1.076	1.047	0.967	1.054	0.27207
A0A3B6C8Q0	DUF4110 domain-containing protein OS=Triticum aestivum OX=4565 PE=4 SV=1	--	75.545	3.5	2	2	2	1.208	1.228	1.173	0.828	0.922	0.865	0.725	0.00068377
A0A3B6C8Q4	Fe2OG dioxygenase domain-containing protein OS=Triticum aestivum OX=4565 PE=3 SV=1	--	32.346	25.2	6	2	7	1.223	1.106	1.114	0.876	0.914	0.931	0.79	0.00318872
A0A3B6C8Q5	Elongator complex protein 3 OS=Triticum aestivum OX=4565 PE=3 SV=1	--	63.604	6.3	3	3	4	1.061	0.909	1.113	0.959	0.954	1.132	0.988	0.892535
A0A3B6C8S3	Peptide-methionine (S)-S-oxide reductase OS=Triticum aestivum OX=4565 PE=3 SV=1	--	20.145	12.7	2	2	2	0.899	0.904	1.018	1.072	1.023	1.035	1.11	0.0699696
A0A3B6C8S8	Cyclin-T1-5-like OS=Triticum aestivum OX=4565 PE=3 SV=1	--	55.617	6.6	3	3	3	0.969	0.886	1.028	1.011	1.046	1.032	1.071	0.185601
A0A3B6C8T1	PCI domain-containing protein OS=Triticum aestivum OX=4565 PE=4 SV=1	--	44.086	17.5	6	1	13	0.895	1.006	0.929	1.096	1.037	0.991	1.104	0.0928894
A0A3B6C8U1	UBX domain-containing protein OS=Triticum aestivum OX=4565 PE=4 SV=1	--	32.307	9.5	2	2	2	0.977	0.999	0.996	1.053	0.956	1.02	1.019	0.566993
A0A3B6C8V5	Rab-GAP TBC domain-containing protein OS=Triticum aestivum OX=4565 PE=4 SV=1	--	50.209	7.8	4	4	4	0.928	0.975	1.038	1.007	0.962	1.059	1.03	0.528177
A0A3B6C8X8	Glucose-6-phosphate 1-dehydrogenase OS=Triticum aestivum OX=4565 PE=3 SV=1	--	57.876	28.5	12	9	19	0.941	1.047	0.932	0.979	1.059	1.046	1.056	0.281143
A0A3B6C8Y0	Vacuolar protein sorting-associated protein 11 homolog OS=Triticum aestivum OX=4565 PE=3 SV=1	--	107.8	3.2	3	3	4	1.06	1.184	1.067	0.91	0.98	0.928	0.851	0.0189848
A0A3B6C8Y3	DNA-directed RNA polymerases I, II, and III subunit RPABC1 OS=Triticum aestivum OX=4565 PE=3 SV=1	--	24.113	22.5	4	4	5	0.946	0.887	0.985	1.055	1.068	1.032	1.12	0.0239628
A0A3B6C8Z3	Malate synthase OS=Triticum aestivum OX=4565 PE=3 SV=1	--	62.755	34.3	16	1	23	1.051	1.086	1.14	0.972	0.91	0.95	0.864	0.00879128
A0A3B6C8Z4	Isocitrate lyase OS=Triticum aestivum OX=4565 PE=4 SV=1	--	38.877	41.8	12	2	27	1.019	1.098	1.017	0.986	0.959	0.948	0.923	0.045874
A0A3B6C951	RRM domain-containing protein OS=Triticum aestivum OX=4565 PE=3 SV=1	--	55.11	9	3	3	4	0.914	0.893	0.986	0.97	1.143	1.056	1.135	0.089616
A0A3B6C954	MI domain-containing protein OS=Triticum aestivum OX=4565 PE=3 SV=1	--	86.559	41.1	27	2	48	1.094	0.92	1.044	0.844	1.009	1.119	0.972	0.754538
A0A3B6C987	AAA domain-containing protein OS=Triticum aestivum OX=4565 PE=3 SV=1	--	60.626	9.5	4	4	4	0.999	0.872	0.801	1.112	1.06	1.151	1.244	0.0319778
A0A3B6C989	Shikimate O-hydroxycinnamoyltransferase OS=Triticum aestivum OX=4565 PE=3 SV=1	--	47.91	13.2	5	1	6
A0A3B6C990	6,7-dimethyl-8-ribityllumazine synthase OS=Triticum aestivum OX=4565 PE=3 SV=1	--	22.387	22.3	3	1	6	0.942	0.91	0.924	1.11	0.991	1.057	1.138	0.0203419
A0A3B6C9B6	Arogenate dehydratase OS=Triticum aestivum OX=4565 PE=4 SV=1	--	44.351	3.9	1	1	1	0.952	1.006	1.186	0.984	0.822	1.109	0.927	0.511159
A0A3B6C9D0	1,4-alpha-glucan branching enzyme OS=Triticum aestivum OX=4565 PE=3 SV=1	--	93.077	35.7	25	1	46	1.435	1.153	1.244	0.845	0.835	0.788	0.644	0.00297818
A0A3B6C9E1	EF-hand domain-containing protein OS=Triticum aestivum OX=4565 PE=4 SV=1	--	27.772	8.6	2	2	2	1.027	0.968	1.054	0.992	1.039	0.95	0.978	0.565318
A0A3B6C9E4	AB hydrolase-1 domain-containing protein OS=Triticum aestivum OX=4565 PE=4 SV=1	--	40.256	21.9	6	6	10	0.948	0.994	0.924	0.986	1.018	1.055	1.067	0.0874146
A0A3B6C9E5	Isocitrate lyase OS=Triticum aestivum OX=4565 PE=4 SV=1	--	51.164	33.7	12	2	20	0.974	0.976	1.038	0.994	1.006	1.032	1.015	0.561683
A0A3B6C9E7	Glutaredoxin domain-containing protein OS=Triticum aestivum OX=4565 PE=1 SV=1	--	13.508	66.4	6	1	26	0.984	0.966	0.991	1.013	1.051	1.03	1.052	0.0179935
A0A3B6C9F9	General transcription factor IIH subunit OS=Triticum aestivum OX=4565 PE=3 SV=1	--	47.412	2.6	1	1	1	0.935	0.997	0.965	1.068	0.932	1.078	1.062	0.309648
A0A3B6C9H0	Ribosomal_L18_c domain-containing protein OS=Triticum aestivum OX=4565 PE=3 SV=1	--	34.08	20.1	7	1	23	0.98	0.847	1.018	1.013	1.011	1.099	1.098	0.200584
A0A3B6C9L3	Methyltransf_25 domain-containing protein OS=Triticum aestivum OX=4565 PE=4 SV=1	--	71.8	4.3	2	2	2	0.823	0.94	0.867	0.999	1.141	1.113	1.237	0.0194439
A0A3B6C9L7	DEAD-box ATP-dependent RNA helicase 8 OS=Triticum aestivum OX=4565 PE=3 SV=1	--	56.475	27.1	11	2	16	1.122	1.112	0.751	0.576	0.85	1.409	0.95	0.743312
A0A3B6C9Q1	PLCXc domain-containing protein OS=Triticum aestivum OX=4565 PE=4 SV=1	--	44.397	4.9	1	1	1	1.05	1.038	0.994	0.992	1.07	0.899	0.961	0.470241
A0A3B6C9S1	BRO1 domain-containing protein OS=Triticum aestivum OX=4565 PE=3 SV=1	--	45.395	2.9	1	1	1	1.177	1.267	1.342	0.825	0.798	0.875	0.66	0.000874136
A0A3B6C9S5	Thioredoxin domain-containing protein OS=Triticum aestivum OX=4565 PE=4 SV=1	--	19.74	22.7	3	1	4
A0A3B6C9W1	Ultraviolet-B receptor UVR8 OS=Triticum aestivum OX=4565 PE=4 SV=1	--	46.552	30.3	10	1	20	0.971	0.974	0.954	0.96	1.042	1.075	1.061	0.163795
A0A3B6C9Y9	DUF2040 domain-containing protein OS=Triticum aestivum OX=4565 PE=3 SV=1	--	35.442	5.4	2	2	2	1.031	0.958	0.874	0.988	1.053	1.058	1.082	0.198678
A0A3B6CA10	ATP-dependent Clp protease proteolytic subunit OS=Triticum aestivum OX=4565 PE=3 SV=1	--	31.568	16.6	2	1	3	0.763	1.044	0.838	1.122	1.112	1.012	1.227	0.0974812
A0A3B6CA24	1,4-alpha-glucan branching enzyme OS=Triticum aestivum OX=4565 PE=3 SV=1	--	94.139	14	10	1	13	1.48	1.26	1.3	0.76	0.772	0.799	0.577	0.000440489
A0A3B6CA42	M20_dimer domain-containing protein OS=Triticum aestivum OX=4565 PE=4 SV=1	--	33.344	4.2	1	1	1	0.921	0.724	0.977	1.06	1.214	0.989	1.244	0.111502
A0A3B6CA47	SET domain-containing protein OS=Triticum aestivum OX=4565 PE=4 SV=1	--	47.509	3.5	1	1	1	0.917	1.03	0.955	1.009	1.074	0.993	1.06	0.230403
A0A3B6CA63	Legumain OS=Triticum aestivum OX=4565 PE=3 SV=1	--	54.431	22.2	9	2	13
A0A3B6CA80	Mitochondrial import receptor subunit TOM9-2-like OS=Triticum aestivum OX=4565 PE=3 SV=1	--	9.2556	38.9	2	1	5	1.078	0.523	0.514	1.384	1.089	1.09	1.685	0.0873909
A0A3B6CAC6	Heterogeneous nuclear ribonucleoprotein Q OS=Triticum aestivum OX=4565 PE=4 SV=1	--	81.333	2.5	2	2	3	0.968	1.054	0.957	1.01	1.046	0.972	1.016	0.674115
A0A3B6CAH2	Aldehyde dehydrogenase OS=Triticum aestivum OX=4565 PE=3 SV=1	--	54.087	3.3	1	1	1	0.715	0.901	0.978	1.067	1.119	1.094	1.264	0.0623627
A0A3B6CAK2	Ran guanine nucleotide release factor OS=Triticum aestivum OX=4565 PE=3 SV=1	--	21.535	43.1	6	6	13	1.095	1.127	1.136	0.944	0.956	0.909	0.837	0.000687146
A0A3B6CAL6	Cyclic pyranopterin monophosphate synthase OS=Triticum aestivum OX=4565 PE=3 SV=1	--	23.936	5.3	1	1	1	0.926	0.883	0.991	1.037	1.065	1.042	1.123	0.0274716
A0A3B6CAN2	Protein kinase domain-containing protein OS=Triticum aestivum OX=4565 PE=4 SV=1	--	70.551	1	1	1	1
A0A3B6CAS5	Indole-3-glycerol-phosphate synthase OS=Triticum aestivum OX=4565 PE=3 SV=1	--	44.252	15.4	5	4	5	1.164	1.132	1.158	0.917	0.903	0.862	0.776	0.000245276
A0A3B6CAT4	C2H2-type domain-containing protein OS=Triticum aestivum OX=4565 PE=3 SV=1	--	69.654	1.3	1	1	1	1.066	1.124	1.114	0.971	0.897	0.943	0.851	0.00465429
A0A3B6CAU8	AAA domain-containing protein OS=Triticum aestivum OX=4565 PE=3 SV=1	--	36.539	30.3	8	8	10	0.912	0.911	0.897	1.102	1.081	1.069	1.196	6.66751e-05
A0A3B6CAV1	Small nuclear ribonucleoprotein Sm D1 OS=Triticum aestivum OX=4565 PE=3 SV=1	--	11.822	29	2	1	4	1.122		1.147	0.54	1.388	0.742	0.784	0.435225
A0A3B6CAW2	Uncharacterized protein OS=Triticum aestivum OX=4565 PE=4 SV=1	--	12.854	7.7	1	1	1	0.925	0.907	0.787	1.011	1.206	1.045	1.246	0.0420003
A0A3B6CAY8	L-ascorbate oxidase OS=Triticum aestivum OX=4565 PE=3 SV=1	--	61.016	3.9	2	2	2	1.132	0.948	1.108	0.991	0.946	0.951	0.906	0.172138
A0A3B6CAY9	Protein argonaute 1-like OS=Triticum aestivum OX=4565 PE=3 SV=1	--	122	14.2	12	3	21	1.193	0.862	0.804	1.285	0.876	0.94	1.085	0.652528
A0A3B6CAZ4	Sucrose synthase OS=Triticum aestivum OX=4565 PE=3 SV=1	--	98.834	16	12	1	13	1.305	1.327	1.309	0.756	0.812	0.828	0.608	5.95892e-05
A0A3B6CB16	Galectin OS=Triticum aestivum OX=4565 PE=4 SV=1	--	40.104	6	2	2	3	0.904	0.863	1.031	1.022	1.09	1.034	1.124	0.102927
A0A3B6CB33	Galactinol--sucrose galactosyltransferase OS=Triticum aestivum OX=4565 PE=3 SV=1	--	80.706	4.1	2	2	2	1.153	0.854	1.074	0.905	1.07	0.984	0.96	0.752109
A0A3B6CB57	DUF4704 domain-containing protein OS=Triticum aestivum OX=4565 PE=4 SV=1	--	314.23	5.1	10	2	13	0.795	0.937	0.972	1.155	1.177	0.879	1.188	0.212766
A0A3B6CB60	CHORD domain-containing protein OS=Triticum aestivum OX=4565 PE=4 SV=1	--	25.304	20	4	4	6	1.085	1.052	1.144	0.944	0.971	0.923	0.865	0.00713362
A0A3B6CB61	Glutathione peroxidase OS=Triticum aestivum OX=4565 PE=3 SV=1	--	18.411	52.4	6	1	14	1.027	1.176	1.149	0.924	0.888	0.944	0.822	0.012935
A0A3B6CB66	AA_kinase domain-containing protein OS=Triticum aestivum OX=4565 PE=3 SV=1	--	34.321	28.2	7	4	16	1.058	1.052	0.95	0.98	0.976	1.01	0.969	0.457046
A0A3B6CB88	WD_REPEATS_REGION domain-containing protein OS=Triticum aestivum OX=4565 PE=4 SV=1	--	42.514	2.6	1	1	1	0.955	0.835	0.992	1.022	1.002	1.129	1.133	0.119235
A0A3B6CBB2	Uncharacterized protein OS=Triticum aestivum OX=4565 PE=4 SV=1	--	20.446	7.8	1	1	1	1.069	0.926	0.882	0.887	1.099	1.104	1.074	0.492702
A0A3B6CBC9	EF-hand domain-containing protein OS=Triticum aestivum OX=4565 PE=4 SV=1	--	41.106	43.6	11	3	25	0.956	0.922	0.96	1.062	1.049	1.052	1.115	0.00124454
A0A3B6CBE1	Non-specific serine/threonine protein kinase OS=Triticum aestivum OX=4565 PE=4 SV=1	--	135.78	2.9	3	3	3	1.099	0.992	1.018	0.963	1.007	0.971	0.946	0.179084
A0A3B6CBH4	Uncharacterized protein OS=Triticum aestivum OX=4565 PE=4 SV=1	--	16.39	16	2	2	3	0.95	1.057	1.294	0.97	0.986	0.919	0.871	0.234135
A0A3B6CBH6	UDP-N-acetylglucosamine pyrophosphorylase OS=Triticum aestivum OX=4565 PE=4 SV=1	--	54.665	8.7	4	4	5	1.177	1.186	1.164	0.878	0.934	0.874	0.762	0.00024701
A0A3B6CBI3	Myosin-11-like OS=Triticum aestivum OX=4565 PE=4 SV=1	--	196.84	34.7	55	5	101	1.252	1.251	1.337	0.815	0.785	0.837	0.635	9.4594e-05
A0A3B6CBJ4	La protein 1 OS=Triticum aestivum OX=4565 PE=4 SV=1	--	51.519	41.1	15	3	32	0.956	0.902	0.876	1.046	1.078	1.053	1.162	0.00522462
A0A3B6CBL1	2,4-dienoyl-CoA reductase ((3E)-enoyl-CoA-producing) OS=Triticum aestivum OX=4565 PE=4 SV=1	--	27.864	6.5	2	2	2	1.11	1.218	1.265	0.908	0.836	0.881	0.731	0.00238263
A0A3B6CBP3	Pectate_lyase_3 domain-containing protein OS=Triticum aestivum OX=4565 PE=4 SV=1	--	49.923	1.9	1	1	1	1.257	1.266	1.04	0.854	0.87	0.917	0.741	0.0120455
A0A3B6CBQ8	Ribosome maturation protein SBDS OS=Triticum aestivum OX=4565 PE=3 SV=1	--	41.044	33.7	10	2	22	0.958	1.019	0.977	0.982	1.04	1.015	1.028	0.323144
A0A3B6CBS1	Coproporphyrinogen oxidase OS=Triticum aestivum OX=4565 PE=3 SV=1	--	43.478	22	8	8	10	1.114	1.157	1.092	0.956	0.926	0.884	0.822	0.00231469
A0A3B6CBV7	Protein-serine/threonine phosphatase OS=Triticum aestivum OX=4565 PE=4 SV=1	--	30.897	19.9	4	4	4	0.931	0.923	0.996	1.084	1.023	1.023	1.098	0.0382378
A0A3B6CBV9	Isocitrate dehydrogenase [NADP] OS=Triticum aestivum OX=4565 PE=3 SV=1	--	53.462	44.1	18	13	31	1.02	0.984	1.038	0.98	0.989	1.011	0.98	0.325384
A0A3B6CBY8	HP domain-containing protein OS=Triticum aestivum OX=4565 PE=3 SV=1	--	104.97	5.1	4	3	4	1.1	1.076	1.108	0.908	1	0.92	0.861	0.00880319
A0A3B6CBZ8	DEAD-box ATP-dependent RNA helicase 13 OS=Triticum aestivum OX=4565 PE=4 SV=1	--	92.988	9	4	4	5	0.923	1.033	1.065	1.034	1.014	0.937	0.988	0.845258
A0A3B6CC42	Biogenesis of lysosome-related organelles complex 1 subunit 7 OS=Triticum aestivum OX=4565 PE=4 SV=1	--	16.171	12.2	2	2	2	1.061	1.071	1.104	0.968	0.974	0.918	0.884	0.005156
A0A3B6CC50	Short-chain dehydrogenase/reductase OS=Triticum aestivum OX=4565 PE=3 SV=1	--	31.167	16	4	1	6	1.051	1.052	1	0.974	0.979	0.99	0.948	0.0389884
A0A3B6CC60	Pectin acetylesterase OS=Triticum aestivum OX=4565 PE=3 SV=1	--	42.656	11.5	4	4	5	0.868	0.845	0.769	1.147	1.108	1.1	1.352	0.00147659
A0A3B6CCB4	Phospholipid scramblase OS=Triticum aestivum OX=4565 PE=3 SV=1	--	37.08	9.3	3	2	4	0.937	0.943	0.924	1.023	1.063	1.013	1.105	0.00326757
A0A3B6CCE0	Knot1 domain-containing protein OS=Triticum aestivum OX=4565 PE=3 SV=1	--	9.8574	20	1	1	2	0.986	0.915	0.92	1.05	1.004	1.073	1.108	0.0291743
A0A3B6CCI2	WEB family protein OS=Triticum aestivum OX=4565 PE=4 SV=1	--	87.696	6.7	4	1	4	0.981	0.901	0.612	1.058	0.664	1.603	1.333	0.451185
A0A3B6CCJ6	3-hydroxyacyl-[acyl-carrier-protein] dehydratase OS=Triticum aestivum OX=4565 PE=3 SV=1	--	23.704	22.9	4	1	4	1.316	1.125	0.964	0.777	0.857	1.107	0.805	0.18725
A0A3B6CCK4	Protein LE25-like OS=Triticum aestivum OX=4565 PE=3 SV=1	--	12.364	40.8	4	1	6	0.846	1.112	0.984	1.028	1.188	0.839	1.038	0.80476
A0A3B6CCM1	CBF domain-containing protein OS=Triticum aestivum OX=4565 PE=3 SV=1	--	64.183	4.3	2	2	2	0.913	0.88	0.927	1.111	1.068	1.017	1.175	0.00575008
A0A3B6CCP0	Brix domain-containing protein OS=Triticum aestivum OX=4565 PE=3 SV=1	--	36.538	26.1	6	1	7	1.027	1.016	1.031	1.084	0.986	0.896	0.965	0.520921
A0A3B6CCP7	Elongation factor G, chloroplastic OS=Triticum aestivum OX=4565 PE=3 SV=1	--	84.147	5.1	2	2	2	1.039	0.978	1.101	1.082	0.908	0.946	0.942	0.382275
A0A3B6CCQ6	Prefoldin subunit 2 OS=Triticum aestivum OX=4565 PE=3 SV=1	--	16.359	28.1	5	1	9	0.999	0.975	0.928	1.088	0.989	0.999	1.06	0.195685
A0A3B6CCQ9	FLZ-type domain-containing protein OS=Triticum aestivum OX=4565 PE=3 SV=1	--	8.4413	14.5	1	1	1	0.828	0.99	0.799	1.073	1.137	1.055	1.248	0.0324784
A0A3B6CCU8	Structural maintenance of chromosomes protein OS=Triticum aestivum OX=4565 PE=3 SV=1	--	139.02	4.6	5	1	5	1.051	1.006	0.967	0.965	0.951	1.077	0.99	0.818456
A0A3B6CCY3	NAD(P)-bd_dom domain-containing protein OS=Triticum aestivum OX=4565 PE=4 SV=1	--	44.99	12.1	4	4	4	0.917	0.948	0.99	1.055	1.067	0.987	1.089	0.0608717
A0A3B6CCY6	Nucleolin 1-like OS=Triticum aestivum OX=4565 PE=4 SV=1	--	75.968	19.1	8	1	11	1.133	1.051	1.158	0.892	1.007	0.892	0.835	0.0223138
A0A3B6CD11	ABC transporter C family member 2-like OS=Triticum aestivum OX=4565 PE=3 SV=1	--	182.86	7.2	10	10	11	0.849	0.855	0.891	1.109	1.051	1.072	1.245	0.00054188
A0A3B6CD92	Signal recognition particle 14 kDa protein OS=Triticum aestivum OX=4565 PE=3 SV=1	--	14.887	13.8	1	1	1	0.758	1.023	1.115	1.098	0.972	1.011	1.064	0.578744
A0A3B6CDB9	Polyadenylate-binding protein RBP45 OS=Triticum aestivum OX=4565 PE=4 SV=1	--	34.877	34	7	7	10	1.093	0.929	1.151	0.999	0.943	0.959	0.914	0.268178
A0A3B6CDD2	Coiled-coil domain-containing protein OS=Triticum aestivum OX=4565 PE=3 SV=1	--	26.356	35.1	8	1	13	0.93	0.939	0.884	1.132	1.033	1.011	1.154	0.0226224
A0A3B6CDE3	Methylmalonate-semialdehyde dehydrogenase (CoA acylating) OS=Triticum aestivum OX=4565 PE=3 SV=1	--	57.166	40.8	15	1	46	1.087	1.084	1.076	0.932	0.969	0.968	0.884	0.000709703
A0A3B6CDE5	Homeodomain leucine zipper family IV protein OS=Triticum aestivum OX=4565 PE=3 SV=1	--	83.453	1.3	1	1	1
A0A3B6CDK7	Glycosyltransferase OS=Triticum aestivum OX=4565 PE=3 SV=1	--	51.27	11.8	5	1	7
A0A3B6CDL2	Peroxisome biogenesis protein 22 OS=Triticum aestivum OX=4565 PE=4 SV=1	--	32.049	11.1	3	3	3	1.073	0.909	0.96	1.015	1.002	1.089	1.056	0.36824
A0A3B6CDR8	Epimerase domain-containing protein OS=Triticum aestivum OX=4565 PE=4 SV=1	--	36.671	14	3	2	3	1.11	1.134	1.128	0.994	0.77	1.002	0.82	0.0770292
A0A3B6CDS3	Oleosin OS=Triticum aestivum OX=4565 PE=3 SV=1	--	16.305	20.6	3	3	9	0.828	0.901	0.909	1.133	1.122	1.093	1.269	0.00163991
A0A3B6CDV0	Protein argonaute 2-like OS=Triticum aestivum OX=4565 PE=3 SV=1	--	109.75	9.4	8	8	12	0.973	0.942	0.977	1.045	1.02	1	1.06	0.0277779
A0A3B6CE05	SWIB domain-containing protein OS=Triticum aestivum OX=4565 PE=4 SV=1	--	37.839	15.3	4	4	5	0.863	0.868	0.895	1.132	1.064	1.109	1.259	0.000429432
A0A3B6CE06	Agmatine coumaroyltransferase-2-like OS=Triticum aestivum OX=4565 PE=3 SV=1	--	48.19	3.9	1	1	2	1.028	0.931	0.926	1.024	1.022	1.042	1.07	0.115814
A0A3B6CE09	Genome assembly, chromosome: II OS=Triticum aestivum OX=4565 PE=4 SV=1	--	49.182	1.8	1	1	1	0.838	0.894	0.913	1.14	1.095	1.011	1.227	0.00950901
A0A3B6CE50	Adenosylhomocysteinase OS=Triticum aestivum OX=4565 PE=3 SV=1	--	53.247	53	20	2	83	0.888	1.032	0.992	1.072	1.076	0.967	1.07	0.297628
A0A3B6CE61	Late embryogenesis abundant protein D-29 OS=Triticum aestivum OX=4565 PE=4 SV=1	--	33.968	31.9	10	1	25	0.952	1.017	0.934	0.955	1.028	1.069	1.051	0.302045
A0A3B6CE67	Protein RCC2 OS=Triticum aestivum OX=4565 PE=4 SV=1	--	56.309	12.8	4	1	5
A0A3B6CE87	Serine hydroxymethyltransferase OS=Triticum aestivum OX=4565 PE=3 SV=1	--	51.441	27.2	12	11	29	0.913	0.959	0.962	1.036	1.028	1.022	1.089	0.00795039
A0A3B6CEB4	Serine/threonine-protein kinase sepA OS=Triticum aestivum OX=4565 PE=4 SV=1	--	110.85	4.2	3	3	3	0.883	1.147	0.927	1.088	1.028	0.927	1.029	0.740051
A0A3B6CEB7	Myb-like domain-containing protein OS=Triticum aestivum OX=4565 PE=4 SV=1	--	69.372	1.9	1	1	1
A0A3B6CED7	60S ribosomal protein L7-4 OS=Triticum aestivum OX=4565 PE=3 SV=1	--	28.102	47.1	13	1	61	0.823	1.104	1.006	1.036	1.1	0.923	1.043	0.666571
A0A3B6CEF9	Protein pelota homolog OS=Triticum aestivum OX=4565 PE=3 SV=1	--	41.057	3	1	1	1	0.912	1.143	1.297	0.88	0.933	0.972	0.831	0.175769
A0A3B6CEM3	Aminoacyl-tRNA hydrolase OS=Triticum aestivum OX=4565 PE=4 SV=1	--	25.799	7.1	1	1	1	0.999	1.153	0.977	0.973	0.966	0.989	0.936	0.29063
A0A3B6CEU3	Mitochondrial glycoprotein OS=Triticum aestivum OX=4565 PE=4 SV=1	--	25.46	8.6	2	2	3	0.864	0.938	0.887	1.02	1.106	1.07	1.189	0.00689236
A0A3B6CEX6	AAI domain-containing protein OS=Triticum aestivum OX=4565 PE=4 SV=1	--	12.991	9.1	1	1	1	1.244	1.365	1.299	0.882	0.791	0.748	0.619	0.000967085
A0A3B6CEX9	Synaptotagmin-5 OS=Triticum aestivum OX=4565 PE=3 SV=1	--	61.826	6.2	3	2	4	1.159	1.158	1.213	0.908	0.867	0.942	0.77	0.000774118
A0A3B6CEY1	AB hydrolase-1 domain-containing protein OS=Triticum aestivum OX=4565 PE=4 SV=1	--	28.488	29	4	4	7	0.827	1.11	1.049	1.089	0.957	1	1.02	0.800949
A0A3B6CEZ9	Bifunctional dihydrofolate reductase-thymidylate synthase OS=Triticum aestivum OX=4565 PE=3 SV=1	--	64.928	10.9	5	1	9	0.91	0.915	0.885	1.018	1.044	1.044	1.146	0.00051098
A0A3B6CF64	Fn3_like domain-containing protein OS=Triticum aestivum OX=4565 PE=4 SV=1	--	82.025	17.2	11	2	18	1.07	0.899	0.974	0.982	1.089	0.98	1.037	0.574592
A0A3B6CF90	DNA-directed RNA polymerase subunit beta OS=Triticum aestivum OX=4565 PE=3 SV=1	--	139.29	1.9	2	2	2	1.036	0.762	1.014	0.989	1.125	1.023	1.116	0.331439
A0A3B6CFE8	Glyco_trans_2-like domain-containing protein OS=Triticum aestivum OX=4565 PE=4 SV=1	--	59.182	8.5	4	3	4	1.022	1.104	1.172	0.899	0.747	1.165	0.852	0.264237
A0A3B6CFF4	Histidine--tRNA ligase OS=Triticum aestivum OX=4565 PE=3 SV=1	--	48.469	3.8	1	1	1	0.927	1.046	1.341	1.043	0.891	0.878	0.849	0.27144
A0A3B6CFH2	Double-strand break repair protein OS=Triticum aestivum OX=4565 PE=3 SV=1	--	73.64	6.5	3	3	3	0.835	0.872	0.858	1.058	1.119	1.077	1.269	0.000335188
A0A3B6CFH7	N-acetyltransferase domain-containing protein OS=Triticum aestivum OX=4565 PE=3 SV=1	--	21.357	6.2	1	1	1	1.14	1.051	1.126	0.949	1.032	0.827	0.847	0.0701995
A0A3B6CFI7	Nucleoredoxin 1 OS=Triticum aestivum OX=4565 PE=3 SV=1	--	60.856	25.1	11	2	33	1.141	1.116	1.116	0.884	0.871	1.01	0.82	0.0135119
A0A3B6CFV3	Cysteine dioxygenase OS=Triticum aestivum OX=4565 PE=3 SV=1	--	23.333	7.8	1	1	2	1.026	1.123	1.265	0.887	0.9	0.954	0.803	0.0285744
A0A3B6CG22	Epimerase domain-containing protein OS=Triticum aestivum OX=4565 PE=4 SV=1	--	36.732	7.6	2	1	4	1.117	1.023	1.09	0.937	0.967	0.939	0.88	0.0106476
A0A3B6CG35	UBX domain-containing protein OS=Triticum aestivum OX=4565 PE=4 SV=1	--	46.033	18.7	7	1	11	1.203	0.951	1.067	0.955	1.003	0.91	0.89	0.201108
A0A3B6CG59	Barwin domain-containing protein OS=Triticum aestivum OX=4565 PE=4 SV=1	--	17.878	12	2	1	3	1.232	1.246	1.272	0.741	0.893	0.888	0.673	0.00296157
A0A3B6CG72	Protein DJ-1 homolog D OS=Triticum aestivum OX=4565 PE=3 SV=1	--	46.756	34.2	10	2	23	0.954	1.014	1.016	0.964	1.004	1.042	1.009	0.792257
A0A3B6CGC5	Dolichyl-diphosphooligosaccharide--protein glycotransferase OS=Triticum aestivum OX=4565 PE=3 SV=1	--	81.137	8.4	5	5	7	0.953	1.057	0.874	1.018	0.965	0.932	1.011	0.840084
A0A3B6CGF2	FG-GAP repeat-containing protein OS=Triticum aestivum OX=4565 PE=4 SV=1	--	77.483	11.8	7	7	9	1.044	1.019	1.104	0.983	0.957	0.963	0.917	0.0259939
A0A3B6CGF3	WD_REPEATS_REGION domain-containing protein OS=Triticum aestivum OX=4565 PE=3 SV=1	--	33.966	30.6	9	1	17	1.074	1.026	1.01	0.96	0.983	0.996	0.945	0.0576431
A0A3B6CGF8	Cytochrome P450 76C4 OS=Triticum aestivum OX=4565 PE=3 SV=1	--	32.267	6.9	2	2	2
A0A3B6CGL7	RNA polymerase II transcription factor B subunit 2 OS=Triticum aestivum OX=4565 PE=3 SV=1	--	48.952	7.6	3	3	4	1.05	0.99	0.914	0.939	1.027	1.091	1.035	0.597097
A0A3B6CGM6	S4 domain-containing protein OS=Triticum aestivum OX=4565 PE=3 SV=1	--	15.128	11.5	1	1	1	1.022	1.027	1.129	1.064	0.917	0.916	0.912	0.188411
A0A3B6CGR2	J domain-containing protein OS=Triticum aestivum OX=4565 PE=4 SV=1	--	65.811	12.7	5	1	8	0.826	0.666	0.876	1.57	0.852	1.004	1.447	0.164
A0A3B6CGR3	U4/U6.U5 tri-snRNP-associated protein 1 OS=Triticum aestivum OX=4565 PE=3 SV=1	--	93.624	22.5	13	1	15	0.962	0.876	0.974	1.096	1.009	1.03	1.115	0.058828
A0A3B6CGR6	Mevalonate kinase OS=Triticum aestivum OX=4565 PE=3 SV=1	--	40.712	11.3	4	4	5	0.942	0.881	0.922	1.051	1.041	1.08	1.156	0.00304655
A0A3B6CGT8	PPR_long domain-containing protein OS=Triticum aestivum OX=4565 PE=4 SV=1	--	80.152	10.9	7	1	8	1.015	0.615	0.917	1.021	1.282	1.009	1.3	0.17975
A0A3B6CGU8	Amidase domain-containing protein OS=Triticum aestivum OX=4565 PE=3 SV=1	--	46.817	11.5	3	1	3
A0A3B6CGV5	Peptidase A1 domain-containing protein OS=Triticum aestivum OX=4565 PE=3 SV=1	--	51.164	16.7	6	3	10	0.869	0.804	0.919	1.074	1.22	1.078	1.301	0.00999263
A0A3B6CGW6	Protein kinase domain-containing protein OS=Triticum aestivum OX=4565 PE=4 SV=1	--	55.37	2.2	1	1	1
A0A3B6CGX2	Nudix hydrolase domain-containing protein OS=Triticum aestivum OX=4565 PE=3 SV=1	--	23.996	29.5	3	1	5	1.126	0.966	1.134	0.903	0.938	1.022	0.887	0.138194
A0A3B6CGX7	Exocyst subunit Exo70 family protein OS=Triticum aestivum OX=4565 PE=3 SV=1	--	71.575	11.1	7	7	8	0.96	1.039	0.978	1.006	0.976	1.036	1.014	0.660183
A0A3B6CH37	RCK N-terminal domain-containing protein OS=Triticum aestivum OX=4565 PE=4 SV=1	--	121.71	8.8	8	1	13
A0A3B6CH67	Cysteine protease OS=Triticum aestivum OX=4565 PE=3 SV=1	--	47.74	10.4	3	3	6	0.898	0.856	0.89	1.064	1.092	1.081	1.224	0.000255094
A0A3B6CH69	UPF0496 protein 4 OS=Triticum aestivum OX=4565 PE=4 SV=1	--	48.203	11	3	1	3	1.066	1.165	1.268	0.878	0.813	0.993	0.767	0.0257389
A0A3B6CH81	Peroxidase OS=Triticum aestivum OX=4565 PE=3 SV=1	--	35.473	33.7	8	7	12	0.834	0.886	0.808	1.062	1.074	1.138	1.295	0.00168576
A0A3B6CHB9	Peroxidase OS=Triticum aestivum OX=4565 PE=3 SV=1	--	36.647	51.4	12	2	33	0.847	0.996	0.656	1.18	1.082	1.077	1.336	0.0723984
A0A3B6CHJ8	C2 domain-containing protein OS=Triticum aestivum OX=4565 PE=3 SV=1	--	114.66	3.8	3	3	3	0.935	0.906	0.901	1.005	1.087	1.036	1.141	0.00682298
A0A3B6CHN2	Amidase domain-containing protein OS=Triticum aestivum OX=4565 PE=3 SV=1	--	46.786	25.8	7	5	9	1.049	1.014	1.109	0.929	0.902	0.968	0.882	0.0197289
A0A3B6CIB7	Calreticulin OS=Triticum aestivum OX=4565 PE=3 SV=1	--	43.389	44.1	14	1	22	1.16	1.434	1.394	0.825	0.791	0.753	0.594	0.00193979
A0A3B6CIM1	Acyl-activating enzyme 5, peroxisomal OS=Triticum aestivum OX=4565 PE=4 SV=1	--	61.427	4.6	2	1	3	1.18	1.042	1.247	0.88	0.93	0.896	0.78	0.0114546
A0A3B6CIR4	Pyruvate kinase OS=Triticum aestivum OX=4565 PE=3 SV=1	--	55.401	55.8	21	2	62	0.965	0.882	0.972	1.037	1.028	1.03	1.098	0.0396024
A0A3B6CIW7	ACB domain-containing protein OS=Triticum aestivum OX=4565 PE=3 SV=1	--	33.453	10.6	3	3	5	1.023	0.96	0.978	1.011	0.995	1.032	1.026	0.296902
A0A3B6CIY5	C2 domain-containing protein OS=Triticum aestivum OX=4565 PE=4 SV=1	--	15.539	44.4	3	3	3	1.298	1.077	1.246	0.885	0.806	0.903	0.716	0.00759841
A0A3B6CJ02	4-hydroxy-7-methoxy-3-oxo-3,4-dihydro-2H-1,4-benzoxazin-2-yl glucoside beta-D-glucosidase OS=Triticum aestivum OX=4565 PE=3 SV=1	--	54.179	4.4	2	2	3	0.686	0.758	0.745	1.122	1.222	1.169	1.605	0.0002764
A0A3B6CJ56	Oxalate--CoA ligase OS=Triticum aestivum OX=4565 PE=3 SV=1	--	55.673	21.8	8	2	10	1.045	0.891	1.036	0.99	1.074	0.968	1.02	0.739466
A0A3B6CJF7	Peroxidase OS=Triticum aestivum OX=4565 PE=3 SV=1	--	35.349	34.6	10	2	23	0.845	0.842	0.84	1.065	1.126	1.13	1.314	0.000144137
A0A3B6D4C4	Chal_sti_synt_N domain-containing protein OS=Triticum aestivum OX=4565 PE=4 SV=1	--	23.644	4.7	1	1	1	0.977	0.88	0.901	1.049	0.979	1.139	1.148	0.0637458
A0A3B6D4D3	Protein AAR2 homolog OS=Triticum aestivum OX=4565 PE=3 SV=1	--	45.43	8	3	3	3	0.952	0.949	1.014	0.976	1.004	1.061	1.043	0.266113
A0A3B6D4N0	TIP120 domain-containing protein OS=Triticum aestivum OX=4565 PE=3 SV=1	--	134.19	21.7	23	8	43	1.035	1.068	1.031	0.987	0.938	0.958	0.92	0.0107096
A0A3B6D4V2	Eukaryotic translation initiation factor 3 subunit M OS=Triticum aestivum OX=4565 PE=3 SV=1	--	45.696	41.2	12	2	24	1.026	1.014	1.064	1.009	1.007	0.979	0.965	0.110863
A0A3B6D4Y2	Cytochrome P450 71C2 OS=Triticum aestivum OX=4565 PE=3 SV=1	--	60.333	10.1	5	1	6	0.968	0.817	0.744	1.071	1.164	1.084	1.312	0.0270393
A0A3B6D567	Oxidored_FMN domain-containing protein OS=Triticum aestivum OX=4565 PE=3 SV=1	--	36.596	13.3	4	2	5	0.977	0.769	1.011	1.063	1.104	1.006	1.151	0.17849
A0A3B6D588	Peptidylprolyl isomerase OS=Triticum aestivum OX=4565 PE=4 SV=1	--	72.07	5.9	4	2	5	1.095	1.046	1.071	0.9	1.081	0.963	0.917	0.178408
[truncated: 6,001 more rows]

## Sheet: Peptide Quant
ID	Sequence	Length	Proteins	Protein accession	Protein description	Charge	m/z	Mass error [ppm]	Score	PEP	Unique [yes/no]	0h-1	0h-2	0h-3	12h-1	12h-2	12h-3
0	AAAAAAAEPVSVEDLFAALHR	21	tr|A0A3B6EMU0|A0A3B6EMU0_WHEAT	A0A3B6EMU0	Signal recognition particle subunit SRP72 OS=Triticum aestivum OX=4565 PE=3 SV=1	4	520.776	0.21577	89.468	2.346e-16	yes	0.782	0.694	0.85	1.348	0.995	1.331
1	AAAAAAAEPVSVEDLFAALHR	21	tr|A0A3B6EMU0|A0A3B6EMU0_WHEAT	A0A3B6EMU0	Signal recognition particle subunit SRP72 OS=Triticum aestivum OX=4565 PE=3 SV=1	3	694.032	0.38451	101.92	6.4017e-19	yes	0.905	0.813	0.65	1.346	1.139	1.147
2	AAAAAAAEPVSVEDLFTALHR	21	tr|A0A3B6H2V7|A0A3B6H2V7_WHEAT	A0A3B6H2V7	Signal recognition particle subunit SRP72 OS=Triticum aestivum OX=4565 PE=3 SV=1	4	528.279	0.15045	50.87	0.00015737	yes	0.877	0.792	0.99	1.058	1.109	1.175
3	AAAAAAAEPVSVEDLFTALHR	21	tr|A0A3B6H2V7|A0A3B6H2V7_WHEAT	A0A3B6H2V7	Signal recognition particle subunit SRP72 OS=Triticum aestivum OX=4565 PE=3 SV=1	4	528.279	0.86903	69.747	2.2963e-06	yes	1.085	1.086	1.025	0.993	0.841	0.969
4	AAAAAAAGGAPQQAAAAADDEDMDPTQYYENR	32	tr|A0A3B6KRW5|A0A3B6KRW5_WHEAT;tr|A0A3B6KRE7|A0A3B6KRE7_WHEAT	A0A3B6KRW5	Lysine--tRNA ligase OS=Triticum aestivum OX=4565 PE=3 SV=1	4	796.1	0.38571	58.349	1.2151e-08	yes	0.77	0.827	0.833	1.166	1.18	1.223
5	AAAAAAAQKPDVESSSSINSSENVLR	26	tr|A0A3B6AVD7|A0A3B6AVD7_WHEAT	A0A3B6AVD7	PI31_Prot_N domain-containing protein OS=Triticum aestivum OX=4565 PE=3 SV=1	3	858.432	-0.29663	125.35	1.3843e-46	yes	0.728	0.83	0.735	1.274	1.238	1.196
6	AAAAAAAQKPDVESSSSINSSENVLR	26	tr|A0A3B6AVD7|A0A3B6AVD7_WHEAT	A0A3B6AVD7	PI31_Prot_N domain-containing protein OS=Triticum aestivum OX=4565 PE=3 SV=1	4	644.075	-0.81795	126.04	6.09e-47	yes	0.757	0.697	0.679	1.507	1.302	1.058
7	AAAAAADVAPYTAR	14	tr|A0A3B5Z1Q9|A0A3B5Z1Q9_WHEAT;tr|A0A3B6A0F4|A0A3B6A0F4_WHEAT	A0A3B5Z1Q9	Cyclic phosphodiesterase OS=Triticum aestivum OX=4565 PE=4 SV=1	2	659.841	-0.27589	68.262	0.0010401	yes	0.65	0.836	0.704	1.294	1.323	1.192
8	AAAAAADVAPYTAR	14	tr|A0A3B5Z1Q9|A0A3B5Z1Q9_WHEAT;tr|A0A3B6A0F4|A0A3B6A0F4_WHEAT	A0A3B5Z1Q9	Cyclic phosphodiesterase OS=Triticum aestivum OX=4565 PE=4 SV=1	3	440.23	-0.27039	45.992	0.0044385	yes	0.707	0.69	0.718	0.962	0.888	2.034
9	AAAAAAEPVSVEDLFTALHR	20	tr|A0A3B6FTP5|A0A3B6FTP5_WHEAT	A0A3B6FTP5	Signal recognition particle subunit SRP72 OS=Triticum aestivum OX=4565 PE=3 SV=1	4	510.519	0.98963	58.693	6.5721e-05	yes	0.865	0.766	0.876	1.328	0.964	1.2
10	AAAAAAEPVSVEDLFTALHR	20	tr|A0A3B6FTP5|A0A3B6FTP5_WHEAT	A0A3B6FTP5	Signal recognition particle subunit SRP72 OS=Triticum aestivum OX=4565 PE=3 SV=1	3	680.357	0.85518	101.92	1.7178e-18	yes	0.945	0.611	0.695	1.208	1.259	1.284
11	AAAAAAVALDAK	12	tr|A0A3B6JBK2|A0A3B6JBK2_WHEAT	A0A3B6JBK2	Lipase_3 domain-containing protein OS=Triticum aestivum OX=4565 PE=4 SV=1	3	348.201		53.237	0.0026887	yes
12	AAAAAAVGGVAGGGGGEAEQER	22	tr|A0A3B6EQA7|A0A3B6EQA7_WHEAT;tr|A0A3B6ES29|A0A3B6ES29_WHEAT	A0A3B6EQA7	RNA-binding protein BRN1 OS=Triticum aestivum OX=4565 PE=4 SV=1	3	619.301	-1.3981	57.142	0.00012581	yes
13	AAAAAFPDR	9	tr|A0A3B6DQ04|A0A3B6DQ04_WHEAT;tr|A0A3B6CJ56|A0A3B6CJ56_WHEAT;tr|A0A3B6B901|A0A3B6B901_WHEAT	A0A3B6DQ04	Oxalate--CoA ligase OS=Triticum aestivum OX=4565 PE=3 SV=1	2	445.23	-2.17	99.815	0.0019045	no	0.695	0.769	0.776	1.185	1.268	1.307
14	AAAAAGDSQAAAAAAAK	17	tr|A0A3B6B6J6|A0A3B6B6J6_WHEAT;tr|A0A3B6B7I8|A0A3B6B7I8_WHEAT	A0A3B6B6J6	Genome assembly, chromosome: II OS=Triticum aestivum OX=4565 PE=4 SV=1	3	462.904	-1.0511	97.45	5.0233e-10	yes	0.87	0.96	0.9	1.02	1.101	1.149
15	AAAAAGDSQAAAAAAAK	17	tr|A0A3B6B6J6|A0A3B6B6J6_WHEAT;tr|A0A3B6B7I8|A0A3B6B7I8_WHEAT	A0A3B6B6J6	Genome assembly, chromosome: II OS=Triticum aestivum OX=4565 PE=4 SV=1	2	693.852	-0.64174	162.59	4.2259e-58	yes	0.864	0.935	0.927	1.179	1.101	0.995
16	AAAAAGDSQAEAAANGGR	18	tr|A0A3B6DKY7|A0A3B6DKY7_WHEAT	A0A3B6DKY7	Genome assembly, chromosome: II OS=Triticum aestivum OX=4565 PE=4 SV=1	3	520.245	-1.1422	117	6.031e-18	yes	0.941	0.859	0.828	1.104	1.048	1.22
17	AAAAAGDSQAEAAANGGR	18	tr|A0A3B6DKY7|A0A3B6DKY7_WHEAT	A0A3B6DKY7	Genome assembly, chromosome: II OS=Triticum aestivum OX=4565 PE=4 SV=1	2	779.864	-0.8606	55.437	0.00097564	yes	0.96	0.849	0.68	1.028	1.201	1.282
18	AAAAAGDSQAEAAANGGRPK	20	tr|A0A3B6DKY7|A0A3B6DKY7_WHEAT	A0A3B6DKY7	Genome assembly, chromosome: II OS=Triticum aestivum OX=4565 PE=4 SV=1	3	595.622	-0.47293	75.548	4.5027e-07	yes	0.966	0.906	0.821	1.237	0.989	1.081
19	AAAAAGDSQAEAAANGGRPK	20	tr|A0A3B6DKY7|A0A3B6DKY7_WHEAT	A0A3B6DKY7	Genome assembly, chromosome: II OS=Triticum aestivum OX=4565 PE=4 SV=1	4	446.969	0.25401	99.044	1.6587e-17	yes	0.95	0.925	0.946	0.998	1.048	1.134
20	AAAAAGDSQAEAAANGGRPK	20	tr|A0A3B6DKY7|A0A3B6DKY7_WHEAT	A0A3B6DKY7	Genome assembly, chromosome: II OS=Triticum aestivum OX=4565 PE=4 SV=1	3	595.622	0.0045254	117.18	1.5081e-22	yes	0.763	1.007	0.845	1.194	1.111	1.081
21	AAAAAGDSQAEAAANGGRPK	20	tr|A0A3B6DKY7|A0A3B6DKY7_WHEAT	A0A3B6DKY7	Genome assembly, chromosome: II OS=Triticum aestivum OX=4565 PE=4 SV=1	3	595.622	-0.1045	76.378	3.7969e-07	yes	0.809	0.916	0.714	1.317	1.019	1.225
22	AAAAAGVETVEDLLPLLIPSAMR	23	tr|A0A3B6GU34|A0A3B6GU34_WHEAT;tr|A0A3B6EI07|A0A3B6EI07_WHEAT;tr|A0A077RYU3|A0A077RYU3_WHEAT	A0A3B6GU34	Cytidine deaminase OS=Triticum aestivum OX=4565 PE=3 SV=1	4	581.819	-0.036646	42.123	0.00033726	yes	1.162	0.752	0.394	1.134	1.395	1.162
23	AAAAAGVETVEDLLPLLIPSAMR	23	tr|A0A3B6GU34|A0A3B6GU34_WHEAT;tr|A0A3B6EI07|A0A3B6EI07_WHEAT;tr|A0A077RYU3|A0A077RYU3_WHEAT	A0A3B6GU34	Cytidine deaminase OS=Triticum aestivum OX=4565 PE=3 SV=1	3	770.091	0.50532	99.407	6.2378e-26	yes	0.728	0.819	1	1.212	1.108	1.132
24	AAAAAGVETVEDLLPLLIPSAMR	23	tr|A0A3B6GU34|A0A3B6GU34_WHEAT;tr|A0A3B6EI07|A0A3B6EI07_WHEAT;tr|A0A077RYU3|A0A077RYU3_WHEAT	A0A3B6GU34	Cytidine deaminase OS=Triticum aestivum OX=4565 PE=3 SV=1	4	577.82	0.22098	60.621	3.0841e-05	yes	0.596	0.481	1.164	1.569	0.885	1.306
25	AAAAATVSSAGGILAMLHEPAEELK	25	tr|A0A3B5ZZ42|A0A3B5ZZ42_WHEAT	A0A3B5ZZ42	26S proteasome non-ATPase regulatory subunit 1 homolog OS=Triticum aestivum OX=4565 PE=3 SV=1	3	803.421	0.77989	25.485	0.012039	yes
26	AAAAAYDYEADPR	13	tr|A0A3B5Z6Q8|A0A3B5Z6Q8_WHEAT;tr|A0A3B5Y8G1|A0A3B5Y8G1_WHEAT;tr|A0A3B6A2B1|A0A3B6A2B1_WHEAT	A0A3B6A2B1	Transmembrane protein 33 homolog OS=Triticum aestivum OX=4565 PE=3 SV=1	2	692.312	-4.3307	68.536	0.0016029	no	0.577	0.865	0.818	1.313	1.297	1.13
27	AAAADPAAAAAPPAAAAPAAPAPAVSLDETK	31	tr|A0A3B6CBJ4|A0A3B6CBJ4_WHEAT	A0A3B6CBJ4	La protein 1 OS=Triticum aestivum OX=4565 PE=4 SV=1	4	674.853	0.23821	67.641	2.2934e-13	yes	0.766	0.676	0.727	1.267	1.39	1.173
28	AAAADPAAAAAPPAAAAPAAPAPAVSLDETK	31	tr|A0A3B6CBJ4|A0A3B6CBJ4_WHEAT	A0A3B6CBJ4	La protein 1 OS=Triticum aestivum OX=4565 PE=4 SV=1	3	899.468	1.089	48.655	2.4151e-05	yes	0.914	0.601	0.625	1.246	1.335	1.279
29	AAAADPAAAAAPPAAAAPAAPAPAVSLDETK	31	tr|A0A3B6CBJ4|A0A3B6CBJ4_WHEAT	A0A3B6CBJ4	La protein 1 OS=Triticum aestivum OX=4565 PE=4 SV=1	5	540.084	-0.40798	62.57	3.0907e-09	yes	0.772	0.663	0.509	1.373	1.299	1.384
30	AAAAEALTAALDENPDK	17	tr|A0A3B6JEL3|A0A3B6JEL3_WHEAT;tr|A0A3B6HY51|A0A3B6HY51_WHEAT;tr|A0A3B6ILK9|A0A3B6ILK9_WHEAT	A0A3B6ILK9	TOG domain-containing protein OS=Triticum aestivum OX=4565 PE=3 SV=1	3	557.613	0.033617	109.79	6.1316e-12	no	0.861	0.757	0.883	1.216	1.046	1.237
31	AAAAEALTAALDENPDK	17	tr|A0A3B6JEL3|A0A3B6JEL3_WHEAT;tr|A0A3B6HY51|A0A3B6HY51_WHEAT;tr|A0A3B6ILK9|A0A3B6ILK9_WHEAT	A0A3B6ILK9	TOG domain-containing protein OS=Triticum aestivum OX=4565 PE=3 SV=1	2	835.915	1.5186	192.85	6.3471e-108	no	0.779	0.766	0.76	1.159	1.208	1.329
32	AAAAEMMYLLEPDK	14	tr|A0A3B6EI96|A0A3B6EI96_WHEAT;tr|A0A3B6EGA3|A0A3B6EGA3_WHEAT;tr|A0A3B6GS17|A0A3B6GS17_WHEAT;tr|A0A3B6GU05|A0A3B6GU05_WHEAT;tr|W5D3D3|W5D3D3_WHEAT;tr|A0A3B6FQP1|A0A3B6FQP1_WHEAT	A0A3B6GS17	N-alpha-acetyltransferase 16, NatA auxiliary subunit OS=Triticum aestivum OX=4565 PE=4 SV=1	3	518.251	0.32672	72.891	0.00013978	no	0.791	0.792	0.754	1.169	1.203	1.291
33	AAAAEMMYLLEPDKK	15	tr|A0A3B6EI96|A0A3B6EI96_WHEAT;tr|A0A3B6EGA3|A0A3B6EGA3_WHEAT;tr|A0A3B6GS17|A0A3B6GS17_WHEAT;tr|A0A3B6GU05|A0A3B6GU05_WHEAT;tr|W5D3D3|W5D3D3_WHEAT;tr|A0A3B6FQP1|A0A3B6FQP1_WHEAT	A0A3B6GS17	N-alpha-acetyltransferase 16, NatA auxiliary subunit OS=Triticum aestivum OX=4565 PE=4 SV=1	3	560.949	0.17227	51.092	0.001929	no
34	AAAAEVSTPSATR	13	tr|A0A3B6JEL3|A0A3B6JEL3_WHEAT;tr|A0A3B6HY51|A0A3B6HY51_WHEAT;tr|A0A3B6ILK9|A0A3B6ILK9_WHEAT	A0A3B6ILK9	TOG domain-containing protein OS=Triticum aestivum OX=4565 PE=3 SV=1	2	616.317	-0.52179	116.51	2.9882e-09	no	0.881	0.9	0.86	1.082	1.133	1.143
35	AAAAHGVALVAPDTSPR	17	tr|W5D6S5|W5D6S5_WHEAT;tr|A0A3B6G0T0|A0A3B6G0T0_WHEAT;tr|A0A3B6EPQ6|A0A3B6EPQ6_WHEAT;tr|A0A3B6FXH2|A0A3B6FXH2_WHEAT;tr|A0A3B6ERE2|A0A3B6ERE2_WHEAT;tr|A0A3B6EQG0|A0A3B6EQG0_WHEAT;tr|A0A3B6H140|A0A3B6H140_WHEAT	A0A3B6H140	S-formylglutathione hydrolase OS=Triticum aestivum OX=4565 PE=3 SV=1	3	535.29	-1.1778	83.37	3.0508e-08	no	0.847	0.765	0.772	1.205	1.075	1.336
36	AAAAHGVALVAPDTSPR	17	tr|W5D6S5|W5D6S5_WHEAT;tr|A0A3B6G0T0|A0A3B6G0T0_WHEAT;tr|A0A3B6EPQ6|A0A3B6EPQ6_WHEAT;tr|A0A3B6FXH2|A0A3B6FXH2_WHEAT;tr|A0A3B6ERE2|A0A3B6ERE2_WHEAT;tr|A0A3B6EQG0|A0A3B6EQG0_WHEAT;tr|A0A3B6H140|A0A3B6H140_WHEAT	A0A3B6H140	S-formylglutathione hydrolase OS=Triticum aestivum OX=4565 PE=3 SV=1	3	535.29	-1.9768	108.63	7.5088e-12	no	0.437	0.623	0.529	1.247	1.56	1.603
37	AAAAHGVALVAPDTSPR	17	tr|W5D6S5|W5D6S5_WHEAT;tr|A0A3B6G0T0|A0A3B6G0T0_WHEAT;tr|A0A3B6EPQ6|A0A3B6EPQ6_WHEAT;tr|A0A3B6FXH2|A0A3B6FXH2_WHEAT;tr|A0A3B6ERE2|A0A3B6ERE2_WHEAT;tr|A0A3B6EQG0|A0A3B6EQG0_WHEAT;tr|A0A3B6H140|A0A3B6H140_WHEAT	A0A3B6H140	S-formylglutathione hydrolase OS=Triticum aestivum OX=4565 PE=3 SV=1	2	802.431		106.6	6.2726e-25	no
38	AAAAHGVALVAPDTSPR	17	tr|W5D6S5|W5D6S5_WHEAT;tr|A0A3B6G0T0|A0A3B6G0T0_WHEAT;tr|A0A3B6EPQ6|A0A3B6EPQ6_WHEAT;tr|A0A3B6FXH2|A0A3B6FXH2_WHEAT;tr|A0A3B6ERE2|A0A3B6ERE2_WHEAT;tr|A0A3B6EQG0|A0A3B6EQG0_WHEAT;tr|A0A3B6H140|A0A3B6H140_WHEAT	A0A3B6H140	S-formylglutathione hydrolase OS=Triticum aestivum OX=4565 PE=3 SV=1	3	535.29	-1.457	90.348	8.7036e-10	no	0.809	0.805	0.725	1.149	1.289	1.223
39	AAAALPVEK	9	tr|A0A3B5XVF8|A0A3B5XVF8_WHEAT	A0A3B5XVF8	Uncharacterized protein OS=Triticum aestivum OX=4565 PE=4 SV=1	2	435.258	-4.1802	67.704	0.015509	yes	0.72	0.703	0.705	1.269	1.217	1.385
40	AAAALPVEK	9	tr|A0A3B5XVF8|A0A3B5XVF8_WHEAT	A0A3B5XVF8	Uncharacterized protein OS=Triticum aestivum OX=4565 PE=4 SV=1	3	290.508	-3.1721	36.381	0.059464	yes	1.091	1.172	0.883	0.963	0.958	0.934
41	AAAALSSEELIR	12	tr|A0A3B6MXE9|A0A3B6MXE9_WHEAT;tr|A0A3B6MYS6|A0A3B6MYS6_WHEAT	A0A3B6MXE9	Ornithine aminotransferase OS=Triticum aestivum OX=4565 GN=OAT-5DL PE=2 SV=1	2	615.838	-1.0561	167.84	3.9019e-48	yes	0.798	0.799	0.858	1.144	1.137	1.263
42	AAAALSSEELIR	12	tr|A0A3B6MXE9|A0A3B6MXE9_WHEAT;tr|A0A3B6MYS6|A0A3B6MYS6_WHEAT	A0A3B6MXE9	Ornithine aminotransferase OS=Triticum aestivum OX=4565 GN=OAT-5DL PE=2 SV=1	3	410.894	-0.60271	136.49	1.5746e-20	yes	0.81	0.733	0.921	1.224	1.01	1.302
43	AAAAMVGHPEWEFPHDSGTYNDTPER	26	tr|A0A3B6IYD4|A0A3B6IYD4_WHEAT;tr|A0A3B6J0P1|A0A3B6J0P1_WHEAT	A0A3B6IYD4	Beta-amylase OS=Triticum aestivum OX=4565 PE=3 SV=1	4	726.069	0.80663	90.1	4.8925e-22	yes	0.881	0.808	0.786	1.244	1.16	1.12
44	AAAAMVGHPEWEFPHDSGTYNDTPER	26	tr|A0A3B6IYD4|A0A3B6IYD4_WHEAT;tr|A0A3B6J0P1|A0A3B6J0P1_WHEAT	A0A3B6IYD4	Beta-amylase OS=Triticum aestivum OX=4565 PE=3 SV=1	4	726.069	-0.17358	116.94	1.3415e-41	yes	1.013	0.85	0.892	1.097	1.032	1.116
45	AAAAMVGHPEWEFPHDSGTYNDTPER	26	tr|A0A3B6IYD4|A0A3B6IYD4_WHEAT;tr|A0A3B6J0P1|A0A3B6J0P1_WHEAT	A0A3B6IYD4	Beta-amylase OS=Triticum aestivum OX=4565 PE=3 SV=1	4	726.069	0.4785	81.65	1.8547e-15	yes	0.848	0.875	0.748	1.243	1.073	1.213
46	AAAAMVGHPEWEFPHDSGTYNDTPER	26	tr|A0A3B6IYD4|A0A3B6IYD4_WHEAT;tr|A0A3B6J0P1|A0A3B6J0P1_WHEAT	A0A3B6IYD4	Beta-amylase OS=Triticum aestivum OX=4565 PE=3 SV=1	4	726.069	-1.4704	115.01	1.7381e-41	yes	0.737	0.883	0.884	1.11	1.099	1.286
47	AAAAMVGHPEWEFPHDSGTYNDTPER	26	tr|A0A3B6IYD4|A0A3B6IYD4_WHEAT;tr|A0A3B6J0P1|A0A3B6J0P1_WHEAT	A0A3B6IYD4	Beta-amylase OS=Triticum aestivum OX=4565 PE=3 SV=1	4	722.07	-0.13875	165.38	2.3519e-88	yes	0.989	0.792	0.874	1.177	1.101	1.067
48	AAAAMVGHPEWEFPHDSGTYNDTPER	26	tr|A0A3B6IYD4|A0A3B6IYD4_WHEAT;tr|A0A3B6J0P1|A0A3B6J0P1_WHEAT	A0A3B6IYD4	Beta-amylase OS=Triticum aestivum OX=4565 PE=3 SV=1	4	722.07	-0.95389	95.153	1.76e-22	yes	0.726	0.81	0.875	1.231	1.119	1.239
49	AAAAMVGHPEWEFPHDSGTYNDTPER	26	tr|A0A3B6IYD4|A0A3B6IYD4_WHEAT;tr|A0A3B6J0P1|A0A3B6J0P1_WHEAT	A0A3B6IYD4	Beta-amylase OS=Triticum aestivum OX=4565 PE=3 SV=1	4	722.07	0.97685	119.41	8.5341e-42	yes	0.896	0.868	0.881	1.041	1.223	1.091
50	AAAAMVGHPEWEFPR	15	tr|A0A3B6U9P0|A0A3B6U9P0_WHEAT;tr|A0A3B6TZ67|A0A3B6TZ67_WHEAT;tr|A0A3B6UA75|A0A3B6UA75_WHEAT;tr|A0A3B6U3W8|A0A3B6U3W8_WHEAT;tr|A0A3B6U3N9|A0A3B6U3N9_WHEAT;tr|A0A3B6KSH4|A0A3B6KSH4_WHEAT	A0A3B6KSH4	Beta-amylase OS=Triticum aestivum OX=4565 PE=3 SV=1	3	562.268	5.1152	81.803	5.8577e-06	no	0.989	0.872	0.899	1.014	1.051	1.174
51	AAAAMVGHPEWEFPR	15	tr|A0A3B6U9P0|A0A3B6U9P0_WHEAT;tr|A0A3B6TZ67|A0A3B6TZ67_WHEAT;tr|A0A3B6UA75|A0A3B6UA75_WHEAT;tr|A0A3B6U3W8|A0A3B6U3W8_WHEAT;tr|A0A3B6U3N9|A0A3B6U3N9_WHEAT;tr|A0A3B6KSH4|A0A3B6KSH4_WHEAT	A0A3B6KSH4	Beta-amylase OS=Triticum aestivum OX=4565 PE=3 SV=1	4	421.953	5.0845	68.277	9.3402e-05	no	0.818	0.716	0.694	1.107	1.349	1.316
52	AAAAMVGHPEWEFPR	15	tr|A0A3B6U9P0|A0A3B6U9P0_WHEAT;tr|A0A3B6TZ67|A0A3B6TZ67_WHEAT;tr|A0A3B6UA75|A0A3B6UA75_WHEAT;tr|A0A3B6U3W8|A0A3B6U3W8_WHEAT;tr|A0A3B6U3N9|A0A3B6U3N9_WHEAT;tr|A0A3B6KSH4|A0A3B6KSH4_WHEAT	A0A3B6KSH4	Beta-amylase OS=Triticum aestivum OX=4565 PE=3 SV=1	2	842.899	5.9109	116.98	6.6866e-11	no	1.162	1.011	1.146	0.829	0.901	0.951
53	AAAAMVGHPEWEFPR	15	tr|A0A3B6U9P0|A0A3B6U9P0_WHEAT;tr|A0A3B6TZ67|A0A3B6TZ67_WHEAT;tr|A0A3B6UA75|A0A3B6UA75_WHEAT;tr|A0A3B6U3W8|A0A3B6U3W8_WHEAT;tr|A0A3B6U3N9|A0A3B6U3N9_WHEAT;tr|A0A3B6KSH4|A0A3B6KSH4_WHEAT	A0A3B6KSH4	Beta-amylase OS=Triticum aestivum OX=4565 PE=3 SV=1	4	421.953	-0.1115	73.877	4.0679e-05	no	0.865	0.761	0.737	1.203	1.199	1.235
54	AAAAMVGHPEWEFPR	15	tr|A0A3B6U9P0|A0A3B6U9P0_WHEAT;tr|A0A3B6TZ67|A0A3B6TZ67_WHEAT;tr|A0A3B6UA75|A0A3B6UA75_WHEAT;tr|A0A3B6U3W8|A0A3B6U3W8_WHEAT;tr|A0A3B6U3N9|A0A3B6U3N9_WHEAT;tr|A0A3B6KSH4|A0A3B6KSH4_WHEAT	A0A3B6KSH4	Beta-amylase OS=Triticum aestivum OX=4565 PE=3 SV=1	2	842.899	0.38481	71.513	0.00044291	no	1.041	1.108	1.09	0.901	0.884	0.975
55	AAAAMVGHPEWEFPR	15	tr|A0A3B6U9P0|A0A3B6U9P0_WHEAT;tr|A0A3B6TZ67|A0A3B6TZ67_WHEAT;tr|A0A3B6UA75|A0A3B6UA75_WHEAT;tr|A0A3B6U3W8|A0A3B6U3W8_WHEAT;tr|A0A3B6U3N9|A0A3B6U3N9_WHEAT;tr|A0A3B6KSH4|A0A3B6KSH4_WHEAT	A0A3B6KSH4	Beta-amylase OS=Triticum aestivum OX=4565 PE=3 SV=1	3	562.268	-0.21661	71.513	7.2451e-05	no	0.971	0.918	1.066	0.628	1.237	1.181
56	AAAAMVGHPEWEFPR	15	tr|A0A3B6U9P0|A0A3B6U9P0_WHEAT;tr|A0A3B6TZ67|A0A3B6TZ67_WHEAT;tr|A0A3B6UA75|A0A3B6UA75_WHEAT;tr|A0A3B6U3W8|A0A3B6U3W8_WHEAT;tr|A0A3B6U3N9|A0A3B6U3N9_WHEAT;tr|A0A3B6KSH4|A0A3B6KSH4_WHEAT	A0A3B6KSH4	Beta-amylase OS=Triticum aestivum OX=4565 PE=3 SV=1	3	562.268	-0.18968	79.639	1.421e-05	no	0.787	0.817	0.922	1.077	1.236	1.162
57	AAAAMVGHPEWEFPR	15	tr|A0A3B6U9P0|A0A3B6U9P0_WHEAT;tr|A0A3B6TZ67|A0A3B6TZ67_WHEAT;tr|A0A3B6UA75|A0A3B6UA75_WHEAT;tr|A0A3B6U3W8|A0A3B6U3W8_WHEAT;tr|A0A3B6U3N9|A0A3B6U3N9_WHEAT;tr|A0A3B6KSH4|A0A3B6KSH4_WHEAT	A0A3B6KSH4	Beta-amylase OS=Triticum aestivum OX=4565 PE=3 SV=1	2	842.899	-2.6531	105.95	4.6763e-07	no	1.208	1.079	1.02	0.853	0.883	0.957
58	AAAAMVGHPEWEFPR	15	tr|A0A3B6U9P0|A0A3B6U9P0_WHEAT;tr|A0A3B6TZ67|A0A3B6TZ67_WHEAT;tr|A0A3B6UA75|A0A3B6UA75_WHEAT;tr|A0A3B6U3W8|A0A3B6U3W8_WHEAT;tr|A0A3B6U3N9|A0A3B6U3N9_WHEAT;tr|A0A3B6KSH4|A0A3B6KSH4_WHEAT	A0A3B6KSH4	Beta-amylase OS=Triticum aestivum OX=4565 PE=3 SV=1	4	421.953	-2.6337	56.569	0.00023764	no	0.57	0.407	1.044	1.664	1.263	1.051
59	AAAAMVGHPEWEFPR	15	tr|A0A3B6U9P0|A0A3B6U9P0_WHEAT;tr|A0A3B6TZ67|A0A3B6TZ67_WHEAT;tr|A0A3B6UA75|A0A3B6UA75_WHEAT;tr|A0A3B6U3W8|A0A3B6U3W8_WHEAT;tr|A0A3B6U3N9|A0A3B6U3N9_WHEAT;tr|A0A3B6KSH4|A0A3B6KSH4_WHEAT	A0A3B6KSH4	Beta-amylase OS=Triticum aestivum OX=4565 PE=3 SV=1	3	562.268	-3.2787	56.286	0.00030408	no
60	AAAAMVGHPEWEFPR	15	tr|A0A3B6U9P0|A0A3B6U9P0_WHEAT;tr|A0A3B6TZ67|A0A3B6TZ67_WHEAT;tr|A0A3B6UA75|A0A3B6UA75_WHEAT;tr|A0A3B6U3W8|A0A3B6U3W8_WHEAT;tr|A0A3B6U3N9|A0A3B6U3N9_WHEAT;tr|A0A3B6KSH4|A0A3B6KSH4_WHEAT	A0A3B6KSH4	Beta-amylase OS=Triticum aestivum OX=4565 PE=3 SV=1	3	562.268	-0.6648	63.727	0.00018142	no	0.951	0.962	0.813	1.089	1.021	1.164
61	AAAAMVGHPEWEFPR	15	tr|A0A3B6U9P0|A0A3B6U9P0_WHEAT;tr|A0A3B6TZ67|A0A3B6TZ67_WHEAT;tr|A0A3B6UA75|A0A3B6UA75_WHEAT;tr|A0A3B6U3W8|A0A3B6U3W8_WHEAT;tr|A0A3B6U3N9|A0A3B6U3N9_WHEAT;tr|A0A3B6KSH4|A0A3B6KSH4_WHEAT	A0A3B6KSH4	Beta-amylase OS=Triticum aestivum OX=4565 PE=3 SV=1	3	562.268	-1.4882	78.814	1.9513e-05	no	1.058	1.012	0.884	1.005	0.912	1.129
62	AAAAMVGHPEWEFPR	15	tr|A0A3B6U9P0|A0A3B6U9P0_WHEAT;tr|A0A3B6TZ67|A0A3B6TZ67_WHEAT;tr|A0A3B6UA75|A0A3B6UA75_WHEAT;tr|A0A3B6U3W8|A0A3B6U3W8_WHEAT;tr|A0A3B6U3N9|A0A3B6U3N9_WHEAT;tr|A0A3B6KSH4|A0A3B6KSH4_WHEAT	A0A3B6KSH4	Beta-amylase OS=Triticum aestivum OX=4565 PE=3 SV=1	3	562.268	-0.59716	69.92	9.4722e-05	no	0.744	0.764	0.872	1.218	1.206	1.195
63	AAAAMVGHPEWEFPR	15	tr|A0A3B6U9P0|A0A3B6U9P0_WHEAT;tr|A0A3B6TZ67|A0A3B6TZ67_WHEAT;tr|A0A3B6UA75|A0A3B6UA75_WHEAT;tr|A0A3B6U3W8|A0A3B6U3W8_WHEAT;tr|A0A3B6U3N9|A0A3B6U3N9_WHEAT;tr|A0A3B6KSH4|A0A3B6KSH4_WHEAT	A0A3B6KSH4	Beta-amylase OS=Triticum aestivum OX=4565 PE=3 SV=1	3	556.937	-0.12339	145	3.1265e-32	no	1.013	1.005	0.839	1.026	0.956	1.162
64	AAAAMVGHPEWEFPR	15	tr|A0A3B6U9P0|A0A3B6U9P0_WHEAT;tr|A0A3B6TZ67|A0A3B6TZ67_WHEAT;tr|A0A3B6UA75|A0A3B6UA75_WHEAT;tr|A0A3B6U3W8|A0A3B6U3W8_WHEAT;tr|A0A3B6U3N9|A0A3B6U3N9_WHEAT;tr|A0A3B6KSH4|A0A3B6KSH4_WHEAT	A0A3B6KSH4	Beta-amylase OS=Triticum aestivum OX=4565 PE=3 SV=1	2	834.901	0.50424	160.78	1.1615e-49	no	1.173	1.159	1.052	0.86	0.887	0.868
65	AAAAMVGHPEWEFPR	15	tr|A0A3B6U9P0|A0A3B6U9P0_WHEAT;tr|A0A3B6TZ67|A0A3B6TZ67_WHEAT;tr|A0A3B6UA75|A0A3B6UA75_WHEAT;tr|A0A3B6U3W8|A0A3B6U3W8_WHEAT;tr|A0A3B6U3N9|A0A3B6U3N9_WHEAT;tr|A0A3B6KSH4|A0A3B6KSH4_WHEAT	A0A3B6KSH4	Beta-amylase OS=Triticum aestivum OX=4565 PE=3 SV=1	4	417.954	0.4569	90.412	6.4352e-07	no	0.988	0.521	0.945	0.93	0.897	1.719
66	AAAAMVGHPEWEFPR	15	tr|A0A3B6U9P0|A0A3B6U9P0_WHEAT;tr|A0A3B6TZ67|A0A3B6TZ67_WHEAT;tr|A0A3B6UA75|A0A3B6UA75_WHEAT;tr|A0A3B6U3W8|A0A3B6U3W8_WHEAT;tr|A0A3B6U3N9|A0A3B6U3N9_WHEAT;tr|A0A3B6KSH4|A0A3B6KSH4_WHEAT	A0A3B6KSH4	Beta-amylase OS=Triticum aestivum OX=4565 PE=3 SV=1	3	556.937	0.19714	42.317	0.0064831	no	0.939	0.776	0.921	1.085	1.083	1.197
67	AAAAMVGHPEWEFPR	15	tr|A0A3B6U9P0|A0A3B6U9P0_WHEAT;tr|A0A3B6TZ67|A0A3B6TZ67_WHEAT;tr|A0A3B6UA75|A0A3B6UA75_WHEAT;tr|A0A3B6U3W8|A0A3B6U3W8_WHEAT;tr|A0A3B6U3N9|A0A3B6U3N9_WHEAT;tr|A0A3B6KSH4|A0A3B6KSH4_WHEAT	A0A3B6KSH4	Beta-amylase OS=Triticum aestivum OX=4565 PE=3 SV=1	3	556.937	-0.093176	52.5	0.00077012	no
68	AAAAMVGHPEWEFPR	15	tr|A0A3B6U9P0|A0A3B6U9P0_WHEAT;tr|A0A3B6TZ67|A0A3B6TZ67_WHEAT;tr|A0A3B6UA75|A0A3B6UA75_WHEAT;tr|A0A3B6U3W8|A0A3B6U3W8_WHEAT;tr|A0A3B6U3N9|A0A3B6U3N9_WHEAT;tr|A0A3B6KSH4|A0A3B6KSH4_WHEAT	A0A3B6KSH4	Beta-amylase OS=Triticum aestivum OX=4565 PE=3 SV=1	3	556.937		92.039	4.1445e-14	no
69	AAAAMVGHPEWEFPR	15	tr|A0A3B6U9P0|A0A3B6U9P0_WHEAT;tr|A0A3B6TZ67|A0A3B6TZ67_WHEAT;tr|A0A3B6UA75|A0A3B6UA75_WHEAT;tr|A0A3B6U3W8|A0A3B6U3W8_WHEAT;tr|A0A3B6U3N9|A0A3B6U3N9_WHEAT;tr|A0A3B6KSH4|A0A3B6KSH4_WHEAT	A0A3B6KSH4	Beta-amylase OS=Triticum aestivum OX=4565 PE=3 SV=1	3	556.937		71.933	2.7486e-08	no
70	AAAAMVGHPEWEFPR	15	tr|A0A3B6U9P0|A0A3B6U9P0_WHEAT;tr|A0A3B6TZ67|A0A3B6TZ67_WHEAT;tr|A0A3B6UA75|A0A3B6UA75_WHEAT;tr|A0A3B6U3W8|A0A3B6U3W8_WHEAT;tr|A0A3B6U3N9|A0A3B6U3N9_WHEAT;tr|A0A3B6KSH4|A0A3B6KSH4_WHEAT	A0A3B6KSH4	Beta-amylase OS=Triticum aestivum OX=4565 PE=3 SV=1	3	556.937	-4.2654	57.034	0.00029558	no	0.657	0.671	0.66	1.289	1.374	1.349
71	AAAAMVGHPEWEFPR	15	tr|A0A3B6U9P0|A0A3B6U9P0_WHEAT;tr|A0A3B6TZ67|A0A3B6TZ67_WHEAT;tr|A0A3B6UA75|A0A3B6UA75_WHEAT;tr|A0A3B6U3W8|A0A3B6U3W8_WHEAT;tr|A0A3B6U3N9|A0A3B6U3N9_WHEAT;tr|A0A3B6KSH4|A0A3B6KSH4_WHEAT	A0A3B6KSH4	Beta-amylase OS=Triticum aestivum OX=4565 PE=3 SV=1	3	556.937	-2.7173	40.941	0.0079747	no	0.969	0.873	0.813	0.948	1.088	1.309
72	AAAAMVGHPEWEFPR	15	tr|A0A3B6U9P0|A0A3B6U9P0_WHEAT;tr|A0A3B6TZ67|A0A3B6TZ67_WHEAT;tr|A0A3B6UA75|A0A3B6UA75_WHEAT;tr|A0A3B6U3W8|A0A3B6U3W8_WHEAT;tr|A0A3B6U3N9|A0A3B6U3N9_WHEAT;tr|A0A3B6KSH4|A0A3B6KSH4_WHEAT	A0A3B6KSH4	Beta-amylase OS=Triticum aestivum OX=4565 PE=3 SV=1	3	556.937	-2.1201	79.639	1.4397e-05	no	0.843	1.219	1.143	1.086	0.74	0.969
73	AAAAMVGHPEWEFPR	15	tr|A0A3B6U9P0|A0A3B6U9P0_WHEAT;tr|A0A3B6TZ67|A0A3B6TZ67_WHEAT;tr|A0A3B6UA75|A0A3B6UA75_WHEAT;tr|A0A3B6U3W8|A0A3B6U3W8_WHEAT;tr|A0A3B6U3N9|A0A3B6U3N9_WHEAT;tr|A0A3B6KSH4|A0A3B6KSH4_WHEAT	A0A3B6KSH4	Beta-amylase OS=Triticum aestivum OX=4565 PE=3 SV=1	2	834.901	-1.5448	97.797	4.1108e-06	no	0.686	1.129	1.276	1.041	0.751	1.116
74	AAAAPLPEELAPEVVEGER	19	tr|A0A3B6DDC6|A0A3B6DDC6_WHEAT	A0A3B6DDC6	Serine decarboxylase OS=Triticum aestivum OX=4565 PE=3 SV=1	3	650.006	-0.68704	52.814	0.00020523	yes
75	AAAAPVAAMTEAEVEELPK	19	tr|W5ET85|W5ET85_WHEAT	W5ET85	Class 2 transcription repressor beta subunit OS=Triticum aestivum OX=4565 PE=4 SV=1	3	633.324	0.1058	82.59	9.2542e-10	yes
76	AAAATTMLDSLPAPLLR	17	tr|A0A3B6CGC5|A0A3B6CGC5_WHEAT	A0A3B6CGC5	Dolichyl-diphosphooligosaccharide--protein glycotransferase OS=Triticum aestivum OX=4565 PE=3 SV=1	3	571.319	-3.8109	74.296	2.768e-06	yes	1.021	0.829	0.682	1.224	1.131	1.113
77	AAAAVDPVEPEK	12	tr|A0A3B6JIA4|A0A3B6JIA4_WHEAT;tr|A0A3B6JJ24|A0A3B6JJ24_WHEAT;tr|A0A3B6HR92|A0A3B6HR92_WHEAT;tr|A0A3B6HUX1|A0A3B6HUX1_WHEAT;tr|A0A3B6IPG1|A0A3B6IPG1_WHEAT;tr|A0A3B6ISR3|A0A3B6ISR3_WHEAT	A0A3B6JIA4	Lactamase_B domain-containing protein OS=Triticum aestivum OX=4565 PE=3 SV=1	3	399.543	-0.03506	99.283	8.1523e-05	no	0.826	0.732	0.747	1.226	1.265	1.204
78	AAAAVDPVEPEK	12	tr|A0A3B6JIA4|A0A3B6JIA4_WHEAT;tr|A0A3B6JJ24|A0A3B6JJ24_WHEAT;tr|A0A3B6HR92|A0A3B6HR92_WHEAT;tr|A0A3B6HUX1|A0A3B6HUX1_WHEAT;tr|A0A3B6IPG1|A0A3B6IPG1_WHEAT;tr|A0A3B6ISR3|A0A3B6ISR3_WHEAT	A0A3B6JIA4	Lactamase_B domain-containing protein OS=Triticum aestivum OX=4565 PE=3 SV=1	2	598.812	-0.22021	122.39	1.3259e-09	no	0.923	0.892	0.893	1.085	1.085	1.121
79	AAAAVDPVEPEK	12	tr|A0A3B6JIA4|A0A3B6JIA4_WHEAT;tr|A0A3B6JJ24|A0A3B6JJ24_WHEAT;tr|A0A3B6HR92|A0A3B6HR92_WHEAT;tr|A0A3B6HUX1|A0A3B6HUX1_WHEAT;tr|A0A3B6IPG1|A0A3B6IPG1_WHEAT;tr|A0A3B6ISR3|A0A3B6ISR3_WHEAT	A0A3B6JIA4	Lactamase_B domain-containing protein OS=Triticum aestivum OX=4565 PE=3 SV=1	4	299.909	-0.37089	81.017	7.3232e-05	no	0.761	0.783	0.853	1.24	1.197	1.165
80	AAAAVLLNK	9	tr|A0A3B5ZRV5|A0A3B5ZRV5_WHEAT	A0A3B5ZRV5	Histidine--tRNA ligase OS=Triticum aestivum OX=4565 PE=3 SV=1	3	290.852	7.8075	66.073	0.004144	yes	0.993	0.931	0.904	1.042	1.036	1.094
81	AAAAVLLNK	9	tr|A0A3B5ZRV5|A0A3B5ZRV5_WHEAT	A0A3B5ZRV5	Histidine--tRNA ligase OS=Triticum aestivum OX=4565 PE=3 SV=1	2	435.774	7.4294	114.28	0.00042153	yes	0.888	0.875	0.867	1.146	1.05	1.175
82	AAADALAAVQLSDR	14	tr|A0A3B6IMB3|A0A3B6IMB3_WHEAT	A0A3B6IMB3	ABC transporter F family member 1 OS=Triticum aestivum OX=4565 PE=4 SV=1	2	686.365		84.62	6.4821e-07	yes
83	AAADCVVPTFK	11	tr|A0A3B6D4V2|A0A3B6D4V2_WHEAT;tr|W5C5K1|W5C5K1_WHEAT;tr|A0A3B6ER80|A0A3B6ER80_WHEAT;tr|A0A3B6AR34|A0A3B6AR34_WHEAT;tr|A0A3B6AQL4|A0A3B6AQL4_WHEAT;tr|A0A3B6G1F9|A0A3B6G1F9_WHEAT;tr|A0A3B6H6P1|A0A3B6H6P1_WHEAT;tr|A0A3B6H699|A0A3B6H699_WHEAT;tr|A0A3B6H293|A0A3B6H293_WHEAT;tr|A0A3B6H3B5|A0A3B6H3B5_WHEAT	A0A3B6AR34	Eukaryotic translation initiation factor 3 subunit M OS=Triticum aestivum OX=4565 PE=3 SV=1	2	589.797	-3.1935	108.56	6.272e-06	no
84	AAADCVVPTFK	11	tr|A0A3B6D4V2|A0A3B6D4V2_WHEAT;tr|W5C5K1|W5C5K1_WHEAT;tr|A0A3B6ER80|A0A3B6ER80_WHEAT;tr|A0A3B6AR34|A0A3B6AR34_WHEAT;tr|A0A3B6AQL4|A0A3B6AQL4_WHEAT;tr|A0A3B6G1F9|A0A3B6G1F9_WHEAT;tr|A0A3B6H6P1|A0A3B6H6P1_WHEAT;tr|A0A3B6H699|A0A3B6H699_WHEAT;tr|A0A3B6H293|A0A3B6H293_WHEAT;tr|A0A3B6H3B5|A0A3B6H3B5_WHEAT	A0A3B6AR34	Eukaryotic translation initiation factor 3 subunit M OS=Triticum aestivum OX=4565 PE=3 SV=1	3	393.534	-2.9488	64.82	0.001379	no	0.675	0.704	0.815	1.302	1.222	1.283
85	AAADDAGAALER	12	tr|A0A3B6TWY3|A0A3B6TWY3_WHEAT;tr|A0A3B6RLQ5|A0A3B6RLQ5_WHEAT;tr|A0A3B6SM44|A0A3B6SM44_WHEAT	A0A3B6TWY3	Conserved oligomeric Golgi complex subunit 7 OS=Triticum aestivum OX=4565 PE=3 SV=1	3	377.519	-1.4241	71.085	0.0003538	yes	0.85	0.876	0.918	1.081	1.194	1.081
86	AAADGTELAGATK	13	tr|A0A3B6JNW8|A0A3B6JNW8_WHEAT;tr|A0A3B6JPA8|A0A3B6JPA8_WHEAT;tr|A0A3B6JMK6|A0A3B6JMK6_WHEAT;tr|A0A3B6JL52|A0A3B6JL52_WHEAT;tr|A0A3B6JM15|A0A3B6JM15_WHEAT;tr|A0A3B6IX53|A0A3B6IX53_WHEAT;tr|A0A3B6IT10|A0A3B6IT10_WHEAT;tr|A0A3B6IUM7|A0A3B6IUM7_WHEAT;tr|A0A3B6IUM1|A0A3B6IUM1_WHEAT;tr|A0A3B6IWE7|A0A3B6IWE7_WHEAT	A0A3B6IX53	YTH domain-containing protein OS=Triticum aestivum OX=4565 PE=4 SV=1	2	588.299	-1.9188	161.21	5.2032e-40	no	0.9	0.859	0.809	1.188	1.106	1.138
87	AAADGWCHMDIR	12	tr|A0A3B6MRQ0|A0A3B6MRQ0_WHEAT;tr|A0A3B6KGJ9|A0A3B6KGJ9_WHEAT;tr|A0A3B6LM32|A0A3B6LM32_WHEAT;tr|A0A3B6MQ19|A0A3B6MQ19_WHEAT;tr|A0A3B6LLU0|A0A3B6LLU0_WHEAT;tr|A0A3B6MR69|A0A3B6MR69_WHEAT;tr|A0A3B6LLR5|A0A3B6LLR5_WHEAT;tr|A0A3B6LK77|A0A3B6LK77_WHEAT	A0A3B6MRQ0	AMP-binding domain-containing protein OS=Triticum aestivum OX=4565 PE=3 SV=1	3	473.536	-0.0094068	51.286	0.0046993	yes	0.823	0.751	0.748	1.101	1.02	1.556
88	AAADQPATAPPPTAQPK	17	tr|Q6KCK6|Q6KCK6_WHEAT	Q6KCK6	Putative calcium-dependent protein kinase OS=Triticum aestivum OX=4565 GN=cdpk1 PE=2 SV=1	3	544.618	-0.44457	82.663	3.3998e-08	yes	0.807	0.852	0.944	1.054	1.239	1.103
89	AAADSDAVWAR	11	tr|A0A3B6PTD8|A0A3B6PTD8_WHEAT;tr|A0A3B6QKF5|A0A3B6QKF5_WHEAT;tr|A0A3B6QKP7|A0A3B6QKP7_WHEAT	A0A3B6PTD8	F-box domain-containing protein OS=Triticum aestivum OX=4565 PE=4 SV=1	2	566.773	-0.12869	96.604	0.00025719	no	0.779	0.785	0.83	1.2	1.177	1.228
90	AAADTTIPFLEQLFSER	17	tr|A0A3B5YVF2|A0A3B5YVF2_WHEAT;tr|A0A3B5ZSQ0|A0A3B5ZSQ0_WHEAT;tr|A0A3B5XYA0|A0A3B5XYA0_WHEAT;tr|A0A3B5ZTU4|A0A3B5ZTU4_WHEAT;tr|A0A3B5XYB5|A0A3B5XYB5_WHEAT;tr|A0A3B5ZTZ0|A0A3B5ZTZ0_WHEAT;tr|A0A3B5YWU0|A0A3B5YWU0_WHEAT;tr|A0A3B5XY02|A0A3B5XY02_WHEAT;tr|A0A3B5XY00|A0A3B5XY00_WHEAT	A0A3B5YVF2	Exportin-4 OS=Triticum aestivum OX=4565 PE=3 SV=1	3	636.995	0.41685	79.347	6.6352e-07	yes
91	AAAEAAEDVLK	11	tr|A0A3B6AZV8|A0A3B6AZV8_WHEAT;tr|A0A3B6B161|A0A3B6B161_WHEAT;tr|A0A3B6B0D1|A0A3B6B0D1_WHEAT;tr|A0A3B6C8D8|A0A3B6C8D8_WHEAT;tr|A0A3B6C8J4|A0A3B6C8J4_WHEAT;tr|A0A3B6DF85|A0A3B6DF85_WHEAT;tr|A0A3B6CAW6|A0A3B6CAW6_WHEAT;tr|A0A3B6DEL0|A0A3B6DEL0_WHEAT	A0A3B6AZV8	RRM domain-containing protein OS=Triticum aestivum OX=4565 PE=4 SV=1	3	363.193	-0.31324	72.2	0.00072073	yes	0.683	0.716	0.645	1.318	1.253	1.385
92	AAAEAAEDVLK	11	tr|A0A3B6AZV8|A0A3B6AZV8_WHEAT;tr|A0A3B6B161|A0A3B6B161_WHEAT;tr|A0A3B6B0D1|A0A3B6B0D1_WHEAT;tr|A0A3B6C8D8|A0A3B6C8D8_WHEAT;tr|A0A3B6C8J4|A0A3B6C8J4_WHEAT;tr|A0A3B6DF85|A0A3B6DF85_WHEAT;tr|A0A3B6CAW6|A0A3B6CAW6_WHEAT;tr|A0A3B6DEL0|A0A3B6DEL0_WHEAT	A0A3B6AZV8	RRM domain-containing protein OS=Triticum aestivum OX=4565 PE=4 SV=1	2	544.285	-1.2625	140.24	5.7972e-16	yes	0.676	0.687	0.709	1.314	1.272	1.342
93	AAAEAAFHR	9	tr|A0A3B6C600|A0A3B6C600_WHEAT;tr|A0A3B6C3F5|A0A3B6C3F5_WHEAT;tr|A0A3B6C3N4|A0A3B6C3N4_WHEAT;tr|A0A3B6DA84|A0A3B6DA84_WHEAT;tr|A0A3B6DAC4|A0A3B6DAC4_WHEAT	A0A3B6C600	Importin N-terminal domain-containing protein OS=Triticum aestivum OX=4565 PE=4 SV=1	3	315.163	-1.5875	111.74	0.00012809	no	0.831	0.633	0.994	1.164	1.008	1.37
94	AAAEAAFHR	9	tr|A0A3B6C600|A0A3B6C600_WHEAT;tr|A0A3B6C3F5|A0A3B6C3F5_WHEAT;tr|A0A3B6C3N4|A0A3B6C3N4_WHEAT;tr|A0A3B6DA84|A0A3B6DA84_WHEAT;tr|A0A3B6DAC4|A0A3B6DAC4_WHEAT	A0A3B6C600	Importin N-terminal domain-containing protein OS=Triticum aestivum OX=4565 PE=4 SV=1	3	315.163	-0.33393	99.442	0.00045337	no	0.946	0.788	0.883	1.05	0.86	1.474
95	AAAEAAFHR	9	tr|A0A3B6C600|A0A3B6C600_WHEAT;tr|A0A3B6C3F5|A0A3B6C3F5_WHEAT;tr|A0A3B6C3N4|A0A3B6C3N4_WHEAT;tr|A0A3B6DA84|A0A3B6DA84_WHEAT;tr|A0A3B6DAC4|A0A3B6DAC4_WHEAT	A0A3B6C600	Importin N-terminal domain-containing protein OS=Triticum aestivum OX=4565 PE=4 SV=1	2	472.241	-0.29255	110.76	0.00060683	no	0.907	0.752	0.799	1.196	1.222	1.124
96	AAAEAAFHR	9	tr|A0A3B6C600|A0A3B6C600_WHEAT;tr|A0A3B6C3F5|A0A3B6C3F5_WHEAT;tr|A0A3B6C3N4|A0A3B6C3N4_WHEAT;tr|A0A3B6DA84|A0A3B6DA84_WHEAT;tr|A0A3B6DAC4|A0A3B6DAC4_WHEAT	A0A3B6C600	Importin N-terminal domain-containing protein OS=Triticum aestivum OX=4565 PE=4 SV=1	3	315.163	-0.2084	80.219	0.00088907	no
97	AAAEASPATMAAVR	14	tr|A0A3B6DMV5|A0A3B6DMV5_WHEAT;tr|A0A3B6B7Q9|A0A3B6B7Q9_WHEAT;tr|A0A3B6CHQ1|A0A3B6CHQ1_WHEAT	A0A3B6DMV5	UBP1-associated protein 2B OS=Triticum aestivum OX=4565 PE=4 SV=1	3	444.891	-0.70407	50.088	0.0023751	yes	0.995	0.832	0.829	1.12	1.064	1.159
98	AAAEASPATMAAVR	14	tr|A0A3B6DMV5|A0A3B6DMV5_WHEAT;tr|A0A3B6B7Q9|A0A3B6B7Q9_WHEAT;tr|A0A3B6CHQ1|A0A3B6CHQ1_WHEAT	A0A3B6DMV5	UBP1-associated protein 2B OS=Triticum aestivum OX=4565 PE=4 SV=1	2	658.835	-1.3366	94.673	4.0862e-05	yes	0.807	0.817	0.814	1.146	1.163	1.253
99	AAAEGALPVLGHR	13	tr|A0A3B5ZZG7|A0A3B5ZZG7_WHEAT;tr|A0A3B5Y4W8|A0A3B5Y4W8_WHEAT;tr|A0A3B5Z2H5|A0A3B5Z2H5_WHEAT	A0A3B5ZZG7	6-phosphogluconate dehydrogenase, decarboxylating OS=Triticum aestivum OX=4565 PE=3 SV=1	3	421.239	-3.0439	99.752	3.0214e-05	yes	0.672	0.728	0.699	1.224	1.246	1.431
100	AAAEGDEPVQLK	12	tr|A0A3B6AT01|A0A3B6AT01_WHEAT;tr|A0A1D5UWX6|A0A1D5UWX6_WHEAT;tr|A0A3B6C1P8|A0A3B6C1P8_WHEAT;tr|A0A3B6C1K9|A0A3B6C1K9_WHEAT;tr|A0A3B6C1M8|A0A3B6C1M8_WHEAT	A0A3B6AT01	TPR_REGION domain-containing protein OS=Triticum aestivum OX=4565 PE=4 SV=1	2	614.314	0.44124	174.05	3.4047e-49	yes	0.759	0.738	0.716	1.282	1.281	1.223
101	AAAEGLPR	8	tr|A0A3B6S9Y3|A0A3B6S9Y3_WHEAT;tr|A0A3B6TLX7|A0A3B6TLX7_WHEAT;tr|A0A3B6RFG7|A0A3B6RFG7_WHEAT	A0A3B6TLX7	Abhydrolase_3 domain-containing protein OS=Triticum aestivum OX=4565 PE=4 SV=1	2	392.719	-0.62923	65.156	0.045499	no	1.22	1.171	1.112	0.792	0.876	0.829
102	AAAELFDK	8	tr|A0A3B6HUX8|A0A3B6HUX8_WHEAT;tr|A0A3B6JKY3|A0A3B6JKY3_WHEAT;tr|A0A3B6JI46|A0A3B6JI46_WHEAT;tr|A0A3B6IU50|A0A3B6IU50_WHEAT;tr|A0A3B6ITF1|A0A3B6ITF1_WHEAT	A0A3B6IU50	PKS_AT domain-containing protein OS=Triticum aestivum OX=4565 PE=4 SV=1	2	432.727	-1.6322	93.649	0.010746	no	0.937	0.824	0.894	1.179	1.062	1.105
103	AAAEVCEESIPGMR	14	tr|A0A3B6EUE7|A0A3B6EUE7_WHEAT	A0A3B6EUE7	NAD(P)H dehydrogenase (quinone) OS=Triticum aestivum OX=4565 PE=4 SV=1	3	512.566	0.22714	53.869	0.0012591	yes	0.599	0.789	0.783	1.299	1.369	1.161
104	AAAEVCEESIPGMR	14	tr|A0A3B6EUE7|A0A3B6EUE7_WHEAT	A0A3B6EUE7	NAD(P)H dehydrogenase (quinone) OS=Triticum aestivum OX=4565 PE=4 SV=1	2	768.345	0.061161	59.155	0.0037668	yes	0.866	0.701	0.701	1.234	1.259	1.239
105	AAAEVCEESIPGMR	14	tr|A0A3B6EUE7|A0A3B6EUE7_WHEAT	A0A3B6EUE7	NAD(P)H dehydrogenase (quinone) OS=Triticum aestivum OX=4565 PE=4 SV=1	2	760.348	0.069979	94.717	4.0915e-05	yes	0.789	0.814	0.852	1.246	1.117	1.181
106	AAAEYALGTFNGQMMPNVEQVFK	23	tr|A0A2X0SN42|A0A2X0SN42_WHEAT;tr|A0A3B6DAS7|A0A3B6DAS7_WHEAT;tr|A0A3B6DBW4|A0A3B6DBW4_WHEAT;tr|A0A3B6C4C9|A0A3B6C4C9_WHEAT;tr|A0A3B6DBF7|A0A3B6DBF7_WHEAT;tr|A0A3B6DEJ7|A0A3B6DEJ7_WHEAT;tr|A0A3B6C4F6|A0A3B6C4F6_WHEAT;tr|A0A3B6C4P1|A0A3B6C4P1_WHEAT;tr|A0A3B6C704|A0A3B6C704_WHEAT;tr|A0A3B6AWP4|A0A3B6AWP4_WHEAT;tr|A0A3B6AXL9|A0A3B6AXL9_WHEAT;tr|A0A3B6AWC4|A0A3B6AWC4_WHEAT	A0A3B6AWP4	Polyadenylate-binding protein RBP45-like OS=Triticum aestivum OX=4565 PE=4 SV=1	3	845.391		53.033	8.5266e-11	no
107	AAAEYDLPLVGNK	13	tr|A0A3B6B0I4|A0A3B6B0I4_WHEAT;tr|A0A0C4BJ55|A0A0C4BJ55_WHEAT;sp|P80602|BAS1_WHEAT	A0A3B6B0I4	Thioredoxin-dependent peroxiredoxin OS=Triticum aestivum OX=4565 PE=4 SV=1	2	680.859	0.10589	99.5	0.00013569	yes	0.86	1.038	0.944	1.113	1.034	1.011
108	AAAEYDLPLVGNK	13	tr|A0A3B6B0I4|A0A3B6B0I4_WHEAT;tr|A0A0C4BJ55|A0A0C4BJ55_WHEAT;sp|P80602|BAS1_WHEAT	A0A3B6B0I4	Thioredoxin-dependent peroxiredoxin OS=Triticum aestivum OX=4565 PE=4 SV=1	3	454.242	-0.37887	74.611	0.00017955	yes	0.982	0.998	1.139	0.951	1.002	0.928
109	AAAEYDLPLVGNK	13	tr|A0A3B6B0I4|A0A3B6B0I4_WHEAT;tr|A0A0C4BJ55|A0A0C4BJ55_WHEAT;sp|P80602|BAS1_WHEAT	A0A3B6B0I4	Thioredoxin-dependent peroxiredoxin OS=Triticum aestivum OX=4565 PE=4 SV=1	2	680.859	-0.13295	155.08	4.8416e-33	yes	0.993	0.876	0.884	1.055	1.036	1.156
110	AAAFDGGTR	9	tr|A0A3B6EFE5|A0A3B6EFE5_WHEAT;tr|W5CU52|W5CU52_WHEAT;tr|A0A3B6GUE0|A0A3B6GUE0_WHEAT	A0A3B6EFE5	Zinc finger CCCH domain-containing protein 58 OS=Triticum aestivum OX=4565 PE=4 SV=1	2	433.212	-0.44807	81.95	0.0034966	yes	0.774	0.742	0.789	1.264	1.205	1.225
111	AAAFLQLVK	9	tr|A0A3B6LGH7|A0A3B6LGH7_WHEAT;tr|A0A3B6LGY0|A0A3B6LGY0_WHEAT;tr|A0A3B6MMF5|A0A3B6MMF5_WHEAT;tr|A0A3B6MLD1|A0A3B6MLD1_WHEAT	A0A3B6MMF5	TPR_REGION domain-containing protein OS=Triticum aestivum OX=4565 PE=4 SV=1	2	480.797	-2.4862	135.83	3.1803e-07	no
112	AAAGEEAGEESGAALAK	17	tr|A0A3B6MRT6|A0A3B6MRT6_WHEAT	A0A3B6MRT6	TPT domain-containing protein OS=Triticum aestivum OX=4565 PE=4 SV=1	3	511.246	-1.44	133.48	2.6654e-27	yes	0.839	0.694	0.731	1.203	1.281	1.252
113	AAAGGAEAELDAIGGNLWK	19	tr|A0A3B6PQ68|A0A3B6PQ68_WHEAT	A0A3B6PQ68	Glycosyltransferase OS=Triticum aestivum OX=4565 PE=3 SV=1	3	605.307	0.32477	75.018	1.8942e-07	yes	0.818	0.603	0.79	1.241	1.311	1.237
114	AAAGLANLETK	11	tr|A0A3B6KS35|A0A3B6KS35_WHEAT;tr|A0A3B6JQ60|A0A3B6JQ60_WHEAT;tr|A0A3B6IVW0|A0A3B6IVW0_WHEAT	A0A3B6KS35	PCI domain-containing protein OS=Triticum aestivum OX=4565 PE=4 SV=1	3	353.533	-3.3384	67.334	0.0011548	yes	0.781	0.626	0.809	1.294	1.234	1.256
115	AAAGLGAAASLLSASLYTVDGGER	24	tr|A0A2X0S7E3|A0A2X0S7E3_WHEAT;tr|A0A3B6B1E4|A0A3B6B1E4_WHEAT;tr|A0A3B6C8B0|A0A3B6C8B0_WHEAT	A0A2X0S7E3	Prohibitin OS=Triticum aestivum OX=4565 GN=CAMPLR22A2D_LOCUS3278 PE=3 SV=1	3	741.053	-0.35224	103.92	5.9094e-27	no	0.84	0.632	0.791	1.1	1.368	1.27
116	AAAHQALDPGAR	12	tr|A0A3B6C3L3|A0A3B6C3L3_WHEAT;tr|A0A3B6AUH2|A0A3B6AUH2_WHEAT	A0A3B6C3L3	Cysteine protease RD19D OS=Triticum aestivum OX=4565 PE=3 SV=1	3	393.207	0.80472	35.594	0.040872	yes
117	AAAIADIPR	9	tr|A0A3B6ENW8|A0A3B6ENW8_WHEAT;tr|A0A3B6H4R5|A0A3B6H4R5_WHEAT	A0A3B6H4R5	2-hydroxyacyl-CoA lyase OS=Triticum aestivum OX=4565 PE=3 SV=1	2	449.261	0.5045	74.92	0.0070252	no
118	AAAIQSGGDGPANVNR	16	tr|A0A3B6NT35|A0A3B6NT35_WHEAT;tr|A0A3B6NU06|A0A3B6NU06_WHEAT;tr|A0A3B6QK64|A0A3B6QK64_WHEAT;tr|A0A3B6NSW4|A0A3B6NSW4_WHEAT;tr|A0A3B6PR25|A0A3B6PR25_WHEAT;tr|A0A3B6PMX1|A0A3B6PMX1_WHEAT;tr|A0A3B6PNW2|A0A3B6PNW2_WHEAT;tr|A0A3B6PPJ4|A0A3B6PPJ4_WHEAT;tr|A0A3B6QK88|A0A3B6QK88_WHEAT;tr|A0A3B6QH08|A0A3B6QH08_WHEAT	A0A3B6NT35	Clustered mitochondria protein homolog OS=Triticum aestivum OX=4565 PE=3 SV=1	2	749.374	-0.89785	114.27	2.0455e-10	no	0.794	0.822	0.785	1.084	1.209	1.307
119	AAALAFEK	8	tr|A0A3B6JGN0|A0A3B6JGN0_WHEAT;tr|A0A3B6JH39|A0A3B6JH39_WHEAT;tr|A0A3B6HX54|A0A3B6HX54_WHEAT;tr|A0A3B6IMK6|A0A3B6IMK6_WHEAT	A0A3B6JGN0	ATP-dependent (S)-NAD(P)H-hydrate dehydratase OS=Triticum aestivum OX=4565 PE=3 SV=1	3	274.157		60.76	0.011563	no
120	AAALLDVSPVTDVTAISEPR	20	tr|A0A3B6LW11|A0A3B6LW11_WHEAT;tr|A0A3B6I2U5|A0A3B6I2U5_WHEAT;tr|A0A3B6N273|A0A3B6N273_WHEAT	A0A3B6LW11	Electron transfer flavoprotein subunit alpha OS=Triticum aestivum OX=4565 PE=3 SV=1	3	675.7	-0.41818	124.63	2.1071e-29	no	0.821	0.66	0.816	1.414	1.229	1.06
121	AAALLDVSPVTDVTAISEPR	20	tr|A0A3B6LW11|A0A3B6LW11_WHEAT;tr|A0A3B6I2U5|A0A3B6I2U5_WHEAT;tr|A0A3B6N273|A0A3B6N273_WHEAT	A0A3B6LW11	Electron transfer flavoprotein subunit alpha OS=Triticum aestivum OX=4565 PE=3 SV=1	2	1013.05	0.63226	91.589	2.5492e-15	no	0.89	0.926	0.798	1.02	1.152	1.214
122	AAALLDVSPVTDVTAISEPR	20	tr|A0A3B6LW11|A0A3B6LW11_WHEAT;tr|A0A3B6I2U5|A0A3B6I2U5_WHEAT;tr|A0A3B6N273|A0A3B6N273_WHEAT	A0A3B6LW11	Electron transfer flavoprotein subunit alpha OS=Triticum aestivum OX=4565 PE=3 SV=1	4	507.027	0.044175	36.207	0.0031493	no	0.46	1.218	0.482	1.219	1.13	1.491
123	AAALNHHAAAFPLPAGADLSR	21	tr|A0A3B6RHJ8|A0A3B6RHJ8_WHEAT	A0A3B6RHJ8	Nicalin OS=Triticum aestivum OX=4565 PE=3 SV=1	4	518.526	-0.79848	63.447	1.248e-05	no	0.874	0.706	0.725	1.184	1.2	1.31
124	AAALQTALIK	10	tr|A0A3B6HVW2|A0A3B6HVW2_WHEAT;tr|A0A3B6INI3|A0A3B6INI3_WHEAT;tr|A0A3B6JJJ7|A0A3B6JJJ7_WHEAT;tr|A0A3B6JJ36|A0A3B6JJ36_WHEAT;tr|A0A3B6IRQ5|A0A3B6IRQ5_WHEAT	A0A3B6INI3	RNA helicase OS=Triticum aestivum OX=4565 PE=4 SV=1	2	500.313	7.8089	107.06	2.0757e-06	no	0.834	0.764	0.768	1.139	1.246	1.249
125	AAANDMAPPK	10	tr|A0A3B6KIC4|A0A3B6KIC4_WHEAT;tr|A0A3B6KHQ2|A0A3B6KHQ2_WHEAT;tr|A0A3B6LJS2|A0A3B6LJS2_WHEAT;tr|A0A3B6LLC8|A0A3B6LLC8_WHEAT;tr|A0A3B6LLM1|A0A3B6LLM1_WHEAT;tr|A0A3B6MQZ0|A0A3B6MQZ0_WHEAT	A0A3B6LJS2	Proton pump-interactor 1 OS=Triticum aestivum OX=4565 PE=4 SV=1	3	334.496	-1.8711	60.102	0.0041592	no	0.851	0.845	0.824	1.117	1.177	1.186
126	AAANDMAPPK	10	tr|A0A3B6KIC4|A0A3B6KIC4_WHEAT;tr|A0A3B6KHQ2|A0A3B6KHQ2_WHEAT;tr|A0A3B6LJS2|A0A3B6LJS2_WHEAT;tr|A0A3B6LLC8|A0A3B6LLC8_WHEAT;tr|A0A3B6LLM1|A0A3B6LLM1_WHEAT;tr|A0A3B6MQZ0|A0A3B6MQZ0_WHEAT	A0A3B6LJS2	Proton pump-interactor 1 OS=Triticum aestivum OX=4565 PE=4 SV=1	3	334.496		42.718	0.018804	no
127	AAANDMAPPK	10	tr|A0A3B6KIC4|A0A3B6KIC4_WHEAT;tr|A0A3B6KHQ2|A0A3B6KHQ2_WHEAT;tr|A0A3B6LJS2|A0A3B6LJS2_WHEAT;tr|A0A3B6LLC8|A0A3B6LLC8_WHEAT;tr|A0A3B6LLM1|A0A3B6LLM1_WHEAT;tr|A0A3B6MQZ0|A0A3B6MQZ0_WHEAT	A0A3B6LJS2	Proton pump-interactor 1 OS=Triticum aestivum OX=4565 PE=4 SV=1	3	329.164	-0.62584	58.699	0.0048712	no	0.866	0.917	0.828	1.131	1.046	1.213
128	AAANDMAPPK	10	tr|A0A3B6KIC4|A0A3B6KIC4_WHEAT;tr|A0A3B6KHQ2|A0A3B6KHQ2_WHEAT;tr|A0A3B6LJS2|A0A3B6LJS2_WHEAT;tr|A0A3B6LLC8|A0A3B6LLC8_WHEAT;tr|A0A3B6LLM1|A0A3B6LLM1_WHEAT;tr|A0A3B6MQZ0|A0A3B6MQZ0_WHEAT	A0A3B6LJS2	Proton pump-interactor 1 OS=Triticum aestivum OX=4565 PE=4 SV=1	2	493.242	-1.2289	97.734	0.00055	no	0.887	0.944	0.879	1.107	1.121	1.062
129	AAANTYCQLLSSQSDNNVR	19	tr|A0A3B6GUZ6|A0A3B6GUZ6_WHEAT;tr|A0A3B6EGX8|A0A3B6EGX8_WHEAT;tr|A0A3B6EIT8|A0A3B6EIT8_WHEAT	A0A3B6GUZ6	Coatomer subunit beta OS=Triticum aestivum OX=4565 PE=4 SV=1	3	704.664	-2.5809	69.361	4.7215e-06	yes	0.854	0.805	0.807	1.219	1.127	1.188
130	AAAPADDGIHEELPASAQNGR	21	tr|A0A3B6EH00|A0A3B6EH00_WHEAT	A0A3B6EH00	GST N-terminal domain-containing protein OS=Triticum aestivum OX=4565 PE=4 SV=1	3	697.335	-0.50498	83.393	2.7124e-12	yes	0.907	0.778	0.771	1.307	1.122	1.115
131	AAAPAGSGGELLYCGATNFDAINR	24	tr|A0A3B6CE67|A0A3B6CE67_WHEAT;tr|A0A3B6CE64|A0A3B6CE64_WHEAT;tr|A0A3B6CGI4|A0A3B6CGI4_WHEAT	A0A3B6CE67	Protein RCC2 OS=Triticum aestivum OX=4565 PE=4 SV=1	3	799.381	-0.66894	70.994	2.5665e-07	yes
132	AAAPGAAEGATGQPK	15	tr|I3NV43|I3NV43_WHEAT	I3NV43	Centromeric histone 3 OS=Triticum aestivum OX=4565 GN=CENH3 PE=2 SV=1	3	432.89	-0.34135	65.043	0.00016503	yes	0.873	1.094	0.823	1.023	1.079	1.109
133	AAAPGAVPEGAAVR	14	tr|A0A3B6RBU0|A0A3B6RBU0_WHEAT;tr|A0A3B6TLY2|A0A3B6TLY2_WHEAT	A0A3B6RBU0	Pyr_redox_2 domain-containing protein OS=Triticum aestivum OX=4565 PE=4 SV=1	2	618.838	-0.86031	120.59	2.3851e-10	no	0.962	1.033	0.953	0.941	0.991	1.12
134	AAAPGAVPEGAAVR	14	tr|A0A3B6RBU0|A0A3B6RBU0_WHEAT;tr|A0A3B6TLY2|A0A3B6TLY2_WHEAT	A0A3B6RBU0	Pyr_redox_2 domain-containing protein OS=Triticum aestivum OX=4565 PE=4 SV=1	2	618.838	-0.67692	57.034	0.0032648	no	0.862	0.872	0.864	1.152	1.115	1.135
135	AAAPGGAEGATGQPK	15	tr|I3NV44|I3NV44_WHEAT	I3NV44	Centromeric histone 3 OS=Triticum aestivum OX=4565 GN=CENH3 PE=2 SV=1	3	428.218	0.19196	42.785	0.0059762	yes	0.904	0.935	0.871	1.141	1.051	1.098
136	AAAPQPAR	8	tr|A0A3B6R6K3|A0A3B6R6K3_WHEAT;tr|A0A3B6TB89|A0A3B6TB89_WHEAT	A0A3B6TB89	BAG family molecular chaperone regulator 7 OS=Triticum aestivum OX=4565 PE=4 SV=1	2	391.219	-0.14567	62.659	0.055278	no	0.813	0.815	0.702	1.253	1.171	1.246
137	AAAPSVSDDLVLR	13	tr|A0A3B6GLD6|A0A3B6GLD6_WHEAT;tr|A0A3B6EDF7|A0A3B6EDF7_WHEAT;tr|A0A077RPB8|A0A077RPB8_WHEAT	A0A3B6GLD6	Protein ABCI7, chloroplastic OS=Triticum aestivum OX=4565 PE=4 SV=1	2	657.357	0.072037	94.122	0.00013664	yes	0.754	0.82	0.827	1.176	1.169	1.256
138	AAAQTEDGPCVTFVGPGGAGNFVK	24	tr|A0A3B5ZZG7|A0A3B5ZZG7_WHEAT;tr|A0A3B5Y4W8|A0A3B5Y4W8_WHEAT;tr|A0A3B5Z2H5|A0A3B5Z2H5_WHEAT	A0A3B5ZZG7	6-phosphogluconate dehydrogenase, decarboxylating OS=Triticum aestivum OX=4565 PE=3 SV=1	4	588.284	0.25357	75.773	7.4308e-10	yes	1.009	0.758	0.835	1.112	1.175	1.112
139	AAASADAQNVSPVEQKPQK	19	tr|A0A3B6TPY8|A0A3B6TPY8_WHEAT;tr|A0A3B6SCH7|A0A3B6SCH7_WHEAT;tr|A0A3B6RHD4|A0A3B6RHD4_WHEAT;tr|A0A3B6TDB2|A0A3B6TDB2_WHEAT;tr|A0A3B6SHZ0|A0A3B6SHZ0_WHEAT;tr|A0A3B6RDT7|A0A3B6RDT7_WHEAT;tr|A0A3B6THY6|A0A3B6THY6_WHEAT;tr|A0A3B6RHB4|A0A3B6RHB4_WHEAT;tr|A0A3B6RD87|A0A3B6RD87_WHEAT	A0A3B6TPY8	Homeobox domain-containing protein OS=Triticum aestivum OX=4565 PE=4 SV=1	4	485.502	-1.2554	43.955	0.0022767	yes	0.887	0.734	0.883	1.108	1.142	1.246
140	AAASGLNVDAGLK	13	tr|A0A3B6B850|A0A3B6B850_WHEAT	A0A3B6B850	Glycerol kinase OS=Triticum aestivum OX=4565 GN=NHO1-2A PE=2 SV=1	2	593.825	-2.2012	127.32	2.3938e-14	yes	0.823	0.792	0.779	1.248	1.128	1.229
141	AAASSATSVHDFTVK	15	tr|A0A1D5UGB6|A0A1D5UGB6_WHEAT;tr|A0A3B6CB61|A0A3B6CB61_WHEAT	A0A1D5UGB6	Glutathione peroxidase OS=Triticum aestivum OX=4565 GN=PHGPX6 PE=2 SV=1	3	511.923	-3.8136	68.972	0.00015946	no	0.817	0.913	0.917	1.2	1.08	1.073
142	AAATATAATVAVAGNGGGK	19	tr|A0A3B6H2I2|A0A3B6H2I2_WHEAT	A0A3B6H2I2	Transmembrane protein OS=Triticum aestivum OX=4565 PE=4 SV=1	3	520.606	-0.84172	69.805	1.0084e-05	yes
143	AAAVAAANEVAR	12	tr|A0A3B6TH58|A0A3B6TH58_WHEAT	A0A3B6TH58	WD_REPEATS_REGION domain-containing protein OS=Triticum aestivum OX=4565 PE=4 SV=1	2	557.304	-2.7271	77.674	0.00068281	yes	0.869	0.891	0.99	1.049	1.094	1.108
144	AAAVAAANEVAR	12	tr|A0A3B6TH58|A0A3B6TH58_WHEAT	A0A3B6TH58	WD_REPEATS_REGION domain-containing protein OS=Triticum aestivum OX=4565 PE=4 SV=1	2	557.304	-0.58263	117.79	6.9544e-09	yes	0.822	0.791	0.764	1.289	1.234	1.1
145	AAAVAAANEVAR	12	tr|A0A3B6TH58|A0A3B6TH58_WHEAT	A0A3B6TH58	WD_REPEATS_REGION domain-containing protein OS=Triticum aestivum OX=4565 PE=4 SV=1	3	371.872	-0.15278	75.819	0.00019587	yes	1.014	0.494	0.895	1.118	1.149	1.331
146	AAAVAAGDAAAAGIK	15	tr|A0A3B6IMV8|A0A3B6IMV8_WHEAT	A0A3B6IMV8	X8 domain-containing protein OS=Triticum aestivum OX=4565 PE=3 SV=1	3	409.895	-0.8352	59.227	0.00025896	yes	0.929	0.732	0.86	1.109	1.16	1.211
147	AAAVAALSSVLTAEQSGSSDNLK	23	tr|A0A3B6FX74|A0A3B6FX74_WHEAT;tr|A0A077S159|A0A077S159_WHEAT;tr|A0A3B6FY45|A0A3B6FY45_WHEAT;tr|A0A3B6FXN1|A0A3B6FXN1_WHEAT;tr|A0A3B6G1F0|A0A3B6G1F0_WHEAT	A0A3B6FX74	HP domain-containing protein OS=Triticum aestivum OX=4565 PE=3 SV=1	4	548.287	-0.41623	81.016	7.0622e-14	yes	0.728	0.738	0.843	1.25	1.211	1.231
148	AAAVAALSSVLTAEQSGSSDNLR	23	tr|A0A3B6H1T3|A0A3B6H1T3_WHEAT;tr|A0A3B6H5V2|A0A3B6H5V2_WHEAT;tr|A0A3B6H3C8|A0A3B6H3C8_WHEAT	A0A3B6H1T3	HP domain-containing protein OS=Triticum aestivum OX=4565 PE=3 SV=1	3	740.049	0.35168	50.132	9.6444e-05	yes
149	AAAVANAVANDVAR	14	tr|A0A3B6SNN5|A0A3B6SNN5_WHEAT	A0A3B6SNN5	WD_REPEATS_REGION domain-containing protein OS=Triticum aestivum OX=4565 PE=4 SV=1	3	438.237	-2.4981	76.728	9.2278e-05	yes	0.752	0.693	0.803	1.163	1.284	1.305
150	AAAVANAVANDVAR	14	tr|A0A3B6SNN5|A0A3B6SNN5_WHEAT	A0A3B6SNN5	WD_REPEATS_REGION domain-containing protein OS=Triticum aestivum OX=4565 PE=4 SV=1	2	656.852		105.58	1.5515e-15	yes
151	AAAVDLYR	8	tr|A0A3B5XZH7|A0A3B5XZH7_WHEAT	A0A3B5XZH7	BRO1 domain-containing protein OS=Triticum aestivum OX=4565 PE=4 SV=1	2	439.74		84.743	0.0049514	yes
152	AAAVESLSLPDSSSLEQR	18	tr|A0A3B5YWZ2|A0A3B5YWZ2_WHEAT;tr|A0A3B5YX74|A0A3B5YX74_WHEAT;tr|A0A3B5YW85|A0A3B5YW85_WHEAT	A0A3B5YWZ2	BRO1 domain-containing protein OS=Triticum aestivum OX=4565 PE=4 SV=1	3	620.65	-0.15432	113.11	6.3894e-15	yes	0.906	0.809	0.856	1.124	1.198	1.108
153	AAAVESLSLPDSSSLEQR	18	tr|A0A3B5YWZ2|A0A3B5YWZ2_WHEAT;tr|A0A3B5YX74|A0A3B5YX74_WHEAT;tr|A0A3B5YW85|A0A3B5YW85_WHEAT	A0A3B5YWZ2	BRO1 domain-containing protein OS=Triticum aestivum OX=4565 PE=4 SV=1	3	620.65	-0.56481	111.34	1.2493e-14	yes	0.903	0.901	0.879	1.081	1.137	1.099
154	AAAVESLSLPDSSSLEQR	18	tr|A0A3B5YWZ2|A0A3B5YWZ2_WHEAT;tr|A0A3B5YX74|A0A3B5YX74_WHEAT;tr|A0A3B5YW85|A0A3B5YW85_WHEAT	A0A3B5YWZ2	BRO1 domain-containing protein OS=Triticum aestivum OX=4565 PE=4 SV=1	2	930.471	0.63333	104.2	2.4149e-12	yes	0.848	1.042	0.85	1.177	0.982	1.101
155	AAAVESPSLPDSSSLEQR	18	tr|A0A3B5XZH7|A0A3B5XZH7_WHEAT;tr|A0A3B5ZT11|A0A3B5ZT11_WHEAT;tr|A0A3B5ZSI3|A0A3B5ZSI3_WHEAT;tr|A0A3B5ZU57|A0A3B5ZU57_WHEAT;tr|A0A3B5ZTV5|A0A3B5ZTV5_WHEAT	A0A3B5XZH7	BRO1 domain-containing protein OS=Triticum aestivum OX=4565 PE=4 SV=1	2	922.455	-1.0329	184.22	7.1893e-105	yes	0.813	0.848	0.912	1.12	1.235	1.072
156	AAAVGANSQAAQSMLK	16	tr|A0A3B6SDN7|A0A3B6SDN7_WHEAT;tr|A0A1D6CXT4|A0A1D6CXT4_WHEAT	A0A3B6SDN7	Proteasome subunit alpha type OS=Triticum aestivum OX=4565 PE=3 SV=1	3	511.928	-1.2665	78.69	8.5529e-06	yes	0.777	0.735	0.779	1.186	1.163	1.361
157	AAAVGANSQAAQSMLK	16	tr|A0A3B6SDN7|A0A3B6SDN7_WHEAT;tr|A0A1D6CXT4|A0A1D6CXT4_WHEAT	A0A3B6SDN7	Proteasome subunit alpha type OS=Triticum aestivum OX=4565 PE=3 SV=1	3	511.928	-1.8027	96.673	3.104e-08	yes	0.928	0.884	0.878	1.138	1.021	1.152
158	AAAVGANSQAAQSMLK	16	tr|A0A3B6SDN7|A0A3B6SDN7_WHEAT;tr|A0A1D6CXT4|A0A1D6CXT4_WHEAT	A0A3B6SDN7	Proteasome subunit alpha type OS=Triticum aestivum OX=4565 PE=3 SV=1	2	759.391	1.0351	185.25	2.6516e-92	yes	0.753	0.79	0.715	1.225	1.34	1.178
159	AAAVGANSQAAQSMLK	16	tr|A0A3B6SDN7|A0A3B6SDN7_WHEAT;tr|A0A1D6CXT4|A0A1D6CXT4_WHEAT	A0A3B6SDN7	Proteasome subunit alpha type OS=Triticum aestivum OX=4565 PE=3 SV=1	3	506.924	-3.8464	107.74	1.2528e-09	yes	0.87	0.797	0.788	1.151	1.248	1.146
160	AAAVGANSQAAQSMLK	16	tr|A0A3B6SDN7|A0A3B6SDN7_WHEAT;tr|A0A1D6CXT4|A0A1D6CXT4_WHEAT	A0A3B6SDN7	Proteasome subunit alpha type OS=Triticum aestivum OX=4565 PE=3 SV=1	3	512.256		71.98	8.301e-09	yes
161	AAAVGANSQAAQSMLK	16	tr|A0A3B6SDN7|A0A3B6SDN7_WHEAT;tr|A0A1D6CXT4|A0A1D6CXT4_WHEAT	A0A3B6SDN7	Proteasome subunit alpha type OS=Triticum aestivum OX=4565 PE=3 SV=1	3	512.256		68.168	1.9181e-08	yes
162	AAAVISPEEAVEWVK	15	tr|A0A3B5YVZ6|A0A3B5YVZ6_WHEAT	A0A3B5YVZ6	Lactoylglutathione lyase OS=Triticum aestivum OX=4565 PE=3 SV=1	2	799.925	0.3352	67.102	0.00058892	yes	0.969	0.98	0.895	1.031	1.014	1.111
163	AAAVISPEEAVEWVK	15	tr|A0A3B5YVZ6|A0A3B5YVZ6_WHEAT	A0A3B5YVZ6	Lactoylglutathione lyase OS=Triticum aestivum OX=4565 PE=3 SV=1	3	533.619	-0.92485	56.569	0.00030335	yes	0.841	0.759	0.745	1.206	1.141	1.307
164	AAAVISPEEAVEWVK	15	tr|A0A3B5YVZ6|A0A3B5YVZ6_WHEAT	A0A3B5YVZ6	Lactoylglutathione lyase OS=Triticum aestivum OX=4565 PE=3 SV=1	2	799.925		49.298	0.00011259	yes
165	AAAVSPAFR	9	tr|A0A3B6PTD8|A0A3B6PTD8_WHEAT;tr|A0A3B6QKF5|A0A3B6QKF5_WHEAT;tr|A0A3B6QKP7|A0A3B6QKP7_WHEAT	A0A3B6PTD8	F-box domain-containing protein OS=Triticum aestivum OX=4565 PE=4 SV=1	2	445.248	6.4082	91.867	0.0031828	no	0.884	0.834	0.811	1.14	1.118	1.214
166	AACACLK	7	tr|A0A3B5Y316|A0A3B5Y316_WHEAT;tr|A0A3B5Z0P4|A0A3B5Z0P4_WHEAT	A0A3B5Y316	Non-specific lipid-transfer protein OS=Triticum aestivum OX=4565 PE=3 SV=1	2	397.188	-2.6147	118.06	0.014076	yes	0.752	0.731	0.71	1.234	1.298	1.274
167	AACEGSLK	8	tr|A0A3B6C663|A0A3B6C663_WHEAT;tr|A0A2X0S5X8|A0A2X0S5X8_WHEAT;tr|A0A3B6AYR2|A0A3B6AYR2_WHEAT;tr|W5BXI9|W5BXI9_WHEAT	A0A3B6C663	Aldo_ket_red domain-containing protein OS=Triticum aestivum OX=4565 PE=4 SV=1	2	418.203	-2.9015	99.442	0.0078963	no	0.854	0.849	0.784	1.149	1.132	1.232
168	AACLDWLDR	9	tr|A0A077RV26|A0A077RV26_WHEAT;tr|A0A3B6FEF4|A0A3B6FEF4_WHEAT;tr|A0A077RPG1|A0A077RPG1_WHEAT;tr|A0A3B6GP35|A0A3B6GP35_WHEAT;tr|A0A3B6FEH1|A0A3B6FEH1_WHEAT;tr|A0A3B6FFX8|A0A3B6FFX8_WHEAT;tr|A0A3B6GPN9|A0A3B6GPN9_WHEAT;tr|A0A3B6EAV4|A0A3B6EAV4_WHEAT;tr|D8LAL9|D8LAL9_WHEAT	A0A077RV26	Glycosyltransferase OS=Triticum aestivum OX=4565 GN=TRAES_3BF010400110CFD_c1 PE=4 SV=1	2	560.266	-0.31997	94.692	0.0027294	no	0.758	0.693	0.713	1.321	1.195	1.319
169	AACQQAGFAVEPIEVAPSALTEEPIK	26	tr|A0A3B6PI96|A0A3B6PI96_WHEAT	A0A3B6PI96	Glucuronokinase 1 OS=Triticum aestivum OX=4565 PE=4 SV=1	4	682.348	0.31449	62.781	7.2022e-07	yes	0.554	0.517	0.933	1.284	1.481	1.232
170	AACQQAGFAVEPIEVAPSALTEEPIK	26	tr|A0A3B6PI96|A0A3B6PI96_WHEAT	A0A3B6PI96	Glucuronokinase 1 OS=Triticum aestivum OX=4565 PE=4 SV=1	3	909.462	1.0584	45.579	7.1402e-05	yes
171	AADAMEEWTK	10	tr|A0A3B6B5P1|A0A3B6B5P1_WHEAT	A0A3B6B5P1	UDP-arabinopyranose mutase OS=Triticum aestivum OX=4565 PE=3 SV=1	2	584.253	-0.075875	62.166	0.019595	no	0.85	0.874	0.804	1.163	1.158	1.151
172	AADAMEEWTK	10	tr|A0A3B6B5P1|A0A3B6B5P1_WHEAT	A0A3B6B5P1	UDP-arabinopyranose mutase OS=Triticum aestivum OX=4565 PE=3 SV=1	2	576.256	-2.3721	113.22	1.9464e-05	no	0.881	0.831	0.861	1.143	1.092	1.193
173	AADAMEEWTK	10	tr|A0A3B6B5P1|A0A3B6B5P1_WHEAT	A0A3B6B5P1	UDP-arabinopyranose mutase OS=Triticum aestivum OX=4565 PE=3 SV=1	3	384.506	-1.7111	64.374	0.0023971	no	0.923	0.798	0.703	1.076	1.236	1.264
174	AADAPAAAAVAPPAR	15	tr|A0A3B6GJX5|A0A3B6GJX5_WHEAT;tr|I0JTW5|I0JTW5_WHEAT	A0A3B6GJX5	Eukaryotic translation initiation factor 3 subunit A OS=Triticum aestivum OX=4565 PE=3 SV=1	2	660.357	-0.07783	117.2	4.6386e-11	yes	0.901	0.925	0.883	1.021	1.112	1.158
175	AADAPAAAAVAPPAR	15	tr|A0A3B6GJX5|A0A3B6GJX5_WHEAT;tr|I0JTW5|I0JTW5_WHEAT	A0A3B6GJX5	Eukaryotic translation initiation factor 3 subunit A OS=Triticum aestivum OX=4565 PE=3 SV=1	3	440.574	0.095435	96.464	9.2214e-07	yes	0.869	0.699	0.916	1.178	1.05	1.288
176	AADAQFK	7	tr|A0A3B6IYP3|A0A3B6IYP3_WHEAT;tr|A0A3B6JMS5|A0A3B6JMS5_WHEAT;tr|A0A3B6JP64|A0A3B6JP64_WHEAT	A0A3B6IYP3	Dolichyl-diphosphooligosaccharide--protein glycosyltransferase subunit 1 OS=Triticum aestivum OX=4565 PE=3 SV=1	2	375.693	-1.436	109.01	0.015723	yes	0.867	0.769	0.781	1.2	1.162	1.221
177	AADAVNAWVGEK	12	tr|Q94F73|Q94F73_WHEAT	Q94F73	Pathogenesis-related protein 1 OS=Triticum aestivum OX=4565 GN=Pr-1-4 PE=2 SV=1	2	615.809	-1.5662	96.464	0.00038604	yes	0.646	0.719	0.72	1.306	1.259	1.35
178	AADDVIMGITHIIVDEIHER	20	tr|A0A3B6FR62|A0A3B6FR62_WHEAT;tr|A0A3B6FQ41|A0A3B6FQ41_WHEAT;tr|A0A3B6GZT5|A0A3B6GZT5_WHEAT;tr|A0A3B6GW58|A0A3B6GW58_WHEAT;tr|A0A3B6GZE1|A0A3B6GZE1_WHEAT;tr|A0A3B6EIQ7|A0A3B6EIQ7_WHEAT;tr|A0A3B6EJY2|A0A3B6EJY2_WHEAT	A0A3B6FR62	RNA helicase OS=Triticum aestivum OX=4565 PE=4 SV=1	4	562.541	-2.0191	43.476	0.00076258	no	1.031	0.543	0.588	1.084	1.327	1.428
179	AADEIAR	7	tr|A0A3B6ISW5|A0A3B6ISW5_WHEAT;tr|A0A3B6HR26|A0A3B6HR26_WHEAT;tr|A0A3B6JHJ7|A0A3B6JHJ7_WHEAT	A0A3B6ISW5	Late embryogenesis abundant protein D-29-like OS=Triticum aestivum OX=4565 PE=3 SV=1	2	373.196	0.56213	103.75	0.017045	no	0.756	0.743	0.748	1.344	1.204	1.204
180	AADEIAR	7	tr|A0A3B6ISW5|A0A3B6ISW5_WHEAT;tr|A0A3B6HR26|A0A3B6HR26_WHEAT;tr|A0A3B6JHJ7|A0A3B6JHJ7_WHEAT	A0A3B6ISW5	Late embryogenesis abundant protein D-29-like OS=Triticum aestivum OX=4565 PE=3 SV=1	2	373.196	1.0049	79.451	0.039032	no	0.864	0.793	0.815	1.186	1.243	1.098
181	AADELAAAR	9	tr|A0A3B6FP91|A0A3B6FP91_WHEAT;tr|A0A3B6EFK5|A0A3B6EFK5_WHEAT	A0A3B6EFK5	Late embryogenesis abundant protein D-29 OS=Triticum aestivum OX=4565 PE=3 SV=1	2	444.233	-0.4314	112.11	0.00053581	no	0.726	0.844	0.746	1.31	1.22	1.154
182	AADELAAAR	9	tr|A0A3B6FP91|A0A3B6FP91_WHEAT;tr|A0A3B6EFK5|A0A3B6EFK5_WHEAT	A0A3B6EFK5	Late embryogenesis abundant protein D-29 OS=Triticum aestivum OX=4565 PE=3 SV=1	2	444.233	0.33195	83.358	0.0035133	no
183	AADELLAAAQDMADMR	16	tr|A0A3B6KL97|A0A3B6KL97_WHEAT;tr|A0A3B6MUD2|A0A3B6MUD2_WHEAT;tr|A0A3B6LPS4|A0A3B6LPS4_WHEAT	A0A3B6KL97	BAR domain-containing protein OS=Triticum aestivum OX=4565 PE=4 SV=1	3	564.596	-0.40071	31.111	0.030452	yes
184	AADFADESGVIEAAVSAAISVLSK	24	tr|A0A3B6N3H5|A0A3B6N3H5_WHEAT;tr|A0A3B6HYM1|A0A3B6HYM1_WHEAT;tr|A0A3B6LWQ3|A0A3B6LWQ3_WHEAT	A0A3B6N3H5	GCFC domain-containing protein OS=Triticum aestivum OX=4565 PE=3 SV=1	3	774.401	0.5215	89.721	1.0989e-20	yes	0.887	0.911	0.647	1.19	1.081	1.284
185	AADFVTEACK	10	tr|A0A3B6R746|A0A3B6R746_WHEAT;tr|A0A3B6I6Q3|A0A3B6I6Q3_WHEAT;tr|A0A3B6TIV3|A0A3B6TIV3_WHEAT	A0A3B6R746	PMEI domain-containing protein OS=Triticum aestivum OX=4565 PE=4 SV=1	3	371.174	8.2066	78.556	0.0005486	yes	0.978	0.989	0.989	0.878	1.117	1.05
186	AADFVTEACK	10	tr|A0A3B6R746|A0A3B6R746_WHEAT;tr|A0A3B6I6Q3|A0A3B6I6Q3_WHEAT;tr|A0A3B6TIV3|A0A3B6TIV3_WHEAT	A0A3B6R746	PMEI domain-containing protein OS=Triticum aestivum OX=4565 PE=4 SV=1	2	556.258	7.3657	131.82	3.6559e-09	yes	1.165	1.191	1.284	0.85	0.732	0.777
187	AADHAGFLDAVATEMEAPFELLLDR	25	tr|A0A3B6GVU3|A0A3B6GVU3_WHEAT;tr|A0A3B6FS50|A0A3B6FS50_WHEAT;tr|A0A3B6EMF5|A0A3B6EMF5_WHEAT	A0A3B6GVU3	Glycosyltransferase OS=Triticum aestivum OX=4565 PE=3 SV=1	3	901.443	1.2608	43.696	0.00016553	yes
188	AADHDVPITPDEIVK	15	tr|A0A3B6MUA3|A0A3B6MUA3_WHEAT;tr|A0A3B6KJT3|A0A3B6KJT3_WHEAT;tr|A0A3B6KKG7|A0A3B6KKG7_WHEAT	A0A3B6MUA3	Phosphoribosylaminoimidazolesuccinocarboxamide synthase OS=Triticum aestivum OX=4565 PE=3 SV=1	3	540.614	-0.37579	89.624	7.8711e-07	yes	0.869	0.791	0.816	1.105	1.221	1.199
189	AADHSPFLR	9	tr|A0A077RYW2|A0A077RYW2_WHEAT;tr|A0A3B6GSR5|A0A3B6GSR5_WHEAT;tr|A0A3B6GXC2|A0A3B6GXC2_WHEAT;tr|A0A3B6EGZ3|A0A3B6EGZ3_WHEAT	A0A077RYW2	Mitochondrial processing peptidase beta subunit OS=Triticum aestivum OX=4565 GN=TRAES_3BF092100120CFD_c1 PE=3 SV=1	3	338.51	-0.73929	47.603	0.023322	yes	0.832	0.665	0.686	1.24	1.169	1.408
190	AADHSPFLR	9	tr|A0A077RYW2|A0A077RYW2_WHEAT;tr|A0A3B6GSR5|A0A3B6GSR5_WHEAT;tr|A0A3B6GXC2|A0A3B6GXC2_WHEAT;tr|A0A3B6EGZ3|A0A3B6EGZ3_WHEAT	A0A077RYW2	Mitochondrial processing peptidase beta subunit OS=Triticum aestivum OX=4565 GN=TRAES_3BF092100120CFD_c1 PE=3 SV=1	2	507.262	-1.1558	63.216	0.023326	yes
191	AADIIAVSTSLLDALPTITSATER	24	tr|A0A3B5YUR3|A0A3B5YUR3_WHEAT;tr|A0A3B5XW58|A0A3B5XW58_WHEAT;tr|A0A3B5YUZ2|A0A3B5YUZ2_WHEAT;tr|A0A3B5XWE9|A0A3B5XWE9_WHEAT;tr|A0A3B5ZQI9|A0A3B5ZQI9_WHEAT;tr|A0A3B5YTZ6|A0A3B5YTZ6_WHEAT;tr|A0A3B5XWG8|A0A3B5XWG8_WHEAT;tr|A0A3B5YTM2|A0A3B5YTM2_WHEAT;tr|A0A3B5XXE9|A0A3B5XXE9_WHEAT;tr|A0A3B5ZS42|A0A3B5ZS42_WHEAT	A0A3B5YUR3	HECT-type E3 ubiquitin transferase OS=Triticum aestivum OX=4565 PE=4 SV=1	3	810.443	-0.083709	42.705	0.00026265	yes	0.481	0.839	0.843	1.084	1.25	1.503
192	AADIIAVSTSLLDALPTITSATER	24	tr|A0A3B5YUR3|A0A3B5YUR3_WHEAT;tr|A0A3B5XW58|A0A3B5XW58_WHEAT;tr|A0A3B5YUZ2|A0A3B5YUZ2_WHEAT;tr|A0A3B5XWE9|A0A3B5XWE9_WHEAT;tr|A0A3B5ZQI9|A0A3B5ZQI9_WHEAT;tr|A0A3B5YTZ6|A0A3B5YTZ6_WHEAT;tr|A0A3B5XWG8|A0A3B5XWG8_WHEAT;tr|A0A3B5YTM2|A0A3B5YTM2_WHEAT;tr|A0A3B5XXE9|A0A3B5XXE9_WHEAT;tr|A0A3B5ZS42|A0A3B5ZS42_WHEAT	A0A3B5YUR3	HECT-type E3 ubiquitin transferase OS=Triticum aestivum OX=4565 PE=4 SV=1	4	608.084	-0.39113	26.5	0.0094759	yes
193	AADILVNFFEK	11	tr|A0A3B6TMN0|A0A3B6TMN0_WHEAT;tr|A0A3B6REV7|A0A3B6REV7_WHEAT;tr|A0A3B6TB41|A0A3B6TB41_WHEAT;tr|A0A3B6TFQ8|A0A3B6TFQ8_WHEAT;tr|A0A3B6SD29|A0A3B6SD29_WHEAT;tr|A0A3B6SER7|A0A3B6SER7_WHEAT	A0A3B6TMN0	Sucrose synthase OS=Triticum aestivum OX=4565 PE=3 SV=1	2	633.84	-0.45559	128.54	3.0172e-11	no	1.134	1.097	1.036	0.914	0.912	0.907
194	AADILVNFFEK	11	tr|A0A3B6TMN0|A0A3B6TMN0_WHEAT;tr|A0A3B6REV7|A0A3B6REV7_WHEAT;tr|A0A3B6TB41|A0A3B6TB41_WHEAT;tr|A0A3B6TFQ8|A0A3B6TFQ8_WHEAT;tr|A0A3B6SD29|A0A3B6SD29_WHEAT;tr|A0A3B6SER7|A0A3B6SER7_WHEAT	A0A3B6TMN0	Sucrose synthase OS=Triticum aestivum OX=4565 PE=3 SV=1	3	422.896	-0.41958	72.152	0.00072503	no	1.219	1.16	1.045	0.698	0.931	0.946
195	AADILVNFFEK	11	tr|A0A3B6TMN0|A0A3B6TMN0_WHEAT;tr|A0A3B6REV7|A0A3B6REV7_WHEAT;tr|A0A3B6TB41|A0A3B6TB41_WHEAT;tr|A0A3B6TFQ8|A0A3B6TFQ8_WHEAT;tr|A0A3B6SD29|A0A3B6SD29_WHEAT;tr|A0A3B6SER7|A0A3B6SER7_WHEAT	A0A3B6TMN0	Sucrose synthase OS=Triticum aestivum OX=4565 PE=3 SV=1	3	422.896	-0.10089	36.417	0.044356	no
196	AADIWEVPVGAVLVHNGEIIAR	22	tr|A0A3B6TPX0|A0A3B6TPX0_WHEAT;tr|A0A3B6SCF9|A0A3B6SCF9_WHEAT;tr|A0A3B6RHB3|A0A3B6RHB3_WHEAT;tr|A0A3B6RH95|A0A3B6RH95_WHEAT	A0A3B6TPX0	CMP/dCMP-type deaminase domain-containing protein OS=Triticum aestivum OX=4565 PE=3 SV=1	3	777.094	0.32387	49.66	0.00015657	yes	0.673	0.759	0.739	1.284	1.238	1.306
197	AADKAEEPSFDTDTQATDK	19	tr|A0A3B5Z3G6|A0A3B5Z3G6_WHEAT	A0A3B5Z3G6	Seed biotin-containing protein SBP65-like OS=Triticum aestivum OX=4565 PE=4 SV=1	4	510.731	-0.44913	105.79	5.0262e-14	yes	0.662	0.69	0.697	1.334	1.277	1.339
198	AADKAEEPSFDTDTQATDK	19	tr|A0A3B5Z3G6|A0A3B5Z3G6_WHEAT	A0A3B5Z3G6	Seed biotin-containing protein SBP65-like OS=Triticum aestivum OX=4565 PE=4 SV=1	3	680.64	0.16838	183.45	1.0416e-105	yes	0.584	0.585	0.557	1.369	1.403	1.503
199	AADKAEEPSFDTGTQAK	17	tr|A0A3B6A0K5|A0A3B6A0K5_WHEAT	A0A3B6A0K5	Seed biotin-containing protein SBP65-like OS=Triticum aestivum OX=4565 PE=4 SV=1	3	589.279	0.056854	85.937	6.8305e-08	yes	0.542	0.636	0.576	1.328	1.509	1.408
200	AADKAEEPSFDTGTQAK	17	tr|A0A3B6A0K5|A0A3B6A0K5_WHEAT	A0A3B6A0K5	Seed biotin-containing protein SBP65-like OS=Triticum aestivum OX=4565 PE=4 SV=1	4	442.211	0.23262	81.656	7.32e-08	yes	0.67	0.639	0.59	1.362	1.356	1.383
201	AADLASSQAEIHQLR	15	tr|A0A3B6NUZ4|A0A3B6NUZ4_WHEAT;tr|A0A3B6PPV6|A0A3B6PPV6_WHEAT;tr|A0A3B6QL57|A0A3B6QL57_WHEAT	A0A3B6QL57	TPR_MLP1_2 domain-containing protein OS=Triticum aestivum OX=4565 PE=4 SV=1	3	537.281	0.90867	126.71	8.3593e-17	no	0.841	0.839	0.83	1.202	1.164	1.124
202	AADLDIASVLGMGFPK	16	tr|A0A3B6NNC2|A0A3B6NNC2_WHEAT;tr|A0A3B6NMI6|A0A3B6NMI6_WHEAT;tr|A0A3B6NN21|A0A3B6NN21_WHEAT;tr|A0A3B6PIU6|A0A3B6PIU6_WHEAT;tr|A0A3B6PIL9|A0A3B6PIL9_WHEAT;tr|A0A3B6GLD3|A0A3B6GLD3_WHEAT;tr|A0A3B6GNC5|A0A3B6GNC5_WHEAT;tr|A0A1D5VHW2|A0A1D5VHW2_WHEAT;tr|A0A3B6EBS0|A0A3B6EBS0_WHEAT;tr|A0A3B6EAW6|A0A3B6EAW6_WHEAT;tr|A0A3B6EAP2|A0A3B6EAP2_WHEAT;tr|A0A3B6FGS5|A0A3B6FGS5_WHEAT;tr|A0A3B6FJQ0|A0A3B6FJQ0_WH…	A0A3B6GLD3	3-hydroxybutyryl-CoA epimerase OS=Triticum aestivum OX=4565 PE=3 SV=1	2	802.921	0.40417	119.54	4.4227e-13	no	0.739	0.645	0.791	1.247	1.241	1.337
203	AADLDIASVLGMGFPK	16	tr|A0A3B6NNC2|A0A3B6NNC2_WHEAT;tr|A0A3B6NMI6|A0A3B6NMI6_WHEAT;tr|A0A3B6NN21|A0A3B6NN21_WHEAT;tr|A0A3B6PIU6|A0A3B6PIU6_WHEAT;tr|A0A3B6PIL9|A0A3B6PIL9_WHEAT;tr|A0A3B6GLD3|A0A3B6GLD3_WHEAT;tr|A0A3B6GNC5|A0A3B6GNC5_WHEAT;tr|A0A1D5VHW2|A0A1D5VHW2_WHEAT;tr|A0A3B6EBS0|A0A3B6EBS0_WHEAT;tr|A0A3B6EAW6|A0A3B6EAW6_WHEAT;tr|A0A3B6EAP2|A0A3B6EAP2_WHEAT;tr|A0A3B6FGS5|A0A3B6FGS5_WHEAT;tr|A0A3B6FJQ0|A0A3B6FJQ0_WH…	A0A3B6GLD3	3-hydroxybutyryl-CoA epimerase OS=Triticum aestivum OX=4565 PE=3 SV=1	3	535.617	-0.21904	92.939	4.1812e-08	no	0.777	0.661	0.756	1.208	1.36	1.238
204	AADLECVLTVICNLVTK	17	tr|A0A3B6BY61|A0A3B6BY61_WHEAT	A0A3B6BY61	Eukaryotic translation initiation factor 3 subunit M OS=Triticum aestivum OX=4565 PE=3 SV=1	3	640.337	-0.67254	88.19	6.7193e-09	yes	0.783	0.696	0.763	1.257	1.076	1.424
205	AADLFNSASEELQGK	15	tr|A0A3B6MJW1|A0A3B6MJW1_WHEAT	A0A3B6MJW1	Neutral ceramidase OS=Triticum aestivum OX=4565 PE=3 SV=1	3	527.258	0.84929	90.707	8.0849e-07	yes
206	AADLGVESIVIGMPHR	16	tr|A0A3B6C6P4|A0A3B6C6P4_WHEAT;tr|A0A2X0TM85|A0A2X0TM85_WHEAT;tr|A0A3B6C909|A0A3B6C909_WHEAT;tr|A0A3B6DDP3|A0A3B6DDP3_WHEAT;tr|A0A3B6AZG4|A0A3B6AZG4_WHEAT	A0A3B6AZG4	Oxoglutarate dehydrogenase (succinyl-transferring) OS=Triticum aestivum OX=4565 PE=3 SV=1	3	560.963	-0.3227	69.261	5.9158e-05	no	0.801	0.696	0.821	1.344	1.107	1.231
207	AADLTYWESAAR	12	tr|A0A3B6JFX9|A0A3B6JFX9_WHEAT;tr|A0A3B6HXF2|A0A3B6HXF2_WHEAT;tr|A0A3B6INU4|A0A3B6INU4_WHEAT;tr|A0A3B6IMF8|A0A3B6IMF8_WHEAT;tr|A0A3B6JEM6|A0A3B6JEM6_WHEAT;tr|A0A3B6HXA6|A0A3B6HXA6_WHEAT;tr|A0A3B6KMX7|A0A3B6KMX7_WHEAT;tr|A0A3B6MZI6|A0A3B6MZI6_WHEAT;tr|A0A3B6LTG4|A0A3B6LTG4_WHEAT;tr|A0A3B6HW37|A0A3B6HW37_WHEAT;tr|A0A3B6JDT1|A0A3B6JDT1_WHEAT;tr|A0A3B6ILH5|A0A3B6ILH5_WHEAT;tr|A0A3B6JEI7|A0A3B6JEI7_WH…	A0A3B6KMX7	UDP-glucose 6-dehydrogenase OS=Triticum aestivum OX=4565 PE=3 SV=1	3	451.886	-1.0678	74.611	0.00022083	no
208	AADLTYWESAAR	12	tr|A0A3B6JFX9|A0A3B6JFX9_WHEAT;tr|A0A3B6HXF2|A0A3B6HXF2_WHEAT;tr|A0A3B6INU4|A0A3B6INU4_WHEAT;tr|A0A3B6IMF8|A0A3B6IMF8_WHEAT;tr|A0A3B6JEM6|A0A3B6JEM6_WHEAT;tr|A0A3B6HXA6|A0A3B6HXA6_WHEAT;tr|A0A3B6KMX7|A0A3B6KMX7_WHEAT;tr|A0A3B6MZI6|A0A3B6MZI6_WHEAT;tr|A0A3B6LTG4|A0A3B6LTG4_WHEAT;tr|A0A3B6HW37|A0A3B6HW37_WHEAT;tr|A0A3B6JDT1|A0A3B6JDT1_WHEAT;tr|A0A3B6ILH5|A0A3B6ILH5_WHEAT;tr|A0A3B6JEI7|A0A3B6JEI7_WH…	A0A3B6KMX7	UDP-glucose 6-dehydrogenase OS=Triticum aestivum OX=4565 PE=3 SV=1	2	677.325	-1.8633	107.17	1.3778e-05	no	0.754	1.043	0.916	1.203	1.075	1.008
209	AADLTYWESAAR	12	tr|A0A3B6JFX9|A0A3B6JFX9_WHEAT;tr|A0A3B6HXF2|A0A3B6HXF2_WHEAT;tr|A0A3B6INU4|A0A3B6INU4_WHEAT;tr|A0A3B6IMF8|A0A3B6IMF8_WHEAT;tr|A0A3B6JEM6|A0A3B6JEM6_WHEAT;tr|A0A3B6HXA6|A0A3B6HXA6_WHEAT;tr|A0A3B6KMX7|A0A3B6KMX7_WHEAT;tr|A0A3B6MZI6|A0A3B6MZI6_WHEAT;tr|A0A3B6LTG4|A0A3B6LTG4_WHEAT;tr|A0A3B6HW37|A0A3B6HW37_WHEAT;tr|A0A3B6JDT1|A0A3B6JDT1_WHEAT;tr|A0A3B6ILH5|A0A3B6ILH5_WHEAT;tr|A0A3B6JEI7|A0A3B6JEI7_WH…	A0A3B6KMX7	UDP-glucose 6-dehydrogenase OS=Triticum aestivum OX=4565 PE=3 SV=1	2	677.325	0.44485	84.102	0.00033129	no	0.874	0.789	0.806	1.115	1.12	1.296
210	AADLVALLTTAEK	13	tr|A0A3B6HV75|A0A3B6HV75_WHEAT;tr|A0A3B6HXE0|A0A3B6HXE0_WHEAT	A0A3B6HV75	Fn3_like domain-containing protein OS=Triticum aestivum OX=4565 PE=4 SV=1	3	439.254	-0.10874	51.135	0.0033595	yes	0.87	0.897	0.721	1.171	1.106	1.234
211	AADNQLFVATCAPAR	15	tr|A0A3B6JN63|A0A3B6JN63_WHEAT;tr|A0A3B6JMM7|A0A3B6JMM7_WHEAT;tr|A0A3B6IV90|A0A3B6IV90_WHEAT;tr|A0A3B6HMS9|A0A3B6HMS9_WHEAT	A0A3B6IV90	CN hydrolase domain-containing protein OS=Triticum aestivum OX=4565 PE=4 SV=1	2	802.896	-3.2799	146.2	9.5412e-32	no	0.976	0.9	0.891	1.067	1.077	1.089
212	AADNQLFVATCAPAR	15	tr|A0A3B6JN63|A0A3B6JN63_WHEAT;tr|A0A3B6JMM7|A0A3B6JMM7_WHEAT;tr|A0A3B6IV90|A0A3B6IV90_WHEAT;tr|A0A3B6HMS9|A0A3B6HMS9_WHEAT	A0A3B6IV90	CN hydrolase domain-containing protein OS=Triticum aestivum OX=4565 PE=4 SV=1	3	535.6	-3.239	90.476	8.0393e-07	no	0.969	0.886	0.762	1.076	1.139	1.17
213	AADPAYSR	8	tr|A0A3B6PG25|A0A3B6PG25_WHEAT	A0A3B6PG25	Cellulase OS=Triticum aestivum OX=4565 PE=3 SV=1	2	425.706	-0.22268	67.464	0.038807	no	1.104	1.262	1.347	0.767	0.712	0.807
214	AADPILDAWR	10	tr|A0A3B6FGD8|A0A3B6FGD8_WHEAT;tr|A0A3B6EE10|A0A3B6EE10_WHEAT;tr|A0A3B6EBD3|A0A3B6EBD3_WHEAT;tr|A0A3B6GL24|A0A3B6GL24_WHEAT	A0A3B6FGD8	Actin-related protein 5 OS=Triticum aestivum OX=4565 PE=3 SV=1	2	564.296	-0.18197	55.084	0.028932	yes
215	AADPSSDLANGAPAPAPAAGADK	23	tr|A0A3B6QNP5|A0A3B6QNP5_WHEAT	A0A3B6QNP5	PSP domain-containing protein OS=Triticum aestivum OX=4565 PE=4 SV=1	3	679.324	-0.19852	52.898	0.00023878	yes	0.774	0.747	0.791	1.362	1.184	1.141
216	AADQMTGQAFNDVGPMGEEGTGWGPALR	28	tr|A0A3B6FP91|A0A3B6FP91_WHEAT;tr|A0A3B6EFK5|A0A3B6EFK5_WHEAT;tr|A0A3B6GVC0|A0A3B6GVC0_WHEAT	A0A3B6EFK5	Late embryogenesis abundant protein D-29 OS=Triticum aestivum OX=4565 PE=3 SV=1	3	960.757	-0.13177	65.248	6.8555e-10	no	0.926	0.781	0.466	1.213	1.24	1.374
217	AADQMTGQAFNDVGPMGEEGTGWGPALR	28	tr|A0A3B6FP91|A0A3B6FP91_WHEAT;tr|A0A3B6EFK5|A0A3B6EFK5_WHEAT;tr|A0A3B6GVC0|A0A3B6GVC0_WHEAT	A0A3B6EFK5	Late embryogenesis abundant protein D-29 OS=Triticum aestivum OX=4565 PE=3 SV=1	3	960.429	-0.67948	47.73	1.5212e-05	no	0.743	0.553	0.71	1.337	1.279	1.378
218	AADQMTGQAFNDVGPMGEEGTGWGPALR	28	tr|A0A3B6FP91|A0A3B6FP91_WHEAT;tr|A0A3B6EFK5|A0A3B6EFK5_WHEAT;tr|A0A3B6GVC0|A0A3B6GVC0_WHEAT	A0A3B6EFK5	Late embryogenesis abundant protein D-29 OS=Triticum aestivum OX=4565 PE=3 SV=1	3	960.429	-1.7512	81.151	2.9264e-18	no	0.753	0.793	0.692	1.2	1.218	1.344
219	AADQMTGQAFNDVGPMGEEGTGWGPALR	28	tr|A0A3B6FP91|A0A3B6FP91_WHEAT;tr|A0A3B6EFK5|A0A3B6EFK5_WHEAT;tr|A0A3B6GVC0|A0A3B6GVC0_WHEAT	A0A3B6EFK5	Late embryogenesis abundant protein D-29 OS=Triticum aestivum OX=4565 PE=3 SV=1	4	720.574	0.43298	68.835	1.5064e-10	no	0.374	0.763	0.704	1.606	1.067	1.486
220	AADQMTGQAFNDVGPMGEEGTGWGPALR	28	tr|A0A3B6FP91|A0A3B6FP91_WHEAT;tr|A0A3B6EFK5|A0A3B6EFK5_WHEAT;tr|A0A3B6GVC0|A0A3B6GVC0_WHEAT	A0A3B6EFK5	Late embryogenesis abundant protein D-29 OS=Triticum aestivum OX=4565 PE=3 SV=1	3	960.429	0.45741	142.2	3.8518e-75	no	0.715	0.928	0.803	0.929	1.402	1.223
221	AADQMTGQAFNDVGPMGEEGTGWGPALR	28	tr|A0A3B6FP91|A0A3B6FP91_WHEAT;tr|A0A3B6EFK5|A0A3B6EFK5_WHEAT;tr|A0A3B6GVC0|A0A3B6GVC0_WHEAT	A0A3B6EFK5	Late embryogenesis abundant protein D-29 OS=Triticum aestivum OX=4565 PE=3 SV=1	4	720.574	0.20363	144.26	2.1421e-75	no	0.793	0.826	0.937	1.171	1.13	1.142
222	AADQMTGQAFNDVGPMGEEGTGWGPALR	28	tr|A0A3B6FP91|A0A3B6FP91_WHEAT;tr|A0A3B6EFK5|A0A3B6EFK5_WHEAT;tr|A0A3B6GVC0|A0A3B6GVC0_WHEAT	A0A3B6EFK5	Late embryogenesis abundant protein D-29 OS=Triticum aestivum OX=4565 PE=3 SV=1	3	955.425	0.53545	100.95	3.2838e-33	no	0.698	0.915	0.676	1.253	1.126	1.332
223	AADQMTGQAFNDVGPMGEEGTGWGPALR	28	tr|A0A3B6FP91|A0A3B6FP91_WHEAT;tr|A0A3B6EFK5|A0A3B6EFK5_WHEAT;tr|A0A3B6GVC0|A0A3B6GVC0_WHEAT	A0A3B6EFK5	Late embryogenesis abundant protein D-29 OS=Triticum aestivum OX=4565 PE=3 SV=1	4	716.821	0.27713	77.63	1.7572e-13	no
224	AADQMTGQAFNDVGPMGEEGTGWGPALR	28	tr|A0A3B6FP91|A0A3B6FP91_WHEAT;tr|A0A3B6EFK5|A0A3B6EFK5_WHEAT;tr|A0A3B6GVC0|A0A3B6GVC0_WHEAT	A0A3B6EFK5	Late embryogenesis abundant protein D-29 OS=Triticum aestivum OX=4565 PE=3 SV=1	3	955.425	0.24716	127.24	5.5161e-58	no	0.906	0.807	0.862	1.088	1.054	1.282
225	AADQMTGQAFNDVGPMGEEGTGWGPALR	28	tr|A0A3B6FP91|A0A3B6FP91_WHEAT;tr|A0A3B6EFK5|A0A3B6EFK5_WHEAT;tr|A0A3B6GVC0|A0A3B6GVC0_WHEAT	A0A3B6EFK5	Late embryogenesis abundant protein D-29 OS=Triticum aestivum OX=4565 PE=3 SV=1	3	965.761	-0.68274	90.166	5.7998e-25	no	0.985	0.727	0.852	1.133	1.204	1.099
226	AADQMTGQAFNDVGPMGEEGTGWGPALR	28	tr|A0A3B6FP91|A0A3B6FP91_WHEAT;tr|A0A3B6EFK5|A0A3B6EFK5_WHEAT;tr|A0A3B6GVC0|A0A3B6GVC0_WHEAT	A0A3B6EFK5	Late embryogenesis abundant protein D-29 OS=Triticum aestivum OX=4565 PE=3 SV=1	4	724.572	-1.5077	62.696	3.8122e-09	no	0.784	0.726	0.82	1.112	1.126	1.432
227	AADQMTGQAFNDVGPMGEEGTGWGPALR	28	tr|A0A3B6FP91|A0A3B6FP91_WHEAT;tr|A0A3B6EFK5|A0A3B6EFK5_WHEAT;tr|A0A3B6GVC0|A0A3B6GVC0_WHEAT	A0A3B6EFK5	Late embryogenesis abundant protein D-29 OS=Triticum aestivum OX=4565 PE=3 SV=1	3	965.761	1.9002	82.169	3.0766e-18	no	0.7	0.705	0.812	1.27	1.362	1.15
228	AADQMTGQAFNDVGPMGEEGTGWGPALR	28	tr|A0A3B6FP91|A0A3B6FP91_WHEAT;tr|A0A3B6EFK5|A0A3B6EFK5_WHEAT;tr|A0A3B6GVC0|A0A3B6GVC0_WHEAT	A0A3B6EFK5	Late embryogenesis abundant protein D-29 OS=Triticum aestivum OX=4565 PE=3 SV=1	3	955.097	-0.22538	100.95	1.3199e-33	no	0.679	0.815	0.909	1.013	1.364	1.221
229	AADQMTGQAFNDVGPMGEEGTGWGPALR	28	tr|A0A3B6FP91|A0A3B6FP91_WHEAT;tr|A0A3B6EFK5|A0A3B6EFK5_WHEAT;tr|A0A3B6GVC0|A0A3B6GVC0_WHEAT	A0A3B6EFK5	Late embryogenesis abundant protein D-29 OS=Triticum aestivum OX=4565 PE=3 SV=1	4	716.575	-0.10395	112.74	3.1481e-44	no	0.989	0.649	0.783	1.164	1.088	1.327
230	AADQMTGQAFNDVGPMGEEGTGWGPALR	28	tr|A0A3B6FP91|A0A3B6FP91_WHEAT;tr|A0A3B6EFK5|A0A3B6EFK5_WHEAT;tr|A0A3B6GVC0|A0A3B6GVC0_WHEAT	A0A3B6EFK5	Late embryogenesis abundant protein D-29 OS=Triticum aestivum OX=4565 PE=3 SV=1	2	1432.14	-0.10194	108.5	4.9669e-43	no	0.74	0.694	0.719	1.363	1.154	1.33
231	AADSILK	7	tr|A0A3B6EI96|A0A3B6EI96_WHEAT;tr|A0A3B6EGA3|A0A3B6EGA3_WHEAT;tr|A0A3B6GS17|A0A3B6GS17_WHEAT;tr|A0A3B6GU05|A0A3B6GU05_WHEAT;tr|W5D3D3|W5D3D3_WHEAT;tr|A0A3B6FQP1|A0A3B6FQP1_WHEAT	A0A3B6GS17	N-alpha-acetyltransferase 16, NatA auxiliary subunit OS=Triticum aestivum OX=4565 PE=4 SV=1	2	359.211	0.332	85.212	0.031101	no	0.774	0.702	0.766	1.246	1.216	1.296
232	AADSSNTDLALAFELPGGWLK	21	tr|A0A3B6FIP7|A0A3B6FIP7_WHEAT;tr|W5CRJ0|W5CRJ0_WHEAT;tr|A0A3B6FH82|A0A3B6FH82_WHEAT;tr|A0A3B6FLR3|A0A3B6FLR3_WHEAT;tr|A0A3B6FKX7|A0A3B6FKX7_WHEAT;tr|A0A3B6ECV5|A0A3B6ECV5_WHEAT;tr|A0A3B6EBM8|A0A3B6EBM8_WHEAT;tr|A0A3B6EFJ0|A0A3B6EFJ0_WHEAT;tr|A0A3B6GRQ6|A0A3B6GRQ6_WHEAT;tr|A0A3B6GMF0|A0A3B6GMF0_WHEAT;tr|A0A3B6GPC9|A0A3B6GPC9_WHEAT	A0A3B6GRQ6	Cytochrome b-c1 complex subunit 2, mitochondrial OS=Triticum aestivum OX=4565 PE=4 SV=1	3	726.036	0.6047	101.17	7.4551e-19	no	0.68	0.691	0.775	1.197	1.29	1.368
233	AADSSNTDLALAFELPGGWLK	21	tr|A0A3B6FIP7|A0A3B6FIP7_WHEAT;tr|W5CRJ0|W5CRJ0_WHEAT;tr|A0A3B6FH82|A0A3B6FH82_WHEAT;tr|A0A3B6FLR3|A0A3B6FLR3_WHEAT;tr|A0A3B6FKX7|A0A3B6FKX7_WHEAT;tr|A0A3B6ECV5|A0A3B6ECV5_WHEAT;tr|A0A3B6EBM8|A0A3B6EBM8_WHEAT;tr|A0A3B6EFJ0|A0A3B6EFJ0_WHEAT;tr|A0A3B6GRQ6|A0A3B6GRQ6_WHEAT;tr|A0A3B6GMF0|A0A3B6GMF0_WHEAT;tr|A0A3B6GPC9|A0A3B6GPC9_WHEAT	A0A3B6GRQ6	Cytochrome b-c1 complex subunit 2, mitochondrial OS=Triticum aestivum OX=4565 PE=4 SV=1	4	544.778	-0.19322	107.65	8.4241e-21	no	0.618	0.73	0.735	1.293	1.325	1.299
234	AADSSNTDLALAFELPGGWLK	21	tr|A0A3B6FIP7|A0A3B6FIP7_WHEAT;tr|W5CRJ0|W5CRJ0_WHEAT;tr|A0A3B6FH82|A0A3B6FH82_WHEAT;tr|A0A3B6FLR3|A0A3B6FLR3_WHEAT;tr|A0A3B6FKX7|A0A3B6FKX7_WHEAT;tr|A0A3B6ECV5|A0A3B6ECV5_WHEAT;tr|A0A3B6EBM8|A0A3B6EBM8_WHEAT;tr|A0A3B6EFJ0|A0A3B6EFJ0_WHEAT;tr|A0A3B6GRQ6|A0A3B6GRQ6_WHEAT;tr|A0A3B6GMF0|A0A3B6GMF0_WHEAT;tr|A0A3B6GPC9|A0A3B6GPC9_WHEAT	A0A3B6GRQ6	Cytochrome b-c1 complex subunit 2, mitochondrial OS=Triticum aestivum OX=4565 PE=4 SV=1	2	1088.55	1.2524	71.853	2.2611e-06	no	0.759	0.678	0.561	1.371	1.383	1.246
235	AADTDLSVCVLEK	13	tr|A0A3B5ZSJ5|A0A3B5ZSJ5_WHEAT;tr|A0A3B5XZ53|A0A3B5XZ53_WHEAT;tr|A0A3B5XZY9|A0A3B5XZY9_WHEAT;tr|A0A3B5YWN2|A0A3B5YWN2_WHEAT	A0A3B5ZSJ5	Electron transfer flavoprotein-ubiquinone oxidoreductase OS=Triticum aestivum OX=4565 PE=4 SV=1	3	474.238	0.64876	84.365	5.1403e-05	no	0.75	0.716	0.758	1.229	1.24	1.307
236	AADTTASGPLFQQR	14	tr|A0A3B6ESF1|A0A3B6ESF1_WHEAT;tr|A0A3B6H3Z2|A0A3B6H3Z2_WHEAT;tr|A0A3B6EPH2|A0A3B6EPH2_WHEAT;tr|A0A3B6H0C8|A0A3B6H0C8_WHEAT;tr|W5D286|W5D286_WHEAT	A0A3B6ESF1	Polyglutamine tract-binding protein 1 OS=Triticum aestivum OX=4565 PE=4 SV=1	2	731.868	0.012561	50.806	0.0094984	yes	0.796	0.756	0.726	1.227	1.278	1.217
237	AADTVAQEEK	10	tr|A0A3B6MYP1|A0A3B6MYP1_WHEAT;tr|A0A3B6MXQ8|A0A3B6MXQ8_WHEAT	A0A3B6MYP1	MBD domain-containing protein OS=Triticum aestivum OX=4565 PE=4 SV=1	2	531.259	-0.4367	100.93	0.00037154	yes	0.821	0.867	0.808	1.121	1.231	1.153
238	AADVEAAGLAAADAAAFLAALR	22	tr|A0A3B6LUA9|A0A3B6LUA9_WHEAT;tr|A0A3B6MYU3|A0A3B6MYU3_WHEAT	A0A3B6LUA9	AMP-binding domain-containing protein OS=Triticum aestivum OX=4565 PE=3 SV=1	3	677.029	0.25995	97.49	3.2572e-21	yes
239	AADVGADLVGK	11	tr|A0A3B5XWI2|A0A3B5XWI2_WHEAT;tr|A0A3B5XXG2|A0A3B5XXG2_WHEAT;tr|A0A3B5YTP0|A0A3B5YTP0_WHEAT;tr|A0A3B5ZQH4|A0A3B5ZQH4_WHEAT;tr|A0A3B6U5D9|A0A3B6U5D9_WHEAT;tr|A0A3B6QJF0|A0A3B6QJF0_WHEAT;tr|A0A3B6PTB2|A0A3B6PTB2_WHEAT;tr|A0A3B6S8X9|A0A3B6S8X9_WHEAT;tr|A0A3B6SCE8|A0A3B6SCE8_WHEAT;tr|A0A3B6TAL4|A0A3B6TAL4_WHEAT;tr|A0A3B6RE94|A0A3B6RE94_WHEAT;tr|A0A3B6TF56|A0A3B6TF56_WHEAT;tr|A0A3B6RED8|A0A3B6RED8_WH…	A0A3B5YTP0	H(+)-exporting diphosphatase OS=Triticum aestivum OX=4565 PE=3 SV=1	2	508.275	-0.97044	128.85	2.7509e-11	no	0.97	0.988	0.827	1.052	1.111	1.051
240	AADVGADLVGK	11	tr|A0A3B5XWI2|A0A3B5XWI2_WHEAT;tr|A0A3B5XXG2|A0A3B5XXG2_WHEAT;tr|A0A3B5YTP0|A0A3B5YTP0_WHEAT;tr|A0A3B5ZQH4|A0A3B5ZQH4_WHEAT;tr|A0A3B6U5D9|A0A3B6U5D9_WHEAT;tr|A0A3B6QJF0|A0A3B6QJF0_WHEAT;tr|A0A3B6PTB2|A0A3B6PTB2_WHEAT;tr|A0A3B6S8X9|A0A3B6S8X9_WHEAT;tr|A0A3B6SCE8|A0A3B6SCE8_WHEAT;tr|A0A3B6TAL4|A0A3B6TAL4_WHEAT;tr|A0A3B6RE94|A0A3B6RE94_WHEAT;tr|A0A3B6TF56|A0A3B6TF56_WHEAT;tr|A0A3B6RED8|A0A3B6RED8_WH…	A0A3B5YTP0	H(+)-exporting diphosphatase OS=Triticum aestivum OX=4565 PE=3 SV=1	3	339.185	-0.81733	63.624	0.0015144	no	0.928	0.921	0.878	1.072	1.145	1.056
241	AADVGADLVGK	11	tr|A0A3B5XWI2|A0A3B5XWI2_WHEAT;tr|A0A3B5XXG2|A0A3B5XXG2_WHEAT;tr|A0A3B5YTP0|A0A3B5YTP0_WHEAT;tr|A0A3B5ZQH4|A0A3B5ZQH4_WHEAT;tr|A0A3B6U5D9|A0A3B6U5D9_WHEAT;tr|A0A3B6QJF0|A0A3B6QJF0_WHEAT;tr|A0A3B6PTB2|A0A3B6PTB2_WHEAT;tr|A0A3B6S8X9|A0A3B6S8X9_WHEAT;tr|A0A3B6SCE8|A0A3B6SCE8_WHEAT;tr|A0A3B6TAL4|A0A3B6TAL4_WHEAT;tr|A0A3B6RE94|A0A3B6RE94_WHEAT;tr|A0A3B6TF56|A0A3B6TF56_WHEAT;tr|A0A3B6RED8|A0A3B6RED8_WH…	A0A3B5YTP0	H(+)-exporting diphosphatase OS=Triticum aestivum OX=4565 PE=3 SV=1	2	508.275	-0.58679	121.02	3.9682e-09	no	0.869	0.893	0.896	1.13	1.073	1.138
242	AADVGADLVGK	11	tr|A0A3B5XWI2|A0A3B5XWI2_WHEAT;tr|A0A3B5XXG2|A0A3B5XXG2_WHEAT;tr|A0A3B5YTP0|A0A3B5YTP0_WHEAT;tr|A0A3B5ZQH4|A0A3B5ZQH4_WHEAT;tr|A0A3B6U5D9|A0A3B6U5D9_WHEAT;tr|A0A3B6QJF0|A0A3B6QJF0_WHEAT;tr|A0A3B6PTB2|A0A3B6PTB2_WHEAT;tr|A0A3B6S8X9|A0A3B6S8X9_WHEAT;tr|A0A3B6SCE8|A0A3B6SCE8_WHEAT;tr|A0A3B6TAL4|A0A3B6TAL4_WHEAT;tr|A0A3B6RE94|A0A3B6RE94_WHEAT;tr|A0A3B6TF56|A0A3B6TF56_WHEAT;tr|A0A3B6RED8|A0A3B6RED8_WH…	A0A3B5YTP0	H(+)-exporting diphosphatase OS=Triticum aestivum OX=4565 PE=3 SV=1	3	339.185	-0.60345	47.302	0.010195	no
243	AADVMEEWTK	10	tr|Q9ZR34|Q9ZR34_WHEAT	Q9ZR34	UDP-arabinopyranose mutase OS=Triticum aestivum OX=4565 GN=amy PE=2 SV=1	2	598.269	0.36643	64.374	0.014464	yes	1.021	0.932	0.897	1.03	1.103	1.016
244	AADVMEEWTK	10	tr|Q9ZR34|Q9ZR34_WHEAT	Q9ZR34	UDP-arabinopyranose mutase OS=Triticum aestivum OX=4565 GN=amy PE=2 SV=1	2	590.271	-0.85661	103.91	0.00020179	yes	0.874	0.855	0.946	1.074	1.064	1.187
245	AADVTAPGGGALAGGSR	17	tr|A0A3B5ZW34|A0A3B5ZW34_WHEAT;tr|A0A3B5Y1S1|A0A3B5Y1S1_WHEAT	A0A3B5ZW34	Glycine-rich protein 2-like OS=Triticum aestivum OX=4565 PE=4 SV=1	3	476.579	0.30439	58.246	0.00024214	yes	0.814	0.793	0.842	1.227	1.142	1.183
246	AADVTAPGGGALAGGSR	17	tr|A0A3B5ZW34|A0A3B5ZW34_WHEAT;tr|A0A3B5Y1S1|A0A3B5Y1S1_WHEAT	A0A3B5ZW34	Glycine-rich protein 2-like OS=Triticum aestivum OX=4565 PE=4 SV=1	2	714.366	0.0039136	114.27	3.4854e-12	yes	0.798	0.804	0.839	1.056	1.272	1.231
247	AADVTAPGGGALAGGSR	17	tr|A0A3B5ZW34|A0A3B5ZW34_WHEAT;tr|A0A3B5Y1S1|A0A3B5Y1S1_WHEAT	A0A3B5ZW34	Glycine-rich protein 2-like OS=Triticum aestivum OX=4565 PE=4 SV=1	3	476.579	0.61239	59.502	0.00020074	yes
248	AADVTAPGGGALAGGSRPGDGGGDR	25	tr|A0A3B5ZW34|A0A3B5ZW34_WHEAT;tr|A0A3B5Y1S1|A0A3B5Y1S1_WHEAT	A0A3B5ZW34	Glycine-rich protein 2-like OS=Triticum aestivum OX=4565 PE=4 SV=1	3	713.677	-0.84931	45.579	0.000288	yes	1.123	0.847	0.902	1.015	0.996	1.118
249	AADYLEQAEYNTGNPEEDLK	20	tr|A0A3B6JG17|A0A3B6JG17_WHEAT;tr|A0A3B6IKK3|A0A3B6IKK3_WHEAT;tr|A0A3B6I042|A0A3B6I042_WHEAT	A0A3B6JG17	Endoplasmic reticulum oxidoreductin-1-like OS=Triticum aestivum OX=4565 PE=3 SV=1	3	757.669		81.807	1.7977e-21	yes
250	AAEACEEFSGVLVSLR	16	tr|A0A3B6TCX2|A0A3B6TCX2_WHEAT	A0A3B6TCX2	Succinate dehydrogenase subunit 5, mitochondrial OS=Triticum aestivum OX=4565 PE=4 SV=1	3	579.954	-1.1341	92.8	4.2198e-08	yes	0.964	0.894	0.822	1.153	1.116	1.051
251	AAEACEEFSGVLVSLR	16	tr|A0A3B6TCX2|A0A3B6TCX2_WHEAT	A0A3B6TCX2	Succinate dehydrogenase subunit 5, mitochondrial OS=Triticum aestivum OX=4565 PE=4 SV=1	2	869.427	-0.4857	87.388	6.9134e-06	yes	0.829	0.726	0.774	1.159	1.252	1.261
252	AAEACEEFSGVLVSLR	16	tr|A0A3B6TCX2|A0A3B6TCX2_WHEAT	A0A3B6TCX2	Succinate dehydrogenase subunit 5, mitochondrial OS=Triticum aestivum OX=4565 PE=4 SV=1	3	579.954	-1.1494	77.191	1.3532e-05	yes	0.943	0.846	0.835	1.116	1.125	1.135
253	AAEACEEFSGVLVSLR	16	tr|A0A3B6TCX2|A0A3B6TCX2_WHEAT	A0A3B6TCX2	Succinate dehydrogenase subunit 5, mitochondrial OS=Triticum aestivum OX=4565 PE=4 SV=1	2	869.427		69.935	6.4899e-08	yes
254	AAEACEEFSGVLVTLR	16	tr|A0A3B6I1L7|A0A3B6I1L7_WHEAT	A0A3B6I1L7	Succinate dehydrogenase subunit 5, mitochondrial OS=Triticum aestivum OX=4565 PE=4 SV=1	3	584.626	-0.21367	74.141	2.3439e-05	yes	0.841	0.703	0.656	1.303	1.249	1.248
255	AAEACEEFSGVLVTLR	16	tr|A0A3B6I1L7|A0A3B6I1L7_WHEAT	A0A3B6I1L7	Succinate dehydrogenase subunit 5, mitochondrial OS=Triticum aestivum OX=4565 PE=4 SV=1	2	876.435	0.49757	40.187	0.030297	yes
256	AAEACEEFSGVLVTLR	16	tr|A0A3B6I1L7|A0A3B6I1L7_WHEAT	A0A3B6I1L7	Succinate dehydrogenase subunit 5, mitochondrial OS=Triticum aestivum OX=4565 PE=4 SV=1	2	876.435	-0.37677	94.639	1.6077e-07	yes	0.766	0.718	0.818	1.233	1.275	1.19
257	AAEAEAHFVPEEAK	14	tr|A0A3B6NRH4|A0A3B6NRH4_WHEAT;tr|A0A3B6PKS0|A0A3B6PKS0_WHEAT	A0A3B6PKS0	PPR_long domain-containing protein OS=Triticum aestivum OX=4565 PE=3 SV=1	3	500.244	-0.17053	62.287	0.00043376	no	0.757	0.801	0.738	1.212	1.23	1.262
258	AAEAEAHFVPEEAK	14	tr|A0A3B6NRH4|A0A3B6NRH4_WHEAT;tr|A0A3B6PKS0|A0A3B6PKS0_WHEAT	A0A3B6PKS0	PPR_long domain-containing protein OS=Triticum aestivum OX=4565 PE=3 SV=1	3	500.244	-0.79085	75.764	0.00010421	no	0.689	0.787	0.756	1.254	1.254	1.261
259	AAEAELHAR	9	tr|A0A3B5Y2A2|A0A3B5Y2A2_WHEAT;tr|A0A3B5ZW55|A0A3B5ZW55_WHEAT;tr|A0A3B5YZ96|A0A3B5YZ96_WHEAT;tr|A0A3B5Y2X7|A0A3B5Y2X7_WHEAT	A0A3B5Y2A2	DNA replication licensing factor MCM2 OS=Triticum aestivum OX=4565 PE=3 SV=1	3	323.17	-0.43341	86.136	0.0008182	yes
260	AAEAELLSK	9	tr|A0A3B6LKF2|A0A3B6LKF2_WHEAT;tr|A0A3B6KFB8|A0A3B6KFB8_WHEAT	A0A3B6LKF2	NAD(P)-bd_dom domain-containing protein OS=Triticum aestivum OX=4565 PE=4 SV=1	3	311.175	6.3746	64.711	0.0046162	yes	0.864	0.685	0.799	1.252	1.209	1.19
261	AAEAELLSK	9	tr|A0A3B6LKF2|A0A3B6LKF2_WHEAT;tr|A0A3B6KFB8|A0A3B6KFB8_WHEAT	A0A3B6LKF2	NAD(P)-bd_dom domain-containing protein OS=Triticum aestivum OX=4565 PE=4 SV=1	3	311.175	0.2415	55.908	0.011114	yes	0.733	0.758	0.748	1.307	1.265	1.189
262	AAEAELLSK	9	tr|A0A3B6LKF2|A0A3B6LKF2_WHEAT;tr|A0A3B6KFB8|A0A3B6KFB8_WHEAT	A0A3B6LKF2	NAD(P)-bd_dom domain-containing protein OS=Triticum aestivum OX=4565 PE=4 SV=1	2	466.258	-0.21589	102.52	0.0014658	yes	0.701	0.719	0.726	1.371	1.226	1.257
263	AAEAFEDPGLVGMPQLNGTTALSNTR	26	tr|A0A3B6HPC8|A0A3B6HPC8_WHEAT;tr|A0A3B6HT29|A0A3B6HT29_WHEAT;tr|A0A3B6HNS1|A0A3B6HNS1_WHEAT;tr|A0A3B6HQS4|A0A3B6HQS4_WHEAT;tr|A0A3B6IVY7|A0A3B6IVY7_WHEAT;tr|A0A3B6IV87|A0A3B6IV87_WHEAT;tr|A0A3B6JJX6|A0A3B6JJX6_WHEAT;tr|A0A3B6JMR9|A0A3B6JMR9_WHEAT	A0A3B6IVY7	Nucleoporin_N domain-containing protein OS=Triticum aestivum OX=4565 PE=3 SV=1	4	666.076	0.28937	43.241	0.00027783	no	0.498	0.756	0.516	1.3	1.423	1.506
264	AAEAFEDPGLVGMPQLNGTTALSNTR	26	tr|A0A3B6HPC8|A0A3B6HPC8_WHEAT;tr|A0A3B6HT29|A0A3B6HT29_WHEAT;tr|A0A3B6HNS1|A0A3B6HNS1_WHEAT;tr|A0A3B6HQS4|A0A3B6HQS4_WHEAT;tr|A0A3B6IVY7|A0A3B6IVY7_WHEAT;tr|A0A3B6IV87|A0A3B6IV87_WHEAT;tr|A0A3B6JJX6|A0A3B6JJX6_WHEAT;tr|A0A3B6JMR9|A0A3B6JMR9_WHEAT	A0A3B6IVY7	Nucleoporin_N domain-containing protein OS=Triticum aestivum OX=4565 PE=3 SV=1	3	887.766	0.92293	89.979	1.5784e-21	no	0.712	0.664	0.721	1.401	1.267	1.235
265	AAEAGGLIVDAMAGIQGDTK	20	tr|A0A3B6MVT1|A0A3B6MVT1_WHEAT;tr|A0A3B6MWY1|A0A3B6MWY1_WHEAT;tr|A0A3B6KME3|A0A3B6KME3_WHEAT	A0A3B6MVT1	Pantothenate kinase 2 OS=Triticum aestivum OX=4565 PE=3 SV=1	3	629.988	0.22533	84.249	6.0534e-12	yes	0.877	0.875	0.737	1.138	1.191	1.181
266	AAEALADSGPSTMAFAEFLK	20	tr|A0A3B5ZZ28|A0A3B5ZZ28_WHEAT	A0A3B5ZZ28	Glycosyltransferase OS=Triticum aestivum OX=4565 PE=3 SV=1	3	676.331	0.20794	31.635	0.008363	yes	0.813	0.642	0.599	1.328	1.281	1.337
267	AAEALHQEER	10	tr|A0A3B6I1Z9|A0A3B6I1Z9_WHEAT;tr|A0A3B6I5V2|A0A3B6I5V2_WHEAT;tr|A0A3B6T8H7|A0A3B6T8H7_WHEAT;tr|A0A3B6R8E4|A0A3B6R8E4_WHEAT;tr|A0A3B6I4Y1|A0A3B6I4Y1_WHEAT;tr|A0A3B6I1J4|A0A3B6I1J4_WHEAT	A0A3B6I1Z9	LIMR family protein OS=Triticum aestivum OX=4565 PE=4 SV=1	3	385.191	0.18744	82.008	0.00031491	yes	0.808	0.802	0.808	1.211	1.2	1.171
268	AAEAPPNLLADER	13	tr|A0A3B5Y5V9|A0A3B5Y5V9_WHEAT;tr|A0A3B6MQ95|A0A3B6MQ95_WHEAT;tr|A0A077RXT4|A0A077RXT4_WHEAT;tr|A0A3B6KEG0|A0A3B6KEG0_WHEAT;tr|A0A3B6MNW2|A0A3B6MNW2_WHEAT;tr|A0A3B6A0N1|A0A3B6A0N1_WHEAT;tr|A0A3B5Z4X4|A0A3B5Z4X4_WHEAT	A0A3B6A0N1	Ribosomal L1 domain-containing protein 1 OS=Triticum aestivum OX=4565 PE=4 SV=1	2	683.852	-0.15324	63.257	0.0026726	no	0.748	0.698	0.713	1.281	1.193	1.366
269	AAEAPPNLLADER	13	tr|A0A3B5Y5V9|A0A3B5Y5V9_WHEAT;tr|A0A3B6MQ95|A0A3B6MQ95_WHEAT;tr|A0A077RXT4|A0A077RXT4_WHEAT;tr|A0A3B6KEG0|A0A3B6KEG0_WHEAT;tr|A0A3B6MNW2|A0A3B6MNW2_WHEAT;tr|A0A3B6A0N1|A0A3B6A0N1_WHEAT;tr|A0A3B5Z4X4|A0A3B5Z4X4_WHEAT	A0A3B6A0N1	Ribosomal L1 domain-containing protein 1 OS=Triticum aestivum OX=4565 PE=4 SV=1	2	683.852	0.71682	53.377	0.010154	no	0.634	0.641	0.604	1.453	1.341	1.328
270	AAEASLEQLQYTQQHLVR	18	tr|A0A3B6DCX6|A0A3B6DCX6_WHEAT;tr|A0A2X0S6A4|A0A2X0S6A4_WHEAT;tr|A0A3B6AXU7|A0A3B6AXU7_WHEAT	A0A3B6DCX6	Importin N-terminal domain-containing protein OS=Triticum aestivum OX=4565 PE=4 SV=1	3	695.696	0.45455	95.873	7.2615e-12	yes
271	AAEATEAAK	9	tr|A0A3B5Y545|A0A3B5Y545_WHEAT;tr|A0A3B5Y548|A0A3B5Y548_WHEAT;sp|Q03968|LEA3_WHEAT;tr|A0A3B5ZZP8|A0A3B5ZZP8_WHEAT;tr|A0A3B6A083|A0A3B6A083_WHEAT	A0A3B5Y545	Late embryogenesis abundant protein OS=Triticum aestivum OX=4565 PE=3 SV=1	2	431.219	-0.47465	117.7	0.00026975	no	0.731	0.82	0.715	1.231	1.158	1.345
272	AAEATEAAK	9	tr|A0A3B5Y545|A0A3B5Y545_WHEAT;tr|A0A3B5Y548|A0A3B5Y548_WHEAT;sp|Q03968|LEA3_WHEAT;tr|A0A3B5ZZP8|A0A3B5ZZP8_WHEAT;tr|A0A3B6A083|A0A3B6A083_WHEAT	A0A3B5Y545	Late embryogenesis abundant protein OS=Triticum aestivum OX=4565 PE=3 SV=1	2	431.219	-1.7347	105.98	0.00090685	no
273	AAEATEAAK	9	tr|A0A3B5Y545|A0A3B5Y545_WHEAT;tr|A0A3B5Y548|A0A3B5Y548_WHEAT;sp|Q03968|LEA3_WHEAT;tr|A0A3B5ZZP8|A0A3B5ZZP8_WHEAT;tr|A0A3B6A083|A0A3B6A083_WHEAT	A0A3B5Y545	Late embryogenesis abundant protein OS=Triticum aestivum OX=4565 PE=3 SV=1	3	287.815	-1.3888	67.897	0.0035114	no
274	AAEAWAALNR	10	tr|A0A3B5ZQT4|A0A3B5ZQT4_WHEAT;tr|A0A3B5XVY0|A0A3B5XVY0_WHEAT	A0A3B5ZQT4	REF/SRPP-like protein At3g05500 OS=Triticum aestivum OX=4565 PE=3 SV=1	3	358.189	-0.90372	71.451	0.0012713	yes	0.736	0.659	0.704	1.236	1.239	1.427
275	AAEDAGAGLLVVGSR	15	tr|A0A3B6KDS2|A0A3B6KDS2_WHEAT;tr|A0A3B6KGA8|A0A3B6KGA8_WHEAT;tr|A0A3B6LID3|A0A3B6LID3_WHEAT	A0A3B6KDS2	Usp domain-containing protein OS=Triticum aestivum OX=4565 PE=4 SV=1	3	462.584	0.14157	62.759	0.00019997	yes	0.904	1.057	0.687	1.103	0.996	1.254
276	AAEDDKVDYLNLR	13	tr|A0A3B6GUU1|A0A3B6GUU1_WHEAT;tr|A0A3B6EIM2|A0A3B6EIM2_WHEAT;tr|A0A077RWB6|A0A077RWB6_WHEAT	A0A3B6GUU1	Mitochondrial import receptor subunit TOM40-1 OS=Triticum aestivum OX=4565 PE=3 SV=1	3	507.923	-1.1434	44.311	0.037486	yes	0.677	0.616	0.694	1.295	1.302	1.417
277	AAEDMDISDVK	11	tr|A0A3B6KHA8|A0A3B6KHA8_WHEAT;tr|A0A3B6KJW7|A0A3B6KJW7_WHEAT	A0A3B6KHA8	SAM_MT_RSMB_NOP domain-containing protein OS=Triticum aestivum OX=4565 PE=3 SV=1	3	398.517	-0.20021	37.995	0.036717	yes
278	AAEDMDISDVK	11	tr|A0A3B6KHA8|A0A3B6KHA8_WHEAT;tr|A0A3B6KJW7|A0A3B6KJW7_WHEAT	A0A3B6KHA8	SAM_MT_RSMB_NOP domain-containing protein OS=Triticum aestivum OX=4565 PE=3 SV=1	2	597.271	-0.26402	108.56	6.272e-06	yes	0.817	0.758	0.821	1.13	1.246	1.228
279	AAEEADVYHDLVK	13	tr|A0A3B6JFL7|A0A3B6JFL7_WHEAT;tr|A0A3B6HT79|A0A3B6HT79_WHEAT	A0A3B6HT79	Clathrin heavy chain OS=Triticum aestivum OX=4565 PE=3 SV=1	3	487.24	-1.9932	69.03	0.00035014	no	0.799	0.92	0.929	1.056	1.211	1.085
280	AAEEADVYHDLVK	13	tr|A0A3B6JFL7|A0A3B6JFL7_WHEAT;tr|A0A3B6HT79|A0A3B6HT79_WHEAT	A0A3B6HT79	Clathrin heavy chain OS=Triticum aestivum OX=4565 PE=3 SV=1	3	487.24	1.0942	77.185	0.00013486	no	0.826	0.913	0.846	1.241	1.166	1.008
281	AAEEANVYHDLVK	13	tr|A0A3B6MPU5|A0A3B6MPU5_WHEAT;tr|A0A3B6KGD4|A0A3B6KGD4_WHEAT;tr|A0A3B6LKD8|A0A3B6LKD8_WHEAT	A0A3B6MPU5	Clathrin heavy chain OS=Triticum aestivum OX=4565 PE=3 SV=1	3	486.912	-0.59473	75.102	0.00017102	no	0.822	0.799	0.781	1.226	1.236	1.136
282	AAEEANVYHDLVK	13	tr|A0A3B6MPU5|A0A3B6MPU5_WHEAT;tr|A0A3B6KGD4|A0A3B6KGD4_WHEAT;tr|A0A3B6LKD8|A0A3B6LKD8_WHEAT	A0A3B6MPU5	Clathrin heavy chain OS=Triticum aestivum OX=4565 PE=3 SV=1	3	486.912	-3.4074	89.231	2.3766e-05	no	0.869	0.782	0.79	1.219	1.152	1.188
283	AAEELTK	7	tr|A0A3B6R8Q3|A0A3B6R8Q3_WHEAT;tr|A0A3B6RC85|A0A3B6RC85_WHEAT;tr|A0A3B6TID0|A0A3B6TID0_WHEAT;tr|A0A3B6U4U3|A0A3B6U4U3_WHEAT;tr|A0A3B6U010|A0A3B6U010_WHEAT	A0A3B6TID0	Transketolase OS=Triticum aestivum OX=4565 PE=3 SV=1	2	381.206	-4.6292	69.825	0.066755	no	0.894	0.877	0.803	1.117	1.173	1.136
284	AAEELVSVEMPAPEGWTK	18	tr|A0A3B6LFQ3|A0A3B6LFQ3_WHEAT;tr|W5G255|W5G255_WHEAT	A0A3B6LFQ3	MBD domain-containing protein OS=Triticum aestivum OX=4565 PE=4 SV=1	3	653.984	0.52048	86.367	2.7008e-09	no	0.587	0.648	0.636	1.478	1.324	1.328
285	AAEELVSVEMPAPEGWTK	18	tr|A0A3B6LFQ3|A0A3B6LFQ3_WHEAT;tr|W5G255|W5G255_WHEAT	A0A3B6LFQ3	MBD domain-containing protein OS=Triticum aestivum OX=4565 PE=4 SV=1	4	490.74	0.13324	89.358	2.3424e-11	no	0.689	0.577	0.637	1.331	1.379	1.388
286	AAEELVSVEMPAPEGWTK	18	tr|A0A3B6LFQ3|A0A3B6LFQ3_WHEAT;tr|W5G255|W5G255_WHEAT	A0A3B6LFQ3	MBD domain-containing protein OS=Triticum aestivum OX=4565 PE=4 SV=1	2	972.475	0.39402	65.231	0.00012896	no	0.636	0.648	0.512	1.128	1.398	1.679
287	AAEEVLIGR	9	tr|A0A3B5Y2G8|A0A3B5Y2G8_WHEAT;tr|A0A3B5YZX2|A0A3B5YZX2_WHEAT;tr|A0A3B5Z168|A0A3B5Z168_WHEAT;tr|A0A3B5ZYH9|A0A3B5ZYH9_WHEAT;tr|A0A3B5ZWV3|A0A3B5ZWV3_WHEAT	A0A3B5ZYH9	AAA domain-containing protein OS=Triticum aestivum OX=4565 PE=3 SV=1	2	479.272	0.22269	89.029	0.0035804	no	0.753	0.676	0.617	1.312	1.309	1.334
288	AAEFSTLGQPGTTSR	15	tr|A0A3B6PRJ8|A0A3B6PRJ8_WHEAT;tr|A0A3B6PPD0|A0A3B6PPD0_WHEAT;tr|A0A3B6QJU7|A0A3B6QJU7_WHEAT;tr|A0A3B6PRG6|A0A3B6PRG6_WHEAT;tr|A0A3B6NTL7|A0A3B6NTL7_WHEAT;tr|A0A3B6PQ06|A0A3B6PQ06_WHEAT;tr|A0A3B6PNF8|A0A3B6PNF8_WHEAT;tr|A0A3B6PRK4|A0A3B6PRK4_WHEAT	A0A3B6PRJ8	Mediator of RNA polymerase II transcription subunit 23 OS=Triticum aestivum OX=4565 PE=3 SV=1	2	761.878		72.898	6.2955e-08	yes
289	AAEFVVSK	8	tr|A0A1D5W9E8|A0A1D5W9E8_WHEAT;tr|A0A3B5Z3E7|A0A3B5Z3E7_WHEAT;tr|A0A3B5Z2C5|A0A3B5Z2C5_WHEAT;tr|A0A3B5ZZC2|A0A3B5ZZC2_WHEAT	A0A3B5Z3E7	Oxidored_q6 domain-containing protein OS=Triticum aestivum OX=4565 PE=3 SV=1	2	425.737	-5.0452	91.867	0.011687	no	0.857	0.75	0.704	1.27	1.228	1.191
290	AAEFVVSK	8	tr|A0A1D5W9E8|A0A1D5W9E8_WHEAT;tr|A0A3B5Z3E7|A0A3B5Z3E7_WHEAT;tr|A0A3B5Z2C5|A0A3B5Z2C5_WHEAT;tr|A0A3B5ZZC2|A0A3B5ZZC2_WHEAT	A0A3B5Z3E7	Oxidored_q6 domain-containing protein OS=Triticum aestivum OX=4565 PE=3 SV=1	3	284.16	-4.2843	52.716	0.026159	no	0.865	0.718	0.621	1.289	1.235	1.273
291	AAEGGHDK	8	tr|A0A3B5Z3G6|A0A3B5Z3G6_WHEAT;tr|A0A3B6A0K5|A0A3B6A0K5_WHEAT	A0A3B5Z3G6	Seed biotin-containing protein SBP65-like OS=Triticum aestivum OX=4565 PE=4 SV=1	3	262.124	0.28352	40.352	0.057425	no	0.775	0.881	0.852	1.046	1.122	1.324
292	AAEGGHDK	8	tr|A0A3B5Z3G6|A0A3B5Z3G6_WHEAT;tr|A0A3B6A0K5|A0A3B6A0K5_WHEAT	A0A3B5Z3G6	Seed biotin-containing protein SBP65-like OS=Triticum aestivum OX=4565 PE=4 SV=1	3	262.124	-0.082526	73.208	0.0054475	no	0.878	0.832	0.672	1.194	1.199	1.225
293	AAEGLVEGGK	10	tr|A0A3B6KTL0|A0A3B6KTL0_WHEAT;tr|A0A1D5Y154|A0A1D5Y154_WHEAT	A0A3B6KTL0	Methyltransferase OS=Triticum aestivum OX=4565 PE=3 SV=1	2	465.748	1.3075	128.01	7.5437e-08	yes	0.829	0.786	0.735	1.205	1.159	1.287
294	AAEGLVSIGSK	11	tr|A0A3B6AWW1|A0A3B6AWW1_WHEAT;tr|A0A3B6AXB0|A0A3B6AXB0_WHEAT;tr|A0A3B6DBL6|A0A3B6DBL6_WHEAT;tr|A0A3B6C4F9|A0A3B6C4F9_WHEAT	A0A3B6AWW1	SH3 domain-containing protein OS=Triticum aestivum OX=4565 PE=4 SV=1	3	344.529	-2.1407	42.843	0.022076	no
295	AAEIEILNAFQLLTAK	16	tr|A0A3B6EMX2|A0A3B6EMX2_WHEAT;tr|A0A1D6DIM8|A0A1D6DIM8_WHEAT;tr|A0A077RXR6|A0A077RXR6_WHEAT	A0A3B6EMX2	Obg-like ATPase 1 OS=Triticum aestivum OX=4565 PE=3 SV=1	2	872.996		124.29	1.785e-35	yes
296	AAEIEILNAFQLLTAK	16	tr|A0A3B6EMX2|A0A3B6EMX2_WHEAT;tr|A0A1D6DIM8|A0A1D6DIM8_WHEAT;tr|A0A077RXR6|A0A077RXR6_WHEAT	A0A3B6EMX2	Obg-like ATPase 1 OS=Triticum aestivum OX=4565 PE=3 SV=1	3	582.661	-0.04227	48.899	0.0024345	yes
297	AAEIEILNAFQLLTAK	16	tr|A0A3B6EMX2|A0A3B6EMX2_WHEAT;tr|A0A1D6DIM8|A0A1D6DIM8_WHEAT;tr|A0A077RXR6|A0A077RXR6_WHEAT	A0A3B6EMX2	Obg-like ATPase 1 OS=Triticum aestivum OX=4565 PE=3 SV=1	3	582.661	0.037408	56.514	0.00069279	yes	0.807	0.798	0.73	1.151	1.155	1.358
298	AAEIGMGR	8	tr|A0A3B6I438|A0A3B6I438_WHEAT;tr|A0A3B6JQ97|A0A3B6JQ97_WHEAT;tr|A0A3B6IXV7|A0A3B6IXV7_WHEAT	A0A3B6IXV7	N-acetyltransferase domain-containing protein OS=Triticum aestivum OX=4565 PE=4 SV=1	2	402.705	1.4262	106.38	0.0051719	no	0.879	0.892	0.832	1.092	1.097	1.209
[truncated: 67,745 more rows]
