# Supplementary material for: Global Analysis of Lysine Lactylation of Germinated Seeds in Wheat
Source: Int J Mol Sci. 2023 Nov 11;24(22):16195. doi: 10.3390/ijms242216195 (PMC10671351; doi:10.3390/ijms242216195)
Supplement: Supplementary file 1 [file ijms-24-16195-s001.zip › Supplementary Table S2.xlsx]

## Sheet: 12hvs0h
Protein accession	Protein description	Gene name	12h/0h Ratio	12h/0h P value	Regulated Type	MW [kDa]	Coverage [%]	Peptides	Unique peptides	PSMs	0h-1	0h-2	0h-3	12h-1	12h-2	12h-3	Subcellular localization	KEGG KO No.	KEGG Gene	KEGG pathway	Biological Process	Cellular Component	Molecular Function	Pfam ID	Domain description	KOG category	KOG NO.	KOG description
A0A060AJ86	Defensin OS=Triticum aestivum OX=4565 GN=PDF4 PE=2 SV=1	PDF4	1.472	0.00180839	Up	8.8673	36.6	2	2	5	0.789	0.849	0.721	1.212	1.125	1.136	extracellular				GO:0042592 homeostatic process; GO:0048878 chemical homeostasis; GO:0050801 ion homeostasis; GO:0055065 metal ion homeostasis; GO:0055073 cadmium ion homeostasis; GO:0055076 transition metal ion homeostasis; GO:0055080 cation homeostasis; GO:0065007 biological regulation; GO:0065008 regulation of biological quality; GO:0072507 divalent inorganic cation homeostasis; GO:0098771 inorganic ion homeos…	GO:0005576 extracellular region; GO:0005615 extracellular space;	GO:0005488 binding; GO:0043167 ion binding; GO:0043169 cation binding; GO:0046870 cadmium ion binding; GO:0046872 metal ion binding; GO:0046914 transition metal ion binding;	PF00304	Gamma-thionin family
A0A077RFQ1	(bread wheat) hypothetical protein OS=Triticum aestivum OX=4565 GN=TRAES_3BF273400020CFD_c1 PE=3 SV=1	TRAES_3BF273400020CFD_c1	1.334	0.00031375	Up	7.8499	54.9	3	1	5	0.846	0.837	0.819	1.069	1.111	1.157	extracellular							PF00280	Potato inhibitor I family
A0A077RNY4	PMEI domain-containing protein OS=Triticum aestivum OX=4565 GN=TRAES_3BF061200050CFD_c1 PE=4 SV=1	TRAES_3BF061200050CFD_c1	0.641	0.000220501	Down	19.297	12.8	2	2	2	1.332	1.246	1.262	0.868	0.801	0.794	extracellular							PF04043	Plant invertase/pectin methylesterase inhibitor
A0A077RU64	BOWMAN_BIRK domain-containing protein OS=Triticum aestivum OX=4565 GN=TRAES_3BF168400060CFD_c1 PE=3 SV=1	TRAES_3BF168400060CFD_c1	1.358	0.00490815	Up	42.906	10.6	4	4	5	0.789	0.923	0.783	1.142	1.103	1.143	extracellular							PF00228	Bowman-Birk serine protease inhibitor family
A0A077RUE1	Myosin-11 OS=Triticum aestivum OX=4565 GN=TRAES_3BF080700060CFD_c1 PE=4 SV=1	TRAES_3BF080700060CFD_c1	0.76	0.00104523	Down	76.118	20	11	2	14	1.184	1.173	1.162	0.946	0.849	0.878	chloroplast
A0A077RVF4	Protein RETICULATA-RELATED 3, chloroplastic OS=Triticum aestivum OX=4565 GN=TRAES_3BF001900060CFD_c1 PE=3 SV=1	TRAES_3BF001900060CFD_c1	1.531	5.10724e-05	Up	35.45	12.6	4	4	7	0.763	0.757	0.765	1.117	1.208	1.174	chloroplast				GO:0000003 reproduction; GO:0000302 response to reactive oxygen species; GO:0003006 developmental process involved in reproduction; GO:0006950 response to stress; GO:0006979 response to oxidative stress; GO:0007275 multicellular organism development; GO:0009314 response to radiation; GO:0009416 response to light stimulus; GO:0009628 response to abiotic stimulus; GO:0009648 photoperiodism; GO:0009…	GO:0005622 intracellular anatomical structure; GO:0005737 cytoplasm; GO:0009507 chloroplast; GO:0009526 plastid envelope; GO:0009536 plastid; GO:0009941 chloroplast envelope; GO:0031967 organelle envelope; GO:0031975 envelope; GO:0043226 organelle; GO:0043227 membrane-bounded organelle; GO:0043229 intracellular organelle; GO:0043231 intracellular membrane-bounded organelle;
A0A077RW06	Osmotin-like protein OS=Triticum aestivum OX=4565 GN=TRAES_3BF112700030CFD_c1 PE=4 SV=1	TRAES_3BF112700030CFD_c1	0.715	0.00202295	Down	25.873	19.6	4	3	5	1.293	1.262	1.195	0.847	0.967	0.866	extracellular							PF00314	Thaumatin family	O	KOG0800	FOG: Predicted E3 ubiquitin ligase
A0A077RX37	RNA helicase OS=Triticum aestivum OX=4565 GN=TRAES_3BF091200130CFD_c1 PE=3 SV=1	TRAES_3BF091200130CFD_c1	1.32	0.0332076	Up	71.677	7.6	3	1	3	0.76	0.915	0.846	1.231	1.122	0.975	chloroplast	K14809	DDX55, SPB4; ATP-dependent RNA helicase DDX55/SPB4 [EC:3.6.4.13]		GO:0006139 nucleobase-containing compound metabolic process; GO:0006725 cellular aromatic compound metabolic process; GO:0006807 nitrogen compound metabolic process; GO:0008152 metabolic process; GO:0009987 cellular process; GO:0010501 RNA secondary structure unwinding; GO:0016070 RNA metabolic process; GO:0034641 cellular nitrogen compound metabolic process; GO:0043170 macromolecule metabolic pr…	GO:0005622 intracellular anatomical structure; GO:0005634 nucleus; GO:0005730 nucleolus; GO:0005737 cytoplasm; GO:0031974 membrane-enclosed lumen; GO:0031981 nuclear lumen; GO:0043226 organelle; GO:0043227 membrane-bounded organelle; GO:0043228 non-membrane-bounded organelle; GO:0043229 intracellular organelle; GO:0043231 intracellular membrane-bounded organelle; GO:0043232 intracellular non-memb…	GO:0003676 nucleic acid binding; GO:0003723 RNA binding; GO:0003724 RNA helicase activity; GO:0003727 single-stranded RNA binding; GO:0003824 catalytic activity; GO:0004386 helicase activity; GO:0005488 binding; GO:0008186 ATP-dependent activity, acting on RNA; GO:0008187 poly-pyrimidine tract binding; GO:0008266 poly(U) RNA binding; GO:0016462 pyrophosphatase activity; GO:0016787 hydrolase activ…	PF00270; PF00271; PF13959	DEAD/DEAH box helicase; Helicase conserved C-terminal domain; Domain of unknown function (DUF4217)	A	KOG0345	ATP-dependent RNA helicase
A0A077RXJ4	Uncharacterized protein OS=Triticum aestivum OX=4565 GN=TRAES_3BF151200030CFD_c1 PE=4 SV=1	TRAES_3BF151200030CFD_c1	1.325	0.000670103	Up	7.2673	16.4	1	1	1	0.888	0.814	0.812	1.115	1.107	1.108	extracellular
A0A077RYD3	Fe2OG dioxygenase domain-containing protein OS=Triticum aestivum OX=4565 GN=TRAES_3BF021600070CFD_c1 PE=3 SV=1	TRAES_3BF021600070CFD_c1	0.753	0.00261914	Down	40.742	6.8	2	2	2	1.088	1.21	1.238	0.865	0.891	0.908	cytoplasm									QR	KOG0143	Iron/ascorbate family oxidoreductases
A0A077S237	Uncharacterized protein OS=Triticum aestivum OX=4565 GN=TRAES_3BF026500160CFD_c1 PE=4 SV=1	TRAES_3BF026500160CFD_c1	1.324	8.06469e-05	Up	22.773	51.9	8	2	20	0.812	0.86	0.842	1.108	1.104	1.117	cytoplasm
A0A077S4J2	Glucan endo-1,3-beta-D-glucosidase OS=Triticum aestivum OX=4565 GN=TRAES_3BF039300100CFD_c1 PE=3 SV=1	TRAES_3BF039300100CFD_c1	0.599	0.000891425	Down	31.973	4	1	1	1	1.313	1.384	1.274	0.764	0.877	0.738	chloroplast	K25108	E3.2.1.73; licheninase [EC:3.2.1.73]		GO:0002376 immune system process; GO:0006950 response to stress; GO:0006952 defense response; GO:0006955 immune response; GO:0009266 response to temperature stimulus; GO:0009409 response to cold; GO:0009605 response to external stimulus; GO:0009607 response to biotic stimulus; GO:0009627 systemic acquired resistance; GO:0009628 response to abiotic stimulus; GO:0043207 response to external biotic …	GO:0005576 extracellular region; GO:0005618 cell wall; GO:0005622 intracellular anatomical structure; GO:0005737 cytoplasm; GO:0005773 vacuole; GO:0005886 plasma membrane; GO:0016020 membrane; GO:0030312 external encapsulating structure; GO:0031224 intrinsic component of membrane; GO:0031225 anchored component of membrane; GO:0031226 intrinsic component of plasma membrane; GO:0043226 organelle; G…	GO:0003824 catalytic activity; GO:0004338 glucan exo-1,3-beta-glucosidase activity; GO:0004553 hydrolase activity, hydrolyzing O-glycosyl compounds; GO:0005488 binding; GO:0008422 beta-glucosidase activity; GO:0008810 cellulase activity; GO:0015926 glucosidase activity; GO:0016787 hydrolase activity; GO:0016798 hydrolase activity, acting on glycosyl bonds; GO:0030246 carbohydrate binding; GO:0030…	PF00332	Glycosyl hydrolases family 17
A0A077S4J3	bHLH-MYC_N domain-containing protein OS=Triticum aestivum OX=4565 GN=TRAES_3BF013000110CFD_c1 PE=4 SV=1	TRAES_3BF013000110CFD_c1	1.4	0.0481436	Up	48.538	2.5	1	1	1	1.012	0.667	0.741	1.136	1.113	1.14	nucleus
A0A077S7C3	Peroxidase OS=Triticum aestivum OX=4565 GN=TRAES_3BF072300070CFD_c1 PE=3 SV=1	TRAES_3BF072300070CFD_c1	1.313	0.000152596	Up	39.384	42.8	12	3	56	0.82	0.847	0.847	1.122	1.113	1.065	extracellular	K00430	E1.11.1.7; peroxidase [EC:1.11.1.7]	map00940 Phenylpropanoid biosynthesis; map01100 Metabolic pathways; map01110 Biosynthesis of secondary metabolites	GO:0008152 metabolic process; GO:0009636 response to toxic substance; GO:0009664 plant-type cell wall organization; GO:0009987 cellular process; GO:0016043 cellular component organization; GO:0042221 response to chemical; GO:0045229 external encapsulating structure organization; GO:0050896 response to stimulus; GO:0051716 cellular response to stimulus; GO:0070887 cellular response to chemical sti…	GO:0005618 cell wall; GO:0005622 intracellular anatomical structure; GO:0005737 cytoplasm; GO:0005773 vacuole; GO:0005911 cell-cell junction; GO:0009505 plant-type cell wall; GO:0009506 plasmodesma; GO:0016020 membrane; GO:0030054 cell junction; GO:0030312 external encapsulating structure; GO:0043226 organelle; GO:0043227 membrane-bounded organelle; GO:0043229 intracellular organelle; GO:0043231 …	GO:0003824 catalytic activity; GO:0004601 peroxidase activity; GO:0016209 antioxidant activity; GO:0016491 oxidoreductase activity; GO:0016684 oxidoreductase activity, acting on peroxide as acceptor;	PF00141	Peroxidase
A0A077S7L9	IST1 homolog OS=Triticum aestivum OX=4565 GN=TRAES_3BF018900040CFD_c1 PE=3 SV=1	TRAES_3BF018900040CFD_c1	0.767	0.0355583	Down	56.272	12.3	4	1	6	1.111	1.343	1.044	0.881	0.848	0.955	chloroplast									Z	KOG2027	Spindle pole body protein
A0A080YTV0	Uncharacterized protein OS=Triticum aestivum OX=4565 GN=TRAES_3BF078700130CFD_c1 PE=4 SV=1	TRAES_3BF078700130CFD_c1	0.572	0.00900274	Down	26.892	11.2	2	2	3	1.574	1.177	1.276	0.8	0.653	0.849	cytoplasm				GO:0009892 negative regulation of metabolic process; GO:0010466 negative regulation of peptidase activity; GO:0010605 negative regulation of macromolecule metabolic process; GO:0010951 negative regulation of endopeptidase activity; GO:0019222 regulation of metabolic process; GO:0030162 regulation of proteolysis; GO:0031323 regulation of cellular metabolic process; GO:0031324 negative regulation o…		GO:0004857 enzyme inhibitor activity; GO:0004866 endopeptidase inhibitor activity; GO:0004867 serine-type endopeptidase inhibitor activity; GO:0015066 alpha-amylase inhibitor activity; GO:0030234 enzyme regulator activity; GO:0030414 peptidase inhibitor activity; GO:0061134 peptidase regulator activity; GO:0061135 endopeptidase regulator activity; GO:0098772 molecular function regulator;	PF00197	Trypsin and protease inhibitor
A0A080YU76	BZIP domain-containing protein OS=Triticum aestivum OX=4565 GN=TRAES_3BF279600060CFD_c1 PE=4 SV=1	TRAES_3BF279600060CFD_c1	0.517	0.000737765	Down	111.49	0.7	1	1	1	1.594	1.298	1.353	0.686	0.748	0.761	nucleus							PF16135	Tify domain binding domain
A0A080YUW6	Pectin acetylesterase OS=Triticum aestivum OX=4565 GN=TRAES_3BF065400210CFD_c1 PE=3 SV=1	TRAES_3BF065400210CFD_c1	0.496	5.82627e-05	Down	46.689	33.4	10	4	26	1.382	1.431	1.522	0.741	0.678	0.73	nucleus	K19882	NOTUM; O-palmitoleoyl-L-serine hydrolase [EC:3.1.1.98]							M	KOG4287	Pectin acetylesterase and similar proteins
A0A096UMY8	Genome assembly, chromosome: II OS=Triticum aestivum OX=4565 GN=CAMPLR22A2D_LOCUS3181 PE=4 SV=1	CAMPLR22A2D_LOCUS3181	0.411	0.00308239	Down	22.617	22.1	3	2	4	1.803	1.676	1.193	0.66	0.682	0.576	chloroplast
A0A096UNF8	Genome assembly, chromosome: II OS=Triticum aestivum OX=4565 GN=CAMPLR22A2D_LOCUS1179 PE=3 SV=1	CAMPLR22A2D_LOCUS1179	1.536	0.00326347	Up	48.442	27.8	9	2	12	0.708	0.821	0.651	1.107	1.143	1.098	mitochondria	K02996	RP-S9, MRPS9, rpsI; small subunit ribosomal protein S9	map03010 Ribosome	GO:0000462 maturation of SSU-rRNA from tricistronic rRNA transcript (SSU-rRNA, 5.8S rRNA, LSU-rRNA); GO:0006139 nucleobase-containing compound metabolic process; GO:0006364 rRNA processing; GO:0006396 RNA processing; GO:0006412 translation; GO:0006518 peptide metabolic process; GO:0006725 cellular aromatic compound metabolic process; GO:0006807 nitrogen compound metabolic process; GO:0007275 mult…	GO:0005622 intracellular anatomical structure; GO:0005737 cytoplasm; GO:0005739 mitochondrion; GO:0005840 ribosome; GO:0015935 small ribosomal subunit; GO:0032991 protein-containing complex; GO:0043226 organelle; GO:0043227 membrane-bounded organelle; GO:0043228 non-membrane-bounded organelle; GO:0043229 intracellular organelle; GO:0043231 intracellular membrane-bounded organelle; GO:0043232 intr…	GO:0003676 nucleic acid binding; GO:0003723 RNA binding; GO:0003735 structural constituent of ribosome; GO:0005198 structural molecule activity; GO:0005488 binding; GO:0097159 organic cyclic compound binding; GO:1901363 heterocyclic compound binding;			J	KOG1697	Mitochondrial/chloroplast ribosomal protein S9
A0A0E3IHU6	H(+)/Pi cotransporter OS=Triticum aestivum OX=4565 GN=PHT1.6-B1 PE=3 SV=1	PHT1.6-B1	1.596	0.0183007	Up	58.386	2.4	1	1	1	0.892	0.605	0.715	1.239	1.234	1.057	plasma membrane	K08176	PHO84; MFS transporter, PHS family, inorganic phosphate transporter							P	KOG0252	Inorganic phosphate transporter
A0A0E3Z6M6	Alpha-gliadin (Fragment) OS=Triticum aestivum OX=4565 GN=Gli-2 PE=4 SV=1	Gli-2	0.426	7.49346e-05	Down	32.041	17.9	2	1	7	1.514	1.606	1.405	0.639	0.681	0.607	chloroplast							PF00234	Protease inhibitor/seed storage/LTP family
A0A0E3Z7G8	Alpha-gliadin (Fragment) OS=Triticum aestivum OX=4565 GN=Gli-2 PE=4 SV=1	Gli-2	0.449	0.000318783	Down	32.666	5.3	1	1	5	1.323	1.374	1.641	0.672	0.632	0.644	vacuolar membrane							PF00234	Protease inhibitor/seed storage/LTP family
A0A0H4TM98	Chitinase OS=Triticum aestivum OX=4565 PE=4 SV=1	--	1.321	0.00225959	Up	33.565	34.1	7	2	18	0.83	0.91	0.795	1.112	1.107	1.129	extracellular	K20547	CHIB; basic endochitinase B [EC:3.2.1.14]	map00520 Amino sugar and nucleotide sugar metabolism; map01100 Metabolic pathways; map04016 MAPK signaling pathway - plant				PF00187; PF00182	Chitin recognition protein; Chitinase class I	R	KOG4742	Predicted chitinase
A0A0K2QJX7	Alpha/beta-gliadin OS=Triticum aestivum OX=4565 GN=Gli-2 PE=4 SV=1	Gli-2	0.406	0.00577885	Down	35.524	16.7	2	1	8	1.128	1.786	1.786	0.621	0.708	0.578	vacuolar membrane							PF00234	Protease inhibitor/seed storage/LTP family
A0A140KPV0	GA3ox-B3 protein OS=Triticum aestivum OX=4565 GN=GA3ox-B3 PE=3 SV=1	GA3ox-B3	0.663	0.00185763	Down	41.343	5.6	2	2	6	1.297	1.156	1.353	0.821	0.811	0.893	cytoplasm	K04124	GA3ox; gibberellin 3beta-dioxygenase [EC:1.14.11.15]	map00904 Diterpenoid biosynthesis; map01100 Metabolic pathways; map01110 Biosynthesis of secondary metabolites						QR	KOG0143	Iron/ascorbate family oxidoreductases
A0A1B5GE57	Caleosin OS=Triticum aestivum OX=4565 GN=Clo2 PE=2 SV=1	Clo2	0.632	0.000344483	Down	27.817	32	6	3	14	1.21	1.235	1.349	0.789	0.835	0.774	chloroplast	K17991	PXG; peroxygenase [EC:1.11.2.3]	map00073 Cutin, suberine and wax biosynthesis
A0A1D5SEC3	PHB domain-containing protein OS=Triticum aestivum OX=4565 PE=4 SV=1	--	0.765	0.00848706	Down	27.498	13.8	3	3	6	1.167	1.267	1.049	0.88	0.897	0.887	mitochondria									C	KOG2620	Prohibitins and stomatins of the PID superfamily
A0A1D5SLF7	Nucleic acid-binding protein OS=Triticum aestivum OX=4565 PE=4 SV=1	--	0.708	5.00704e-05	Down	14.015	47.2	5	2	11	1.199	1.265	1.206	0.853	0.87	0.875	cytoplasm	K07466	RFA1, RPA1, rpa; replication factor A1	map03030 DNA replication; map03420 Nucleotide excision repair; map03430 Mismatch repair; map03440 Homologous recombination
A0A1D5TC50	Casein kinase II subunit beta OS=Triticum aestivum OX=4565 PE=3 SV=1	--	0.763	0.000801688	Down	27.837	4.8	1	1	1	1.152	1.234	1.126	0.875	0.909	0.894	nucleus	K03115	CSNK2B; casein kinase II subunit beta	map03008 Ribosome biogenesis in eukaryotes; map04712 Circadian rhythm - plant	GO:0000003 reproduction; GO:0001932 regulation of protein phosphorylation; GO:0003006 developmental process involved in reproduction; GO:0006464 cellular protein modification process; GO:0006468 protein phosphorylation; GO:0006793 phosphorus metabolic process; GO:0006796 phosphate-containing compound metabolic process; GO:0006807 nitrogen compound metabolic process; GO:0007275 multicellular organ…	GO:0005622 intracellular anatomical structure; GO:0005634 nucleus; GO:0005737 cytoplasm; GO:0005829 cytosol; GO:0005956 protein kinase CK2 complex; GO:0032991 protein-containing complex; GO:0043226 organelle; GO:0043227 membrane-bounded organelle; GO:0043229 intracellular organelle; GO:0043231 intracellular membrane-bounded organelle;	GO:0003824 catalytic activity; GO:0004672 protein kinase activity; GO:0004674 protein serine/threonine kinase activity; GO:0005488 binding; GO:0005515 protein binding; GO:0008134 transcription factor binding; GO:0016301 kinase activity; GO:0016740 transferase activity; GO:0016772 transferase activity, transferring phosphorus-containing groups; GO:0016773 phosphotransferase activity, alcohol group…	PF01214	Casein kinase II regulatory subunit	TDK	KOG3092	Casein kinase II, beta subunit
A0A1D5UB33	AAI domain-containing protein OS=Triticum aestivum OX=4565 PE=3 SV=1	--	0.696	0.000548392	Down	21.485	5.1	1	1	1	1.275	1.243	1.167	0.818	0.891	0.854	chloroplast				GO:0006950 response to stress; GO:0006952 defense response; GO:0009892 negative regulation of metabolic process; GO:0010466 negative regulation of peptidase activity; GO:0010605 negative regulation of macromolecule metabolic process; GO:0010951 negative regulation of endopeptidase activity; GO:0019222 regulation of metabolic process; GO:0030162 regulation of proteolysis; GO:0031323 regulation of …	GO:0005576 extracellular region; GO:0005622 intracellular anatomical structure;	GO:0004857 enzyme inhibitor activity; GO:0004866 endopeptidase inhibitor activity; GO:0004867 serine-type endopeptidase inhibitor activity; GO:0030234 enzyme regulator activity; GO:0030414 peptidase inhibitor activity; GO:0061134 peptidase regulator activity; GO:0061135 endopeptidase regulator activity; GO:0098772 molecular function regulator;	PF00234	Protease inhibitor/seed storage/LTP family
A0A1D5UKU8	Genome assembly, chromosome: II OS=Triticum aestivum OX=4565 GN=CAMPLR22A2D_LOCUS4529 PE=4 SV=1	CAMPLR22A2D_LOCUS4529	0.674	0.000397558	Down	19.593	30.8	4	1	8	1.204	1.226	1.317	0.804	0.869	0.853	chloroplast							PF04043	Plant invertase/pectin methylesterase inhibitor
A0A1D5UNY7	Genome assembly, chromosome: II OS=Triticum aestivum OX=4565 GN=CAMPLR22A2D_LOCUS3843 PE=3 SV=1	CAMPLR22A2D_LOCUS3843	0.741	0.00126598	Down	53.856	25.2	10	2	15	1.158	1.283	1.173	0.905	0.861	0.912	chloroplast	K01369	LGMN; legumain [EC:3.4.22.34]		GO:0006508 proteolysis; GO:0006624 vacuolar protein processing; GO:0006807 nitrogen compound metabolic process; GO:0006996 organelle organization; GO:0007033 vacuole organization; GO:0008152 metabolic process; GO:0009056 catabolic process; GO:0009057 macromolecule catabolic process; GO:0009987 cellular process; GO:0010467 gene expression; GO:0016043 cellular component organization; GO:0016485 pro…	GO:0000322 storage vacuole; GO:0000325 plant-type vacuole; GO:0000326 protein storage vacuole; GO:0005622 intracellular anatomical structure; GO:0005737 cytoplasm; GO:0005773 vacuole; GO:0043226 organelle; GO:0043227 membrane-bounded organelle; GO:0043229 intracellular organelle; GO:0043231 intracellular membrane-bounded organelle;	GO:0003824 catalytic activity; GO:0004175 endopeptidase activity; GO:0004197 cysteine-type endopeptidase activity; GO:0008233 peptidase activity; GO:0008234 cysteine-type peptidase activity; GO:0016787 hydrolase activity; GO:0140096 catalytic activity, acting on a protein;			O	KOG1348	Asparaginyl peptidases
A0A1D5US94	Genome assembly, chromosome: II OS=Triticum aestivum OX=4565 GN=CAMPLR22A2D_LOCUS5496 PE=3 SV=1	CAMPLR22A2D_LOCUS5496	0.679	6.03513e-05	Down	38.768	38.6	11	10	19	1.226	1.227	1.219	0.814	0.812	0.868	cytoplasm	K22588	ASMT; acetylserotonin O-methyltransferase, plant [EC:2.1.1.4]	map00380 Tryptophan metabolism; map01100 Metabolic pathways; map01110 Biosynthesis of secondary metabolites	GO:0006725 cellular aromatic compound metabolic process; GO:0006807 nitrogen compound metabolic process; GO:0008152 metabolic process; GO:0009058 biosynthetic process; GO:0009987 cellular process; GO:0010817 regulation of hormone levels; GO:0018130 heterocycle biosynthetic process; GO:0019438 aromatic compound biosynthetic process; GO:0030186 melatonin metabolic process; GO:0030187 melatonin bios…	GO:0005622 intracellular anatomical structure; GO:0005737 cytoplasm;	GO:0003824 catalytic activity; GO:0008168 methyltransferase activity; GO:0008171 O-methyltransferase activity; GO:0008757 S-adenosylmethionine-dependent methyltransferase activity; GO:0016740 transferase activity; GO:0016741 transferase activity, transferring one-carbon groups; GO:0017096 acetylserotonin O-methyltransferase activity;	PF08100; PF00891	Dimerisation domain; O-methyltransferase domain	R	KOG3178	Hydroxyindole-O-methyltransferase and related SAM-dependent methyltransferases
A0A1D5UZY9	Oxoglutarate dehydrogenase (succinyl-transferring) OS=Triticum aestivum OX=4565 GN=CAMPLR22A2D_LOCUS648 PE=3 SV=1	CAMPLR22A2D_LOCUS648	1.347	0.00306964	Up	114.8	33	28	1	55	0.836	0.77	0.879	1.088	1.084	1.175	chloroplast	K00164	OGDH, sucA; 2-oxoglutarate dehydrogenase E1 component [EC:1.2.4.2]	map00020 Citrate cycle (TCA cycle); map01100 Metabolic pathways; map01110 Biosynthesis of secondary metabolites; map01200 Carbon metabolism	GO:0006082 organic acid metabolic process; GO:0006091 generation of precursor metabolites and energy; GO:0006099 tricarboxylic acid cycle; GO:0006101 citrate metabolic process; GO:0008152 metabolic process; GO:0009060 aerobic respiration; GO:0009987 cellular process; GO:0015980 energy derivation by oxidation of organic compounds; GO:0016999 antibiotic metabolic process; GO:0019752 carboxylic acid…	GO:0005622 intracellular anatomical structure; GO:0005737 cytoplasm; GO:0005739 mitochondrion; GO:0005759 mitochondrial matrix; GO:0005947 mitochondrial alpha-ketoglutarate dehydrogenase complex; GO:0009353 mitochondrial oxoglutarate dehydrogenase complex; GO:0030062 mitochondrial tricarboxylic acid cycle enzyme complex; GO:0031974 membrane-enclosed lumen; GO:0032991 protein-containing complex; G…	GO:0003824 catalytic activity; GO:0004591 oxoglutarate dehydrogenase (succinyl-transferring) activity; GO:0016491 oxidoreductase activity; GO:0016624 oxidoreductase activity, acting on the aldehyde or oxo group of donors, disulfide as acceptor; GO:0016903 oxidoreductase activity, acting on the aldehyde or oxo group of donors;	PF02779	Transketolase, pyrimidine binding domain	G	KOG0450	2-oxoglutarate dehydrogenase, E1 subunit
A0A1D5V0B3	Genome assembly, chromosome: II OS=Triticum aestivum OX=4565 GN=CAMPLR22A2D_LOCUS1603 PE=3 SV=1	CAMPLR22A2D_LOCUS1603	0.762	0.00391373	Down	38.974	28.8	6	2	15	1.252	1.085	1.176	0.882	0.924	0.871	endoplasmic reticulum					GO:0005622 intracellular anatomical structure; GO:0005737 cytoplasm; GO:0005783 endoplasmic reticulum; GO:0009986 cell surface; GO:0012505 endomembrane system; GO:0016020 membrane; GO:0043226 organelle; GO:0043227 membrane-bounded organelle; GO:0043229 intracellular organelle; GO:0043231 intracellular membrane-bounded organelle;	GO:0003824 catalytic activity; GO:0004064 arylesterase activity; GO:0016787 hydrolase activity; GO:0016788 hydrolase activity, acting on ester bonds; GO:0052689 carboxylic ester hydrolase activity;	PF20067	Strictosidine synthase-like, N-terminal	R	KOG1520	Predicted alkaloid synthase/Surface mucin Hemomucin
A0A1D5V0T8	4-hydroxy-7-methoxy-3-oxo-3,4-dihydro-2H-1,4-benzoxazin-2-yl glucosidebeta-D-glucosidase OS=Triticum aestivum OX=4565 GN=CAMPLR22A2D_LOCUS1202 PE=3 SV=1	CAMPLR22A2D_LOCUS1202	0.732	0.000793428	Down	57.097	26.8	13	1	37	1.208	1.141	1.241	0.85	0.917	0.861	vacuolar membrane	K05350	bglB; beta-glucosidase [EC:3.2.1.21]	map00460 Cyanoamino acid metabolism; map00500 Starch and sucrose metabolism; map01100 Metabolic pathways; map01110 Biosynthesis of secondary metabolites				PF00232	Glycosyl hydrolase family 1	G	KOG0626	Beta-glucosidase, lactase phlorizinhydrolase, and related proteins
A0A1D5V2K0	Genome assembly, chromosome: II OS=Triticum aestivum OX=4565 GN=CAMPLR22A2D_LOCUS1516 PE=3 SV=1	CAMPLR22A2D_LOCUS1516	0.606	0.000509152	Down	14.8	46.3	3	1	6	1.342	1.272	1.332	0.844	0.727	0.822	chloroplast	K15448	TRM112, TRMT112; multifunctional methyltransferase subunit TRM112		GO:0000154 rRNA modification; GO:0001510 RNA methylation; GO:0006139 nucleobase-containing compound metabolic process; GO:0006364 rRNA processing; GO:0006396 RNA processing; GO:0006399 tRNA metabolic process; GO:0006400 tRNA modification; GO:0006464 cellular protein modification process; GO:0006479 protein methylation; GO:0006725 cellular aromatic compound metabolic process; GO:0006807 nitrogen c…	GO:0005622 intracellular anatomical structure; GO:0005737 cytoplasm; GO:0005829 cytosol;		PF03966	Trm112p-like protein	S	KOG1088	Uncharacterized conserved protein
A0A1D5VHV8	Asparagine synthetase [glutamine-hydrolyzing] OS=Triticum aestivum OX=4565 GN=ASN2 PE=2 SV=1	ASN2	0.758	0.0124822	Down	65.057	36.1	14	1	26	1.065	1.29	1.169	0.842	0.888	0.94	cytoplasm	K01953	asnB, ASNS; asparagine synthase (glutamine-hydrolysing) [EC:6.3.5.4]	map00250 Alanine, aspartate and glutamate metabolism; map01100 Metabolic pathways; map01110 Biosynthesis of secondary metabolites; map01230 Biosynthesis of amino acids				PF13537; PF00733	Glutamine amidotransferase domain; Asparagine synthase	E	KOG0571	Asparagine synthase (glutamine-hydrolyzing)
A0A1D5Y7B6	Formate dehydrogenase, mitochondrial OS=Triticum aestivum OX=4565 PE=3 SV=1	--	0.315	3.57169e-06	Down	39.531	37.2	12	1	47	1.805	1.646	1.681	0.528	0.533	0.556	cytoskeleton	K00122	FDH; formate dehydrogenase [EC:1.17.1.9]	map00630 Glyoxylate and dicarboxylate metabolism; map01100 Metabolic pathways; map01200 Carbon metabolism	GO:0010035 response to inorganic substance; GO:0010038 response to metal ion; GO:0042221 response to chemical; GO:0046686 response to cadmium ion; GO:0050896 response to stimulus;	GO:0005622 intracellular anatomical structure; GO:0005737 cytoplasm; GO:0005739 mitochondrion; GO:0009507 chloroplast; GO:0009536 plastid; GO:0009579 thylakoid; GO:0043226 organelle; GO:0043227 membrane-bounded organelle; GO:0043229 intracellular organelle; GO:0043231 intracellular membrane-bounded organelle;				C	KOG0069	Glyoxylate/hydroxypyruvate reductase (D-isomer-specific 2-hydroxy acid dehydrogenase superfamily)
A0A1D5ZVN9	BOWMAN_BIRK domain-containing protein OS=Triticum aestivum OX=4565 PE=4 SV=1	--	0.634	0.0002926	Down	9.9825	48.4	3	3	10	1.292	1.328	1.211	0.803	0.774	0.85	extracellular
A0A1D6D5I2	ACB domain-containing protein OS=Triticum aestivum OX=4565 PE=3 SV=1	--	0.698	0.0025114	Down	10.022	37	4	1	8	1.311	1.261	1.105	0.866	0.864	0.838	mitochondria	K08762	DBI, ACBP; diazepam-binding inhibitor (GABA receptor modulator, acyl-CoA-binding protein)		GO:0001666 response to hypoxia; GO:0006810 transport; GO:0006869 lipid transport; GO:0006950 response to stress; GO:0009266 response to temperature stimulus; GO:0009314 response to radiation; GO:0009409 response to cold; GO:0009416 response to light stimulus; GO:0009628 response to abiotic stimulus; GO:0009642 response to light intensity; GO:0009646 response to absence of light; GO:0010876 lipid …	GO:0005622 intracellular anatomical structure; GO:0005737 cytoplasm; GO:0005829 cytosol; GO:0005886 plasma membrane; GO:0016020 membrane; GO:0071944 cell periphery;	GO:0000062 fatty-acyl-CoA binding; GO:0000166 nucleotide binding; GO:0005488 binding; GO:0005543 phospholipid binding; GO:0008289 lipid binding; GO:0017076 purine nucleotide binding; GO:0030554 adenyl nucleotide binding; GO:0031210 phosphatidylcholine binding; GO:0032553 ribonucleotide binding; GO:0032555 purine ribonucleotide binding; GO:0032559 adenyl ribonucleotide binding; GO:0033218 amide bi…	PF00887	Acyl CoA binding protein	I	KOG0817	Acyl-CoA-binding protein
A0A1D6DB09	Genome assembly, chromosome: II OS=Triticum aestivum OX=4565 GN=CAMPLR22A2D_LOCUS3980 PE=3 SV=1	CAMPLR22A2D_LOCUS3980	0.761	0.00464275	Down	44.297	9.6	4	4	5	1.119	1.277	1.138	0.855	0.916	0.918	chloroplast					GO:0005576 extracellular region; GO:0005618 cell wall; GO:0005886 plasma membrane; GO:0009505 plant-type cell wall; GO:0016020 membrane; GO:0030312 external encapsulating structure; GO:0031224 intrinsic component of membrane; GO:0031225 anchored component of membrane; GO:0031226 intrinsic component of plasma membrane; GO:0046658 anchored component of plasma membrane; GO:0048046 apoplast; GO:00719…		PF02469	Fasciclin domain
A0A1D6DKF8	Protein MOTHER of FT and TF 1 OS=Triticum aestivum OX=4565 PE=3 SV=1	--	0.483	0.000220604	Down	19.518	53.9	6	1	16	1.44	1.522	1.315	0.642	0.689	0.733	cytoplasm	K06910	PEBP, TFS1; phosphatidylethanolamine-binding protein					PF01161	Phosphatidylethanolamine-binding protein	R	KOG3346	Phosphatidylethanolamine binding protein
A0A1D6RE03	Usp domain-containing protein OS=Triticum aestivum OX=4565 PE=4 SV=1	--	0.509	2.11428e-06	Down	18.128	49.4	9	1	14	1.455	1.402	1.421	0.737	0.732	0.708	cytoplasm							PF00582	Universal stress protein family
A0A1D6RER0	Delta gliadin-B1 OS=Triticum aestivum OX=4565 GN=Gli-1 PE=4 SV=1	Gli-1	0.391	4.35581e-06	Down	36.575	6	2	2	2	1.591	1.644	1.525	0.602	0.638	0.62	plasma membrane
A0A1D6SCP9	Sucrose synthase OS=Triticum aestivum OX=4565 PE=3 SV=1	--	0.454	0.0002984	Down	92.634	25.9	20	1	47	1.371	1.52	1.599	0.635	0.656	0.747	cytoplasm	K00695	SUS; sucrose synthase [EC:2.4.1.13]	map00500 Starch and sucrose metabolism; map01100 Metabolic pathways; map01110 Biosynthesis of secondary metabolites	GO:0001101 response to acid chemical; GO:0001666 response to hypoxia; GO:0006950 response to stress; GO:0006970 response to osmotic stress; GO:0009266 response to temperature stimulus; GO:0009409 response to cold; GO:0009413 response to flooding; GO:0009414 response to water deprivation; GO:0009415 response to water; GO:0009628 response to abiotic stimulus; GO:0009743 response to carbohydrate; GO…	GO:0005622 intracellular anatomical structure; GO:0005737 cytoplasm; GO:0005773 vacuole; GO:0005829 cytosol; GO:0005886 plasma membrane; GO:0005911 cell-cell junction; GO:0009506 plasmodesma; GO:0016020 membrane; GO:0030054 cell junction; GO:0043226 organelle; GO:0043227 membrane-bounded organelle; GO:0043229 intracellular organelle; GO:0043231 intracellular membrane-bounded organelle; GO:0055044…	GO:0003824 catalytic activity; GO:0008194 UDP-glycosyltransferase activity; GO:0016157 sucrose synthase activity; GO:0016740 transferase activity; GO:0016757 glycosyltransferase activity; GO:0016758 hexosyltransferase activity; GO:0035251 UDP-glucosyltransferase activity; GO:0046527 glucosyltransferase activity;			M	KOG0853	Glycosyltransferase
A0A1K0JNG6	Alpha-gliadin OS=Triticum aestivum OX=4565 GN=Gli-D2-15 PE=4 SV=1	Gli-D2-15	0.344	0.00176662	Down	35.47	36	4	3	16	1.402	2.019	1.507	0.53	0.668	0.496	chloroplast							PF00234	Protease inhibitor/seed storage/LTP family
A0A1K0K0R0	Alpha-gliadin OS=Triticum aestivum OX=4565 GN=Gli-D2-4 PE=4 SV=1	Gli-D2-4	0.349	1.34196e-06	Down	33.249	16.6	2	1	14	1.64	1.605	1.693	0.556	0.582	0.587	chloroplast							PF00234	Protease inhibitor/seed storage/LTP family
A0A2P1E8S5	Fructose-bisphosphate aldolase OS=Triticum aestivum OX=4565 GN=FBA16 PE=3 SV=1	FBA16	0.656	0.00509929	Down	38.878	67	18	1	137	1.223	1.448	1.125	0.843	0.828	0.82	cytoplasm	K01623	ALDO; fructose-bisphosphate aldolase, class I [EC:4.1.2.13]	map00010 Glycolysis / Gluconeogenesis; map00030 Pentose phosphate pathway; map00051 Fructose and mannose metabolism; map00710 Carbon fixation in photosynthetic organisms; map01100 Metabolic pathways; map01110 Biosynthesis of secondary metabolites; map01200 Carbon metabolism; map01230 Biosynthesis of amino acids	GO:0005975 carbohydrate metabolic process; GO:0005984 disaccharide metabolic process; GO:0005985 sucrose metabolic process; GO:0005986 sucrose biosynthetic process; GO:0005996 monosaccharide metabolic process; GO:0006006 glucose metabolic process; GO:0006082 organic acid metabolic process; GO:0006090 pyruvate metabolic process; GO:0006091 generation of precursor metabolites and energy; GO:0006094…	GO:0005622 intracellular anatomical structure; GO:0005737 cytoplasm; GO:0005829 cytosol;	GO:0003824 catalytic activity; GO:0004332 fructose-bisphosphate aldolase activity; GO:0016829 lyase activity; GO:0016830 carbon-carbon lyase activity; GO:0016832 aldehyde-lyase activity;	PF00274	Fructose-bisphosphate aldolase class-I	G	KOG1557	Fructose-biphosphate aldolase
A0A2X0S7E3	Prohibitin OS=Triticum aestivum OX=4565 GN=CAMPLR22A2D_LOCUS3278 PE=3 SV=1	CAMPLR22A2D_LOCUS3278	1.8	6.75844e-05	Up	30.629	44.6	9	1	24	0.712	0.672	0.643	1.23	1.244	1.175	cytoplasm	K17080	PHB1; prohibitin 1		GO:0000302 response to reactive oxygen species; GO:0006950 response to stress; GO:0006970 response to osmotic stress; GO:0006979 response to oxidative stress; GO:0006996 organelle organization; GO:0007005 mitochondrion organization; GO:0007275 multicellular organism development; GO:0009628 response to abiotic stimulus; GO:0009651 response to salt stress; GO:0009719 response to endogenous stimulus…	GO:0005618 cell wall; GO:0005622 intracellular anatomical structure; GO:0005634 nucleus; GO:0005730 nucleolus; GO:0005737 cytoplasm; GO:0005739 mitochondrion; GO:0005740 mitochondrial envelope; GO:0005743 mitochondrial inner membrane; GO:0005746 mitochondrial respirasome; GO:0005747 mitochondrial respiratory chain complex I; GO:0005773 vacuole; GO:0005774 vacuolar membrane; GO:0005886 plasma memb…				O	KOG3083	Prohibitin
A0A2X0S855	Polyadenylate-binding protein OS=Triticum aestivum OX=4565 GN=CAMPLR22A2D_LOCUS3604 PE=3 SV=1	CAMPLR22A2D_LOCUS3604	0.753	2.50225e-06	Down	72.421	23.3	12	12	30	1.188	1.162	1.18	0.889	0.889	0.881	peroxisome	K13126	PABPC; polyadenylate-binding protein	map03015 mRNA surveillance pathway; map03018 RNA degradation	GO:0006412 translation; GO:0006413 translational initiation; GO:0006417 regulation of translation; GO:0006446 regulation of translational initiation; GO:0006518 peptide metabolic process; GO:0006807 nitrogen compound metabolic process; GO:0006950 response to stress; GO:0006970 response to osmotic stress; GO:0008152 metabolic process; GO:0009058 biosynthetic process; GO:0009059 macromolecule biosy…	GO:0005622 intracellular anatomical structure; GO:0005737 cytoplasm; GO:0005829 cytosol;	GO:0003676 nucleic acid binding; GO:0003723 RNA binding; GO:0003729 mRNA binding; GO:0003743 translation initiation factor activity; GO:0005488 binding; GO:0008135 translation factor activity, RNA binding; GO:0097159 organic cyclic compound binding; GO:1901363 heterocyclic compound binding;	PF00076	RNA recognition motif. (a.k.a. RRM, RBD, or RNP domain)	AJ	KOG0123	Polyadenylate-binding protein (RRM superfamily)
A0A2X0SGH3	Genome assembly, chromosome: II OS=Triticum aestivum OX=4565 GN=CAMPLR22A2D_LOCUS2028 PE=3 SV=1	CAMPLR22A2D_LOCUS2028	0.553	0.00556056	Down	31.103	31.2	7	1	14	1.173	1.591	1.36	0.761	0.843	0.678	chloroplast	K06700	PSMF1; proteasome inhibitor subunit 1 (PI31)	map03050 Proteasome	GO:0006508 proteolysis; GO:0006511 ubiquitin-dependent protein catabolic process; GO:0006807 nitrogen compound metabolic process; GO:0008152 metabolic process; GO:0009056 catabolic process; GO:0009057 macromolecule catabolic process; GO:0009719 response to endogenous stimulus; GO:0009725 response to hormone; GO:0009733 response to auxin; GO:0009892 negative regulation of metabolic process; GO:000…	GO:0005622 intracellular anatomical structure; GO:0005634 nucleus; GO:0005737 cytoplasm; GO:0005783 endoplasmic reticulum; GO:0005886 plasma membrane; GO:0012505 endomembrane system; GO:0016020 membrane; GO:0043226 organelle; GO:0043227 membrane-bounded organelle; GO:0043229 intracellular organelle; GO:0043231 intracellular membrane-bounded organelle; GO:0071944 cell periphery;				O	KOG4761	Proteasome formation inhibitor PI31
A0A341U9I2	30S ribosomal protein S2, chloroplastic OS=Triticum aestivum OX=4565 PE=3 SV=1	--	1.501	0.00719211	Up	23.358	5.8	1	1	1	0.878	0.766	0.663	1.168	1.134	1.161	mitochondria	K02967	RP-S2, MRPS2, rpsB; small subunit ribosomal protein S2	map03010 Ribosome	GO:0006412 translation; GO:0006518 peptide metabolic process; GO:0006807 nitrogen compound metabolic process; GO:0008152 metabolic process; GO:0009058 biosynthetic process; GO:0009059 macromolecule biosynthetic process; GO:0009987 cellular process; GO:0010467 gene expression; GO:0019538 protein metabolic process; GO:0034641 cellular nitrogen compound metabolic process; GO:0034645 cellular macromo…	GO:0000313 organellar ribosome; GO:0000314 organellar small ribosomal subunit; GO:0005622 intracellular anatomical structure; GO:0005737 cytoplasm; GO:0005739 mitochondrion; GO:0005759 mitochondrial matrix; GO:0005761 mitochondrial ribosome; GO:0005763 mitochondrial small ribosomal subunit; GO:0005840 ribosome; GO:0009507 chloroplast; GO:0009532 plastid stroma; GO:0009536 plastid; GO:0009570 chlo…	GO:0003735 structural constituent of ribosome; GO:0005198 structural molecule activity;			J	KOG0832	Mitochondrial/chloroplast ribosomal protein S2
A0A341VWF3	Ribulose bisphosphate carboxylase small subunit OS=Triticum aestivum OX=4565 PE=3 SV=1	--	1.599	0.00271087	Up	16.253	11.5	1	1	1	0.706	0.696	0.808	1.207	1.265	1.061	chloroplast	K01602	rbcS, cbbS; ribulose-bisphosphate carboxylase small chain [EC:4.1.1.39]	map00630 Glyoxylate and dicarboxylate metabolism; map00710 Carbon fixation in photosynthetic organisms; map01100 Metabolic pathways; map01110 Biosynthesis of secondary metabolites; map01200 Carbon metabolism		GO:0005622 intracellular anatomical structure; GO:0005737 cytoplasm; GO:0009507 chloroplast; GO:0009536 plastid; GO:0043226 organelle; GO:0043227 membrane-bounded organelle; GO:0043229 intracellular organelle; GO:0043231 intracellular membrane-bounded organelle;		PF00101	Ribulose bisphosphate carboxylase, small chain
A0A341ZE11	Subtilisin-chymotrypsin inhibitor-2A OS=Triticum aestivum OX=4565 PE=3 SV=1	--	1.319	0.00248962	Up	7.6757	68.1	3	2	12	0.886	0.793	0.844	1.054	1.132	1.143	cytoplasm							PF00280	Potato inhibitor I family
A0A341ZEZ4	Uncharacterized protein OS=Triticum aestivum OX=4565 PE=4 SV=1	--	0.526	0.000128485	Down	25.717	15.4	4	4	6	1.431	1.368	1.377	0.675	0.746	0.777	cytoplasm							PF00197	Trypsin and protease inhibitor
A0A3B5XSU1	Nucleic acid-binding protein OS=Triticum aestivum OX=4565 PE=4 SV=1	--	0.76	7.73426e-05	Down	14.017	47.2	4	1	7	1.172	1.194	1.152	0.876	0.884	0.914	chloroplast	K07466	RFA1, RPA1, rpa; replication factor A1	map03030 DNA replication; map03420 Nucleotide excision repair; map03430 Mismatch repair; map03440 Homologous recombination
A0A3B5XT99	AAI domain-containing protein OS=Triticum aestivum OX=4565 PE=4 SV=1	--	0.467	2.0697e-05	Down	36.606	7.9	2	2	21	1.43	1.436	1.546	0.686	0.662	0.712	extracellular
A0A3B5XTA4	AAI domain-containing protein OS=Triticum aestivum OX=4565 PE=4 SV=1	--	0.611	0.000221155	Down	22.215	33	3	2	11	1.316	1.344	1.199	0.811	0.768	0.778	cytoplasm
A0A3B5XTH3	Methionine S-methyltransferase OS=Triticum aestivum OX=4565 PE=3 SV=1	--	1.4	0.00248033	Up	119.85	11.6	10	1	15	0.746	0.826	0.85	1.114	1.197	1.081	cytoplasm	K08247	E2.1.1.12; methionine S-methyltransferase [EC:2.1.1.12]	map00450 Selenocompound metabolism; map01100 Metabolic pathways	GO:0001887 selenium compound metabolic process; GO:0006790 sulfur compound metabolic process; GO:0008152 metabolic process; GO:0009987 cellular process; GO:0032259 methylation; GO:0044237 cellular metabolic process; GO:0046500 S-adenosylmethionine metabolic process; GO:0071704 organic substance metabolic process;	GO:0005622 intracellular anatomical structure; GO:0005737 cytoplasm; GO:0005829 cytosol;	GO:0003824 catalytic activity; GO:0008168 methyltransferase activity; GO:0008757 S-adenosylmethionine-dependent methyltransferase activity; GO:0016740 transferase activity; GO:0016741 transferase activity, transferring one-carbon groups;	PF13847; PF00155	Methyltransferase domain; Aminotransferase class I and II
A0A3B5XV32	11S globulin OS=Triticum aestivum OX=4565 PE=3 SV=1	--	0.387	1.35181e-05	Down	63.866	41.3	16	8	150	1.487	1.574	1.67	0.599	0.603	0.629	vacuolar membrane				GO:0000003 reproduction; GO:0001101 response to acid chemical; GO:0003006 developmental process involved in reproduction; GO:0007275 multicellular organism development; GO:0009719 response to endogenous stimulus; GO:0009725 response to hormone; GO:0009735 response to cytokinin; GO:0009737 response to abscisic acid; GO:0009791 post-embryonic development; GO:0009987 cellular process; GO:0010033 res…	GO:0005622 intracellular anatomical structure; GO:0005737 cytoplasm; GO:0005773 vacuole; GO:0031410 cytoplasmic vesicle; GO:0031982 vesicle; GO:0033095 aleurone grain; GO:0043226 organelle; GO:0043227 membrane-bounded organelle; GO:0043229 intracellular organelle; GO:0043231 intracellular membrane-bounded organelle; GO:0097708 intracellular vesicle;	GO:0045735 nutrient reservoir activity;	PF00190	Cupin
A0A3B5XV99	Subtilisin inhibitor 1 OS=Triticum aestivum OX=4565 PE=3 SV=1	--	1.773	0.0297979	Up	7.8951	29.7	2	1	4	0.942	0.56	0.547	1.139	1.315	1.178	cytoplasm							PF00280	Potato inhibitor I family
A0A3B5XVF6	Alanine transaminase OS=Triticum aestivum OX=4565 PE=3 SV=1	--	0.556	0.00179717	Down	52.805	53.7	19	1	67	1.254	1.495	1.368	0.762	0.844	0.682	cytoplasm	K00814	GPT, ALT; alanine transaminase [EC:2.6.1.2]	map00220 Arginine biosynthesis; map00250 Alanine, aspartate and glutamate metabolism; map00710 Carbon fixation in photosynthetic organisms; map01100 Metabolic pathways; map01200 Carbon metabolism; map01210 2-Oxocarboxylic acid metabolism; map01230 Biosynthesis of amino acids	GO:0001666 response to hypoxia; GO:0006082 organic acid metabolic process; GO:0006520 cellular amino acid metabolic process; GO:0006522 alanine metabolic process; GO:0006524 alanine catabolic process; GO:0006807 nitrogen compound metabolic process; GO:0006950 response to stress; GO:0008152 metabolic process; GO:0009056 catabolic process; GO:0009063 cellular amino acid catabolic process; GO:000907…	GO:0005622 intracellular anatomical structure; GO:0005737 cytoplasm; GO:0005739 mitochondrion; GO:0009507 chloroplast; GO:0009536 plastid; GO:0043226 organelle; GO:0043227 membrane-bounded organelle; GO:0043229 intracellular organelle; GO:0043231 intracellular membrane-bounded organelle;	GO:0000166 nucleotide binding; GO:0003824 catalytic activity; GO:0004021 L-alanine:2-oxoglutarate aminotransferase activity; GO:0005488 binding; GO:0005524 ATP binding; GO:0008483 transaminase activity; GO:0016740 transferase activity; GO:0016769 transferase activity, transferring nitrogenous groups; GO:0017076 purine nucleotide binding; GO:0030554 adenyl nucleotide binding; GO:0032553 ribonucleo…	PF00155	Aminotransferase class I and II	E	KOG0258	Alanine aminotransferase
A0A3B5XW30	Alpha-galactosidase OS=Triticum aestivum OX=4565 PE=3 SV=1	--	0.574	7.71134e-05	Down	43.995	28.9	9	4	15	1.273	1.332	1.426	0.772	0.778	0.765	chloroplast	K07407	E3.2.1.22B, galA, rafA; alpha-galactosidase [EC:3.2.1.22]	map00052 Galactose metabolism; map00561 Glycerolipid metabolism; map00600 Sphingolipid metabolism; map00603 Glycosphingolipid biosynthesis - globo and isoglobo series; map01100 Metabolic pathways		GO:0005618 cell wall; GO:0009505 plant-type cell wall; GO:0030312 external encapsulating structure; GO:0071944 cell periphery;		PF17801	Alpha galactosidase C-terminal beta sandwich domain	G	KOG2366	Alpha-D-galactosidase (melibiase)
A0A3B5XWI2	H(+)-exporting diphosphatase OS=Triticum aestivum OX=4565 PE=3 SV=1	--	0.565	0.000178645	Down	79.368	17.6	12	1	27	1.274	1.386	1.419	0.77	0.732	0.804	vacuolar membrane	K23025	AVP; H+-translocating diphosphatase [EC:7.1.3.1]
A0A3B5XWN1	Phosphoglycerate mutase-like protein AT74 OS=Triticum aestivum OX=4565 PE=4 SV=1	--	0.72	5.74969e-05	Down	43.943	13.1	4	4	4	1.172	1.237	1.178	0.852	0.871	0.858	cytoplasm				GO:0005975 carbohydrate metabolic process; GO:0006793 phosphorus metabolic process; GO:0006796 phosphate-containing compound metabolic process; GO:0008152 metabolic process; GO:0009987 cellular process; GO:0016311 dephosphorylation; GO:0044237 cellular metabolic process; GO:0044238 primary metabolic process; GO:0071704 organic substance metabolic process;	GO:0005622 intracellular anatomical structure; GO:0005737 cytoplasm; GO:0005829 cytosol;	GO:0003824 catalytic activity; GO:0016787 hydrolase activity; GO:0016788 hydrolase activity, acting on ester bonds; GO:0016791 phosphatase activity; GO:0042578 phosphoric ester hydrolase activity;	PF00300	Histidine phosphatase superfamily (branch 1)
A0A3B5XX47	Stromal 70 kDa heat shock-related protein, chloroplastic OS=Triticum aestivum OX=4565 PE=3 SV=1	--	0.724	0.00441661	Down	73.212	43.6	25	1	60	1.083	1.256	1.273	0.851	0.906	0.857	chloroplast	K03283	HSPA1s; heat shock 70kDa protein 1/2/6/8	map03040 Spliceosome; map04141 Protein processing in endoplasmic reticulum; map04144 Endocytosis	GO:0006605 protein targeting; GO:0006810 transport; GO:0006886 intracellular protein transport; GO:0006950 response to stress; GO:0008104 protein localization; GO:0009266 response to temperature stimulus; GO:0009408 response to heat; GO:0009628 response to abiotic stimulus; GO:0010035 response to inorganic substance; GO:0010038 response to metal ion; GO:0015031 protein transport; GO:0015833 pepti…	GO:0005576 extracellular region; GO:0005622 intracellular anatomical structure; GO:0005737 cytoplasm; GO:0009507 chloroplast; GO:0009526 plastid envelope; GO:0009532 plastid stroma; GO:0009536 plastid; GO:0009570 chloroplast stroma; GO:0009579 thylakoid; GO:0009941 chloroplast envelope; GO:0031967 organelle envelope; GO:0031975 envelope; GO:0043226 organelle; GO:0043227 membrane-bounded organelle…				O	KOG0102	Molecular chaperones mortalin/PBP74/GRP75, HSP70 superfamily
A0A3B5XY18	Malate dehydrogenase OS=Triticum aestivum OX=4565 PE=3 SV=1	--	0.767	4.81613e-05	Down	35.074	43.3	12	12	77	1.185	1.134	1.178	0.889	0.895	0.899	chloroplast	K00025	MDH1; malate dehydrogenase [EC:1.1.1.37]	map00020 Citrate cycle (TCA cycle); map00270 Cysteine and methionine metabolism; map00620 Pyruvate metabolism; map00630 Glyoxylate and dicarboxylate metabolism; map00710 Carbon fixation in photosynthetic organisms; map01100 Metabolic pathways; map01110 Biosynthesis of secondary metabolites; map01200 Carbon metabolism	GO:0006082 organic acid metabolic process; GO:0006091 generation of precursor metabolites and energy; GO:0006099 tricarboxylic acid cycle; GO:0006101 citrate metabolic process; GO:0006107 oxaloacetate metabolic process; GO:0006108 malate metabolic process; GO:0006139 nucleobase-containing compound metabolic process; GO:0006725 cellular aromatic compound metabolic process; GO:0006734 NADH metaboli…	GO:0005622 intracellular anatomical structure; GO:0005737 cytoplasm;	GO:0003824 catalytic activity; GO:0016491 oxidoreductase activity; GO:0016614 oxidoreductase activity, acting on CH-OH group of donors; GO:0016615 malate dehydrogenase activity; GO:0016616 oxidoreductase activity, acting on the CH-OH group of donors, NAD or NADP as acceptor; GO:0030060 L-malate dehydrogenase activity;	PF00056; PF02866	lactate/malate dehydrogenase, NAD binding domain; lactate/malate dehydrogenase, alpha/beta C-terminal domain	C	KOG1496	Malate dehydrogenase
A0A3B5XZC4	ECH_2 domain-containing protein OS=Triticum aestivum OX=4565 PE=4 SV=1	--	1.636	0.0254908	Up	41.772	22.6	5	2	5	0.847	0.694	0.633	1.412	1.182	0.962	cytoplasm	K05605	HIBCH; 3-hydroxyisobutyryl-CoA hydrolase [EC:3.1.2.4]	map00280 Valine, leucine and isoleucine degradation; map00410 beta-Alanine metabolism; map00640 Propanoate metabolism; map01100 Metabolic pathways; map01200 Carbon metabolism				PF16113	Enoyl-CoA hydratase/isomerase
A0A3B5XZT8	Cytochrome b5 heme-binding domain-containing protein OS=Triticum aestivum OX=4565 PE=4 SV=1	--	0.63	0.000191655	Down	21.523	38.1	4	1	5	1.277	1.269	1.329	0.825	0.764	0.851	chloroplast	K17278	PGRMC1_2; membrane-associated progesterone receptor component			GO:0012505 endomembrane system; GO:0016020 membrane;	GO:0005488 binding; GO:0020037 heme binding; GO:0046906 tetrapyrrole binding; GO:0097159 organic cyclic compound binding; GO:1901363 heterocyclic compound binding;	PF00173	Cytochrome b5-like Heme/Steroid binding domain	R	KOG1110	Putative steroid membrane receptor Hpr6.6/25-Dx
A0A3B5Y0H2	Flavin-containing monooxygenase OS=Triticum aestivum OX=4565 PE=3 SV=1	--	0.434	0.000270995	Down	50.523	4.2	1	1	1	1.685	1.44	1.445	0.607	0.665	0.711	cytoplasm				GO:0008152 metabolic process;		GO:0003824 catalytic activity; GO:0004497 monooxygenase activity; GO:0016491 oxidoreductase activity;			Q	KOG1399	Flavin-containing monooxygenase
A0A3B5Y1E8	RRM domain-containing protein OS=Triticum aestivum OX=4565 PE=4 SV=1	--	0.547	0.00468452	Down	35.183	11.8	2	2	2	1.17	1.428	1.542	0.672	0.75	0.844	chloroplast
A0A3B5Y1L8	AMP deaminase OS=Triticum aestivum OX=4565 PE=3 SV=1	--	0.684	0.00126406	Down	97.457	25.4	17	3	20	1.168	1.252	1.3	0.819	0.908	0.816	chloroplast	K01490	AMPD; AMP deaminase [EC:3.5.4.6]	map00230 Purine metabolism; map01100 Metabolic pathways; map01110 Biosynthesis of secondary metabolites	GO:0000003 reproduction; GO:0001101 response to acid chemical; GO:0003006 developmental process involved in reproduction; GO:0007275 multicellular organism development; GO:0009719 response to endogenous stimulus; GO:0009725 response to hormone; GO:0009737 response to abscisic acid; GO:0009790 embryo development; GO:0009791 post-embryonic development; GO:0009793 embryo development ending in seed d…	GO:0005622 intracellular anatomical structure; GO:0005634 nucleus; GO:0005737 cytoplasm; GO:0005739 mitochondrion; GO:0005740 mitochondrial envelope; GO:0005741 mitochondrial outer membrane; GO:0005829 cytosol; GO:0016020 membrane; GO:0016021 integral component of membrane; GO:0019867 outer membrane; GO:0031090 organelle membrane; GO:0031224 intrinsic component of membrane; GO:0031300 intrinsic c…	GO:0005488 binding; GO:0005515 protein binding; GO:0019899 enzyme binding; GO:0019900 kinase binding; GO:0019901 protein kinase binding; GO:0043424 protein histidine kinase binding;	PF19326	AMP deaminase	F	KOG1096	Adenosine monophosphate deaminase
A0A3B5Y1W9	Pyruvate, phosphate dikinase OS=Triticum aestivum OX=4565 PE=3 SV=1	--	0.675	8.04521e-05	Down	95.656	48.6	30	1	97	1.248	1.226	1.268	0.868	0.807	0.852	chloroplast	K01006	ppdK; pyruvate, orthophosphate dikinase [EC:2.7.9.1]	map00010 Glycolysis / Gluconeogenesis; map00620 Pyruvate metabolism; map00710 Carbon fixation in photosynthetic organisms; map01100 Metabolic pathways; map01110 Biosynthesis of secondary metabolites; map01200 Carbon metabolism		GO:0005622 intracellular anatomical structure; GO:0005634 nucleus; GO:0005737 cytoplasm; GO:0005829 cytosol; GO:0009507 chloroplast; GO:0009532 plastid stroma; GO:0009536 plastid; GO:0009570 chloroplast stroma; GO:0043226 organelle; GO:0043227 membrane-bounded organelle; GO:0043229 intracellular organelle; GO:0043231 intracellular membrane-bounded organelle;		PF00391; PF02896	PEP-utilising enzyme, mobile domain; PEP-utilising enzyme, PEP-binding domain
A0A3B5Y1Z9	CRAL-TRIO domain-containing protein OS=Triticum aestivum OX=4565 PE=3 SV=1	--	0.705	0.000145257	Down	66.197	49.2	22	6	45	1.243	1.175	1.206	0.849	0.825	0.88	nucleus				GO:0000003 reproduction; GO:0000902 cell morphogenesis; GO:0000904 cell morphogenesis involved in differentiation; GO:0003006 developmental process involved in reproduction; GO:0009653 anatomical structure morphogenesis; GO:0009826 unidimensional cell growth; GO:0009856 pollination; GO:0009860 pollen tube growth; GO:0009932 cell tip growth; GO:0009987 cellular process; GO:0016043 cellular compone…	GO:0005576 extracellular region; GO:0005622 intracellular anatomical structure; GO:0005737 cytoplasm; GO:0005773 vacuole; GO:0005794 Golgi apparatus; GO:0005886 plasma membrane; GO:0005911 cell-cell junction; GO:0009506 plasmodesma; GO:0009507 chloroplast; GO:0009536 plastid; GO:0012505 endomembrane system; GO:0016020 membrane; GO:0030054 cell junction; GO:0043226 organelle; GO:0043227 membrane-b…	GO:0002020 protease binding; GO:0005488 binding; GO:0005515 protein binding; GO:0019899 enzyme binding;	PF03765; PF00650	CRAL/TRIO, N-terminal domain; CRAL/TRIO domain	I	KOG1471	Phosphatidylinositol transfer protein SEC14 and related proteins
A0A3B5Y2C9	Usp domain-containing protein OS=Triticum aestivum OX=4565 PE=4 SV=1	--	0.494	8.84112e-05	Down	18.142	49.4	9	1	14	1.514	1.454	1.362	0.691	0.691	0.759	cytoplasm							PF00582	Universal stress protein family
A0A3B5Y2X5	GH18 domain-containing protein OS=Triticum aestivum OX=4565 PE=3 SV=1	--	0.733	0.00439194	Down	31.715	42.6	9	1	14	1.167	1.289	1.131	0.815	0.897	0.917	chloroplast							PF00704	Glycosyl hydrolases family 18
A0A3B5Y3S7	H/ACA ribonucleoprotein complex non-core subunit NAF1 OS=Triticum aestivum OX=4565 PE=3 SV=1	--	0.676	0.0210853	Down	93.074	1.6	1	1	1	1.337	1.183	1.217	0.8	0.714	1.011	nucleus	K14763	NAF1; H/ACA ribonucleoprotein complex non-core subunit NAF1		GO:0000154 rRNA modification; GO:0000454 snoRNA guided rRNA pseudouridine synthesis; GO:0000491 small nucleolar ribonucleoprotein complex assembly; GO:0000493 box H/ACA snoRNP assembly; GO:0001522 pseudouridine synthesis; GO:0006139 nucleobase-containing compound metabolic process; GO:0006364 rRNA processing; GO:0006396 RNA processing; GO:0006725 cellular aromatic compound metabolic process; GO:0…	GO:0005622 intracellular anatomical structure; GO:0005634 nucleus; GO:0005732 sno(s)RNA-containing ribonucleoprotein complex; GO:0005737 cytoplasm; GO:0032991 protein-containing complex; GO:0043226 organelle; GO:0043227 membrane-bounded organelle; GO:0043229 intracellular organelle; GO:0043231 intracellular membrane-bounded organelle; GO:1990904 ribonucleoprotein complex;	GO:0003676 nucleic acid binding; GO:0003723 RNA binding; GO:0005488 binding; GO:0070034 telomerase RNA binding; GO:0097159 organic cyclic compound binding; GO:1901363 heterocyclic compound binding;	PF04410	Gar1/Naf1 RNA binding region	S	KOG2236	Uncharacterized conserved protein
A0A3B5Y4R1	Trehalose 6-phosphate phosphatase OS=Triticum aestivum OX=4565 PE=3 SV=1	--	0.691	0.00128382	Down	101.18	18.4	11	8	14	1.315	1.144	1.303	0.863	0.879	0.857	chloroplast	K16055	TPS; trehalose 6-phosphate synthase/phosphatase [EC:2.4.1.15 3.1.3.12]	map00500 Starch and sucrose metabolism; map01100 Metabolic pathways; map01110 Biosynthesis of secondary metabolites						G	KOG1050	Trehalose-6-phosphate synthase component TPS1 and related subunits
A0A3B5Y4S7	Protein kinase domain-containing protein OS=Triticum aestivum OX=4565 PE=4 SV=1	--	0.528	0.00011202	Down	116.6	1.6	1	1	2	1.442	1.376	1.39	0.686	0.786	0.75	nucleus
A0A3B5Y650	Acidic protein OS=Triticum aestivum OX=4565 PE=3 SV=1	--	0.53	4.03409e-06	Down	14.643	45.6	5	3	52	1.342	1.407	1.397	0.746	0.719	0.734	extracellular					GO:0005576 extracellular region;		PF00321	Plant thionin
A0A3B5Y680	Farnesyl pyrophosphate synthase 1 OS=Triticum aestivum OX=4565 PE=3 SV=1	--	0.677	0.00387265	Down	40.067	26.6	7	2	13	1.157	1.276	1.303	0.803	0.79	0.936	cytoplasm	K00787	FDPS; farnesyl diphosphate synthase [EC:2.5.1.1 2.5.1.10]	map00900 Terpenoid backbone biosynthesis; map01100 Metabolic pathways; map01110 Biosynthesis of secondary metabolites	GO:0006629 lipid metabolic process; GO:0006644 phospholipid metabolic process; GO:0006720 isoprenoid metabolic process; GO:0006721 terpenoid metabolic process; GO:0006793 phosphorus metabolic process; GO:0006796 phosphate-containing compound metabolic process; GO:0008152 metabolic process; GO:0008299 isoprenoid biosynthetic process; GO:0008610 lipid biosynthetic process; GO:0008654 phospholipid b…	GO:0005622 intracellular anatomical structure; GO:0005737 cytoplasm; GO:0005739 mitochondrion; GO:0005829 cytosol; GO:0043226 organelle; GO:0043227 membrane-bounded organelle; GO:0043229 intracellular organelle; GO:0043231 intracellular membrane-bounded organelle;	GO:0003824 catalytic activity; GO:0004161 dimethylallyltranstransferase activity; GO:0004337 geranyltranstransferase activity; GO:0004659 prenyltransferase activity; GO:0016740 transferase activity; GO:0016765 transferase activity, transferring alkyl or aryl (other than methyl) groups;	PF00348	Polyprenyl synthetase	H	KOG0711	Polyprenyl synthetase
A0A3B5Y6D7	Putative rRNA methyltransferase OS=Triticum aestivum OX=4565 PE=3 SV=1	--	0.671	0.000288023	Down	92.826	9.1	6	6	6	1.238	1.27	1.285	0.84	0.806	0.899	nucleus	K14857	SPB1, FTSJ3; AdoMet-dependent rRNA methyltransferase SPB1 [EC:2.1.1.-]		GO:0000154 rRNA modification; GO:0000460 maturation of 5.8S rRNA; GO:0000463 maturation of LSU-rRNA from tricistronic rRNA transcript (SSU-rRNA, 5.8S rRNA, LSU-rRNA); GO:0000466 maturation of 5.8S rRNA from tricistronic rRNA transcript (SSU-rRNA, 5.8S rRNA, LSU-rRNA); GO:0000470 maturation of LSU-rRNA; GO:0001510 RNA methylation; GO:0006139 nucleobase-containing compound metabolic process; GO:000…	GO:0005622 intracellular anatomical structure; GO:0005634 nucleus; GO:0005730 nucleolus; GO:0030684 preribosome; GO:0030687 preribosome, large subunit precursor; GO:0031974 membrane-enclosed lumen; GO:0031981 nuclear lumen; GO:0032991 protein-containing complex; GO:0043226 organelle; GO:0043227 membrane-bounded organelle; GO:0043228 non-membrane-bounded organelle; GO:0043229 intracellular organel…	GO:0003824 catalytic activity; GO:0008168 methyltransferase activity; GO:0008171 O-methyltransferase activity; GO:0008173 RNA methyltransferase activity; GO:0008649 rRNA methyltransferase activity; GO:0008650 rRNA (uridine-2'-O-)-methyltransferase activity; GO:0008757 S-adenosylmethionine-dependent methyltransferase activity; GO:0016435 rRNA (guanine) methyltransferase activity; GO:0016436 rRNA (…	PF07780	Spb1 C-terminal domain	AR	KOG1098	Putative SAM-dependent rRNA methyltransferase SPB1
A0A3B5Y703	WHy domain-containing protein OS=Triticum aestivum OX=4565 PE=3 SV=1	--	1.399	0.000782925	Up	17.826	49.1	6	1	20	0.863	0.765	0.794	1.126	1.114	1.148	cytoplasm				GO:0006950 response to stress; GO:0006952 defense response; GO:0009314 response to radiation; GO:0009416 response to light stimulus; GO:0009605 response to external stimulus; GO:0009607 response to biotic stimulus; GO:0009611 response to wounding; GO:0009620 response to fungus; GO:0009628 response to abiotic stimulus; GO:0009642 response to light intensity; GO:0009644 response to high light inten…	GO:0005576 extracellular region; GO:0005622 intracellular anatomical structure; GO:0005737 cytoplasm; GO:0005829 cytosol; GO:0005886 plasma membrane; GO:0016020 membrane; GO:0048046 apoplast; GO:0071944 cell periphery;		PF03168	Late embryogenesis abundant protein
A0A3B5Y7B2	Glucose-1-phosphate adenylyltransferase OS=Triticum aestivum OX=4565 PE=3 SV=1	--	0.474	0.000182508	Down	57.766	56.9	24	1	92	1.465	1.526	1.418	0.735	0.626	0.728	chloroplast	K00975	glgC; glucose-1-phosphate adenylyltransferase [EC:2.7.7.27]	map00500 Starch and sucrose metabolism; map00520 Amino sugar and nucleotide sugar metabolism; map01100 Metabolic pathways; map01110 Biosynthesis of secondary metabolites; map01250 Biosynthesis of nucleotide sugars		GO:0005622 intracellular anatomical structure; GO:0005737 cytoplasm; GO:0009501 amyloplast; GO:0009507 chloroplast; GO:0009536 plastid; GO:0043226 organelle; GO:0043227 membrane-bounded organelle; GO:0043229 intracellular organelle; GO:0043231 intracellular membrane-bounded organelle;				M	KOG1322	GDP-mannose pyrophosphorylase/mannose-1-phosphate guanylyltransferase
A0A3B5Y7Y1	Ketol-acid reductoisomerase OS=Triticum aestivum OX=4565 PE=3 SV=1	--	0.76	8.95146e-05	Down	62.72	28	14	14	53	1.132	1.184	1.176	0.89	0.897	0.868	chloroplast	K00053	ilvC; ketol-acid reductoisomerase [EC:1.1.1.86]	map00290 Valine, leucine and isoleucine biosynthesis; map00770 Pantothenate and CoA biosynthesis; map01100 Metabolic pathways; map01110 Biosynthesis of secondary metabolites; map01210 2-Oxocarboxylic acid metabolism; map01230 Biosynthesis of amino acids			GO:0000166 nucleotide binding; GO:0000287 magnesium ion binding; GO:0005488 binding; GO:0005515 protein binding; GO:0036094 small molecule binding; GO:0042802 identical protein binding; GO:0042803 protein homodimerization activity; GO:0043167 ion binding; GO:0043168 anion binding; GO:0043169 cation binding; GO:0046872 metal ion binding; GO:0046983 protein dimerization activity; GO:0050661 NADP bi…
A0A3B5YPZ7	AAI domain-containing protein OS=Triticum aestivum OX=4565 PE=4 SV=1	--	0.697	1.65408e-05	Down	22.549	40.9	4	3	18	1.215	1.216	1.266	0.851	0.859	0.868	extracellular
A0A3B5YQP2	Subtilisin inhibitor 1 OS=Triticum aestivum OX=4565 PE=3 SV=1	--	1.521	0.000498693	Up	7.8399	58.1	3	2	7	0.795	0.75	0.747	1.192	1.211	1.082	cytoplasm							PF00280	Potato inhibitor I family
A0A3B5YR00	Cysteine-rich repeat secretory protein 55 OS=Triticum aestivum OX=4565 PE=4 SV=1	--	1.348	0.000552053	Up	28.655	7.4	2	2	2	0.829	0.858	0.796	1.137	1.071	1.14	chloroplast
A0A3B5YR55	Knot1 domain-containing protein OS=Triticum aestivum OX=4565 PE=3 SV=1	--	1.355	0.00367682	Up	8.3818	35.1	2	2	3	0.891	0.752	0.832	1.125	1.096	1.133	extracellular				GO:0042592 homeostatic process; GO:0048878 chemical homeostasis; GO:0050801 ion homeostasis; GO:0055065 metal ion homeostasis; GO:0055073 cadmium ion homeostasis; GO:0055076 transition metal ion homeostasis; GO:0055080 cation homeostasis; GO:0065007 biological regulation; GO:0065008 regulation of biological quality; GO:0072507 divalent inorganic cation homeostasis; GO:0098771 inorganic ion homeos…	GO:0005576 extracellular region; GO:0005615 extracellular space;	GO:0005488 binding; GO:0043167 ion binding; GO:0043169 cation binding; GO:0046870 cadmium ion binding; GO:0046872 metal ion binding; GO:0046914 transition metal ion binding;	PF00304	Gamma-thionin family
A0A3B5YRN8	Serine/arginine-rich splicing factor RS2Z32-like OS=Triticum aestivum OX=4565 PE=4 SV=1	--	0.536	7.09888e-05	Down	38.376	7.9	3	2	4	1.382	1.444	1.354	0.701	0.762	0.777	nucleus	K12896	SRSF7, SFRS7; serine/arginine-rich splicing factor 7	map03040 Spliceosome	GO:0002244 hematopoietic progenitor cell differentiation; GO:0002376 immune system process; GO:0002520 immune system development; GO:0007275 multicellular organism development; GO:0009892 negative regulation of metabolic process; GO:0009987 cellular process; GO:0010468 regulation of gene expression; GO:0010605 negative regulation of macromolecule metabolic process; GO:0010629 negative regulation …	GO:0005622 intracellular anatomical structure; GO:0005634 nucleus; GO:0005654 nucleoplasm; GO:0016604 nuclear body; GO:0016607 nuclear speck; GO:0031974 membrane-enclosed lumen; GO:0031981 nuclear lumen; GO:0043226 organelle; GO:0043227 membrane-bounded organelle; GO:0043229 intracellular organelle; GO:0043231 intracellular membrane-bounded organelle; GO:0043233 organelle lumen; GO:0070013 intrac…	GO:0003676 nucleic acid binding; GO:0003723 RNA binding; GO:0003729 mRNA binding; GO:0005488 binding; GO:0097159 organic cyclic compound binding; GO:1901363 heterocyclic compound binding; GO:1990825 sequence-specific mRNA binding;	PF00076; PF00098	RNA recognition motif. (a.k.a. RRM, RBD, or RNP domain); Zinc knuckle	A	KOG0107	Alternative splicing factor SRp20/9G8 (RRM superfamily)
A0A3B5YS58	Restorer of fertility-like protein OS=Triticum aestivum OX=4565 PE=4 SV=1	--	1.725	0.00267116	Up	65.226	3	1	1	1	0.661	0.624	0.806	1.151	1.185	1.271	mitochondria									R	KOG4197	FOG: PPR repeat
A0A3B5YSH7	11S seed storage protein OS=Triticum aestivum OX=4565 PE=3 SV=1	--	0.741	0.000374546	Down	38.106	42.7	15	2	33	1.194	1.213	1.146	0.878	0.845	0.909	chloroplast							PF00190	Cupin
A0A3B5YSI9	Acetylornithine transaminase OS=Triticum aestivum OX=4565 PE=3 SV=1	--	0.644	0.00103232	Down	48.403	28.9	9	2	16	1.194	1.352	1.287	0.776	0.88	0.814	chloroplast	K00818	E2.6.1.11, argD; acetylornithine aminotransferase [EC:2.6.1.11]	map00220 Arginine biosynthesis; map01100 Metabolic pathways; map01110 Biosynthesis of secondary metabolites; map01210 2-Oxocarboxylic acid metabolism; map01230 Biosynthesis of amino acids	GO:0006082 organic acid metabolic process; GO:0006520 cellular amino acid metabolic process; GO:0006525 arginine metabolic process; GO:0006526 arginine biosynthetic process; GO:0006807 nitrogen compound metabolic process; GO:0006950 response to stress; GO:0006952 defense response; GO:0007275 multicellular organism development; GO:0008152 metabolic process; GO:0008652 cellular amino acid biosynthe…	GO:0005622 intracellular anatomical structure; GO:0005737 cytoplasm; GO:0005739 mitochondrion; GO:0009507 chloroplast; GO:0009532 plastid stroma; GO:0009536 plastid; GO:0009570 chloroplast stroma; GO:0043226 organelle; GO:0043227 membrane-bounded organelle; GO:0043229 intracellular organelle; GO:0043231 intracellular membrane-bounded organelle;	GO:0003824 catalytic activity; GO:0003992 N2-acetyl-L-ornithine:2-oxoglutarate 5-aminotransferase activity; GO:0005488 binding; GO:0005507 copper ion binding; GO:0005515 protein binding; GO:0008483 transaminase activity; GO:0016740 transferase activity; GO:0016769 transferase activity, transferring nitrogenous groups; GO:0019842 vitamin binding; GO:0030170 pyridoxal phosphate binding; GO:0036094 …	PF00202	Aminotransferase class-III	E	KOG1401	Acetylornithine aminotransferase
A0A3B5YTB0	AAI domain-containing protein OS=Triticum aestivum OX=4565 PE=4 SV=1	--	0.76	0.00111375	Down	11.912	31.8	3	1	12	1.231	1.102	1.176	0.887	0.882	0.899	extracellular
A0A3B5YTG5	Double-stranded RNA-binding protein 2-like OS=Triticum aestivum OX=4565 PE=4 SV=1	--	0.666	0.000362239	Down	63.351	3.3	2	2	2	1.192	1.303	1.274	0.803	0.874	0.834	nucleus							PF00035	Double-stranded RNA binding motif
A0A3B5YTP0	H(+)-exporting diphosphatase OS=Triticum aestivum OX=4565 PE=3 SV=1	--	0.376	8.74743e-05	Down	79.259	17.5	12	1	26	1.64	1.641	1.549	0.572	0.678	0.568	vacuolar membrane	K23025	AVP; H+-translocating diphosphatase [EC:7.1.3.1]
A0A3B5YTQ6	Uncharacterized protein OS=Triticum aestivum OX=4565 PE=4 SV=1	--	0.738	0.0020696	Down	42.941	10.8	4	3	4	1.145	1.136	1.253	0.823	0.878	0.908	nucleus
A0A3B5YU22	PLAT domain-containing protein OS=Triticum aestivum OX=4565 PE=4 SV=1	--	0.765	0.00108191	Down	16.064	26.6	3	1	6	1.102	1.182	1.194	0.918	0.884	0.859	chloroplast					GO:0005911 cell-cell junction; GO:0009506 plasmodesma; GO:0030054 cell junction; GO:0055044 symplast;		PF06232	Embryo-specific protein 3, (ATS3)
A0A3B5YU89	FACT complex subunit SSRP1 OS=Triticum aestivum OX=4565 PE=3 SV=1	--	0.565	0.000319113	Down	70.938	12.2	6	6	11	1.3	1.364	1.372	0.692	0.783	0.805	nucleus	K09272	SSRP1, POB3; FACT complex subunit SSRP1/POB3		GO:0000003 reproduction; GO:0000741 karyogamy; GO:0003006 developmental process involved in reproduction; GO:0006355 regulation of transcription, DNA-templated; GO:0006996 organelle organization; GO:0006997 nucleus organization; GO:0007275 multicellular organism development; GO:0009553 embryo sac development; GO:0009559 embryo sac central cell differentiation; GO:0009561 megagametogenesis; GO:000…	GO:0000228 nuclear chromosome; GO:0000785 chromatin; GO:0000791 euchromatin; GO:0005622 intracellular anatomical structure; GO:0005634 nucleus; GO:0005654 nucleoplasm; GO:0005694 chromosome; GO:0008023 transcription elongation factor complex; GO:0031974 membrane-enclosed lumen; GO:0031981 nuclear lumen; GO:0032991 protein-containing complex; GO:0035101 FACT complex; GO:0043226 organelle; GO:00432…	GO:0003700 DNA-binding transcription factor activity; GO:0140110 transcription regulator activity;	PF17292; PF03531; PF08512; PF00505	POB3-like N-terminal PH domain; Structure-specific recognition protein (SSRP1); Histone chaperone Rttp106-like; HMG (high mobility group) box	KLB	KOG0526	Nucleosome-binding factor SPN, POB3 subunit
A0A3B5YUA3	Ephrin_rec_like domain-containing protein OS=Triticum aestivum OX=4565 PE=4 SV=1	--	0.716	0.000683472	Down	153.19	0.8	1	1	1	1.138	1.26	1.233	0.868	0.891	0.842	chloroplast
A0A3B5YUL7	Glutathione transferase OS=Triticum aestivum OX=4565 PE=3 SV=1	--	1.586	0.0103675	Up	24.94	6.6	1	1	1	0.706	0.824	0.688	1.283	0.987	1.248	cytoplasm	K00799	GST, gst; glutathione S-transferase [EC:2.5.1.18]	map00480 Glutathione metabolism; map01100 Metabolic pathways				PF02798; PF00043	Glutathione S-transferase, N-terminal domain; Glutathione S-transferase, C-terminal domain	O	KOG0867	Glutathione S-transferase
A0A3B5YVF3	Malic enzyme OS=Triticum aestivum OX=4565 PE=3 SV=1	--	1.357	0.00364671	Up	49.547	29.7	9	6	22	0.809	0.767	0.909	1.128	1.112	1.133	plasma membrane	K00029	E1.1.1.40, maeB; malate dehydrogenase (oxaloacetate-decarboxylating)(NADP+) [EC:1.1.1.40]	map00620 Pyruvate metabolism; map00710 Carbon fixation in photosynthetic organisms; map01100 Metabolic pathways; map01200 Carbon metabolism				PF00390; PF03949	Malic enzyme, N-terminal domain; Malic enzyme, NAD binding domain	C	KOG1257	NADP+-dependent malic enzyme
A0A3B5YW20	Fe2OG dioxygenase domain-containing protein OS=Triticum aestivum OX=4565 PE=4 SV=1	--	0.7	2.8904e-05	Down	32.979	9.3	2	2	2	1.212	1.232	1.229	0.883	0.836	0.853	chloroplast	K00472	P4HA; prolyl 4-hydroxylase [EC:1.14.11.2]	map00330 Arginine and proline metabolism; map01100 Metabolic pathways						E	KOG1591	Prolyl 4-hydroxylase alpha subunit
A0A3B5YX89	Alpha-galactosidase OS=Triticum aestivum OX=4565 PE=3 SV=1	--	0.658	7.90471e-05	Down	41.139	26.7	7	2	13	1.31	1.26	1.228	0.814	0.861	0.824	chloroplast	K07407	E3.2.1.22B, galA, rafA; alpha-galactosidase [EC:3.2.1.22]	map00052 Galactose metabolism; map00561 Glycerolipid metabolism; map00600 Sphingolipid metabolism; map00603 Glycosphingolipid biosynthesis - globo and isoglobo series; map01100 Metabolic pathways		GO:0005618 cell wall; GO:0009505 plant-type cell wall; GO:0030312 external encapsulating structure; GO:0071944 cell periphery;		PF17801	Alpha galactosidase C-terminal beta sandwich domain	G	KOG2366	Alpha-D-galactosidase (melibiase)
A0A3B5YXD3	Cytochrome b5 heme-binding domain-containing protein OS=Triticum aestivum OX=4565 PE=4 SV=1	--	0.571	1.84833e-05	Down	21.529	24.8	3	1	3	1.326	1.413	1.321	0.775	0.784	0.761	chloroplast	K17278	PGRMC1_2; membrane-associated progesterone receptor component			GO:0012505 endomembrane system; GO:0016020 membrane;	GO:0005488 binding; GO:0020037 heme binding; GO:0046906 tetrapyrrole binding; GO:0097159 organic cyclic compound binding; GO:1901363 heterocyclic compound binding;	PF00173	Cytochrome b5-like Heme/Steroid binding domain	R	KOG1110	Putative steroid membrane receptor Hpr6.6/25-Dx
A0A3B5YXH5	Pentatricopeptide repeat-containing protein OS=Triticum aestivum OX=4565 PE=4 SV=1	--	1.355	0.00445625	Up	57.784	5.9	3	3	3	0.898	0.791	0.786	1.156	1.052	1.145	chloroplast				GO:0006139 nucleobase-containing compound metabolic process; GO:0006725 cellular aromatic compound metabolic process; GO:0006807 nitrogen compound metabolic process; GO:0008152 metabolic process; GO:0009451 RNA modification; GO:0009987 cellular process; GO:0016070 RNA metabolic process; GO:0034641 cellular nitrogen compound metabolic process; GO:0043170 macromolecule metabolic process; GO:0043412…	GO:0005622 intracellular anatomical structure; GO:0043226 organelle; GO:0043227 membrane-bounded organelle; GO:0043229 intracellular organelle; GO:0043231 intracellular membrane-bounded organelle;	GO:0003676 nucleic acid binding; GO:0003723 RNA binding; GO:0003824 catalytic activity; GO:0004518 nuclease activity; GO:0004519 endonuclease activity; GO:0005488 binding; GO:0016787 hydrolase activity; GO:0016788 hydrolase activity, acting on ester bonds; GO:0097159 organic cyclic compound binding; GO:1901363 heterocyclic compound binding;			R	KOG4197	FOG: PPR repeat
A0A3B5YY18	Autophagy-related protein 3 OS=Triticum aestivum OX=4565 PE=4 SV=1	--	0.747	0.0019984	Down	34.78	19	4	4	6	1.201	1.139	1.297	0.932	0.888	0.896	cytoplasm	K08343	ATG3; ubiquitin-like-conjugating enzyme ATG3	map04136 Autophagy - other	GO:0000045 autophagosome assembly; GO:0000422 autophagy of mitochondrion; GO:0006914 autophagy; GO:0006996 organelle organization; GO:0007005 mitochondrion organization; GO:0007033 vacuole organization; GO:0008152 metabolic process; GO:0009056 catabolic process; GO:0009987 cellular process; GO:0016043 cellular component organization; GO:0016236 macroautophagy; GO:0022411 cellular component disass…	GO:0000151 ubiquitin ligase complex; GO:0000153 cytoplasmic ubiquitin ligase complex; GO:0005622 intracellular anatomical structure; GO:0005737 cytoplasm; GO:0005829 cytosol; GO:0032991 protein-containing complex; GO:1902494 catalytic complex; GO:1990234 transferase complex;	GO:0003824 catalytic activity; GO:0016740 transferase activity; GO:0019776 Atg8 ligase activity;	PF03987	Autophagocytosis associated protein, active-site domain	R	KOG2981	Protein involved in autophagocytosis during starvation
A0A3B5YYN4	Branched-chain-amino-acid aminotransferase OS=Triticum aestivum OX=4565 PE=3 SV=1	--	0.679	0.000731609	Down	44.265	11	4	4	8	1.137	1.302	1.223	0.81	0.847	0.831	chloroplast	K00826	E2.6.1.42, ilvE; branched-chain amino acid aminotransferase [EC:2.6.1.42]	map00270 Cysteine and methionine metabolism; map00280 Valine, leucine and isoleucine degradation; map00290 Valine, leucine and isoleucine biosynthesis; map00770 Pantothenate and CoA biosynthesis; map00966 Glucosinolate biosynthesis; map01100 Metabolic pathways; map01110 Biosynthesis of secondary metabolites; map01210 2-Oxocarboxylic acid metabolism; map01230 Biosynthesis of amino acids; map01240 …				PF01063	Amino-transferase class IV	E	KOG0975	Branched chain aminotransferase BCAT1, pyridoxal phosphate enzymes type IV superfamily
A0A3B5YYW4	Pyruvate, phosphate dikinase OS=Triticum aestivum OX=4565 PE=3 SV=1	--	0.569	1.35594e-05	Down	96.194	56.3	35	2	105	1.395	1.373	1.326	0.802	0.764	0.765	chloroplast	K01006	ppdK; pyruvate, orthophosphate dikinase [EC:2.7.9.1]	map00010 Glycolysis / Gluconeogenesis; map00620 Pyruvate metabolism; map00710 Carbon fixation in photosynthetic organisms; map01100 Metabolic pathways; map01110 Biosynthesis of secondary metabolites; map01200 Carbon metabolism		GO:0005622 intracellular anatomical structure; GO:0005634 nucleus; GO:0005737 cytoplasm; GO:0005829 cytosol; GO:0009507 chloroplast; GO:0009532 plastid stroma; GO:0009536 plastid; GO:0009570 chloroplast stroma; GO:0043226 organelle; GO:0043227 membrane-bounded organelle; GO:0043229 intracellular organelle; GO:0043231 intracellular membrane-bounded organelle;		PF00391; PF02896	PEP-utilising enzyme, mobile domain; PEP-utilising enzyme, PEP-binding domain
A0A3B5YYZ3	CUE domain-containing protein OS=Triticum aestivum OX=4565 PE=4 SV=1	--	0.738	0.0022356	Down	76.771	11	7	7	10	1.137	1.297	1.171	0.885	0.914	0.861	cytoplasm	K16302	CNNM; metal transporter CNNM
A0A3B5YZ17	AMP deaminase OS=Triticum aestivum OX=4565 PE=3 SV=1	--	0.581	8.14973e-05	Down	95.398	21.9	15	1	18	1.288	1.416	1.326	0.753	0.789	0.798	chloroplast	K01490	AMPD; AMP deaminase [EC:3.5.4.6]	map00230 Purine metabolism; map01100 Metabolic pathways; map01110 Biosynthesis of secondary metabolites	GO:0000003 reproduction; GO:0001101 response to acid chemical; GO:0003006 developmental process involved in reproduction; GO:0007275 multicellular organism development; GO:0009719 response to endogenous stimulus; GO:0009725 response to hormone; GO:0009737 response to abscisic acid; GO:0009790 embryo development; GO:0009791 post-embryonic development; GO:0009793 embryo development ending in seed d…	GO:0005622 intracellular anatomical structure; GO:0005634 nucleus; GO:0005737 cytoplasm; GO:0005739 mitochondrion; GO:0005740 mitochondrial envelope; GO:0005741 mitochondrial outer membrane; GO:0005829 cytosol; GO:0016020 membrane; GO:0016021 integral component of membrane; GO:0019867 outer membrane; GO:0031090 organelle membrane; GO:0031224 intrinsic component of membrane; GO:0031300 intrinsic c…	GO:0005488 binding; GO:0005515 protein binding; GO:0019899 enzyme binding; GO:0019900 kinase binding; GO:0019901 protein kinase binding; GO:0043424 protein histidine kinase binding;	PF19326	AMP deaminase	F	KOG1096	Adenosine monophosphate deaminase
A0A3B5YZC8	Patellin-3-like OS=Triticum aestivum OX=4565 PE=3 SV=1	--	0.587	8.2064e-06	Down	66.156	42.1	20	4	43	1.317	1.321	1.347	0.76	0.805	0.776	nucleus				GO:0000003 reproduction; GO:0000902 cell morphogenesis; GO:0000904 cell morphogenesis involved in differentiation; GO:0003006 developmental process involved in reproduction; GO:0009653 anatomical structure morphogenesis; GO:0009826 unidimensional cell growth; GO:0009856 pollination; GO:0009860 pollen tube growth; GO:0009932 cell tip growth; GO:0009987 cellular process; GO:0016043 cellular compone…	GO:0005576 extracellular region; GO:0005622 intracellular anatomical structure; GO:0005737 cytoplasm; GO:0005773 vacuole; GO:0005794 Golgi apparatus; GO:0005886 plasma membrane; GO:0005911 cell-cell junction; GO:0009506 plasmodesma; GO:0009507 chloroplast; GO:0009536 plastid; GO:0012505 endomembrane system; GO:0016020 membrane; GO:0030054 cell junction; GO:0043226 organelle; GO:0043227 membrane-b…	GO:0002020 protease binding; GO:0005488 binding; GO:0005515 protein binding; GO:0019899 enzyme binding;	PF03765; PF00650	CRAL/TRIO, N-terminal domain; CRAL/TRIO domain	I	KOG1471	Phosphatidylinositol transfer protein SEC14 and related proteins
A0A3B5Z037	HECT-type E3 ubiquitin transferase OS=Triticum aestivum OX=4565 PE=3 SV=1	--	0.674	0.0076578	Down	145.48	1.4	1	1	1	1.379	1.297	1.069	0.866	0.821	0.837	nucleus	K10590	TRIP12; E3 ubiquitin-protein ligase TRIP12 [EC:2.3.2.26]	map04120 Ubiquitin mediated proteolysis	GO:0006464 cellular protein modification process; GO:0006807 nitrogen compound metabolic process; GO:0008152 metabolic process; GO:0009987 cellular process; GO:0016567 protein ubiquitination; GO:0019538 protein metabolic process; GO:0032446 protein modification by small protein conjugation; GO:0036211 protein modification process; GO:0043170 macromolecule metabolic process; GO:0043412 macromolecu…	GO:0005622 intracellular anatomical structure; GO:0005737 cytoplasm;	GO:0003824 catalytic activity; GO:0004842 ubiquitin-protein transferase activity; GO:0016740 transferase activity; GO:0019787 ubiquitin-like protein transferase activity; GO:0061630 ubiquitin protein ligase activity; GO:0061659 ubiquitin-like protein ligase activity; GO:0140096 catalytic activity, acting on a protein;	PF00632	HECT-domain (ubiquitin-transferase)	O	KOG0170	E3 ubiquitin protein ligase
A0A3B5Z0X4	Metacaspase-4 OS=Triticum aestivum OX=4565 PE=4 SV=1	--	0.657	0.00173257	Down	45.577	6	2	2	2	1.242	1.223	1.332	0.854	0.888	0.752	chloroplast				GO:0000302 response to reactive oxygen species; GO:0006508 proteolysis; GO:0006807 nitrogen compound metabolic process; GO:0006950 response to stress; GO:0006979 response to oxidative stress; GO:0008152 metabolic process; GO:0008219 cell death; GO:0009314 response to radiation; GO:0009411 response to UV; GO:0009416 response to light stimulus; GO:0009628 response to abiotic stimulus; GO:0009636 re…	GO:0005622 intracellular anatomical structure; GO:0005737 cytoplasm; GO:0005829 cytosol; GO:0005886 plasma membrane; GO:0005911 cell-cell junction; GO:0009506 plasmodesma; GO:0009507 chloroplast; GO:0009536 plastid; GO:0016020 membrane; GO:0030054 cell junction; GO:0043226 organelle; GO:0043227 membrane-bounded organelle; GO:0043229 intracellular organelle; GO:0043231 intracellular membrane-bound…	GO:0003824 catalytic activity; GO:0004175 endopeptidase activity; GO:0004197 cysteine-type endopeptidase activity; GO:0005488 binding; GO:0005515 protein binding; GO:0008233 peptidase activity; GO:0008234 cysteine-type peptidase activity; GO:0016787 hydrolase activity; GO:0042802 identical protein binding; GO:0140096 catalytic activity, acting on a protein;	PF00656	Caspase domain	DO	KOG1546	Metacaspase involved in regulation of apoptosis
A0A3B5Z1K0	BSD domain-containing protein OS=Triticum aestivum OX=4565 PE=4 SV=1	--	0.666	0.0016854	Down	46.808	12.5	3	3	3	1.239	1.35	1.179	0.857	0.776	0.875	chloroplast							PF03909	BSD domain
A0A3B5Z1S8	Utp12 domain-containing protein OS=Triticum aestivum OX=4565 PE=3 SV=1	--	1.329	0.00474776	Up	97.03	6.5	5	2	6	0.772	0.839	0.896	1.058	1.118	1.157	cytoplasm	K14558	PWP2, UTP1; periodic tryptophan protein 2	map03008 Ribosome biogenesis in eukaryotes	GO:0000028 ribosomal small subunit assembly; GO:0000462 maturation of SSU-rRNA from tricistronic rRNA transcript (SSU-rRNA, 5.8S rRNA, LSU-rRNA); GO:0006139 nucleobase-containing compound metabolic process; GO:0006364 rRNA processing; GO:0006396 RNA processing; GO:0006725 cellular aromatic compound metabolic process; GO:0006807 nitrogen compound metabolic process; GO:0006996 organelle organizatio…	GO:0000151 ubiquitin ligase complex; GO:0005622 intracellular anatomical structure; GO:0005634 nucleus; GO:0005730 nucleolus; GO:0030684 preribosome; GO:0030686 90S preribosome; GO:0031461 cullin-RING ubiquitin ligase complex; GO:0031974 membrane-enclosed lumen; GO:0031981 nuclear lumen; GO:0032040 small-subunit processome; GO:0032991 protein-containing complex; GO:0034388 Pwp2p-containing subcom…	GO:0003676 nucleic acid binding; GO:0003723 RNA binding; GO:0005488 binding; GO:0030515 snoRNA binding; GO:0097159 organic cyclic compound binding; GO:1901363 heterocyclic compound binding;			A	KOG0291	WD40-repeat-containing subunit of the 18S rRNA processing complex
A0A3B5Z296	Barwin domain-containing protein OS=Triticum aestivum OX=4565 PE=4 SV=1	--	0.627	0.000184245	Down	14.115	22.2	2	2	3	1.226	1.365	1.278	0.784	0.816	0.826	chloroplast							PF00967	Barwin family	R	KOG4742	Predicted chitinase
A0A3B5Z2H6	Phytocyanin domain-containing protein OS=Triticum aestivum OX=4565 PE=4 SV=1	--	0.742	0.000347117	Down	19.899	39.8	7	7	14	1.216	1.114	1.158	0.868	0.85	0.869	vacuolar membrane					GO:0005886 plasma membrane; GO:0016020 membrane; GO:0031224 intrinsic component of membrane; GO:0031225 anchored component of membrane; GO:0031226 intrinsic component of plasma membrane; GO:0046658 anchored component of plasma membrane; GO:0071944 cell periphery;		PF02298	Plastocyanin-like domain
A0A3B5Z2T1	Farnesyl pyrophosphate synthase 1 OS=Triticum aestivum OX=4565 PE=3 SV=1	--	0.68	0.0001022	Down	40.031	20.3	6	1	13	1.224	1.239	1.24	0.849	0.869	0.8	cytoplasm	K00787	FDPS; farnesyl diphosphate synthase [EC:2.5.1.1 2.5.1.10]	map00900 Terpenoid backbone biosynthesis; map01100 Metabolic pathways; map01110 Biosynthesis of secondary metabolites	GO:0006629 lipid metabolic process; GO:0006644 phospholipid metabolic process; GO:0006720 isoprenoid metabolic process; GO:0006721 terpenoid metabolic process; GO:0006793 phosphorus metabolic process; GO:0006796 phosphate-containing compound metabolic process; GO:0008152 metabolic process; GO:0008299 isoprenoid biosynthetic process; GO:0008610 lipid biosynthetic process; GO:0008654 phospholipid b…	GO:0005622 intracellular anatomical structure; GO:0005737 cytoplasm; GO:0005739 mitochondrion; GO:0005829 cytosol; GO:0043226 organelle; GO:0043227 membrane-bounded organelle; GO:0043229 intracellular organelle; GO:0043231 intracellular membrane-bounded organelle;	GO:0003824 catalytic activity; GO:0004161 dimethylallyltranstransferase activity; GO:0004337 geranyltranstransferase activity; GO:0004659 prenyltransferase activity; GO:0016740 transferase activity; GO:0016765 transferase activity, transferring alkyl or aryl (other than methyl) groups;	PF00348	Polyprenyl synthetase	H	KOG0711	Polyprenyl synthetase
A0A3B5Z2U0	PMEI domain-containing protein OS=Triticum aestivum OX=4565 PE=4 SV=1	--	0.456	0.000164138	Down	23.147	5.2	1	1	1	1.528	1.44	1.513	0.756	0.632	0.657	extracellular							PF04043	Plant invertase/pectin methylesterase inhibitor
A0A3B5Z364	Glycosyltransferase OS=Triticum aestivum OX=4565 PE=3 SV=1	--	0.7	0.00238572	Down	51.466	5.9	3	1	3	1.321	1.177	1.176	0.815	0.916	0.84	endoplasmic reticulum									GC	KOG1192	UDP-glucuronosyl and UDP-glucosyl transferase
A0A3B5Z3R9	Late embryogenesis abundant protein Dc3-like OS=Triticum aestivum OX=4565 PE=3 SV=1	--	1.45	0.000689418	Up	21.897	71.7	16	2	98	0.774	0.833	0.757	1.182	1.162	1.084	nucleus				GO:0001101 response to acid chemical; GO:0006950 response to stress; GO:0009266 response to temperature stimulus; GO:0009409 response to cold; GO:0009414 response to water deprivation; GO:0009415 response to water; GO:0009628 response to abiotic stimulus; GO:0010035 response to inorganic substance; GO:0031647 regulation of protein stability; GO:0042221 response to chemical; GO:0050821 protein sta…	GO:0005622 intracellular anatomical structure; GO:0005634 nucleus; GO:0005737 cytoplasm; GO:0005829 cytosol; GO:0043226 organelle; GO:0043227 membrane-bounded organelle; GO:0043229 intracellular organelle; GO:0043231 intracellular membrane-bounded organelle;				S	KOG4744	Uncharacterized conserved protein
A0A3B5Z484	60S ribosomal protein L18a-like protein OS=Triticum aestivum OX=4565 PE=4 SV=1	--	0.723	0.000249696	Down	19.948	8.6	1	1	1	1.222	1.184	1.206	0.914	0.855	0.844	nucleus
A0A3B5Z4M2	F-box domain-containing protein OS=Triticum aestivum OX=4565 PE=4 SV=1	--	0.543	0.000382886	Down	21.727	6.2	1	1	2	1.52	1.28	1.356	0.749	0.782	0.724	chloroplast							PF00646	F-box domain	R	KOG1075	FOG: Reverse transcriptase
A0A3B5Z510	AAI domain-containing protein OS=Triticum aestivum OX=4565 PE=4 SV=1	--	0.726	0.000862533	Down	12.046	7.3	1	1	1	1.157	1.234	1.213	0.91	0.822	0.884	extracellular
A0A3B5Z575	RING-type domain-containing protein OS=Triticum aestivum OX=4565 PE=4 SV=1	--	0.553	9.94085e-05	Down	49.203	4.4	2	2	2	1.345	1.365	1.41	0.717	0.81	0.753	nucleus	K19041	RNF38_44; E3 ubiquitin-protein ligase RNF38/44 [EC:2.3.2.27]					PF13639	Ring finger domain	O	KOG0800	FOG: Predicted E3 ubiquitin ligase
A0A3B5Z6A0	PHB domain-containing protein OS=Triticum aestivum OX=4565 PE=4 SV=1	--	0.666	2.34029e-05	Down	29.576	23.6	5	5	7	1.291	1.219	1.264	0.828	0.848	0.837	cytoskeleton
A0A3B5Z6H7	WHy domain-containing protein OS=Triticum aestivum OX=4565 PE=3 SV=1	--	1.562	0.000342267	Up	17.748	49.1	6	1	20	0.795	0.736	0.713	1.118	1.183	1.204	cytoplasm				GO:0006950 response to stress; GO:0006952 defense response; GO:0009314 response to radiation; GO:0009416 response to light stimulus; GO:0009605 response to external stimulus; GO:0009607 response to biotic stimulus; GO:0009611 response to wounding; GO:0009620 response to fungus; GO:0009628 response to abiotic stimulus; GO:0009642 response to light intensity; GO:0009644 response to high light inten…	GO:0005576 extracellular region; GO:0005622 intracellular anatomical structure; GO:0005737 cytoplasm; GO:0005829 cytosol; GO:0005886 plasma membrane; GO:0016020 membrane; GO:0048046 apoplast; GO:0071944 cell periphery;		PF03168	Late embryogenesis abundant protein
A0A3B5Z780	H15 domain-containing protein OS=Triticum aestivum OX=4565 PE=4 SV=1	--	0.756	0.00298474	Down	118.26	4.4	4	4	4	1.253	1.096	1.217	0.884	0.887	0.925	nucleus	K06236	COL1A; collagen type I alpha			GO:0005622 intracellular anatomical structure; GO:0005634 nucleus; GO:0005694 chromosome; GO:0005730 nucleolus; GO:0005737 cytoplasm; GO:0005739 mitochondrion; GO:0031974 membrane-enclosed lumen; GO:0031981 nuclear lumen; GO:0043226 organelle; GO:0043227 membrane-bounded organelle; GO:0043228 non-membrane-bounded organelle; GO:0043229 intracellular organelle; GO:0043231 intracellular membrane-bou…
A0A3B5ZMV0	Chymotrypsin inhibitor-2 OS=Triticum aestivum OX=4565 PE=3 SV=1	--	0.514	0.000263261	Down	9.3416	44	4	2	8	1.371	1.534	1.353	0.676	0.754	0.759	peroxisome							PF00280	Potato inhibitor I family
A0A3B5ZN99	Glucose-6-phosphate isomerase OS=Triticum aestivum OX=4565 PE=3 SV=1	--	0.706	7.87508e-05	Down	62.232	40.7	19	3	46	1.178	1.258	1.196	0.867	0.851	0.848	cytoplasm	K01810	GPI, pgi; glucose-6-phosphate isomerase [EC:5.3.1.9]	map00010 Glycolysis / Gluconeogenesis; map00030 Pentose phosphate pathway; map00500 Starch and sucrose metabolism; map00520 Amino sugar and nucleotide sugar metabolism; map01100 Metabolic pathways; map01110 Biosynthesis of secondary metabolites; map01200 Carbon metabolism; map01250 Biosynthesis of nucleotide sugars	GO:0005975 carbohydrate metabolic process; GO:0005996 monosaccharide metabolic process; GO:0006006 glucose metabolic process; GO:0006082 organic acid metabolic process; GO:0006090 pyruvate metabolic process; GO:0006091 generation of precursor metabolites and energy; GO:0006094 gluconeogenesis; GO:0006096 glycolytic process; GO:0006139 nucleobase-containing compound metabolic process; GO:0006163 p…	GO:0005622 intracellular anatomical structure; GO:0005737 cytoplasm; GO:0005829 cytosol;	GO:0003824 catalytic activity; GO:0004347 glucose-6-phosphate isomerase activity; GO:0016853 isomerase activity; GO:0016860 intramolecular oxidoreductase activity; GO:0016861 intramolecular oxidoreductase activity, interconverting aldoses and ketoses;	PF00342	Phosphoglucose isomerase	G	KOG2446	Glucose-6-phosphate isomerase
A0A3B5ZP29	Ras-related protein RABD1-like OS=Triticum aestivum OX=4565 PE=4 SV=1	--	0.716	0.000532488	Down	22.832	43.1	7	7	10	1.198	1.264	1.214	0.928	0.845	0.86	nucleus	K07874	RAB1A; Ras-related protein Rab-1A		GO:0006810 transport; GO:0006888 endoplasmic reticulum to Golgi vesicle-mediated transport; GO:0016192 vesicle-mediated transport; GO:0046907 intracellular transport; GO:0048193 Golgi vesicle transport; GO:0051179 localization; GO:0051234 establishment of localization; GO:0051641 cellular localization; GO:0051649 establishment of localization in cell;	GO:0000139 Golgi membrane; GO:0005622 intracellular anatomical structure; GO:0005737 cytoplasm; GO:0005794 Golgi apparatus; GO:0005802 trans-Golgi network; GO:0005886 plasma membrane; GO:0012505 endomembrane system; GO:0016020 membrane; GO:0031090 organelle membrane; GO:0031984 organelle subcompartment; GO:0032588 trans-Golgi network membrane; GO:0043226 organelle; GO:0043227 membrane-bounded org…	GO:0005488 binding; GO:0005515 protein binding; GO:0008092 cytoskeletal protein binding; GO:0017022 myosin binding; GO:0030742 GTP-dependent protein binding; GO:0032029 myosin tail binding; GO:0032036 myosin heavy chain binding; GO:0080115 myosin XI tail binding;	PF00071	Ras family	TU	KOG0084	GTPase Rab1/YPT1, small G protein superfamily, and related GTP-binding proteins
A0A3B5ZP43	Cupin type-1 domain-containing protein OS=Triticum aestivum OX=4565 PE=3 SV=1	--	0.344	5.8805e-06	Down	64.925	32.9	13	5	133	1.568	1.748	1.696	0.572	0.568	0.585	vacuolar membrane				GO:0000003 reproduction; GO:0001101 response to acid chemical; GO:0003006 developmental process involved in reproduction; GO:0007275 multicellular organism development; GO:0009719 response to endogenous stimulus; GO:0009725 response to hormone; GO:0009735 response to cytokinin; GO:0009737 response to abscisic acid; GO:0009791 post-embryonic development; GO:0009987 cellular process; GO:0010033 res…	GO:0005622 intracellular anatomical structure; GO:0005737 cytoplasm; GO:0005773 vacuole; GO:0031410 cytoplasmic vesicle; GO:0031982 vesicle; GO:0033095 aleurone grain; GO:0043226 organelle; GO:0043227 membrane-bounded organelle; GO:0043229 intracellular organelle; GO:0043231 intracellular membrane-bounded organelle; GO:0097708 intracellular vesicle;	GO:0045735 nutrient reservoir activity;	PF00190	Cupin
A0A3B5ZPC9	Outer envelope pore protein 16-2, chloroplastic OS=Triticum aestivum OX=4565 PE=4 SV=1	--	0.62	8.00528e-05	Down	14.971	53.5	5	5	9	1.273	1.297	1.355	0.808	0.781	0.844	cytoplasm				GO:0001101 response to acid chemical; GO:0003333 amino acid transmembrane transport; GO:0006605 protein targeting; GO:0006626 protein targeting to mitochondrion; GO:0006810 transport; GO:0006811 ion transport; GO:0006820 anion transport; GO:0006839 mitochondrial transport; GO:0006865 amino acid transport; GO:0006886 intracellular protein transport; GO:0006950 response to stress; GO:0006996 organe…	GO:0005622 intracellular anatomical structure; GO:0005737 cytoplasm; GO:0005739 mitochondrion; GO:0005740 mitochondrial envelope; GO:0005743 mitochondrial inner membrane; GO:0005744 TIM23 mitochondrial import inner membrane translocase complex; GO:0005773 vacuole; GO:0009507 chloroplast; GO:0009513 etioplast; GO:0009526 plastid envelope; GO:0009527 plastid outer membrane; GO:0009536 plastid; GO:0…	GO:0005215 transporter activity; GO:0005342 organic acid transmembrane transporter activity; GO:0005488 binding; GO:0005515 protein binding; GO:0008509 anion transmembrane transporter activity; GO:0008514 organic anion transmembrane transporter activity; GO:0015075 ion transmembrane transporter activity; GO:0015171 amino acid transmembrane transporter activity; GO:0015318 inorganic molecular enti…
A0A3B5ZPN5	ABC transporter B family member 21 OS=Triticum aestivum OX=4565 PE=4 SV=1	--	0.73	0.0176615	Down	133.54	2.1	2	2	3	1.104	1.18	1.313	0.984	0.848	0.793	plasma membrane	K05658	ABCB1, CD243; ATP-binding cassette, subfamily B (MDR/TAP), member 1 [EC:7.6.2.2]	map02010 ABC transporters	GO:0006810 transport; GO:0006855 xenobiotic transmembrane transport; GO:0007275 multicellular organism development; GO:0009605 response to external stimulus; GO:0009606 tropism; GO:0009628 response to abiotic stimulus; GO:0009629 response to gravity; GO:0009630 gravitropism; GO:0009653 anatomical structure morphogenesis; GO:0009719 response to endogenous stimulus; GO:0009725 response to hormone; …	GO:0005622 intracellular anatomical structure; GO:0005737 cytoplasm; GO:0005773 vacuole; GO:0005774 vacuolar membrane; GO:0005886 plasma membrane; GO:0005911 cell-cell junction; GO:0009506 plasmodesma; GO:0016020 membrane; GO:0030054 cell junction; GO:0031090 organelle membrane; GO:0043226 organelle; GO:0043227 membrane-bounded organelle; GO:0043229 intracellular organelle; GO:0043231 intracellul…	GO:0003824 catalytic activity; GO:0005215 transporter activity; GO:0008559 ABC-type xenobiotic transporter activity; GO:0010328 auxin influx transmembrane transporter activity; GO:0010329 auxin efflux transmembrane transporter activity; GO:0015399 primary active transmembrane transporter activity; GO:0015562 efflux transmembrane transporter activity; GO:0016462 pyrophosphatase activity; GO:001678…	PF00005	ABC transporter	Q	KOG0055	Multidrug/pheromone exporter, ABC superfamily
A0A3B5ZPT1	Alanine transaminase OS=Triticum aestivum OX=4565 PE=3 SV=1	--	0.705	0.000320553	Down	43.695	47.3	15	1	51	1.283	1.177	1.199	0.871	0.834	0.874	nucleus	K00814	GPT, ALT; alanine transaminase [EC:2.6.1.2]	map00220 Arginine biosynthesis; map00250 Alanine, aspartate and glutamate metabolism; map00710 Carbon fixation in photosynthetic organisms; map01100 Metabolic pathways; map01200 Carbon metabolism; map01210 2-Oxocarboxylic acid metabolism; map01230 Biosynthesis of amino acids	GO:0001666 response to hypoxia; GO:0006082 organic acid metabolic process; GO:0006520 cellular amino acid metabolic process; GO:0006522 alanine metabolic process; GO:0006524 alanine catabolic process; GO:0006807 nitrogen compound metabolic process; GO:0006950 response to stress; GO:0008152 metabolic process; GO:0009056 catabolic process; GO:0009063 cellular amino acid catabolic process; GO:000907…	GO:0005622 intracellular anatomical structure; GO:0005737 cytoplasm; GO:0005739 mitochondrion; GO:0009507 chloroplast; GO:0009536 plastid; GO:0043226 organelle; GO:0043227 membrane-bounded organelle; GO:0043229 intracellular organelle; GO:0043231 intracellular membrane-bounded organelle;	GO:0000166 nucleotide binding; GO:0003824 catalytic activity; GO:0004021 L-alanine:2-oxoglutarate aminotransferase activity; GO:0005488 binding; GO:0005524 ATP binding; GO:0008483 transaminase activity; GO:0016740 transferase activity; GO:0016769 transferase activity, transferring nitrogenous groups; GO:0017076 purine nucleotide binding; GO:0030554 adenyl nucleotide binding; GO:0032553 ribonucleo…	PF00155	Aminotransferase class I and II	E	KOG0258	Alanine aminotransferase
A0A3B5ZQ91	Pathogenesis-related protein 5 OS=Triticum aestivum OX=4565 PE=4 SV=1	--	0.698	0.00138256	Down	27.232	8.1	2	2	3	1.221	1.294	1.253	0.81	0.938	0.881	chloroplast							PF00314	Thaumatin family
A0A3B5ZQB5	Ribosome biogenesis protein NOP53 OS=Triticum aestivum OX=4565 PE=3 SV=1	--	1.375	0.0161847	Up	44.742	8.7	2	2	2	0.912	0.751	0.79	1.199	1.169	1.006	nucleus	K14840	NOP53, GLTSCR2; nucleolar protein 53		GO:0000027 ribosomal large subunit assembly; GO:0000054 ribosomal subunit export from nucleus; GO:0000055 ribosomal large subunit export from nucleus; GO:0006403 RNA localization; GO:0006405 RNA export from nucleus; GO:0006611 protein export from nucleus; GO:0006810 transport; GO:0006886 intracellular protein transport; GO:0006913 nucleocytoplasmic transport; GO:0006996 organelle organization; GO…	GO:0005622 intracellular anatomical structure; GO:0005634 nucleus; GO:0005654 nucleoplasm; GO:0005730 nucleolus; GO:0031974 membrane-enclosed lumen; GO:0031981 nuclear lumen; GO:0043226 organelle; GO:0043227 membrane-bounded organelle; GO:0043228 non-membrane-bounded organelle; GO:0043229 intracellular organelle; GO:0043231 intracellular membrane-bounded organelle; GO:0043232 intracellular non-me…	GO:0003676 nucleic acid binding; GO:0003723 RNA binding; GO:0005488 binding; GO:0019843 rRNA binding; GO:0097159 organic cyclic compound binding; GO:1901363 heterocyclic compound binding;			R	KOG2823	Cellular protein (glioma tumor suppressor candidate region gene 2)
A0A3B5ZQH4	H(+)-exporting diphosphatase OS=Triticum aestivum OX=4565 PE=3 SV=1	--	0.568	0.00119897	Down	79.515	17.6	12	1	26	1.381	1.409	1.278	0.76	0.691	0.858	vacuolar membrane	K23025	AVP; H+-translocating diphosphatase [EC:7.1.3.1]
A0A3B5ZQT4	REF/SRPP-like protein At3g05500 OS=Triticum aestivum OX=4565 PE=3 SV=1	--	1.681	1.40009e-05	Up	26.905	26.6	7	7	8	0.726	0.703	0.679	1.179	1.195	1.169	cytoplasm				GO:0006996 organelle organization; GO:0009987 cellular process; GO:0016043 cellular component organization; GO:0032502 developmental process; GO:0034389 lipid droplet organization; GO:0040007 growth; GO:0040008 regulation of growth; GO:0045927 positive regulation of growth; GO:0048518 positive regulation of biological process; GO:0048583 regulation of response to stimulus; GO:0048584 positive reg…	GO:0005622 intracellular anatomical structure; GO:0005811 lipid droplet; GO:0043226 organelle; GO:0043228 non-membrane-bounded organelle; GO:0043229 intracellular organelle; GO:0043232 intracellular non-membrane-bounded organelle;
A0A3B5ZR12	Fe2OG dioxygenase domain-containing protein OS=Triticum aestivum OX=4565 PE=3 SV=1	--	0.665	2.43831e-05	Down	39.135	6.4	2	2	2	1.246	1.257	1.269	0.811	0.862	0.836	cytoplasm				GO:0009628 response to abiotic stimulus; GO:0009636 response to toxic substance; GO:0009966 regulation of signal transduction; GO:0009987 cellular process; GO:0010646 regulation of cell communication; GO:0023051 regulation of signaling; GO:0042221 response to chemical; GO:0048583 regulation of response to stimulus; GO:0050789 regulation of biological process; GO:0050794 regulation of cellular pro…	GO:0005622 intracellular anatomical structure; GO:0005737 cytoplasm; GO:0005829 cytosol;	GO:0003824 catalytic activity; GO:0016787 hydrolase activity; GO:0016810 hydrolase activity, acting on carbon-nitrogen (but not peptide) bonds; GO:0120091 jasmonic acid hydrolase;			QR	KOG0143	Iron/ascorbate family oxidoreductases
A0A3B5ZR54	Calcium-binding protein CML18 OS=Triticum aestivum OX=4565 PE=4 SV=1	--	0.632	0.000221678	Down	18.267	9.3	1	1	1	1.227	1.349	1.294	0.838	0.777	0.829	mitochondria	K13448	CML; calcium-binding protein CML	map04626 Plant-pathogen interaction		GO:0005622 intracellular anatomical structure; GO:0005737 cytoplasm; GO:0005773 vacuole; GO:0005886 plasma membrane; GO:0016020 membrane; GO:0043226 organelle; GO:0043227 membrane-bounded organelle; GO:0043229 intracellular organelle; GO:0043231 intracellular membrane-bounded organelle; GO:0071944 cell periphery;	GO:0005488 binding; GO:0005509 calcium ion binding; GO:0043167 ion binding; GO:0043169 cation binding; GO:0046872 metal ion binding;	PF13499	EF-hand domain pair	T	KOG0027	Calmodulin and related proteins (EF-Hand superfamily)
A0A3B5ZRC6	Fe2OG dioxygenase domain-containing protein OS=Triticum aestivum OX=4565 PE=3 SV=1	--	1.765	0.0108571	Up	39.509	4.1	1	1	1	0.672	0.814	0.568	1.177	1.07	1.379	cytoplasm	K13229	BX6; 2,4-dihydroxy-1,4-benzoxazin-3-one-glucoside dioxygenase [EC:1.14.11.59]	map00402 Benzoxazinoid biosynthesis; map01110 Biosynthesis of secondary metabolites						QR	KOG0143	Iron/ascorbate family oxidoreductases
A0A3B5ZRH8	NAB domain-containing protein OS=Triticum aestivum OX=4565 PE=4 SV=1	--	0.483	3.83117e-06	Down	160.45	0.9	1	1	1	1.446	1.473	1.458	0.711	0.725	0.678	nucleus					GO:0005622 intracellular anatomical structure; GO:0005634 nucleus; GO:0005886 plasma membrane; GO:0005911 cell-cell junction; GO:0009506 plasmodesma; GO:0016020 membrane; GO:0030054 cell junction; GO:0043226 organelle; GO:0043227 membrane-bounded organelle; GO:0043229 intracellular organelle; GO:0043231 intracellular membrane-bounded organelle; GO:0055044 symplast; GO:0071944 cell periphery;	GO:0003779 actin binding; GO:0005488 binding; GO:0005515 protein binding; GO:0008092 cytoskeletal protein binding; GO:0044877 protein-containing complex binding; GO:0051015 actin filament binding;
A0A3B5ZRK2	Lactoylglutathione lyase OS=Triticum aestivum OX=4565 PE=3 SV=1	--	0.673	0.000365125	Down	34.19	18.6	5	2	8	1.217	1.248	1.282	0.803	0.894	0.826	chloroplast	K01759	GLO1, gloA; lactoylglutathione lyase [EC:4.4.1.5]	map00620 Pyruvate metabolism; map01100 Metabolic pathways	GO:0006081 cellular aldehyde metabolic process; GO:0006082 organic acid metabolic process; GO:0006089 lactate metabolic process; GO:0006950 response to stress; GO:0008152 metabolic process; GO:0009056 catabolic process; GO:0009266 response to temperature stimulus; GO:0009409 response to cold; GO:0009438 methylglyoxal metabolic process; GO:0009628 response to abiotic stimulus; GO:0009987 cellular …	GO:0005622 intracellular anatomical structure; GO:0005737 cytoplasm; GO:0009507 chloroplast; GO:0009526 plastid envelope; GO:0009532 plastid stroma; GO:0009536 plastid; GO:0009570 chloroplast stroma; GO:0009579 thylakoid; GO:0010319 stromule; GO:0031967 organelle envelope; GO:0031975 envelope; GO:0031977 thylakoid lumen; GO:0043226 organelle; GO:0043227 membrane-bounded organelle; GO:0043229 intr…	GO:0003824 catalytic activity; GO:0004462 lactoylglutathione lyase activity; GO:0016829 lyase activity; GO:0016846 carbon-sulfur lyase activity;	PF00903	Glyoxalase/Bleomycin resistance protein/Dioxygenase superfamily	G	KOG2943	Predicted glyoxalase
A0A3B5ZRT3	UBC core domain-containing protein OS=Triticum aestivum OX=4565 PE=3 SV=1	--	0.747	0.00140324	Down	20.997	25	4	3	6	1.211	1.111	1.21	0.847	0.874	0.918	cytoplasm	K10576	UBE2H, UBC8; ubiquitin-conjugating enzyme E2 H [EC:2.3.2.23]	map04120 Ubiquitin mediated proteolysis	GO:0006464 cellular protein modification process; GO:0006508 proteolysis; GO:0006511 ubiquitin-dependent protein catabolic process; GO:0006807 nitrogen compound metabolic process; GO:0008152 metabolic process; GO:0009056 catabolic process; GO:0009057 macromolecule catabolic process; GO:0009987 cellular process; GO:0016567 protein ubiquitination; GO:0019538 protein metabolic process; GO:0019941 mo…	GO:0005622 intracellular anatomical structure; GO:0005737 cytoplasm; GO:0005829 cytosol;	GO:0003824 catalytic activity; GO:0004842 ubiquitin-protein transferase activity; GO:0005488 binding; GO:0005515 protein binding; GO:0016740 transferase activity; GO:0019787 ubiquitin-like protein transferase activity; GO:0019899 enzyme binding; GO:0031625 ubiquitin protein ligase binding; GO:0044389 ubiquitin-like protein ligase binding; GO:0061630 ubiquitin protein ligase activity; GO:0061659 u…	PF00179	Ubiquitin-conjugating enzyme	O	KOG0416	Ubiquitin-protein ligase
A0A3B5ZSC7	Protein kinase domain-containing protein OS=Triticum aestivum OX=4565 PE=4 SV=1	--	0.664	0.00012002	Down	88.698	2.9	2	2	2	1.211	1.245	1.318	0.855	0.824	0.827	chloroplast				GO:0000902 cell morphogenesis; GO:0006464 cellular protein modification process; GO:0006468 protein phosphorylation; GO:0006793 phosphorus metabolic process; GO:0006796 phosphate-containing compound metabolic process; GO:0006807 nitrogen compound metabolic process; GO:0008152 metabolic process; GO:0009653 anatomical structure morphogenesis; GO:0009719 response to endogenous stimulus; GO:0009725 r…	GO:0005886 plasma membrane; GO:0005911 cell-cell junction; GO:0009506 plasmodesma; GO:0016020 membrane; GO:0030054 cell junction; GO:0055044 symplast; GO:0071944 cell periphery;	GO:0003824 catalytic activity; GO:0004672 protein kinase activity; GO:0016301 kinase activity; GO:0016740 transferase activity; GO:0016772 transferase activity, transferring phosphorus-containing groups; GO:0016773 phosphotransferase activity, alcohol group as acceptor; GO:0140096 catalytic activity, acting on a protein;	PF12819; PF07714	Malectin-like domain; Protein tyrosine and serine/threonine kinase	T	KOG1187	Serine/threonine protein kinase
A0A3B5ZSQ3	Cytochrome b5 heme-binding domain-containing protein OS=Triticum aestivum OX=4565 PE=4 SV=1	--	0.487	0.000203035	Down	25.356	31.6	4	1	5	1.479	1.451	1.429	0.662	0.787	0.675	chloroplast	K17278	PGRMC1_2; membrane-associated progesterone receptor component			GO:0012505 endomembrane system; GO:0016020 membrane;	GO:0005488 binding; GO:0020037 heme binding; GO:0046906 tetrapyrrole binding; GO:0097159 organic cyclic compound binding; GO:1901363 heterocyclic compound binding;	PF00173	Cytochrome b5-like Heme/Steroid binding domain	R	KOG1110	Putative steroid membrane receptor Hpr6.6/25-Dx
A0A3B5ZT08	Cytochrome P450 89A2 OS=Triticum aestivum OX=4565 PE=3 SV=1	--	1.444	0.0353262	Up	57.474	6.5	3	3	3	0.891	0.834	0.644	1.008	1.145	1.267	chloroplast	K24184	CYP89A; cytochrome P450 family 89 subfamily A [EC:1.14.-.-]		GO:0008152 metabolic process; GO:0009058 biosynthetic process; GO:0019748 secondary metabolic process; GO:0044550 secondary metabolite biosynthetic process;	GO:0016020 membrane;	GO:0003824 catalytic activity; GO:0004497 monooxygenase activity; GO:0016491 oxidoreductase activity; GO:0016705 oxidoreductase activity, acting on paired donors, with incorporation or reduction of molecular oxygen; GO:0016709 oxidoreductase activity, acting on paired donors, with incorporation or reduction of molecular oxygen, NAD(P)H as one donor, and incorporation of one atom of oxygen;	PF00067	Cytochrome P450	Q	KOG0156	Cytochrome P450 CYP2 subfamily
A0A3B5ZTI0	DUF1338 domain-containing protein OS=Triticum aestivum OX=4565 PE=4 SV=1	--	0.75	0.00036114	Down	40.279	25.2	7	2	12	1.156	1.242	1.147	0.879	0.886	0.892	chloroplast							PF07063	Domain of unknown function (DUF1338)
A0A3B5ZTQ9	ATP synthase CF0 subunit I OS=Triticum aestivum OX=4565 PE=3 SV=1	--	0.404	6.35262e-05	Down	9.5577	9.5	1	1	1	1.576	1.7	1.427	0.646	0.631	0.622	cytoplasm,nucleus	K02109	ATPF0B, atpF; F-type H+-transporting ATPase subunit b	map00190 Oxidative phosphorylation; map00195 Photosynthesis; map01100 Metabolic pathways	GO:0009719 response to endogenous stimulus; GO:0009725 response to hormone; GO:0009735 response to cytokinin; GO:0010033 response to organic substance; GO:0042221 response to chemical; GO:0050896 response to stimulus;	GO:0005622 intracellular anatomical structure; GO:0005737 cytoplasm; GO:0009507 chloroplast; GO:0009534 chloroplast thylakoid; GO:0009535 chloroplast thylakoid membrane; GO:0009536 plastid; GO:0009579 thylakoid; GO:0016020 membrane; GO:0031976 plastid thylakoid; GO:0031984 organelle subcompartment; GO:0034357 photosynthetic membrane; GO:0042651 thylakoid membrane; GO:0043226 organelle; GO:0043227…
A0A3B5ZUE5	Altered inheritance of mitochondria protein 32-like OS=Triticum aestivum OX=4565 PE=4 SV=1	--	1.686	0.0410365	Up	43.166	25.7	7	1	13	0.901	0.643	0.578	1.141	0.978	1.458	chloroplast
A0A3B5ZUF8	Beta expansin B1 OS=Triticum aestivum OX=4565 PE=3 SV=1	--	0.755	0.020543	Down	28.687	13.6	4	1	5	1.209	1.122	1.199	0.797	0.849	1.018	extracellular							PF03330; PF01357	Lytic transglycolase; Expansin C-terminal domain
A0A3B5ZUS4	Cytochrome c-type biogenesis protein CcmE homolog, mitochondrial OS=Triticum aestivum OX=4565 PE=3 SV=1	--	1.351	0.00668422	Up	28.259	8.8	1	1	1	0.751	0.816	0.914	1.099	1.102	1.151	chloroplast				GO:0006464 cellular protein modification process; GO:0006807 nitrogen compound metabolic process; GO:0008152 metabolic process; GO:0009987 cellular process; GO:0016043 cellular component organization; GO:0017003 protein-heme linkage; GO:0017004 cytochrome complex assembly; GO:0017006 protein-tetrapyrrole linkage; GO:0018063 cytochrome c-heme linkage; GO:0019538 protein metabolic process; GO:00226…	GO:0005622 intracellular anatomical structure; GO:0005737 cytoplasm; GO:0005739 mitochondrion; GO:0005740 mitochondrial envelope; GO:0005743 mitochondrial inner membrane; GO:0016020 membrane; GO:0019866 organelle inner membrane; GO:0031090 organelle membrane; GO:0031966 mitochondrial membrane; GO:0031967 organelle envelope; GO:0031975 envelope; GO:0043226 organelle; GO:0043227 membrane-bounded or…	GO:0005488 binding; GO:0020037 heme binding; GO:0046906 tetrapyrrole binding; GO:0097159 organic cyclic compound binding; GO:1901363 heterocyclic compound binding;
A0A3B5ZVG0	Protein kinase domain-containing protein OS=Triticum aestivum OX=4565 PE=4 SV=1	--	1.329	0.00061467	Up	53.291	5.4	2	2	2	0.864	0.824	0.82	1.059	1.132	1.142	cytoplasm	K14500	BSK; BR-signaling kinase [EC:2.7.11.1]	map04075 Plant hormone signal transduction				PF07714	Protein tyrosine and serine/threonine kinase
A0A3B5ZWC2	CRAL-TRIO domain-containing protein OS=Triticum aestivum OX=4565 PE=3 SV=1	--	0.57	0.000102587	Down	65.971	49.8	22	5	45	1.458	1.385	1.292	0.79	0.771	0.796	nucleus				GO:0000003 reproduction; GO:0000902 cell morphogenesis; GO:0000904 cell morphogenesis involved in differentiation; GO:0003006 developmental process involved in reproduction; GO:0009653 anatomical structure morphogenesis; GO:0009826 unidimensional cell growth; GO:0009856 pollination; GO:0009860 pollen tube growth; GO:0009932 cell tip growth; GO:0009987 cellular process; GO:0016043 cellular compone…	GO:0005576 extracellular region; GO:0005622 intracellular anatomical structure; GO:0005737 cytoplasm; GO:0005773 vacuole; GO:0005794 Golgi apparatus; GO:0005886 plasma membrane; GO:0005911 cell-cell junction; GO:0009506 plasmodesma; GO:0009507 chloroplast; GO:0009536 plastid; GO:0012505 endomembrane system; GO:0016020 membrane; GO:0030054 cell junction; GO:0043226 organelle; GO:0043227 membrane-b…	GO:0002020 protease binding; GO:0005488 binding; GO:0005515 protein binding; GO:0019899 enzyme binding;	PF03765; PF00650	CRAL/TRIO, N-terminal domain; CRAL/TRIO domain	I	KOG1471	Phosphatidylinositol transfer protein SEC14 and related proteins
A0A3B5ZWR1	Pre-mRNA-splicing factor SF2 OS=Triticum aestivum OX=4565 PE=4 SV=1	--	0.569	0.000838537	Down	27.927	3.3	1	1	1	1.227	1.512	1.328	0.79	0.758	0.767	nucleus	K12890	SRSF1, SFRS1, ASF, SF2; serine/arginine-rich splicing factor 1	map03040 Spliceosome				PF00076	RNA recognition motif. (a.k.a. RRM, RBD, or RNP domain)	A	KOG0105	Alternative splicing factor ASF/SF2 (RRM superfamily)
A0A3B5ZWS0	RRM domain-containing protein OS=Triticum aestivum OX=4565 PE=4 SV=1	--	0.307	5.37026e-06	Down	14.929	8.8	1	1	1	1.626	1.779	1.774	0.528	0.55	0.511	nucleus	K12831	SF3B4, SAP49; splicing factor 3B subunit 4	map03040 Spliceosome	GO:0000375 RNA splicing, via transesterification reactions; GO:0000377 RNA splicing, via transesterification reactions with bulged adenosine as nucleophile; GO:0000398 mRNA splicing, via spliceosome; GO:0006139 nucleobase-containing compound metabolic process; GO:0006396 RNA processing; GO:0006397 mRNA processing; GO:0006725 cellular aromatic compound metabolic process; GO:0006807 nitrogen compou…	GO:0005622 intracellular anatomical structure; GO:0005634 nucleus; GO:0005654 nucleoplasm; GO:0005681 spliceosomal complex; GO:0005689 U12-type spliceosomal complex; GO:0031974 membrane-enclosed lumen; GO:0031981 nuclear lumen; GO:0032991 protein-containing complex; GO:0043226 organelle; GO:0043227 membrane-bounded organelle; GO:0043229 intracellular organelle; GO:0043231 intracellular membrane-b…				A	KOG0131	Splicing factor 3b, subunit 4
A0A3B5ZWS6	Histone H2B OS=Triticum aestivum OX=4565 PE=3 SV=1	--	0.727	6.73626e-05	Down	16.579	44.7	7	1	68	1.159	1.222	1.219	0.884	0.864	0.871	nucleus	K11252	H2B; histone H2B					PF00125	Core histone H2A/H2B/H3/H4	B	KOG1744	Histone H2B
A0A3B5ZWT5	Aldo_ket_red domain-containing protein OS=Triticum aestivum OX=4565 PE=3 SV=1	--	0.696	0.000806534	Down	34.039	26.5	8	6	14	1.208	1.176	1.319	0.826	0.876	0.875	cytoplasm	K00002	AKR1A1, adh; alcohol dehydrogenase (NADP+) [EC:1.1.1.2]	map00010 Glycolysis / Gluconeogenesis; map00040 Pentose and glucuronate interconversions; map00053 Ascorbate and aldarate metabolism; map00561 Glycerolipid metabolism; map00620 Pyruvate metabolism; map01100 Metabolic pathways; map01110 Biosynthesis of secondary metabolites; map01240 Biosynthesis of cofactors				PF00248	Aldo/keto reductase family	R	KOG1577	Aldo/keto reductase family proteins
A0A3B5ZWW3	GH18 domain-containing protein OS=Triticum aestivum OX=4565 PE=3 SV=1	--	0.681	0.0213179	Down	31.772	42.6	9	1	14	1.423	1.02	1.285	0.845	0.887	0.805	chloroplast							PF00704	Glycosyl hydrolases family 18
A0A3B5ZXA8	Aamy domain-containing protein OS=Triticum aestivum OX=4565 PE=4 SV=1	--	0.632	0.000103265	Down	85.662	8	4	4	4	1.252	1.312	1.304	0.79	0.796	0.857	chloroplast	K01214	ISA, treX; isoamylase [EC:3.2.1.68]	map00500 Starch and sucrose metabolism; map01100 Metabolic pathways; map01110 Biosynthesis of secondary metabolites	GO:0000272 polysaccharide catabolic process; GO:0005975 carbohydrate metabolic process; GO:0005976 polysaccharide metabolic process; GO:0005977 glycogen metabolic process; GO:0005982 starch metabolic process; GO:0005983 starch catabolic process; GO:0006073 cellular glucan metabolic process; GO:0006091 generation of precursor metabolites and energy; GO:0006112 energy reserve metabolic process; GO:…	GO:0005622 intracellular anatomical structure; GO:0005737 cytoplasm; GO:0009507 chloroplast; GO:0009536 plastid; GO:0032991 protein-containing complex; GO:0043033 isoamylase complex; GO:0043226 organelle; GO:0043227 membrane-bounded organelle; GO:0043229 intracellular organelle; GO:0043231 intracellular membrane-bounded organelle; GO:1902494 catalytic complex;	GO:0003824 catalytic activity; GO:0004133 glycogen debranching enzyme activity; GO:0004553 hydrolase activity, hydrolyzing O-glycosyl compounds; GO:0016787 hydrolase activity; GO:0016798 hydrolase activity, acting on glycosyl bonds; GO:0019156 isoamylase activity;	PF02922; PF00128	Carbohydrate-binding module 48 (Isoamylase N-terminal domain); Alpha amylase, catalytic domain	G	KOG0470	1,4-alpha-glucan branching enzyme/starch branching enzyme II
A0A3B5ZXK6	Deleted in lung and esophageal cancer protein 1 OS=Triticum aestivum OX=4565 PE=4 SV=1	--	1.331	0.0016439	Up	56.711	1.4	1	1	6	0.798	0.833	0.891	1.13	1.076	1.152	nucleus
A0A3B5ZXQ3	Calcium-dependent protein kinase 34 OS=Triticum aestivum OX=4565 PE=3 SV=1	--	0.594	0.00041655	Down	46.37	5.4	2	1	2	1.276	1.317	1.394	0.855	0.752	0.762	mitochondria	K13412	CPK; calcium-dependent protein kinase [EC:2.7.11.1]	map04626 Plant-pathogen interaction	GO:0001101 response to acid chemical; GO:0001558 regulation of cell growth; GO:0006464 cellular protein modification process; GO:0006468 protein phosphorylation; GO:0006793 phosphorus metabolic process; GO:0006796 phosphate-containing compound metabolic process; GO:0006807 nitrogen compound metabolic process; GO:0007154 cell communication; GO:0007165 signal transduction; GO:0008152 metabolic proc…	GO:0005622 intracellular anatomical structure; GO:0005634 nucleus; GO:0005737 cytoplasm; GO:0005886 plasma membrane; GO:0016020 membrane; GO:0043226 organelle; GO:0043227 membrane-bounded organelle; GO:0043229 intracellular organelle; GO:0043231 intracellular membrane-bounded organelle; GO:0071944 cell periphery;	GO:0003824 catalytic activity; GO:0004672 protein kinase activity; GO:0004674 protein serine/threonine kinase activity; GO:0004683 calmodulin-dependent protein kinase activity; GO:0005488 binding; GO:0005515 protein binding; GO:0005516 calmodulin binding; GO:0009931 calcium-dependent protein serine/threonine kinase activity; GO:0010857 calcium-dependent protein kinase activity; GO:0016301 kinase …	PF00069; PF00036	Protein kinase domain; EF hand	T	KOG0032	Ca2+/calmodulin-dependent protein kinase, EF-Hand protein superfamily
A0A3B5ZXW7	Phospholipase A1 OS=Triticum aestivum OX=4565 PE=3 SV=1	--	1.489	7.44818e-05	Up	47.359	9.2	3	3	4	0.805	0.751	0.749	1.151	1.141	1.14	cytoplasm									I	KOG4569	Predicted lipase
A0A3B5ZYE4	Sld5 domain-containing protein OS=Triticum aestivum OX=4565 PE=3 SV=1	--	1.309	0.0149424	Up	22.979	14.7	2	2	2	0.828	0.83	0.878	1.037	1.248	1.035	nucleus	K10732	GINS1, PSF1; GINS complex subunit 1							L	KOG3303	Predicted alpha-helical protein, potentially involved in replication/repair
A0A3B5ZZB6	Mitochondrial ATP synthase subunit G protein OS=Triticum aestivum OX=4565 PE=3 SV=1	--	1.387	0.00119494	Up	14.251	8.8	1	1	2	0.866	0.812	0.759	1.108	1.119	1.154	chloroplast	K02140	ATPeFG, ATP5L, ATP20; F-type H+-transporting ATPase subunit g	map00190 Oxidative phosphorylation; map01100 Metabolic pathways
A0A3B5ZZF7	Aldedh domain-containing protein OS=Triticum aestivum OX=4565 PE=3 SV=1	--	0.748	0.000115197	Down	53.617	15.6	5	1	8	1.196	1.192	1.161	0.885	0.91	0.858	cytoplasm	K12355	REF1; coniferyl-aldehyde dehydrogenase [EC:1.2.1.68]	map00940 Phenylpropanoid biosynthesis; map01110 Biosynthesis of secondary metabolites						C	KOG2450	Aldehyde dehydrogenase
A0A3B5ZZF9	Choline kinase 2 OS=Triticum aestivum OX=4565 PE=4 SV=1	--	0.63	0.00018711	Down	41.472	13	4	4	4	1.289	1.352	1.238	0.838	0.828	0.776	cytoplasm	K14156	CHK; choline/ethanolamine kinase [EC:2.7.1.32 2.7.1.82]	map00564 Glycerophospholipid metabolism; map01100 Metabolic pathways						M	KOG2686	Choline kinase
A0A3B6A144	Endos OS=Triticum aestivum OX=4565 PE=3 SV=1	--	1.491	0.00352359	Up	16.688	37.9	5	2	13	0.81	0.72	0.787	1.047	1.145	1.262	nucleus
A0A3B6A1R3	Solanesyl-diphosphate synthase 3, chloroplastic OS=Triticum aestivum OX=4565 PE=3 SV=1	--	1.363	0.0117094	Up	43.687	5.7	1	1	1	0.891	0.804	0.769	1.109	1.018	1.231	chloroplast	K05356	SPS, sds; all-trans-nonaprenyl-diphosphate synthase [EC:2.5.1.84 2.5.1.85]	map00900 Terpenoid backbone biosynthesis; map01110 Biosynthesis of secondary metabolites	GO:0008152 metabolic process; GO:0009058 biosynthetic process; GO:0009987 cellular process; GO:0010236 plastoquinone biosynthetic process; GO:0042180 cellular ketone metabolic process; GO:0042181 ketone biosynthetic process; GO:0044237 cellular metabolic process; GO:0044249 cellular biosynthetic process; GO:0044281 small molecule metabolic process; GO:0044283 small molecule biosynthetic process; …	GO:0005622 intracellular anatomical structure; GO:0005737 cytoplasm; GO:0009507 chloroplast; GO:0009532 plastid stroma; GO:0009536 plastid; GO:0009570 chloroplast stroma; GO:0043226 organelle; GO:0043227 membrane-bounded organelle; GO:0043229 intracellular organelle; GO:0043231 intracellular membrane-bounded organelle;	GO:0003824 catalytic activity; GO:0016740 transferase activity; GO:0016765 transferase activity, transferring alkyl or aryl (other than methyl) groups; GO:0050347 trans-octaprenyltranstransferase activity;	PF00348	Polyprenyl synthetase	H	KOG0776	Geranylgeranyl pyrophosphate synthase/Polyprenyl synthetase
A0A3B6A273	WHy domain-containing protein OS=Triticum aestivum OX=4565 PE=3 SV=1	--	1.316	0.00381331	Up	17.808	49.1	6	2	20	0.871	0.878	0.763	1.106	1.109	1.09	cytoplasm				GO:0006950 response to stress; GO:0006952 defense response; GO:0009314 response to radiation; GO:0009416 response to light stimulus; GO:0009605 response to external stimulus; GO:0009607 response to biotic stimulus; GO:0009611 response to wounding; GO:0009620 response to fungus; GO:0009628 response to abiotic stimulus; GO:0009642 response to light intensity; GO:0009644 response to high light inten…	GO:0005576 extracellular region; GO:0005622 intracellular anatomical structure; GO:0005737 cytoplasm; GO:0005829 cytosol; GO:0005886 plasma membrane; GO:0016020 membrane; GO:0048046 apoplast; GO:0071944 cell periphery;		PF03168	Late embryogenesis abundant protein
A0A3B6A2R1	Protein-serine/threonine phosphatase OS=Triticum aestivum OX=4565 PE=3 SV=1	--	1.388	0.0141358	Up	43.229	2.7	1	1	1	0.761	0.921	0.755	1.087	1.231	1.064	chloroplast	K14497	PP2C; protein phosphatase 2C [EC:3.1.3.16]	map04016 MAPK signaling pathway - plant; map04075 Plant hormone signal transduction	GO:0001101 response to acid chemical; GO:0001932 regulation of protein phosphorylation; GO:0001933 negative regulation of protein phosphorylation; GO:0006464 cellular protein modification process; GO:0006469 negative regulation of protein kinase activity; GO:0006470 protein dephosphorylation; GO:0006793 phosphorus metabolic process; GO:0006796 phosphate-containing compound metabolic process; GO:0…	GO:0005622 intracellular anatomical structure; GO:0005634 nucleus; GO:0005737 cytoplasm; GO:0005829 cytosol; GO:0005886 plasma membrane; GO:0016020 membrane; GO:0043226 organelle; GO:0043227 membrane-bounded organelle; GO:0043229 intracellular organelle; GO:0043231 intracellular membrane-bounded organelle; GO:0071944 cell periphery;	GO:0003824 catalytic activity; GO:0004721 phosphoprotein phosphatase activity; GO:0004722 protein serine/threonine phosphatase activity; GO:0005488 binding; GO:0005515 protein binding; GO:0016787 hydrolase activity; GO:0016788 hydrolase activity, acting on ester bonds; GO:0016791 phosphatase activity; GO:0019899 enzyme binding; GO:0019900 kinase binding; GO:0019901 protein kinase binding; GO:0042…			T	KOG0698	Serine/threonine protein phosphatase
A0A3B6A374	Oleosin OS=Triticum aestivum OX=4565 PE=3 SV=1	--	1.347	0.000809211	Up	17.496	18.6	3	3	10	0.836	0.828	0.817	1.15	1.148	1.044	cytoplasm
A0A3B6A3E9	Carboxypeptidase OS=Triticum aestivum OX=4565 PE=3 SV=1	--	0.697	0.000389353	Down	48.165	15.4	5	5	11	1.26	1.24	1.164	0.818	0.883	0.854	extracellular	K09645	CPVL; vitellogenic carboxypeptidase-like protein [EC:3.4.16.-]		GO:0006508 proteolysis; GO:0006807 nitrogen compound metabolic process; GO:0008152 metabolic process; GO:0009056 catabolic process; GO:0009057 macromolecule catabolic process; GO:0009987 cellular process; GO:0019538 protein metabolic process; GO:0030163 protein catabolic process; GO:0043170 macromolecule metabolic process; GO:0044237 cellular metabolic process; GO:0044238 primary metabolic proces…	GO:0005622 intracellular anatomical structure; GO:0005737 cytoplasm; GO:0005773 vacuole; GO:0043226 organelle; GO:0043227 membrane-bounded organelle; GO:0043229 intracellular organelle; GO:0043231 intracellular membrane-bounded organelle;	GO:0003824 catalytic activity; GO:0004180 carboxypeptidase activity; GO:0004185 serine-type carboxypeptidase activity; GO:0008233 peptidase activity; GO:0008236 serine-type peptidase activity; GO:0008238 exopeptidase activity; GO:0016787 hydrolase activity; GO:0017171 serine hydrolase activity; GO:0070008 serine-type exopeptidase activity; GO:0140096 catalytic activity, acting on a protein;	PF00450	Serine carboxypeptidase	OE	KOG1282	Serine carboxypeptidases (lysosomal cathepsin A)
A0A3B6AQN0	Oxidored_FMN domain-containing protein OS=Triticum aestivum OX=4565 PE=3 SV=1	--	1.464	0.0211488	Up	40.839	8.9	3	1	5	0.698	0.717	0.934	1.239	1.045	1.155	cytoplasm	K05894	OPR; 12-oxophytodienoic acid reductase [EC:1.3.1.42]	map00592 alpha-Linolenic acid metabolism; map01100 Metabolic pathways; map01110 Biosynthesis of secondary metabolites				PF00724	NADH:flavin oxidoreductase / NADH oxidase family	CR	KOG0134	NADH:flavin oxidoreductase/12-oxophytodienoate reductase
A0A3B6AQP5	L-ascorbate peroxidase OS=Triticum aestivum OX=4565 PE=3 SV=1	--	0.681	4.13993e-06	Down	32.361	9.8	3	2	3	1.254	1.216	1.254	0.839	0.847	0.851	cytoplasm	K00434	E1.11.1.11; L-ascorbate peroxidase [EC:1.11.1.11]	map00053 Ascorbate and aldarate metabolism; map00480 Glutathione metabolism; map01100 Metabolic pathways	GO:0000302 response to reactive oxygen species; GO:0006950 response to stress; GO:0006979 response to oxidative stress; GO:0008152 metabolic process; GO:0009056 catabolic process; GO:0009636 response to toxic substance; GO:0009987 cellular process; GO:0016999 antibiotic metabolic process; GO:0017001 antibiotic catabolic process; GO:0033554 cellular response to stress; GO:0034599 cellular response…	GO:0005622 intracellular anatomical structure; GO:0005737 cytoplasm; GO:0009507 chloroplast; GO:0009536 plastid; GO:0043226 organelle; GO:0043227 membrane-bounded organelle; GO:0043229 intracellular organelle; GO:0043231 intracellular membrane-bounded organelle;	GO:0003824 catalytic activity; GO:0004130 cytochrome-c peroxidase activity; GO:0004601 peroxidase activity; GO:0016209 antioxidant activity; GO:0016491 oxidoreductase activity; GO:0016684 oxidoreductase activity, acting on peroxide as acceptor;	PF00141	Peroxidase
A0A3B6AQY6	Caffeic acid 3-O-methyltransferase OS=Triticum aestivum OX=4565 PE=3 SV=1	--	1.35	0.000373991	Up	33.663	9.1	2	2	3	0.835	0.814	0.834	1.146	1.146	1.061	cytoplasm	K13066	COMT; caffeic acid 3-O-methyltransferase / acetylserotonin O-methyltransferase [EC:2.1.1.68 2.1.1.4]	map00380 Tryptophan metabolism; map00940 Phenylpropanoid biosynthesis; map01100 Metabolic pathways; map01110 Biosynthesis of secondary metabolites	GO:0000302 response to reactive oxygen species; GO:0001101 response to acid chemical; GO:0006725 cellular aromatic compound metabolic process; GO:0006807 nitrogen compound metabolic process; GO:0006950 response to stress; GO:0006979 response to oxidative stress; GO:0008152 metabolic process; GO:0009058 biosynthetic process; GO:0009611 response to wounding; GO:0009636 response to toxic substance; …		GO:0003824 catalytic activity; GO:0008168 methyltransferase activity; GO:0008171 O-methyltransferase activity; GO:0008757 S-adenosylmethionine-dependent methyltransferase activity; GO:0016740 transferase activity; GO:0016741 transferase activity, transferring one-carbon groups; GO:0017096 acetylserotonin O-methyltransferase activity; GO:0030744 luteolin O-methyltransferase activity; GO:0047763 ca…	PF08100; PF00891	Dimerisation domain; O-methyltransferase domain	R	KOG3178	Hydroxyindole-O-methyltransferase and related SAM-dependent methyltransferases
A0A3B6AR32	Glycosyltransferase OS=Triticum aestivum OX=4565 PE=3 SV=1	--	1.461	0.00201436	Up	54.06	8.6	3	2	5	0.726	0.815	0.812	1.115	1.231	1.092	chloroplast									GC	KOG1192	UDP-glucuronosyl and UDP-glucosyl transferase
A0A3B6ARA8	Acetyltransferase OS=Triticum aestivum OX=4565 PE=3 SV=1	--	1.323	0.00977867	Up	30.535	3.9	1	1	1	0.835	0.859	0.819	1.018	1.071	1.236	cytoplasm				GO:0001101 response to acid chemical; GO:0002831 regulation of response to biotic stimulus; GO:0006082 organic acid metabolic process; GO:0006725 cellular aromatic compound metabolic process; GO:0008152 metabolic process; GO:0009058 biosynthetic process; GO:0009605 response to external stimulus; GO:0009607 response to biotic stimulus; GO:0009617 response to bacterium; GO:0009696 salicylic acid me…
A0A3B6ARM3	Ricin B-type lectin domain-containing protein OS=Triticum aestivum OX=4565 PE=4 SV=1	--	0.512	6.53424e-06	Down	39.791	59.2	17	4	73	1.454	1.447	1.372	0.73	0.742	0.714	cytoplasm
A0A3B6ARS4	Peptidylprolyl isomerase OS=Triticum aestivum OX=4565 PE=4 SV=1	--	0.728	0.000327361	Down	68.532	7.1	4	2	6	1.136	1.217	1.236	0.86	0.866	0.887	endoplasmic reticulum	K09571	FKBP4_5; FK506-binding protein 4/5 [EC:5.2.1.8]					PF00254	FKBP-type peptidyl-prolyl cis-trans isomerase	O	KOG0543	FKBP-type peptidyl-prolyl cis-trans isomerase
A0A3B6ARV8	PA domain-containing protein OS=Triticum aestivum OX=4565 PE=4 SV=1	--	0.636	0.000286261	Down	18.794	6.7	1	1	1	1.375	1.267	1.214	0.83	0.82	0.801	chloroplast	K15692	RNF13, RZF; E3 ubiquitin-protein ligase RNF13 [EC:2.3.2.27]		GO:0006810 transport; GO:0006886 intracellular protein transport; GO:0008104 protein localization; GO:0015031 protein transport; GO:0015833 peptide transport; GO:0033036 macromolecule localization; GO:0034613 cellular protein localization; GO:0042886 amide transport; GO:0045184 establishment of protein localization; GO:0046907 intracellular transport; GO:0051179 localization; GO:0051234 establish…	GO:0000306 extrinsic component of vacuolar membrane; GO:0005622 intracellular anatomical structure; GO:0005737 cytoplasm; GO:0005773 vacuole; GO:0005774 vacuolar membrane; GO:0005783 endoplasmic reticulum; GO:0012505 endomembrane system; GO:0016020 membrane; GO:0019898 extrinsic component of membrane; GO:0031090 organelle membrane; GO:0031312 extrinsic component of organelle membrane; GO:0043226 …	GO:0005488 binding; GO:0005515 protein binding; GO:0043621 protein self-association;			O	KOG4628	Predicted E3 ubiquitin ligase
A0A3B6ARZ9	Thioredoxin-like_fold domain-containing protein OS=Triticum aestivum OX=4565 PE=4 SV=1	--	0.711	0.0228355	Down	24.754	15.7	2	2	4	1.374	1.174	1.149	0.933	0.747	0.949	extracellular									S	KOG2567	Uncharacterized conserved protein
A0A3B6AS23	DUF295 domain-containing protein OS=Triticum aestivum OX=4565 PE=4 SV=1	--	1.412	0.0175372	Up	40.41	6.1	1	1	1	0.893	0.674	0.84	1.14	1.074	1.184	cytoplasm							PF03478	Protein of unknown function (DUF295)
A0A3B6AS50	NAD(P)-binding Rossmann-fold superfamily protein OS=Triticum aestivum OX=4565 PE=3 SV=1	--	1.938	0.00421591	Up	39.482	3.6	1	1	2	0.514	0.761	0.645	1.26	1.261	1.2	chloroplast	K15095	E1.1.1.208; (+)-neomenthol dehydrogenase [EC:1.1.1.208]	map00902 Monoterpenoid biosynthesis; map01110 Biosynthesis of secondary metabolites				PF00106	short chain dehydrogenase	Q	KOG1208	Dehydrogenases with different specificities (related to short-chain alcohol dehydrogenases)
A0A3B6ASG8	Peptidase A1 domain-containing protein OS=Triticum aestivum OX=4565 PE=3 SV=1	--	0.755	0.000169349	Down	48.785	5.4	2	2	2	1.182	1.156	1.19	0.858	0.892	0.915	chloroplast	K22683	APF2; aspartyl protease family protein [EC:3.4.23.-]		GO:0006508 proteolysis; GO:0006807 nitrogen compound metabolic process; GO:0008152 metabolic process; GO:0009056 catabolic process; GO:0009057 macromolecule catabolic process; GO:0019538 protein metabolic process; GO:0030163 protein catabolic process; GO:0043170 macromolecule metabolic process; GO:0044238 primary metabolic process; GO:0071704 organic substance metabolic process; GO:1901564 organo…	GO:0005576 extracellular region;	GO:0003824 catalytic activity; GO:0004175 endopeptidase activity; GO:0004190 aspartic-type endopeptidase activity; GO:0008233 peptidase activity; GO:0016787 hydrolase activity; GO:0070001 aspartic-type peptidase activity; GO:0140096 catalytic activity, acting on a protein;	PF14543; PF14541	Xylanase inhibitor N-terminal; Xylanase inhibitor C-terminal	O	KOG1339	Aspartyl protease
A0A3B6ASR5	4-hydroxy-7-methoxy-3-oxo-3,4-dihydro-2H-1,4-benzoxazin-2-yl glucosidebeta-D-glucosidase OS=Triticum aestivum OX=4565 PE=3 SV=1	--	0.616	0.00569666	Down	57.25	22.4	11	1	33	1.194	1.236	1.486	0.769	0.744	0.899	vacuolar membrane	K05350	bglB; beta-glucosidase [EC:3.2.1.21]	map00460 Cyanoamino acid metabolism; map00500 Starch and sucrose metabolism; map01100 Metabolic pathways; map01110 Biosynthesis of secondary metabolites				PF00232	Glycosyl hydrolase family 1	G	KOG0626	Beta-glucosidase, lactase phlorizinhydrolase, and related proteins
A0A3B6ATK8	ANK_REP_REGION domain-containing protein OS=Triticum aestivum OX=4565 PE=4 SV=1	--	0.685	7.24305e-06	Down	50.689	12.6	5	5	6	1.244	1.282	1.232	0.853	0.859	0.864	cytoplasm									O	KOG0548	Molecular co-chaperone STI1
A0A3B6AU36	Probable 6-phosphogluconolactonase OS=Triticum aestivum OX=4565 PE=3 SV=1	--	0.695	9.86358e-05	Down	30.993	4.3	1	1	2	1.249	1.235	1.204	0.823	0.884	0.856	cytoplasm	K01057	PGLS, pgl, devB; 6-phosphogluconolactonase [EC:3.1.1.31]	map00030 Pentose phosphate pathway; map01100 Metabolic pathways; map01110 Biosynthesis of secondary metabolites; map01200 Carbon metabolism	GO:0006081 cellular aldehyde metabolic process; GO:0006098 pentose-phosphate shunt; GO:0006139 nucleobase-containing compound metabolic process; GO:0006725 cellular aromatic compound metabolic process; GO:0006739 NADP metabolic process; GO:0006753 nucleoside phosphate metabolic process; GO:0006793 phosphorus metabolic process; GO:0006796 phosphate-containing compound metabolic process; GO:0006807…	GO:0005622 intracellular anatomical structure; GO:0005737 cytoplasm; GO:0005829 cytosol;	GO:0003824 catalytic activity; GO:0016787 hydrolase activity; GO:0016788 hydrolase activity, acting on ester bonds; GO:0017057 6-phosphogluconolactonase activity; GO:0052689 carboxylic ester hydrolase activity;	PF01182	Glucosamine-6-phosphate isomerases/6-phosphogluconolactonase	G	KOG3147	6-phosphogluconolactonase - like protein
A0A3B6AU50	4-alpha-glucanotransferase OS=Triticum aestivum OX=4565 PE=3 SV=1	--	0.56	2.86777e-05	Down	63.565	18.5	8	8	12	1.342	1.422	1.35	0.786	0.738	0.781	chloroplast	K00705	malQ; 4-alpha-glucanotransferase [EC:2.4.1.25]	map00500 Starch and sucrose metabolism; map01100 Metabolic pathways; map01110 Biosynthesis of secondary metabolites	GO:0000023 maltose metabolic process; GO:0000025 maltose catabolic process; GO:0000272 polysaccharide catabolic process; GO:0005975 carbohydrate metabolic process; GO:0005976 polysaccharide metabolic process; GO:0005977 glycogen metabolic process; GO:0005982 starch metabolic process; GO:0005983 starch catabolic process; GO:0005984 disaccharide metabolic process; GO:0005996 monosaccharide metaboli…	GO:0005622 intracellular anatomical structure; GO:0005737 cytoplasm; GO:0009501 amyloplast; GO:0009507 chloroplast; GO:0009536 plastid; GO:0043226 organelle; GO:0043227 membrane-bounded organelle; GO:0043229 intracellular organelle; GO:0043231 intracellular membrane-bounded organelle;	GO:0003824 catalytic activity; GO:0004133 glycogen debranching enzyme activity; GO:0004134 4-alpha-glucanotransferase activity; GO:0016740 transferase activity; GO:0016757 glycosyltransferase activity; GO:0016758 hexosyltransferase activity;	PF02446	4-alpha-glucanotransferase
A0A3B6AVR8	EF1_GNE domain-containing protein OS=Triticum aestivum OX=4565 PE=3 SV=1	--	0.696	0.000222235	Down	21.898	49	8	1	37	1.228	1.288	1.168	0.853	0.861	0.849	cytoplasm	K03232	EEF1B; elongation factor 1-beta			GO:0005622 intracellular anatomical structure; GO:0005737 cytoplasm; GO:0005829 cytosol;		PF00736	EF-1 guanine nucleotide exchange domain	K	KOG1668	Elongation factor 1 beta/delta chain
A0A3B6AWA5	DUF2470 domain-containing protein OS=Triticum aestivum OX=4565 PE=4 SV=1	--	0.755	0.00155863	Down	36.728	18.5	5	5	7	1.172	1.237	1.109	0.898	0.905	0.853	chloroplast							PF13883	Pyridoxamine 5'-phosphate oxidase
A0A3B6AX81	PMD domain-containing protein OS=Triticum aestivum OX=4565 PE=4 SV=1	--	1.583	0.000140339	Up	63.637	2.4	1	1	1	0.72	0.777	0.727	1.221	1.166	1.134	nucleus				GO:0009888 tissue development; GO:0032502 developmental process; GO:0048507 meristem development; GO:0048856 anatomical structure development;	GO:0005622 intracellular anatomical structure; GO:0005634 nucleus; GO:0043226 organelle; GO:0043227 membrane-bounded organelle; GO:0043229 intracellular organelle; GO:0043231 intracellular membrane-bounded organelle;		PF10536	Plant mobile domain
A0A3B6AY48	HMA domain-containing protein OS=Triticum aestivum OX=4565 PE=3 SV=1	--	0.516	7.64035e-06	Down	38.689	32.1	10	10	13	1.448	1.413	1.353	0.729	0.734	0.71	nucleus							PF00403	Heavy-metal-associated domain	P	KOG1603	Copper chaperone
A0A3B6AYT8	SET domain-containing protein OS=Triticum aestivum OX=4565 PE=4 SV=1	--	1.556	0.000176161	Up	72.228	1.2	1	1	1	0.723	0.792	0.736	1.131	1.201	1.17	endoplasmic reticulum
A0A3B6AZ06	Ultraviolet-B receptor UVR8 OS=Triticum aestivum OX=4565 PE=4 SV=1	--	1.553	0.000307495	Up	46.532	30.3	10	1	21	0.734	0.807	0.717	1.157	1.155	1.195	endoplasmic reticulum				GO:0009314 response to radiation; GO:0009411 response to UV; GO:0009416 response to light stimulus; GO:0009605 response to external stimulus; GO:0009628 response to abiotic stimulus; GO:0009649 entrainment of circadian clock; GO:0010224 response to UV-B; GO:0042752 regulation of circadian rhythm; GO:0050789 regulation of biological process; GO:0050896 response to stimulus; GO:0065007 biological r…	GO:0000785 chromatin; GO:0005622 intracellular anatomical structure; GO:0005634 nucleus; GO:0005694 chromosome; GO:0005737 cytoplasm; GO:0005829 cytosol; GO:0043226 organelle; GO:0043227 membrane-bounded organelle; GO:0043228 non-membrane-bounded organelle; GO:0043229 intracellular organelle; GO:0043231 intracellular membrane-bounded organelle; GO:0043232 intracellular non-membrane-bounded organe…	GO:0003682 chromatin binding; GO:0005085 guanyl-nucleotide exchange factor activity; GO:0005488 binding; GO:0005515 protein binding; GO:0019899 enzyme binding; GO:0042802 identical protein binding; GO:0042803 protein homodimerization activity; GO:0046983 protein dimerization activity; GO:0051020 GTPase binding; GO:0098772 molecular function regulator;			S	KOG1426	FOG: RCC1 domain
A0A3B6AZC8	Aldo_ket_red domain-containing protein OS=Triticum aestivum OX=4565 PE=3 SV=1	--	0.729	0.000193245	Down	36.101	30.9	8	3	17	1.251	1.183	1.154	0.873	0.868	0.875	cytoplasm	K22374	DMAS1; 3''-deamino-3''-oxonicotianamine reductase [EC:1.1.1.285]	map01100 Metabolic pathways; map01110 Biosynthesis of secondary metabolites				PF00248	Aldo/keto reductase family	R	KOG1577	Aldo/keto reductase family proteins
A0A3B6AZH1	Uncharacterized protein OS=Triticum aestivum OX=4565 PE=4 SV=1	--	0.561	0.00368405	Down	22.599	16.7	2	1	6	1.576	1.368	1.188	0.754	0.72	0.844	chloroplast
A0A3B6AZU1	G3BP-like protein OS=Triticum aestivum OX=4565 PE=4 SV=1	--	1.456	0.0283771	Up	50.559	18.4	5	1	10	0.709	0.961	0.687	1.063	1.14	1.228	cytoplasm	K24983	G3BP2; Ras GTPase-activating protein-binding protein 2		GO:0006464 cellular protein modification process; GO:0006508 proteolysis; GO:0006807 nitrogen compound metabolic process; GO:0006914 autophagy; GO:0008152 metabolic process; GO:0009056 catabolic process; GO:0009987 cellular process; GO:0016236 macroautophagy; GO:0016579 protein deubiquitination; GO:0019538 protein metabolic process; GO:0032386 regulation of intracellular transport; GO:0032879 reg…	GO:0005622 intracellular anatomical structure; GO:0005737 cytoplasm; GO:0010494 cytoplasmic stress granule; GO:0032991 protein-containing complex; GO:0035770 ribonucleoprotein granule; GO:0036464 cytoplasmic ribonucleoprotein granule; GO:0043226 organelle; GO:0043228 non-membrane-bounded organelle; GO:0043229 intracellular organelle; GO:0043232 intracellular non-membrane-bounded organelle; GO:199…	GO:0003676 nucleic acid binding; GO:0003723 RNA binding; GO:0003729 mRNA binding; GO:0005488 binding; GO:0043021 ribonucleoprotein complex binding; GO:0044877 protein-containing complex binding; GO:0097159 organic cyclic compound binding; GO:1901363 heterocyclic compound binding; GO:1905538 polysome binding;	PF02136; PF00076	Nuclear transport factor 2 (NTF2) domain; RNA recognition motif. (a.k.a. RRM, RBD, or RNP domain)	T	KOG0116	RasGAP SH3 binding protein rasputin, contains NTF2 and RRM domains
A0A3B6B091	Endoplasmic reticulum-Golgi intermediate compartment protein 3 OS=Triticum aestivum OX=4565 PE=4 SV=1	--	0.668	0.000366816	Down	28.21	9.9	2	1	2	1.265	1.266	1.232	0.894	0.827	0.793	chloroplast	K20367	ERGIC3, ERV46; endoplasmic reticulum-Golgi intermediate compartment protein 3					PF13850	Endoplasmic Reticulum-Golgi Intermediate Compartment (ERGIC)	U	KOG2667	COPII vesicle protein
A0A3B6B0I4	Thioredoxin-dependent peroxiredoxin OS=Triticum aestivum OX=4565 PE=4 SV=1	--	0.693	0.000104762	Down	27.928	33.7	6	1	10	1.232	1.265	1.21	0.878	0.869	0.823	chloroplast	K03386	PRDX2_4, ahpC; peroxiredoxin 2/4 [EC:1.11.1.24]					PF00578	AhpC/TSA family	O	KOG0852	Alkyl hydroperoxide reductase, thiol specific antioxidant and related enzymes
A0A3B6B0K8	SHSP domain-containing protein OS=Triticum aestivum OX=4565 PE=3 SV=1	--	0.736	8.59337e-05	Down	23.94	51.1	8	3	46	1.206	1.213	1.181	0.86	0.912	0.879	chloroplast	K13993	HSP20; HSP20 family protein	map04141 Protein processing in endoplasmic reticulum	GO:0006950 response to stress; GO:0009266 response to temperature stimulus; GO:0009408 response to heat; GO:0009628 response to abiotic stimulus; GO:0050896 response to stimulus;	GO:0005622 intracellular anatomical structure; GO:0005737 cytoplasm; GO:0005783 endoplasmic reticulum; GO:0012505 endomembrane system; GO:0043226 organelle; GO:0043227 membrane-bounded organelle; GO:0043229 intracellular organelle; GO:0043231 intracellular membrane-bounded organelle;		PF00011	Hsp20/alpha crystallin family	O	KOG0710	Molecular chaperone (small heat-shock protein Hsp26/Hsp42)
A0A3B6B1B4	Aldose 1-epimerase OS=Triticum aestivum OX=4565 PE=3 SV=1	--	0.681	0.00341567	Down	39.245	16.6	4	4	5	1.316	1.117	1.272	0.895	0.79	0.839	cytoplasm	K01785	galM, GALM; aldose 1-epimerase [EC:5.1.3.3]	map00010 Glycolysis / Gluconeogenesis; map00052 Galactose metabolism; map01100 Metabolic pathways; map01110 Biosynthesis of secondary metabolites						G	KOG1604	Predicted mutarotase
A0A3B6B1T4	Cysteine-rich repeat secretory protein 15 OS=Triticum aestivum OX=4565 PE=4 SV=1	--	0.659	0.00219081	Down	29.809	4.5	1	1	1	1.331	1.274	1.185	0.863	0.881	0.753	chloroplast
A0A3B6B2E1	Legumain OS=Triticum aestivum OX=4565 PE=3 SV=1	--	0.571	0.000351918	Down	54.227	12.6	6	1	10	1.29	1.441	1.333	0.736	0.831	0.752	endoplasmic reticulum	K01369	LGMN; legumain [EC:3.4.22.34]		GO:0006508 proteolysis; GO:0006624 vacuolar protein processing; GO:0006807 nitrogen compound metabolic process; GO:0006996 organelle organization; GO:0007033 vacuole organization; GO:0008152 metabolic process; GO:0009056 catabolic process; GO:0009057 macromolecule catabolic process; GO:0009987 cellular process; GO:0010467 gene expression; GO:0016043 cellular component organization; GO:0016485 pro…	GO:0000322 storage vacuole; GO:0000325 plant-type vacuole; GO:0000326 protein storage vacuole; GO:0005622 intracellular anatomical structure; GO:0005737 cytoplasm; GO:0005773 vacuole; GO:0043226 organelle; GO:0043227 membrane-bounded organelle; GO:0043229 intracellular organelle; GO:0043231 intracellular membrane-bounded organelle;	GO:0003824 catalytic activity; GO:0004175 endopeptidase activity; GO:0004197 cysteine-type endopeptidase activity; GO:0008233 peptidase activity; GO:0008234 cysteine-type peptidase activity; GO:0016787 hydrolase activity; GO:0140096 catalytic activity, acting on a protein;			O	KOG1348	Asparaginyl peptidases
A0A3B6B2F0	Chitinase OS=Triticum aestivum OX=4565 PE=4 SV=1	--	1.459	5.13499e-06	Up	28.997	51.4	11	4	39	0.774	0.798	0.79	1.158	1.155	1.132	extracellular	K01183	E3.2.1.14; chitinase [EC:3.2.1.14]	map00520 Amino sugar and nucleotide sugar metabolism; map01100 Metabolic pathways				PF00187; PF00182	Chitin recognition protein; Chitinase class I	R	KOG4742	Predicted chitinase
A0A3B6B2M3	Mitochondrial import receptor subunit TOM9-2-like OS=Triticum aestivum OX=4565 PE=3 SV=1	--	1.417	0.00471201	Up	9.2376	38.9	2	1	6	0.745	0.828	0.778	1.192	1	1.14	chloroplast	K17769	TOM22; mitochondrial import receptor subunit TOM22							U	KOG4111	Translocase of outer mitochondrial membrane complex, subunit TOM22
A0A3B6B2S4	TPR_REGION domain-containing protein OS=Triticum aestivum OX=4565 PE=4 SV=1	--	0.755	0.00126744	Down	64.599	37.1	18	2	32	1.242	1.184	1.104	0.88	0.889	0.896	mitochondria	K09553	STIP1; stress-induced-phosphoprotein 1		GO:0006950 response to stress; GO:0006986 response to unfolded protein; GO:0009266 response to temperature stimulus; GO:0009408 response to heat; GO:0009409 response to cold; GO:0009611 response to wounding; GO:0009628 response to abiotic stimulus; GO:0009987 cellular process; GO:0010033 response to organic substance; GO:0016043 cellular component organization; GO:0022607 cellular component assem…		GO:0005488 binding; GO:0005515 protein binding; GO:0031072 heat shock protein binding; GO:0051879 Hsp90 protein binding; GO:0070678 preprotein binding;	PF17830	STI1 domain	O	KOG0548	Molecular co-chaperone STI1
A0A3B6B362	Fn3_like domain-containing protein OS=Triticum aestivum OX=4565 PE=4 SV=1	--	0.704	0.000528606	Down	83.881	2.5	2	2	2	1.283	1.142	1.236	0.857	0.856	0.864	extracellular							PF00933; PF01915	Glycosyl hydrolase family 3 N terminal domain; Glycosyl hydrolase family 3 C-terminal domain
A0A3B6B3G1	Peptidase_M28 domain-containing protein OS=Triticum aestivum OX=4565 PE=4 SV=1	--	1.324	0.00306939	Up	72.077	1.4	1	1	1	0.784	0.859	0.872	1.174	1.074	1.081	plasma membrane									OR	KOG2194	Aminopeptidases of the M20 family
A0A3B6B4A8	Trypsin family protein OS=Triticum aestivum OX=4565 PE=4 SV=1	--	1.312	0.0490877	Up	66.388	5.6	3	3	3	0.952	0.798	0.777	0.997	1.051	1.267	cytoplasm
A0A3B6B4B3	Myosin-11-like OS=Triticum aestivum OX=4565 PE=4 SV=1	--	0.603	6.4851e-06	Down	198.61	37.5	60	11	101	1.311	1.308	1.356	0.794	0.785	0.816	nucleus	K20283	GOLGA4; golgin subfamily A member 4
A0A3B6B6I4	WD_REPEATS_REGION domain-containing protein OS=Triticum aestivum OX=4565 PE=3 SV=1	--	0.71	0.0183735	Down	33.909	30.6	9	1	16	1.369	1.218	1.062	0.832	0.949	0.808	cytoplasm	K14004	SEC13; protein transport protein SEC13	map03013 Nucleocytoplasmic transport; map04141 Protein processing in endoplasmic reticulum						U	KOG1332	Vesicle coat complex COPII, subunit SEC13
A0A3B6B6T8	AAI domain-containing protein OS=Triticum aestivum OX=4565 PE=3 SV=1	--	1.893	0.00422984	Up	20.746	7.4	1	1	2	0.628	0.552	0.772	1.162	1.174	1.36	chloroplast				GO:0006810 transport; GO:0006869 lipid transport; GO:0010876 lipid localization; GO:0033036 macromolecule localization; GO:0051179 localization; GO:0051234 establishment of localization; GO:0071702 organic substance transport;	GO:0016020 membrane;
A0A3B6B702	UDPGT domain-containing protein OS=Triticum aestivum OX=4565 PE=3 SV=1	--	0.352	4.8174e-05	Down	31.335	2.8	1	1	1	1.577	1.621	1.747	0.574	0.536	0.63	chloroplast									GC	KOG1192	UDP-glucuronosyl and UDP-glucosyl transferase
A0A3B6B822	Glycine-rich protein OS=Triticum aestivum OX=4565 PE=4 SV=1	--	0.628	0.00344642	Down	14.839	17.8	2	1	7	1.229	1.347	1.247	0.912	0.769	0.721	extracellular
A0A3B6B888	Auxin response factor OS=Triticum aestivum OX=4565 PE=3 SV=1	--	0.731	0.0144321	Down	92.547	2.3	1	1	1	1.287	1.171	1.133	0.994	0.826	0.806	nucleus				GO:0000003 reproduction; GO:0003006 developmental process involved in reproduction; GO:0006355 regulation of transcription, DNA-templated; GO:0007275 multicellular organism development; GO:0009719 response to endogenous stimulus; GO:0009725 response to hormone; GO:0009733 response to auxin; GO:0009791 post-embryonic development; GO:0009889 regulation of biosynthetic process; GO:0009908 flower dev…	GO:0005622 intracellular anatomical structure; GO:0005634 nucleus; GO:0043226 organelle; GO:0043227 membrane-bounded organelle; GO:0043229 intracellular organelle; GO:0043231 intracellular membrane-bounded organelle;	GO:0003676 nucleic acid binding; GO:0003677 DNA binding; GO:0003700 DNA-binding transcription factor activity; GO:0005488 binding; GO:0043565 sequence-specific DNA binding; GO:0097159 organic cyclic compound binding; GO:0140110 transcription regulator activity; GO:1901363 heterocyclic compound binding;
A0A3B6B891	Peroxidase OS=Triticum aestivum OX=4565 PE=3 SV=1	--	1.334	0.0260833	Up	37.263	9	2	1	3	0.729	0.862	0.913	1.22	1.092	1.028	extracellular	K00430	E1.11.1.7; peroxidase [EC:1.11.1.7]	map00940 Phenylpropanoid biosynthesis; map01100 Metabolic pathways; map01110 Biosynthesis of secondary metabolites				PF00141	Peroxidase
A0A3B6B937	Peroxidase OS=Triticum aestivum OX=4565 PE=3 SV=1	--	1.578	9.02886e-05	Up	36.402	6.8	2	2	2	0.716	0.754	0.758	1.18	1.124	1.212	extracellular	K00430	E1.11.1.7; peroxidase [EC:1.11.1.7]	map00940 Phenylpropanoid biosynthesis; map01100 Metabolic pathways; map01110 Biosynthesis of secondary metabolites				PF00141	Peroxidase
A0A3B6BY72	Cytochrome P450 71C2 OS=Triticum aestivum OX=4565 PE=3 SV=1	--	0.755	0.000933987	Down	59.742	11	5	3	5	1.165	1.139	1.192	0.894	0.916	0.831	chloroplast							PF00067	Cytochrome P450	Q	KOG0156	Cytochrome P450 CYP2 subfamily
A0A3B6BZF4	Uncharacterized protein OS=Triticum aestivum OX=4565 PE=3 SV=1	--	0.691	4.2249e-05	Down	46.413	1.8	1	1	2	1.264	1.241	1.192	0.859	0.838	0.858	cytoplasm				GO:0001101 response to acid chemical; GO:0002831 regulation of response to biotic stimulus; GO:0006082 organic acid metabolic process; GO:0006725 cellular aromatic compound metabolic process; GO:0008152 metabolic process; GO:0009058 biosynthetic process; GO:0009605 response to external stimulus; GO:0009607 response to biotic stimulus; GO:0009617 response to bacterium; GO:0009696 salicylic acid me…
A0A3B6BZP0	DUF1618 domain-containing protein OS=Triticum aestivum OX=4565 PE=4 SV=1	--	0.739	0.000262107	Down	46.589	2.2	1	1	1	1.222	1.213	1.136	0.894	0.877	0.867	nucleus
A0A3B6C068	PA domain-containing protein OS=Triticum aestivum OX=4565 PE=4 SV=1	--	0.711	0.0413466	Down	70.763	33.5	17	1	53	1.422	1.018	1.205	0.882	0.94	0.77	plasma membrane	K01859	E5.5.1.6; chalcone isomerase [EC:5.5.1.6]	map00941 Flavonoid biosynthesis; map01100 Metabolic pathways; map01110 Biosynthesis of secondary metabolites
A0A3B6C088	PEROXIDASE_4 domain-containing protein OS=Triticum aestivum OX=4565 PE=3 SV=1	--	0.677	0.00312736	Down	9.9832	11.9	1	1	1	1.254	1.229	1.253	0.768	0.816	0.945	chloroplast	K00430	E1.11.1.7; peroxidase [EC:1.11.1.7]	map00940 Phenylpropanoid biosynthesis; map01100 Metabolic pathways; map01110 Biosynthesis of secondary metabolites	GO:0006725 cellular aromatic compound metabolic process; GO:0008152 metabolic process; GO:0009058 biosynthetic process; GO:0009698 phenylpropanoid metabolic process; GO:0009699 phenylpropanoid biosynthetic process; GO:0009808 lignin metabolic process; GO:0009809 lignin biosynthetic process; GO:0009888 tissue development; GO:0009889 regulation of biosynthetic process; GO:0009891 positive regulatio…	GO:0005576 extracellular region; GO:0005618 cell wall; GO:0005622 intracellular anatomical structure; GO:0005737 cytoplasm; GO:0005794 Golgi apparatus; GO:0005829 cytosol; GO:0012505 endomembrane system; GO:0030312 external encapsulating structure; GO:0043226 organelle; GO:0043227 membrane-bounded organelle; GO:0043229 intracellular organelle; GO:0043231 intracellular membrane-bounded organelle; …		PF00141	Peroxidase
A0A3B6C101	EF1_GNE domain-containing protein OS=Triticum aestivum OX=4565 PE=3 SV=1	--	0.714	0.000117562	Down	23.318	60.6	12	2	55	1.23	1.236	1.17	0.842	0.869	0.884	nucleus	K03232	EEF1B; elongation factor 1-beta		GO:0006950 response to stress; GO:0006952 defense response; GO:0009605 response to external stimulus; GO:0009607 response to biotic stimulus; GO:0009617 response to bacterium; GO:0042742 defense response to bacterium; GO:0043207 response to external biotic stimulus; GO:0050896 response to stimulus; GO:0051707 response to other organism; GO:0098542 defense response to other organism;	GO:0005576 extracellular region; GO:0005622 intracellular anatomical structure; GO:0005737 cytoplasm; GO:0005773 vacuole; GO:0005829 cytosol; GO:0005911 cell-cell junction; GO:0009506 plasmodesma; GO:0030054 cell junction; GO:0043226 organelle; GO:0043227 membrane-bounded organelle; GO:0043229 intracellular organelle; GO:0043231 intracellular membrane-bounded organelle; GO:0048046 apoplast; GO:00…		PF00736	EF-1 guanine nucleotide exchange domain	K	KOG1668	Elongation factor 1 beta/delta chain
A0A3B6C133	Neprosin domain-containing protein OS=Triticum aestivum OX=4565 PE=4 SV=1	--	0.653	0.000452169	Down	37.58	5.3	2	2	2	1.178	1.3	1.329	0.823	0.853	0.809	nucleus
A0A3B6C172	Peptidase A1 domain-containing protein OS=Triticum aestivum OX=4565 PE=3 SV=1	--	1.381	0.00433206	Up	53.695	3.9	2	1	2	0.75	0.815	0.878	1.122	1.064	1.189	endoplasmic reticulum							PF14543; PF14541	Xylanase inhibitor N-terminal; Xylanase inhibitor C-terminal	O	KOG1339	Aspartyl protease
A0A3B6C197	4-hydroxy-7-methoxy-3-oxo-3,4-dihydro-2H-1,4-benzoxazin-2-yl glucosidebeta-D-glucosidase OS=Triticum aestivum OX=4565 PE=3 SV=1	--	0.56	0.00118288	Down	57.387	25.9	13	1	31	1.375	1.322	1.399	0.846	0.669	0.78	vacuolar membrane	K05350	bglB; beta-glucosidase [EC:3.2.1.21]	map00460 Cyanoamino acid metabolism; map00500 Starch and sucrose metabolism; map01100 Metabolic pathways; map01110 Biosynthesis of secondary metabolites				PF00232	Glycosyl hydrolase family 1	G	KOG0626	Beta-glucosidase, lactase phlorizinhydrolase, and related proteins
A0A3B6C1Q7	Uncharacterized protein OS=Triticum aestivum OX=4565 PE=4 SV=1	--	0.736	0.00413675	Down	51.977	1.9	2	2	3	1.116	1.222	1.241	0.887	0.814	0.934	chloroplast
A0A3B6C2A8	AB hydrolase-1 domain-containing protein OS=Triticum aestivum OX=4565 PE=4 SV=1	--	1.581	0.0297637	Up	37.199	6.6	1	1	1	0.849	0.781	0.595	1.39	1.063	1.065	cytoplasm							PF00561	alpha/beta hydrolase fold	R	KOG1454	Predicted hydrolase/acyltransferase (alpha/beta hydrolase superfamily)
A0A3B6C2G3	Sucrose synthase OS=Triticum aestivum OX=4565 PE=3 SV=1	--	0.496	2.86296e-05	Down	94.377	46.9	31	4	91	1.512	1.36	1.449	0.73	0.702	0.712	cytoplasm	K00695	SUS; sucrose synthase [EC:2.4.1.13]	map00500 Starch and sucrose metabolism; map01100 Metabolic pathways; map01110 Biosynthesis of secondary metabolites	GO:0001101 response to acid chemical; GO:0001666 response to hypoxia; GO:0006950 response to stress; GO:0006970 response to osmotic stress; GO:0009266 response to temperature stimulus; GO:0009409 response to cold; GO:0009413 response to flooding; GO:0009414 response to water deprivation; GO:0009415 response to water; GO:0009628 response to abiotic stimulus; GO:0009743 response to carbohydrate; GO…	GO:0005622 intracellular anatomical structure; GO:0005737 cytoplasm; GO:0005773 vacuole; GO:0005829 cytosol; GO:0005886 plasma membrane; GO:0005911 cell-cell junction; GO:0009506 plasmodesma; GO:0016020 membrane; GO:0030054 cell junction; GO:0043226 organelle; GO:0043227 membrane-bounded organelle; GO:0043229 intracellular organelle; GO:0043231 intracellular membrane-bounded organelle; GO:0055044…	GO:0003824 catalytic activity; GO:0008194 UDP-glycosyltransferase activity; GO:0016157 sucrose synthase activity; GO:0016740 transferase activity; GO:0016757 glycosyltransferase activity; GO:0016758 hexosyltransferase activity; GO:0035251 UDP-glucosyltransferase activity; GO:0046527 glucosyltransferase activity;			M	KOG0853	Glycosyltransferase
A0A3B6C2K2	Adenylate kinase OS=Triticum aestivum OX=4565 PE=3 SV=1	--	0.756	0.00014301	Down	20.433	29	5	3	7	1.161	1.212	1.156	0.89	0.908	0.869	cytoplasm	K13800	CMPK1, UMPK; UMP-CMP kinase [EC:2.7.4.14]	map00240 Pyrimidine metabolism; map01100 Metabolic pathways; map01240 Biosynthesis of cofactors				PF00406	Adenylate kinase	F	KOG3079	Uridylate kinase/adenylate kinase
A0A3B6C2V5	Ribosome biogenesis protein WDR12 homolog OS=Triticum aestivum OX=4565 PE=3 SV=1	--	1.386	0.0368759	Up	47.398	11.5	4	1	4	0.913	0.646	0.879	1.13	1.138	1.112	nucleus	K14863	WDR12, YTM1; ribosome biogenesis protein		GO:0000460 maturation of 5.8S rRNA; GO:0000470 maturation of LSU-rRNA; GO:0006139 nucleobase-containing compound metabolic process; GO:0006364 rRNA processing; GO:0006396 RNA processing; GO:0006725 cellular aromatic compound metabolic process; GO:0006807 nitrogen compound metabolic process; GO:0008152 metabolic process; GO:0009987 cellular process; GO:0010467 gene expression; GO:0016070 RNA metab…	GO:0000151 ubiquitin ligase complex; GO:0005622 intracellular anatomical structure; GO:0005634 nucleus; GO:0005730 nucleolus; GO:0005911 cell-cell junction; GO:0009506 plasmodesma; GO:0030054 cell junction; GO:0030684 preribosome; GO:0030686 90S preribosome; GO:0030687 preribosome, large subunit precursor; GO:0031461 cullin-RING ubiquitin ligase complex; GO:0031974 membrane-enclosed lumen; GO:003…		PF08154	NLE (NUC135) domain	Z	KOG0313	Microtubule binding protein YTM1 (contains WD40 repeats)
A0A3B6C3Z5	RF_PROK_I domain-containing protein OS=Triticum aestivum OX=4565 PE=3 SV=1	--	1.593	0.00982913	Up	43.488	10.5	2	2	2	0.778	0.712	0.721	1.201	0.974	1.347	chloroplast	K02836	prfB; peptide chain release factor 2		GO:0006139 nucleobase-containing compound metabolic process; GO:0006396 RNA processing; GO:0006412 translation; GO:0006415 translational termination; GO:0006518 peptide metabolic process; GO:0006725 cellular aromatic compound metabolic process; GO:0006807 nitrogen compound metabolic process; GO:0006996 organelle organization; GO:0008152 metabolic process; GO:0009058 biosynthetic process; GO:00090…	GO:0005622 intracellular anatomical structure; GO:0005737 cytoplasm; GO:0009507 chloroplast; GO:0009532 plastid stroma; GO:0009536 plastid; GO:0009570 chloroplast stroma; GO:0043226 organelle; GO:0043227 membrane-bounded organelle; GO:0043229 intracellular organelle; GO:0043231 intracellular membrane-bounded organelle;		PF03462	PCRF domain	J	KOG2726	Mitochondrial polypeptide chain release factor
A0A3B6C4A1	Isopentenyl-diphosphate Delta-isomerase OS=Triticum aestivum OX=4565 PE=3 SV=1	--	0.655	3.14857e-06	Down	27.002	43.4	7	1	16	1.286	1.259	1.255	0.816	0.834	0.839	chloroplast	K01823	idi, IDI; isopentenyl-diphosphate Delta-isomerase [EC:5.3.3.2]	map00900 Terpenoid backbone biosynthesis; map01100 Metabolic pathways; map01110 Biosynthesis of secondary metabolites				PF00293	NUDIX domain	Q	KOG0142	Isopentenyl pyrophosphate:dimethylallyl pyrophosphate isomerase
A0A3B6C5V2	Golgi apparatus membrane protein TVP15 OS=Triticum aestivum OX=4565 PE=4 SV=1	--	1.308	0.0272007	Up	22.846	5.2	1	1	2	0.794	0.843	0.898	0.966	1.126	1.224	plasma membrane
A0A3B6C6C2	Morc6_S5 domain-containing protein OS=Triticum aestivum OX=4565 PE=3 SV=1	--	1.36	0.000903102	Up	83.057	1.7	1	1	1	0.858	0.778	0.833	1.162	1.092	1.103	nucleus				GO:0002831 regulation of response to biotic stimulus; GO:0002833 positive regulation of response to biotic stimulus; GO:0006139 nucleobase-containing compound metabolic process; GO:0006282 regulation of DNA repair; GO:0006355 regulation of transcription, DNA-templated; GO:0006725 cellular aromatic compound metabolic process; GO:0006807 nitrogen compound metabolic process; GO:0008152 metabolic pro…	GO:0005622 intracellular anatomical structure; GO:0005634 nucleus; GO:0005654 nucleoplasm; GO:0016020 membrane; GO:0016604 nuclear body; GO:0031974 membrane-enclosed lumen; GO:0031981 nuclear lumen; GO:0043226 organelle; GO:0043227 membrane-bounded organelle; GO:0043229 intracellular organelle; GO:0043231 intracellular membrane-bounded organelle; GO:0043233 organelle lumen; GO:0070013 intracellul…	GO:0003676 nucleic acid binding; GO:0003677 DNA binding; GO:0003723 RNA binding; GO:0003824 catalytic activity; GO:0004518 nuclease activity; GO:0004519 endonuclease activity; GO:0005488 binding; GO:0005515 protein binding; GO:0016462 pyrophosphatase activity; GO:0016787 hydrolase activity; GO:0016788 hydrolase activity, acting on ester bonds; GO:0016817 hydrolase activity, acting on acid anhydri…	PF13589	Histidine kinase-, DNA gyrase B-, and HSP90-like ATPase	D	KOG1845	MORC family ATPases
A0A3B6C6D1	BHLH domain-containing protein OS=Triticum aestivum OX=4565 PE=3 SV=1	--	0.53	0.000164209	Down	37.042	2.3	1	1	2	1.466	1.38	1.357	0.705	0.802	0.719	nucleus				GO:0000302 response to reactive oxygen species; GO:0006355 regulation of transcription, DNA-templated; GO:0006950 response to stress; GO:0006979 response to oxidative stress; GO:0009719 response to endogenous stimulus; GO:0009723 response to ethylene; GO:0009725 response to hormone; GO:0009889 regulation of biosynthetic process; GO:0009987 cellular process; GO:0010033 response to organic substanc…		GO:0003700 DNA-binding transcription factor activity; GO:0140110 transcription regulator activity;	PF00010	Helix-loop-helix DNA-binding domain
A0A3B6C6Q5	Uncharacterized protein OS=Triticum aestivum OX=4565 PE=4 SV=1	--	1.332	0.00497149	Up	12.13	10.9	1	1	4	0.828	0.768	0.905	1.142	1.068	1.122	nucleus
A0A3B6C702	Thioredoxin-dependent peroxiredoxin OS=Triticum aestivum OX=4565 PE=4 SV=1	--	0.742	0.00613817	Down	28.286	33.2	6	1	11	1.129	1.169	1.267	0.808	0.943	0.893	chloroplast	K03386	PRDX2_4, ahpC; peroxiredoxin 2/4 [EC:1.11.1.24]					PF00578	AhpC/TSA family	O	KOG0852	Alkyl hydroperoxide reductase, thiol specific antioxidant and related enzymes
A0A3B6C731	Uncharacterized protein OS=Triticum aestivum OX=4565 PE=3 SV=1	--	0.493	3.62282e-05	Down	48.548	33.4	10	8	17	1.464	1.48	1.404	0.674	0.718	0.751	chloroplast	K03531	ftsZ; cell division protein FtsZ		GO:0006996 organelle organization; GO:0009657 plastid organization; GO:0009658 chloroplast organization; GO:0009987 cellular process; GO:0010020 chloroplast fission; GO:0016043 cellular component organization; GO:0043572 plastid fission; GO:0048285 organelle fission; GO:0071840 cellular component organization or biogenesis;	GO:0005622 intracellular anatomical structure; GO:0005737 cytoplasm; GO:0009507 chloroplast; GO:0009532 plastid stroma; GO:0009534 chloroplast thylakoid; GO:0009536 plastid; GO:0009570 chloroplast stroma; GO:0009579 thylakoid; GO:0016020 membrane; GO:0031976 plastid thylakoid; GO:0031984 organelle subcompartment; GO:0034357 photosynthetic membrane; GO:0042651 thylakoid membrane; GO:0043226 organe…	GO:0000166 nucleotide binding; GO:0001882 nucleoside binding; GO:0001883 purine nucleoside binding; GO:0003824 catalytic activity; GO:0003924 GTPase activity; GO:0005488 binding; GO:0005515 protein binding; GO:0005525 GTP binding; GO:0016462 pyrophosphatase activity; GO:0016787 hydrolase activity; GO:0016817 hydrolase activity, acting on acid anhydrides; GO:0016818 hydrolase activity, acting on a…	PF00091; PF12327	Tubulin/FtsZ family, GTPase domain; FtsZ family, C-terminal domain
A0A3B6C7C7	Cinnamate 4-hydroxylase OS=Triticum aestivum OX=4565 PE=4 SV=1	--	1.332	0.00334324	Up	36.546	3.4	1	1	2	0.776	0.824	0.905	1.126	1.087	1.124	chloroplast	K00487	CYP73A; trans-cinnamate 4-monooxygenase [EC:1.14.14.91]	map00130 Ubiquinone and other terpenoid-quinone biosynthesis; map00940 Phenylpropanoid biosynthesis; map00941 Flavonoid biosynthesis; map00945 Stilbenoid, diarylheptanoid and gingerol biosynthesis; map01100 Metabolic pathways; map01110 Biosynthesis of secondary metabolites				PF00067	Cytochrome P450	Q	KOG0156	Cytochrome P450 CYP2 subfamily
A0A3B6C7S5	Oxidored_FMN domain-containing protein OS=Triticum aestivum OX=4565 PE=3 SV=1	--	0.55	0.000169076	Down	41.136	15.9	4	4	7	1.281	1.464	1.364	0.724	0.762	0.776	cytoplasm	K05894	OPR; 12-oxophytodienoic acid reductase [EC:1.3.1.42]	map00592 alpha-Linolenic acid metabolism; map01100 Metabolic pathways; map01110 Biosynthesis of secondary metabolites	GO:0008152 metabolic process;	GO:0005622 intracellular anatomical structure;		PF00724	NADH:flavin oxidoreductase / NADH oxidase family	CR	KOG0134	NADH:flavin oxidoreductase/12-oxophytodienoate reductase
A0A3B6C807	L-ascorbate oxidase-like protein OS=Triticum aestivum OX=4565 PE=3 SV=1	--	1.322	0.00209741	Up	60.313	7.5	3	3	5	0.827	0.888	0.801	1.146	1.124	1.055	vacuolar membrane							PF07732; PF00394; PF07731	Multicopper oxidase; Multicopper oxidase; Multicopper oxidase	Q	KOG1263	Multicopper oxidases
A0A3B6C8F6	SPARK domain-containing protein OS=Triticum aestivum OX=4565 PE=4 SV=1	--	0.717	0.00556618	Down	44.675	5.2	1	1	2	1.239	1.219	1.17	0.968	0.842	0.792	chloroplast					GO:0005886 plasma membrane; GO:0005911 cell-cell junction; GO:0009506 plasmodesma; GO:0016020 membrane; GO:0030054 cell junction; GO:0031224 intrinsic component of membrane; GO:0031225 anchored component of membrane; GO:0031226 intrinsic component of plasma membrane; GO:0046658 anchored component of plasma membrane; GO:0055044 symplast; GO:0071944 cell periphery;		PF19160	SPARK
A0A3B6C8Q0	DUF4110 domain-containing protein OS=Triticum aestivum OX=4565 PE=4 SV=1	--	0.725	0.00068377	Down	75.545	3.5	2	2	2	1.208	1.228	1.173	0.828	0.922	0.865	nucleus									R	KOG1230	Protein containing repeated kelch motifs
A0A3B6C9D0	1,4-alpha-glucan branching enzyme OS=Triticum aestivum OX=4565 PE=3 SV=1	--	0.644	0.00297818	Down	93.077	35.7	25	1	46	1.435	1.153	1.244	0.845	0.835	0.788	cytoplasm	K00700	GBE1, glgB; 1,4-alpha-glucan branching enzyme [EC:2.4.1.18]	map00500 Starch and sucrose metabolism; map01100 Metabolic pathways; map01110 Biosynthesis of secondary metabolites	GO:0001678 cellular glucose homeostasis; GO:0005975 carbohydrate metabolic process; GO:0005976 polysaccharide metabolic process; GO:0005982 starch metabolic process; GO:0006073 cellular glucan metabolic process; GO:0008152 metabolic process; GO:0009058 biosynthetic process; GO:0009059 macromolecule biosynthetic process; GO:0009314 response to radiation; GO:0009416 response to light stimulus; GO:0…	GO:0005622 intracellular anatomical structure; GO:0005737 cytoplasm; GO:0009507 chloroplast; GO:0009532 plastid stroma; GO:0009536 plastid; GO:0009570 chloroplast stroma; GO:0043226 organelle; GO:0043227 membrane-bounded organelle; GO:0043229 intracellular organelle; GO:0043231 intracellular membrane-bounded organelle;	GO:0003824 catalytic activity; GO:0003844 1,4-alpha-glucan branching enzyme activity; GO:0016740 transferase activity; GO:0016757 glycosyltransferase activity; GO:0016758 hexosyltransferase activity;	PF02922; PF00128; PF02806	Carbohydrate-binding module 48 (Isoamylase N-terminal domain); Alpha amylase, catalytic domain; Alpha amylase, C-terminal all-beta domain	G	KOG0470	1,4-alpha-glucan branching enzyme/starch branching enzyme II
A0A3B6C9S1	BRO1 domain-containing protein OS=Triticum aestivum OX=4565 PE=3 SV=1	--	0.66	0.000874136	Down	45.395	2.9	1	1	1	1.177	1.267	1.342	0.825	0.798	0.875	cytoplasm							PF03097	BRO1-like domain
A0A3B6CA24	1,4-alpha-glucan branching enzyme OS=Triticum aestivum OX=4565 PE=3 SV=1	--	0.577	0.000440489	Down	94.139	14	10	1	13	1.48	1.26	1.3	0.76	0.772	0.799	chloroplast	K00700	GBE1, glgB; 1,4-alpha-glucan branching enzyme [EC:2.4.1.18]	map00500 Starch and sucrose metabolism; map01100 Metabolic pathways; map01110 Biosynthesis of secondary metabolites	GO:0001678 cellular glucose homeostasis; GO:0005975 carbohydrate metabolic process; GO:0005976 polysaccharide metabolic process; GO:0005982 starch metabolic process; GO:0006073 cellular glucan metabolic process; GO:0008152 metabolic process; GO:0009058 biosynthetic process; GO:0009059 macromolecule biosynthetic process; GO:0009314 response to radiation; GO:0009416 response to light stimulus; GO:0…	GO:0005622 intracellular anatomical structure; GO:0005737 cytoplasm; GO:0009501 amyloplast; GO:0009507 chloroplast; GO:0009532 plastid stroma; GO:0009536 plastid; GO:0009570 chloroplast stroma; GO:0043226 organelle; GO:0043227 membrane-bounded organelle; GO:0043229 intracellular organelle; GO:0043231 intracellular membrane-bounded organelle;	GO:0003824 catalytic activity; GO:0003844 1,4-alpha-glucan branching enzyme activity; GO:0016740 transferase activity; GO:0016757 glycosyltransferase activity; GO:0016758 hexosyltransferase activity;	PF02922; PF00128; PF02806	Carbohydrate-binding module 48 (Isoamylase N-terminal domain); Alpha amylase, catalytic domain; Alpha amylase, C-terminal all-beta domain	G	KOG0470	1,4-alpha-glucan branching enzyme/starch branching enzyme II
A0A3B6CAZ4	Sucrose synthase OS=Triticum aestivum OX=4565 PE=3 SV=1	--	0.608	5.95892e-05	Down	98.834	16	12	1	13	1.305	1.327	1.309	0.756	0.812	0.828	cytoplasm	K00695	SUS; sucrose synthase [EC:2.4.1.13]	map00500 Starch and sucrose metabolism; map01100 Metabolic pathways; map01110 Biosynthesis of secondary metabolites			GO:0003824 catalytic activity; GO:0008194 UDP-glycosyltransferase activity; GO:0016157 sucrose synthase activity; GO:0016740 transferase activity; GO:0016757 glycosyltransferase activity; GO:0016758 hexosyltransferase activity; GO:0035251 UDP-glucosyltransferase activity; GO:0046527 glucosyltransferase activity;			M	KOG0853	Glycosyltransferase
A0A3B6CBH6	UDP-N-acetylglucosamine pyrophosphorylase OS=Triticum aestivum OX=4565 PE=4 SV=1	--	0.762	0.00024701	Down	54.665	8.7	4	4	5	1.177	1.186	1.164	0.878	0.934	0.874	chloroplast	K00972	UAP1; UDP-N-acetylglucosamine/UDP-N-acetylgalactosamine diphosphorylase [EC:2.7.7.23 2.7.7.83]	map00520 Amino sugar and nucleotide sugar metabolism; map01100 Metabolic pathways; map01250 Biosynthesis of nucleotide sugars						M	KOG2388	UDP-N-acetylglucosamine pyrophosphorylase
A0A3B6CBI3	Myosin-11-like OS=Triticum aestivum OX=4565 PE=4 SV=1	--	0.635	9.4594e-05	Down	196.84	34.7	55	5	101	1.252	1.251	1.337	0.815	0.785	0.837	nucleus	K20283	GOLGA4; golgin subfamily A member 4
A0A3B6CBL1	2,4-dienoyl-CoA reductase ((3E)-enoyl-CoA-producing) OS=Triticum aestivum OX=4565 PE=4 SV=1	--	0.731	0.00238263	Down	27.864	6.5	2	2	2	1.11	1.218	1.265	0.908	0.836	0.881	chloroplast	K13237	DECR2, SPS19; 2,4-dienoyl-CoA reductase [(3E)-enoyl-CoA-producing], peroxisomal [EC:1.3.1.124]	map04146 Peroxisome		GO:0005622 intracellular anatomical structure; GO:0005737 cytoplasm; GO:0005773 vacuole; GO:0005774 vacuolar membrane; GO:0005777 peroxisome; GO:0016020 membrane; GO:0031090 organelle membrane; GO:0042579 microbody; GO:0043226 organelle; GO:0043227 membrane-bounded organelle; GO:0043229 intracellular organelle; GO:0043231 intracellular membrane-bounded organelle; GO:0098588 bounding membrane of o…		PF13561	Enoyl-(Acyl carrier protein) reductase	R	KOG0725	Reductases with broad range of substrate specificities
A0A3B6CBP3	Pectate_lyase_3 domain-containing protein OS=Triticum aestivum OX=4565 PE=4 SV=1	--	0.741	0.0120455	Down	49.923	1.9	1	1	1	1.257	1.266	1.04	0.854	0.87	0.917	chloroplast				GO:0000003 reproduction; GO:0003006 developmental process involved in reproduction; GO:0007049 cell cycle; GO:0007275 multicellular organism development; GO:0009555 pollen development; GO:0009556 microsporogenesis; GO:0009653 anatomical structure morphogenesis; GO:0009987 cellular process; GO:0010208 pollen wall assembly; GO:0010584 pollen exine formation; GO:0010927 cellular component assembly i…		GO:0003824 catalytic activity; GO:0004553 hydrolase activity, hydrolyzing O-glycosyl compounds; GO:0004650 polygalacturonase activity; GO:0016787 hydrolase activity; GO:0016798 hydrolase activity, acting on glycosyl bonds;
A0A3B6CC60	Pectin acetylesterase OS=Triticum aestivum OX=4565 PE=3 SV=1	--	1.352	0.00147659	Up	42.656	11.5	4	4	5	0.868	0.845	0.769	1.147	1.108	1.1	extracellular	K19882	NOTUM; O-palmitoleoyl-L-serine hydrolase [EC:3.1.1.98]		GO:0009987 cellular process; GO:0016043 cellular component organization; GO:0045229 external encapsulating structure organization; GO:0071554 cell wall organization or biogenesis; GO:0071555 cell wall organization; GO:0071840 cellular component organization or biogenesis;	GO:0005618 cell wall; GO:0005622 intracellular anatomical structure; GO:0005737 cytoplasm; GO:0005829 cytosol; GO:0005886 plasma membrane; GO:0005911 cell-cell junction; GO:0009505 plant-type cell wall; GO:0009506 plasmodesma; GO:0016020 membrane; GO:0030054 cell junction; GO:0030312 external encapsulating structure; GO:0055044 symplast; GO:0071944 cell periphery;	GO:0003824 catalytic activity; GO:0016787 hydrolase activity; GO:0016788 hydrolase activity, acting on ester bonds; GO:0052689 carboxylic ester hydrolase activity; GO:0052793 pectin acetylesterase activity;			M	KOG4287	Pectin acetylesterase and similar proteins
A0A3B6CEX6	AAI domain-containing protein OS=Triticum aestivum OX=4565 PE=4 SV=1	--	0.619	0.000967085	Down	12.991	9.1	1	1	1	1.244	1.365	1.299	0.882	0.791	0.748	chloroplast
A0A3B6CG59	Barwin domain-containing protein OS=Triticum aestivum OX=4565 PE=4 SV=1	--	0.673	0.00296157	Down	17.878	12	2	1	3	1.232	1.246	1.272	0.741	0.893	0.888	chloroplast							PF00967	Barwin family	R	KOG4742	Predicted chitinase
A0A3B6CGV5	Peptidase A1 domain-containing protein OS=Triticum aestivum OX=4565 PE=3 SV=1	--	1.301	0.00999263	Up	51.164	16.7	6	3	10	0.869	0.804	0.919	1.074	1.22	1.078	chloroplast							PF14543; PF14541	Xylanase inhibitor N-terminal; Xylanase inhibitor C-terminal	O	KOG1339	Aspartyl protease
A0A3B6CH69	UPF0496 protein 4 OS=Triticum aestivum OX=4565 PE=4 SV=1	--	0.767	0.0257389	Down	48.203	11	3	1	3	1.066	1.165	1.268	0.878	0.813	0.993	chloroplast
A0A3B6CIB7	Calreticulin OS=Triticum aestivum OX=4565 PE=3 SV=1	--	0.594	0.00193979	Down	43.389	44.1	14	1	22	1.16	1.434	1.394	0.825	0.791	0.753	endoplasmic reticulum	K08057	CALR; calreticulin	map04141 Protein processing in endoplasmic reticulum; map04145 Phagosome	GO:0007275 multicellular organism development; GO:0032501 multicellular organismal process; GO:0032502 developmental process; GO:0048856 anatomical structure development;	GO:0005622 intracellular anatomical structure; GO:0005737 cytoplasm; GO:0005783 endoplasmic reticulum; GO:0005788 endoplasmic reticulum lumen; GO:0012505 endomembrane system; GO:0031974 membrane-enclosed lumen; GO:0043226 organelle; GO:0043227 membrane-bounded organelle; GO:0043229 intracellular organelle; GO:0043231 intracellular membrane-bounded organelle; GO:0043233 organelle lumen; GO:0070013…	GO:0005488 binding; GO:0005509 calcium ion binding; GO:0005515 protein binding; GO:0043167 ion binding; GO:0043169 cation binding; GO:0046872 metal ion binding; GO:0051082 unfolded protein binding;			O	KOG0674	Calreticulin
A0A3B6CIY5	C2 domain-containing protein OS=Triticum aestivum OX=4565 PE=4 SV=1	--	0.716	0.00759841	Down	15.539	44.4	3	3	3	1.298	1.077	1.246	0.885	0.806	0.903	nucleus							PF00168	C2 domain	R	KOG1030	Predicted Ca2+-dependent phospholipid-binding protein
A0A3B6CJ02	4-hydroxy-7-methoxy-3-oxo-3,4-dihydro-2H-1,4-benzoxazin-2-yl glucoside beta-D-glucosidase OS=Triticum aestivum OX=4565 PE=3 SV=1	--	1.605	0.0002764	Up	54.179	4.4	2	2	3	0.686	0.758	0.745	1.122	1.222	1.169	chloroplast	K01188	E3.2.1.21; beta-glucosidase [EC:3.2.1.21]	map00460 Cyanoamino acid metabolism; map00500 Starch and sucrose metabolism; map01100 Metabolic pathways; map01110 Biosynthesis of secondary metabolites		GO:0005622 intracellular anatomical structure; GO:0005737 cytoplasm; GO:0009507 chloroplast; GO:0009536 plastid; GO:0043226 organelle; GO:0043227 membrane-bounded organelle; GO:0043229 intracellular organelle; GO:0043231 intracellular membrane-bounded organelle;	GO:0003824 catalytic activity; GO:0004553 hydrolase activity, hydrolyzing O-glycosyl compounds; GO:0008422 beta-glucosidase activity; GO:0015923 mannosidase activity; GO:0015925 galactosidase activity; GO:0015926 glucosidase activity; GO:0015928 fucosidase activity; GO:0016162 cellulose 1,4-beta-cellobiosidase activity; GO:0016787 hydrolase activity; GO:0016798 hydrolase activity, acting on glyco…	PF00232	Glycosyl hydrolase family 1	G	KOG0626	Beta-glucosidase, lactase phlorizinhydrolase, and related proteins
A0A3B6CJF7	Peroxidase OS=Triticum aestivum OX=4565 PE=3 SV=1	--	1.314	0.000144137	Up	35.349	34.6	10	2	23	0.845	0.842	0.84	1.065	1.126	1.13	extracellular	K00430	E1.11.1.7; peroxidase [EC:1.11.1.7]	map00940 Phenylpropanoid biosynthesis; map01100 Metabolic pathways; map01110 Biosynthesis of secondary metabolites				PF00141	Peroxidase
A0A3B6D4Y2	Cytochrome P450 71C2 OS=Triticum aestivum OX=4565 PE=3 SV=1	--	1.312	0.0270393	Up	60.333	10.1	5	1	6	0.968	0.817	0.744	1.071	1.164	1.084	chloroplast							PF00067	Cytochrome P450	Q	KOG0156	Cytochrome P450 CYP2 subfamily
A0A3B6D5G9	DUF295 domain-containing protein OS=Triticum aestivum OX=4565 PE=4 SV=1	--	0.31	0.000262241	Down	46.151	2.2	1	1	1	1.891	1.622	1.641	0.483	0.492	0.625	chloroplast							PF03478	Protein of unknown function (DUF295)	R	KOG0504	FOG: Ankyrin repeat
A0A3B6D6J5	L-ascorbate peroxidase OS=Triticum aestivum OX=4565 PE=3 SV=1	--	0.76	0.00625091	Down	27.659	44.5	9	1	20	1.188	1.265	1.064	0.89	0.876	0.908	mitochondria	K00434	E1.11.1.11; L-ascorbate peroxidase [EC:1.11.1.11]	map00053 Ascorbate and aldarate metabolism; map00480 Glutathione metabolism; map01100 Metabolic pathways	GO:0000302 response to reactive oxygen species; GO:0006950 response to stress; GO:0006979 response to oxidative stress; GO:0008152 metabolic process; GO:0009056 catabolic process; GO:0009636 response to toxic substance; GO:0009987 cellular process; GO:0016999 antibiotic metabolic process; GO:0017001 antibiotic catabolic process; GO:0033554 cellular response to stress; GO:0034599 cellular response…	GO:0005622 intracellular anatomical structure; GO:0005737 cytoplasm; GO:0009507 chloroplast; GO:0009536 plastid; GO:0043226 organelle; GO:0043227 membrane-bounded organelle; GO:0043229 intracellular organelle; GO:0043231 intracellular membrane-bounded organelle;	GO:0003824 catalytic activity; GO:0004130 cytochrome-c peroxidase activity; GO:0004601 peroxidase activity; GO:0016209 antioxidant activity; GO:0016491 oxidoreductase activity; GO:0016684 oxidoreductase activity, acting on peroxide as acceptor; GO:0016688 L-ascorbate peroxidase activity;	PF00141	Peroxidase
A0A3B6D6N4	PA domain-containing protein OS=Triticum aestivum OX=4565 PE=4 SV=1	--	0.678	9.56202e-05	Down	70.621	34.9	18	2	59	1.201	1.226	1.256	0.798	0.849	0.851	plasma membrane	K01859	E5.5.1.6; chalcone isomerase [EC:5.5.1.6]	map00941 Flavonoid biosynthesis; map01100 Metabolic pathways; map01110 Biosynthesis of secondary metabolites
A0A3B6D6U9	Zinc finger CCCH domain-containing protein 53 OS=Triticum aestivum OX=4565 PE=4 SV=1	--	1.529	0.00246429	Up	52.546	5.6	2	2	2	0.758	0.724	0.796	1.173	1.044	1.265	nucleus						GO:0003676 nucleic acid binding; GO:0003723 RNA binding; GO:0003729 mRNA binding; GO:0005488 binding; GO:0097159 organic cyclic compound binding; GO:1901363 heterocyclic compound binding;	PF00076	RNA recognition motif. (a.k.a. RRM, RBD, or RNP domain)
A0A3B6D7B6	Luminal-binding protein 5-like OS=Triticum aestivum OX=4565 PE=3 SV=1	--	0.726	0.000119635	Down	70.897	1.4	1	1	1	1.249	1.17	1.185	0.86	0.873	0.884	vacuolar membrane	K09490	HSPA5, BIP; endoplasmic reticulum chaperone BiP [EC:3.6.4.10]	map03060 Protein export; map04141 Protein processing in endoplasmic reticulum						O	KOG0100	Molecular chaperones GRP78/BiP/KAR2, HSP70 superfamily
A0A3B6D7C1	Peroxidase OS=Triticum aestivum OX=4565 PE=3 SV=1	--	1.315	4.81158e-05	Up	33.056	12.7	3	2	5	0.859	0.84	0.818	1.106	1.095	1.109	chloroplast	K00430	E1.11.1.7; peroxidase [EC:1.11.1.7]	map00940 Phenylpropanoid biosynthesis; map01100 Metabolic pathways; map01110 Biosynthesis of secondary metabolites				PF00141	Peroxidase
A0A3B6D7E1	Ricin B-type lectin domain-containing protein OS=Triticum aestivum OX=4565 PE=4 SV=1	--	1.466	0.00149205	Up	44.537	19.3	7	1	47	0.775	0.733	0.838	1.162	1.08	1.197	cytoplasm
A0A3B6D7S3	AIG1-type G domain-containing protein OS=Triticum aestivum OX=4565 PE=4 SV=1	--	0.707	0.000879632	Down	37.011	33	6	6	10	1.282	1.242	1.151	0.903	0.857	0.838	cytoplasm							PF04548	AIG1 family
A0A3B6D7U8	Protein EARLY RESPONSIVE TO DEHYDRATION 15-like OS=Triticum aestivum OX=4565 PE=4 SV=1	--	1.835	0.000272181	Up	17.373	16.7	2	2	4	0.624	0.726	0.673	1.296	1.229	1.188	mitochondria				GO:0001101 response to acid chemical; GO:0006950 response to stress; GO:0009314 response to radiation; GO:0009414 response to water deprivation; GO:0009415 response to water; GO:0009416 response to light stimulus; GO:0009605 response to external stimulus; GO:0009607 response to biotic stimulus; GO:0009617 response to bacterium; GO:0009628 response to abiotic stimulus; GO:0009642 response to light…	GO:0005622 intracellular anatomical structure; GO:0005737 cytoplasm;
A0A3B6D923	Uncharacterized protein OS=Triticum aestivum OX=4565 PE=4 SV=1	--	0.625	0.00823717	Down	16.193	23.9	2	2	3	1.411	1.183	1.291	0.9	0.684	0.845	mitochondria
A0A3B6D9C4	GRAM domain-containing protein OS=Triticum aestivum OX=4565 PE=3 SV=1	--	0.628	7.00183e-05	Down	24.998	22.3	4	4	5	1.239	1.3	1.335	0.832	0.786	0.813	chloroplast							PF02893	GRAM domain
A0A3B6DAA8	Ricin B-type lectin domain-containing protein OS=Triticum aestivum OX=4565 PE=4 SV=1	--	0.548	3.7484e-05	Down	38.808	61.1	19	4	107	1.387	1.424	1.292	0.744	0.762	0.744	chloroplast
A0A3B6DAF6	Uncharacterized protein OS=Triticum aestivum OX=4565 PE=4 SV=1	--	0.57	8.10614e-05	Down	21.168	29.4	4	1	10	1.305	1.366	1.393	0.777	0.808	0.733	extracellular
A0A3B6DAP7	TPT domain-containing protein OS=Triticum aestivum OX=4565 PE=4 SV=1	--	1.541	9.8089e-06	Up	41.233	9.6	3	2	4	0.759	0.74	0.767	1.16	1.189	1.144	chloroplast	K15283	SLC35E1; solute carrier family 35, member E1		GO:0000003 reproduction; GO:0003006 developmental process involved in reproduction; GO:0006810 transport; GO:0006811 ion transport; GO:0006820 anion transport; GO:0006996 organelle organization; GO:0007033 vacuole organization; GO:0007275 multicellular organism development; GO:0008152 metabolic process; GO:0008643 carbohydrate transport; GO:0009314 response to radiation; GO:0009416 response to li…	GO:0005622 intracellular anatomical structure; GO:0005737 cytoplasm; GO:0005773 vacuole; GO:0005774 vacuolar membrane; GO:0009536 plastid; GO:0016020 membrane; GO:0031090 organelle membrane; GO:0043226 organelle; GO:0043227 membrane-bounded organelle; GO:0043229 intracellular organelle; GO:0043231 intracellular membrane-bounded organelle; GO:0098588 bounding membrane of organelle;	GO:0005215 transporter activity; GO:0005315 inorganic phosphate transmembrane transporter activity; GO:0005342 organic acid transmembrane transporter activity; GO:0005488 binding; GO:0005515 protein binding; GO:0008028 monocarboxylic acid transmembrane transporter activity; GO:0008509 anion transmembrane transporter activity; GO:0008514 organic anion transmembrane transporter activity; GO:0015075…			GE	KOG1441	Glucose-6-phosphate/phosphate and phosphoenolpyruvate/phosphate antiporter
A0A3B6DB45	PDZ domain-containing protein OS=Triticum aestivum OX=4565 PE=4 SV=1	--	0.713	0.00131756	Down	35.81	9.6	3	3	4	1.158	1.211	1.262	0.9	0.806	0.884	chloroplast				GO:0006091 generation of precursor metabolites and energy; GO:0006807 nitrogen compound metabolic process; GO:0006950 response to stress; GO:0008152 metabolic process; GO:0009314 response to radiation; GO:0009416 response to light stimulus; GO:0009611 response to wounding; GO:0009628 response to abiotic stimulus; GO:0009642 response to light intensity; GO:0009644 response to high light intensity;…	GO:0005622 intracellular anatomical structure; GO:0005737 cytoplasm; GO:0009507 chloroplast; GO:0009509 chromoplast; GO:0009526 plastid envelope; GO:0009532 plastid stroma; GO:0009534 chloroplast thylakoid; GO:0009535 chloroplast thylakoid membrane; GO:0009536 plastid; GO:0009570 chloroplast stroma; GO:0009575 chromoplast stroma; GO:0009579 thylakoid; GO:0009941 chloroplast envelope; GO:0016020 m…
A0A3B6DB89	A_deaminase domain-containing protein OS=Triticum aestivum OX=4565 PE=4 SV=1	--	1.565	2.22678e-05	Up	41.105	6.8	2	2	2	0.758	0.754	0.729	1.205	1.145	1.158	cytoplasm				GO:0006139 nucleobase-containing compound metabolic process; GO:0006152 purine nucleoside catabolic process; GO:0006154 adenosine catabolic process; GO:0006725 cellular aromatic compound metabolic process; GO:0006807 nitrogen compound metabolic process; GO:0008152 metabolic process; GO:0009056 catabolic process; GO:0009058 biosynthetic process; GO:0009116 nucleoside metabolic process; GO:0009119 …	GO:0005622 intracellular anatomical structure; GO:0005737 cytoplasm; GO:0005829 cytosol;	GO:0003824 catalytic activity; GO:0004000 adenosine deaminase activity; GO:0016787 hydrolase activity; GO:0016810 hydrolase activity, acting on carbon-nitrogen (but not peptide) bonds; GO:0016814 hydrolase activity, acting on carbon-nitrogen (but not peptide) bonds, in cyclic amidines; GO:0019239 deaminase activity;	PF00962	Adenosine deaminase	F	KOG1097	Adenine deaminase/adenosine deaminase
A0A3B6DBB2	Adenosine 5'-phosphosulfate reductase OS=Triticum aestivum OX=4565 PE=3 SV=1	--	0.769	0.00836085	Down	41.456	4.9	2	2	2	1.256	1.102	1.138	0.962	0.85	0.875	cytoplasm	K05907	APR; adenylyl-sulfate reductase (glutathione) [EC:1.8.4.9]	map00920 Sulfur metabolism; map01100 Metabolic pathways	GO:0000103 sulfate assimilation; GO:0006790 sulfur compound metabolic process; GO:0008152 metabolic process; GO:0009987 cellular process; GO:0019379 sulfate assimilation, phosphoadenylyl sulfate reduction by phosphoadenylyl-sulfate reductase (thioredoxin); GO:0019419 sulfate reduction; GO:0044237 cellular metabolic process;	GO:0005622 intracellular anatomical structure; GO:0005737 cytoplasm; GO:0009507 chloroplast; GO:0009532 plastid stroma; GO:0009536 plastid; GO:0009570 chloroplast stroma; GO:0043226 organelle; GO:0043227 membrane-bounded organelle; GO:0043229 intracellular organelle; GO:0043231 intracellular membrane-bounded organelle;	GO:0003824 catalytic activity; GO:0004604 phosphoadenylyl-sulfate reductase (thioredoxin) activity; GO:0009973 adenylyl-sulfate reductase activity; GO:0016491 oxidoreductase activity; GO:0016667 oxidoreductase activity, acting on a sulfur group of donors; GO:0016671 oxidoreductase activity, acting on a sulfur group of donors, disulfide as acceptor;	PF00085	Thioredoxin	O	KOG0191	Thioredoxin/protein disulfide isomerase
A0A3B6DCQ7	Protein argonaute 1-like OS=Triticum aestivum OX=4565 PE=3 SV=1	--	0.623	1.71397e-05	Down	111.58	5.7	5	5	6	1.305	1.328	1.271	0.833	0.806	0.792	cytoplasm	K11593	ELF2C, AGO; eukaryotic translation initiation factor 2C					PF16486; PF08699; PF02170; PF16487	N-terminal domain of argonaute; Argonaute linker 1 domain; PAZ domain; Mid domain of argonaute	J	KOG1041	Translation initiation factor 2C (eIF-2C) and related proteins
A0A3B6DCV6	J domain-containing protein OS=Triticum aestivum OX=4565 PE=4 SV=1	--	0.619	1.1114e-05	Down	75.65	16.3	9	9	13	1.3	1.261	1.312	0.814	0.804	0.779	plasma membrane	K09540	SEC63, DNAJC23; translocation protein SEC63	map03060 Protein export; map04141 Protein processing in endoplasmic reticulum	GO:0001655 urogenital system development; GO:0001889 liver development; GO:0006605 protein targeting; GO:0006612 protein targeting to membrane; GO:0006613 cotranslational protein targeting to membrane; GO:0006614 SRP-dependent cotranslational protein targeting to membrane; GO:0006620 posttranslational protein targeting to endoplasmic reticulum membrane; GO:0006807 nitrogen compound metabolic proc…	GO:0005622 intracellular anatomical structure; GO:0005737 cytoplasm; GO:0005783 endoplasmic reticulum; GO:0005789 endoplasmic reticulum membrane; GO:0005886 plasma membrane; GO:0012505 endomembrane system; GO:0016020 membrane; GO:0016021 integral component of membrane; GO:0030176 integral component of endoplasmic reticulum membrane; GO:0031224 intrinsic component of membrane; GO:0031227 intrinsic…		PF00226	DnaJ domain	A	KOG0951	RNA helicase BRR2, DEAD-box superfamily
A0A3B6DDM1	1,4-alpha-glucan branching enzyme OS=Triticum aestivum OX=4565 PE=3 SV=1	--	0.524	0.00055973	Down	92.537	32.6	24	1	47	1.351	1.3	1.568	0.735	0.701	0.776	cytoplasm	K00700	GBE1, glgB; 1,4-alpha-glucan branching enzyme [EC:2.4.1.18]	map00500 Starch and sucrose metabolism; map01100 Metabolic pathways; map01110 Biosynthesis of secondary metabolites	GO:0001678 cellular glucose homeostasis; GO:0005975 carbohydrate metabolic process; GO:0005976 polysaccharide metabolic process; GO:0005982 starch metabolic process; GO:0006073 cellular glucan metabolic process; GO:0008152 metabolic process; GO:0009058 biosynthetic process; GO:0009059 macromolecule biosynthetic process; GO:0009314 response to radiation; GO:0009416 response to light stimulus; GO:0…	GO:0005622 intracellular anatomical structure; GO:0005737 cytoplasm; GO:0009507 chloroplast; GO:0009532 plastid stroma; GO:0009536 plastid; GO:0009570 chloroplast stroma; GO:0043226 organelle; GO:0043227 membrane-bounded organelle; GO:0043229 intracellular organelle; GO:0043231 intracellular membrane-bounded organelle;	GO:0003824 catalytic activity; GO:0003844 1,4-alpha-glucan branching enzyme activity; GO:0016740 transferase activity; GO:0016757 glycosyltransferase activity; GO:0016758 hexosyltransferase activity;	PF02922; PF00128; PF02806	Carbohydrate-binding module 48 (Isoamylase N-terminal domain); Alpha amylase, catalytic domain; Alpha amylase, C-terminal all-beta domain	G	KOG0470	1,4-alpha-glucan branching enzyme/starch branching enzyme II
A0A3B6DDR0	Protein kinase domain-containing protein OS=Triticum aestivum OX=4565 PE=3 SV=1	--	0.753	0.02702	Down	46.762	2.8	1	1	1	1.192	1.076	1.267	0.917	0.772	0.972	cytoplasm	K13430	PBS1; serine/threonine-protein kinase PBS1 [EC:2.7.11.1]	map04626 Plant-pathogen interaction				PF07714	Protein tyrosine and serine/threonine kinase	T	KOG1187	Serine/threonine protein kinase
A0A3B6DDR9	Cysteine proteinase 15A OS=Triticum aestivum OX=4565 PE=3 SV=1	--	1.428	0.0217574	Up	40.235	10.4	3	2	4	0.77	0.928	0.69	1.036	1.222	1.153	mitochondria	K01373	CTSF; cathepsin F [EC:3.4.22.41]	map04626 Plant-pathogen interaction	GO:0006508 proteolysis; GO:0006807 nitrogen compound metabolic process; GO:0006950 response to stress; GO:0006952 defense response; GO:0006970 response to osmotic stress; GO:0008152 metabolic process; GO:0009056 catabolic process; GO:0009057 macromolecule catabolic process; GO:0009605 response to external stimulus; GO:0009607 response to biotic stimulus; GO:0009617 response to bacterium; GO:00096…	GO:0000323 lytic vacuole; GO:0005576 extracellular region; GO:0005615 extracellular space; GO:0005622 intracellular anatomical structure; GO:0005634 nucleus; GO:0005737 cytoplasm; GO:0005764 lysosome; GO:0005773 vacuole; GO:0043226 organelle; GO:0043227 membrane-bounded organelle; GO:0043229 intracellular organelle; GO:0043231 intracellular membrane-bounded organelle;	GO:0003824 catalytic activity; GO:0004175 endopeptidase activity; GO:0004197 cysteine-type endopeptidase activity; GO:0008233 peptidase activity; GO:0008234 cysteine-type peptidase activity; GO:0016787 hydrolase activity; GO:0140096 catalytic activity, acting on a protein;	PF08246; PF00112	Cathepsin propeptide inhibitor domain (I29); Papain family cysteine protease	O	KOG1542	Cysteine proteinase Cathepsin F
A0A3B6DDW5	Peptidylprolyl isomerase OS=Triticum aestivum OX=4565 PE=4 SV=1	--	0.627	4.85193e-05	Down	61.352	33.5	18	1	32	1.288	1.342	1.254	0.826	0.822	0.787	cytoplasm	K09571	FKBP4_5; FK506-binding protein 4/5 [EC:5.2.1.8]					PF00254	FKBP-type peptidyl-prolyl cis-trans isomerase	O	KOG0543	FKBP-type peptidyl-prolyl cis-trans isomerase
A0A3B6DDY4	SAM domain-containing protein OS=Triticum aestivum OX=4565 PE=4 SV=1	--	1.393	0.00253349	Up	28.597	13.6	3	1	6	0.868	0.735	0.827	1.121	1.139	1.126	chloroplast				GO:0006403 RNA localization; GO:0006605 protein targeting; GO:0006810 transport; GO:0006839 mitochondrial transport; GO:0006886 intracellular protein transport; GO:0006996 organelle organization; GO:0007005 mitochondrion organization; GO:0008104 protein localization; GO:0009987 cellular process; GO:0015031 protein transport; GO:0015833 peptide transport; GO:0015931 nucleobase-containing compound …	GO:0005622 intracellular anatomical structure; GO:0005737 cytoplasm; GO:0005739 mitochondrion; GO:0005773 vacuole; GO:0005774 vacuolar membrane; GO:0005886 plasma membrane; GO:0009507 chloroplast; GO:0009526 plastid envelope; GO:0009528 plastid inner membrane; GO:0009536 plastid; GO:0009706 chloroplast inner membrane; GO:0009941 chloroplast envelope; GO:0016020 membrane; GO:0019866 organelle inne…	GO:0005488 binding; GO:0005515 protein binding; GO:0043621 protein self-association;	PF00536	SAM domain (Sterile alpha motif)
A0A3B6DE42	Usp domain-containing protein OS=Triticum aestivum OX=4565 PE=4 SV=1	--	0.714	0.0130239	Down	27.102	24.6	5	1	13	1.381	1.08	1.173	0.877	0.816	0.901	chloroplast							PF00582	Universal stress protein family
A0A3B6DE97	Phytocyanin domain-containing protein OS=Triticum aestivum OX=4565 PE=4 SV=1	--	0.744	0.000124256	Down	13.804	14.4	1	1	1	1.194	1.176	1.188	0.865	0.864	0.917	extracellular							PF02298	Plastocyanin-like domain
A0A3B6DEE3	Pyruvate, phosphate dikinase regulatory protein, chloroplastic OS=Triticum aestivum OX=4565 PE=3 SV=1	--	0.702	0.000461236	Down	48.728	12.2	5	5	5	1.213	1.28	1.172	0.821	0.879	0.873	chloroplast	K20115	RP; [pyruvate, phosphate dikinase]-phosphate phosphotransferase / [pyruvate, phosphate dikinase] kinase [EC:2.7.4.27 2.7.11.32]		GO:0006464 cellular protein modification process; GO:0006468 protein phosphorylation; GO:0006793 phosphorus metabolic process; GO:0006796 phosphate-containing compound metabolic process; GO:0006807 nitrogen compound metabolic process; GO:0008152 metabolic process; GO:0009987 cellular process; GO:0016310 phosphorylation; GO:0019538 protein metabolic process; GO:0036211 protein modification process…	GO:0005622 intracellular anatomical structure; GO:0005737 cytoplasm; GO:0005829 cytosol;	GO:0003824 catalytic activity; GO:0004672 protein kinase activity; GO:0016301 kinase activity; GO:0016740 transferase activity; GO:0016772 transferase activity, transferring phosphorus-containing groups; GO:0016773 phosphotransferase activity, alcohol group as acceptor; GO:0140096 catalytic activity, acting on a protein;
A0A3B6DF73	DDT domain-containing protein OS=Triticum aestivum OX=4565 PE=4 SV=1	--	1.465	0.0189461	Up	73.149	3.3	2	2	2	0.814	0.64	0.892	1.198	1.091	1.149	cytoplasm							PF10537	ATP-utilising chromatin assembly and remodelling N-terminal	B	KOG1245	Chromatin remodeling complex WSTF-ISWI, large subunit (contains heterochromatin localization, PHD and BROMO domains)
A0A3B6DFF7	Methyltransf_11 domain-containing protein OS=Triticum aestivum OX=4565 PE=4 SV=1	--	0.669	0.00323761	Down	30.094	4.5	1	1	1	1.375	1.169	1.213	0.783	0.832	0.9	chloroplast							PF08241	Methyltransferase domain	IR	KOG1269	SAM-dependent methyltransferases
A0A3B6DFG8	Aldo_ket_red domain-containing protein OS=Triticum aestivum OX=4565 PE=3 SV=1	--	0.744	0.00112281	Down	35.897	37.1	11	5	19	1.142	1.274	1.164	0.871	0.891	0.902	cytoplasm	K22374	DMAS1; 3''-deamino-3''-oxonicotianamine reductase [EC:1.1.1.285]	map01100 Metabolic pathways; map01110 Biosynthesis of secondary metabolites				PF00248	Aldo/keto reductase family	R	KOG1577	Aldo/keto reductase family proteins
A0A3B6DFV7	Ribonuclease T(2) OS=Triticum aestivum OX=4565 PE=3 SV=1	--	0.69	0.000696515	Down	25.189	30.4	5	5	7	1.318	1.18	1.255	0.896	0.866	0.829	extracellular	K01166	RNASET2; ribonuclease T2 [EC:4.6.1.19]		GO:0006139 nucleobase-containing compound metabolic process; GO:0006725 cellular aromatic compound metabolic process; GO:0006807 nitrogen compound metabolic process; GO:0006950 response to stress; GO:0007154 cell communication; GO:0008152 metabolic process; GO:0009058 biosynthetic process; GO:0009267 cellular response to starvation; GO:0009605 response to external stimulus; GO:0009611 response to…	GO:0005576 extracellular region; GO:0005618 cell wall; GO:0005886 plasma membrane; GO:0016020 membrane; GO:0030312 external encapsulating structure; GO:0071944 cell periphery;	GO:0003824 catalytic activity; GO:0004518 nuclease activity; GO:0004540 ribonuclease activity; GO:0016787 hydrolase activity; GO:0016788 hydrolase activity, acting on ester bonds; GO:0140098 catalytic activity, acting on RNA;	PF00445	Ribonuclease T2 family	A	KOG1642	Ribonuclease, T2 family
A0A3B6DGH2	PKS_ER domain-containing protein OS=Triticum aestivum OX=4565 PE=4 SV=1	--	0.732	0.000117543	Down	34.737	29	7	7	10	1.152	1.22	1.196	0.849	0.876	0.885	chloroplast	K00224	CEQORH; chloroplastic oxoene reductase [EC:1.3.1.-]	map00592 alpha-Linolenic acid metabolism; map01110 Biosynthesis of secondary metabolites		GO:0005622 intracellular anatomical structure; GO:0005737 cytoplasm; GO:0005773 vacuole; GO:0005886 plasma membrane; GO:0009507 chloroplast; GO:0009526 plastid envelope; GO:0009534 chloroplast thylakoid; GO:0009535 chloroplast thylakoid membrane; GO:0009536 plastid; GO:0009579 thylakoid; GO:0009941 chloroplast envelope; GO:0016020 membrane; GO:0031967 organelle envelope; GO:0031975 envelope; GO:0…		PF08240; PF13602	Alcohol dehydrogenase GroES-like domain; Zinc-binding dehydrogenase	CR	KOG1198	Zinc-binding oxidoreductase
A0A3B6DH12	Sucrose synthase OS=Triticum aestivum OX=4565 PE=3 SV=1	--	0.749	0.000486922	Down	98.819	16.2	12	1	13	1.214	1.169	1.162	0.843	0.904	0.909	cytoplasm	K00695	SUS; sucrose synthase [EC:2.4.1.13]	map00500 Starch and sucrose metabolism; map01100 Metabolic pathways; map01110 Biosynthesis of secondary metabolites			GO:0003824 catalytic activity; GO:0008194 UDP-glycosyltransferase activity; GO:0016157 sucrose synthase activity; GO:0016740 transferase activity; GO:0016757 glycosyltransferase activity; GO:0016758 hexosyltransferase activity; GO:0035251 UDP-glucosyltransferase activity; GO:0046527 glucosyltransferase activity;			M	KOG0853	Glycosyltransferase
A0A3B6DHP9	AIG1-type G domain-containing protein OS=Triticum aestivum OX=4565 PE=4 SV=1	--	0.719	0.000119955	Down	35.945	2.2	1	1	1	1.251	1.163	1.209	0.858	0.879	0.868	cytoplasm							PF04548	AIG1 family
A0A3B6DI89	AAI domain-containing protein OS=Triticum aestivum OX=4565 PE=4 SV=1	--	0.731	0.000856746	Down	15.068	6.2	1	1	1	1.273	1.189	1.129	0.874	0.877	0.875	Golgi apparatus							PF14547	Hydrophobic seed protein
A0A3B6DJ27	Myosin-11-like OS=Triticum aestivum OX=4565 PE=4 SV=1	--	0.698	0.000424178	Down	198.7	34.6	55	9	92	1.272	1.195	1.227	0.844	0.828	0.908	nucleus	K20283	GOLGA4; golgin subfamily A member 4
A0A3B6DLU5	RNA-binding protein 19 OS=Triticum aestivum OX=4565 PE=4 SV=1	--	0.695	0.0041333	Down	72.927	3.7	2	2	2	1.117	1.204	1.368	0.835	0.848	0.88	nucleus	K14787	MRD1, RBM19; multiple RNA-binding domain-containing protein 1		GO:0000028 ribosomal small subunit assembly; GO:0000447 endonucleolytic cleavage in ITS1 to separate SSU-rRNA from 5.8S rRNA and LSU-rRNA from tricistronic rRNA transcript (SSU-rRNA, 5.8S rRNA, LSU-rRNA); GO:0000460 maturation of 5.8S rRNA; GO:0000462 maturation of SSU-rRNA from tricistronic rRNA transcript (SSU-rRNA, 5.8S rRNA, LSU-rRNA); GO:0000466 maturation of 5.8S rRNA from tricistronic rRNA…	GO:0005622 intracellular anatomical structure; GO:0005634 nucleus; GO:0005730 nucleolus; GO:0030684 preribosome; GO:0030686 90S preribosome; GO:0031974 membrane-enclosed lumen; GO:0031981 nuclear lumen; GO:0032991 protein-containing complex; GO:0043226 organelle; GO:0043227 membrane-bounded organelle; GO:0043228 non-membrane-bounded organelle; GO:0043229 intracellular organelle; GO:0043231 intrac…	GO:0003676 nucleic acid binding; GO:0003723 RNA binding; GO:0005488 binding; GO:0019843 rRNA binding; GO:0042134 rRNA primary transcript binding; GO:0097159 organic cyclic compound binding; GO:1901363 heterocyclic compound binding;	PF00076	RNA recognition motif. (a.k.a. RRM, RBD, or RNP domain)	R	KOG0110	RNA-binding protein (RRM superfamily)
A0A3B6DLV7	Potassium transporter 15 OS=Triticum aestivum OX=4565 PE=3 SV=1	--	0.656	3.76956e-05	Down	85.534	1.7	1	1	1	1.246	1.266	1.285	0.839	0.8	0.853	plasma membrane				GO:0006810 transport; GO:0006811 ion transport; GO:0006812 cation transport; GO:0006813 potassium ion transport; GO:0009987 cellular process; GO:0030001 metal ion transport; GO:0034220 ion transmembrane transport; GO:0051179 localization; GO:0051234 establishment of localization; GO:0055085 transmembrane transport; GO:0071805 potassium ion transmembrane transport; GO:0098655 cation transmembrane …	GO:0000325 plant-type vacuole; GO:0005622 intracellular anatomical structure; GO:0005737 cytoplasm; GO:0005773 vacuole; GO:0005774 vacuolar membrane; GO:0005886 plasma membrane; GO:0016020 membrane; GO:0031090 organelle membrane; GO:0043226 organelle; GO:0043227 membrane-bounded organelle; GO:0043229 intracellular organelle; GO:0043231 intracellular membrane-bounded organelle; GO:0071944 cell per…	GO:0003824 catalytic activity; GO:0004016 adenylate cyclase activity; GO:0005215 transporter activity; GO:0008324 cation transmembrane transporter activity; GO:0009975 cyclase activity; GO:0015075 ion transmembrane transporter activity; GO:0015079 potassium ion transmembrane transporter activity; GO:0015318 inorganic molecular entity transmembrane transporter activity; GO:0016829 lyase activity; …
A0A3B6DM86	C2H2-type domain-containing protein OS=Triticum aestivum OX=4565 PE=4 SV=1	--	0.703	0.000449726	Down	25.826	20.9	5	5	14	1.27	1.233	1.196	0.87	0.907	0.822	extracellular							PF14861	Plant antimicrobial peptide
A0A3B6DPM3	Glycosyltransferases OS=Triticum aestivum OX=4565 PE=3 SV=1	--	0.754	1.33572e-05	Down	46.076	11.7	4	4	5	1.161	1.15	1.177	0.884	0.862	0.885	cytoplasm	K20871	IRX14; putative beta-1,4-xylosyltransferase IRX14 [EC:2.4.2.-]		GO:0000003 reproduction; GO:0000271 polysaccharide biosynthetic process; GO:0003002 regionalization; GO:0003006 developmental process involved in reproduction; GO:0005975 carbohydrate metabolic process; GO:0005976 polysaccharide metabolic process; GO:0007275 multicellular organism development; GO:0007389 pattern specification process; GO:0008152 metabolic process; GO:0009058 biosynthetic process;…	GO:0000139 Golgi membrane; GO:0005622 intracellular anatomical structure; GO:0005737 cytoplasm; GO:0005768 endosome; GO:0005794 Golgi apparatus; GO:0005802 trans-Golgi network; GO:0012505 endomembrane system; GO:0016020 membrane; GO:0031090 organelle membrane; GO:0031410 cytoplasmic vesicle; GO:0031982 vesicle; GO:0031984 organelle subcompartment; GO:0043226 organelle; GO:0043227 membrane-bounded…	GO:0003824 catalytic activity; GO:0008194 UDP-glycosyltransferase activity; GO:0016740 transferase activity; GO:0016757 glycosyltransferase activity; GO:0016763 pentosyltransferase activity; GO:0042285 xylosyltransferase activity; GO:0047517 1,4-beta-D-xylan synthase activity;			O	KOG1476	Beta-1,3-glucuronyltransferase B3GAT1/SQV-8
A0A3B6DR18	Cell wall invertase OS=Triticum aestivum OX=4565 PE=3 SV=1	--	1.394	0.000280797	Up	65.363	8	4	4	4	0.827	0.77	0.842	1.141	1.137	1.121	chloroplast	K01193	INV, sacA; beta-fructofuranosidase [EC:3.2.1.26]	map00052 Galactose metabolism; map00500 Starch and sucrose metabolism; map01100 Metabolic pathways; map01110 Biosynthesis of secondary metabolites				PF00251; PF08244	Glycosyl hydrolases family 32 N-terminal domain; Glycosyl hydrolases family 32 C terminal	G	KOG0228	Beta-fructofuranosidase (invertase)
A0A3B6E9P7	Transmembrane protein OS=Triticum aestivum OX=4565 PE=3 SV=1	--	0.516	8.93345e-05	Down	64.344	24.2	13	2	23	1.392	1.496	1.364	0.728	0.772	0.695	endoplasmic reticulum									S	KOG4467	Uncharacterized conserved protein
A0A3B6E9S7	Myb_DNA-bind_3 domain-containing protein OS=Triticum aestivum OX=4565 PE=3 SV=1	--	0.589	5.34875e-05	Down	55.741	11.5	6	2	6	1.316	1.338	1.347	0.816	0.743	0.798	nucleus	K18045	SIW14, OCA3; tyrosine-protein phosphatase SIW14 [EC:3.1.3.48]
A0A3B6E9V2	Protein kinase domain-containing protein OS=Triticum aestivum OX=4565 PE=3 SV=1	--	0.529	0.000196691	Down	46.812	2.2	1	1	1	1.359	1.479	1.368	0.795	0.691	0.737	chloroplast					GO:0005886 plasma membrane; GO:0016020 membrane; GO:0071944 cell periphery;		PF07714	Protein tyrosine and serine/threonine kinase	T	KOG1187	Serine/threonine protein kinase
A0A3B6EAS3	BOWMAN_BIRK domain-containing protein OS=Triticum aestivum OX=4565 PE=3 SV=1	--	1.429	0.000193037	Up	18.788	46.3	8	3	30	0.823	0.806	0.766	1.172	1.144	1.106	extracellular							PF00228	Bowman-Birk serine protease inhibitor family
A0A3B6EBL9	Aspergillus nuclease S(1) OS=Triticum aestivum OX=4565 PE=3 SV=1	--	0.531	3.11266e-05	Down	32.197	3	1	1	1	1.375	1.38	1.442	0.781	0.715	0.734	extracellular	K05986	NUCS; nuclease S1 [EC:3.1.30.1]		GO:0006139 nucleobase-containing compound metabolic process; GO:0006259 DNA metabolic process; GO:0006308 DNA catabolic process; GO:0006725 cellular aromatic compound metabolic process; GO:0006807 nitrogen compound metabolic process; GO:0008152 metabolic process; GO:0009056 catabolic process; GO:0009057 macromolecule catabolic process; GO:0009987 cellular process; GO:0019439 aromatic compound cat…		GO:0003824 catalytic activity; GO:0004518 nuclease activity; GO:0004519 endonuclease activity; GO:0016787 hydrolase activity; GO:0016788 hydrolase activity, acting on ester bonds;	PF02265	S1/P1 Nuclease
A0A3B6ECF3	AAI domain-containing protein OS=Triticum aestivum OX=4565 PE=3 SV=1	--	0.364	7.46169e-05	Down	16.796	26.6	3	1	36	1.577	1.8	1.509	0.56	0.602	0.616	extracellular						GO:0005488 binding; GO:0019863 IgE binding; GO:0019865 immunoglobulin binding; GO:0044877 protein-containing complex binding;	PF00234	Protease inhibitor/seed storage/LTP family
A0A3B6ECJ1	Heme-binding protein 2 OS=Triticum aestivum OX=4565 PE=3 SV=1	--	0.743	0.000231776	Down	23.187	49.3	8	3	16	1.16	1.207	1.188	0.886	0.846	0.908	endoplasmic reticulum
A0A3B6ED16	Sphingosine-1-phosphate lyase OS=Triticum aestivum OX=4565 PE=3 SV=1	--	0.614	9.11503e-05	Down	57.479	15.6	7	2	9	1.36	1.292	1.273	0.825	0.817	0.766	plasma membrane	K01634	SGPL1, DPL1; sphinganine-1-phosphate aldolase [EC:4.1.2.27]	map00600 Sphingolipid metabolism; map01100 Metabolic pathways	GO:0006629 lipid metabolic process; GO:0006643 membrane lipid metabolic process; GO:0006665 sphingolipid metabolic process; GO:0006807 nitrogen compound metabolic process; GO:0008152 metabolic process; GO:0009056 catabolic process; GO:0009987 cellular process; GO:0016042 lipid catabolic process; GO:0030149 sphingolipid catabolic process; GO:0044237 cellular metabolic process; GO:0044238 primary m…	GO:0005622 intracellular anatomical structure; GO:0005737 cytoplasm; GO:0005783 endoplasmic reticulum; GO:0012505 endomembrane system; GO:0016020 membrane; GO:0043226 organelle; GO:0043227 membrane-bounded organelle; GO:0043229 intracellular organelle; GO:0043231 intracellular membrane-bounded organelle;		PF00282	Pyridoxal-dependent decarboxylase conserved domain	E	KOG1383	Glutamate decarboxylase/sphingosine phosphate lyase
A0A3B6ED22	O-methyltransferase ZRP4 OS=Triticum aestivum OX=4565 PE=3 SV=1	--	0.67	0.00634766	Down	39.385	8.7	2	1	2	1.207	1.183	1.369	0.936	0.827	0.757	cytoplasm				GO:0006725 cellular aromatic compound metabolic process; GO:0006807 nitrogen compound metabolic process; GO:0008152 metabolic process; GO:0009058 biosynthetic process; GO:0009812 flavonoid metabolic process; GO:0009820 alkaloid metabolic process; GO:0009821 alkaloid biosynthetic process; GO:0009987 cellular process; GO:0019438 aromatic compound biosynthetic process; GO:0032259 methylation; GO:003…	GO:0005622 intracellular anatomical structure; GO:0005737 cytoplasm;	GO:0003824 catalytic activity; GO:0005488 binding; GO:0005515 protein binding; GO:0008168 methyltransferase activity; GO:0008171 O-methyltransferase activity; GO:0008757 S-adenosylmethionine-dependent methyltransferase activity; GO:0016740 transferase activity; GO:0016741 transferase activity, transferring one-carbon groups; GO:0030761 8-hydroxyquercitin 8-O-methyltransferase activity; GO:0030766…	PF08100; PF00891	Dimerisation domain; O-methyltransferase domain	R	KOG3178	Hydroxyindole-O-methyltransferase and related SAM-dependent methyltransferases
A0A3B6ED65	Myb_DNA-bind_4 domain-containing protein OS=Triticum aestivum OX=4565 PE=4 SV=1	--	1.53	0.00018845	Up	57.989	11	4	2	8	0.804	0.745	0.728	1.153	1.143	1.188	nucleus							PF13837	Myb/SANT-like DNA-binding domain
A0A3B6EDK9	PB1 domain-containing protein OS=Triticum aestivum OX=4565 PE=4 SV=1	--	0.662	0.000248593	Down	75.294	13.1	6	1	8	1.268	1.223	1.29	0.882	0.823	0.798	nucleus							PF00564	PB1 domain
A0A3B6EDL5	Cytochrome P450 71A1 OS=Triticum aestivum OX=4565 PE=3 SV=1	--	0.731	1.56971e-06	Down	58.453	6	3	3	3	1.208	1.193	1.191	0.878	0.882	0.866	chloroplast							PF00067	Cytochrome P450	Q	KOG0156	Cytochrome P450 CYP2 subfamily
A0A3B6EDY7	Glutamine--tRNA ligase OS=Triticum aestivum OX=4565 PE=3 SV=1	--	0.7	5.49638e-05	Down	90.094	33.6	21	2	49	1.243	1.171	1.215	0.854	0.831	0.855	cytoplasm	K01886	QARS, glnS; glutaminyl-tRNA synthetase [EC:6.1.1.18]	map00970 Aminoacyl-tRNA biosynthesis; map01100 Metabolic pathways				PF00749; PF03950	tRNA synthetases class I (E and Q), catalytic domain; tRNA synthetases class I (E and Q), anti-codon binding domain	J	KOG1148	Glutaminyl-tRNA synthetase
A0A3B6EE17	SGNH_hydro domain-containing protein OS=Triticum aestivum OX=4565 PE=4 SV=1	--	0.705	0.00146288	Down	26.288	12.6	3	1	7	1.184	1.19	1.288	0.897	0.8	0.883	cytoplasm	K23978	IAH1; isoamyl acetate esterase [EC:3.1.1.112]					PF13472	GDSL-like Lipase/Acylhydrolase family	I	KOG3035	Isoamyl acetate-hydrolyzing esterase
A0A3B6EEW4	Importin N-terminal domain-containing protein OS=Triticum aestivum OX=4565 PE=3 SV=1	--	0.729	0.00111135	Down	100.82	8.2	7	1	9	1.248	1.114	1.233	0.892	0.861	0.869	nucleus	K18460	XPO7, EXP7; exportin-7	map03013 Nucleocytoplasmic transport	GO:0006611 protein export from nucleus; GO:0006810 transport; GO:0006886 intracellular protein transport; GO:0006913 nucleocytoplasmic transport; GO:0008104 protein localization; GO:0015031 protein transport; GO:0015833 peptide transport; GO:0033036 macromolecule localization; GO:0034613 cellular protein localization; GO:0042886 amide transport; GO:0045184 establishment of protein localization; G…	GO:0005622 intracellular anatomical structure; GO:0005634 nucleus; GO:0005635 nuclear envelope; GO:0005643 nuclear pore; GO:0005737 cytoplasm; GO:0012505 endomembrane system; GO:0031967 organelle envelope; GO:0031975 envelope; GO:0032991 protein-containing complex; GO:0043226 organelle; GO:0043227 membrane-bounded organelle; GO:0043229 intracellular organelle; GO:0043231 intracellular membrane-bo…	GO:0005049 nuclear export signal receptor activity; GO:0005488 binding; GO:0005515 protein binding; GO:0019899 enzyme binding; GO:0031267 small GTPase binding; GO:0051020 GTPase binding; GO:0140104 molecular carrier activity; GO:0140142 nucleocytoplasmic carrier activity;			YU	KOG1410	Nuclear transport receptor RanBP16 (importin beta superfamily)
A0A3B6EFS9	Integrase catalytic domain-containing protein OS=Triticum aestivum OX=4565 PE=4 SV=1	--	2.295	0.0137965	Up	10.629	7.7	1	1	1	0.756	0.53	0.4	1.08	1.458	1.331	cytoplasm									R	KOG0017	FOG: Transposon-encoded proteins with TYA, reverse transcriptase, integrase domains in various combinations
A0A3B6EFY8	HEAT repeat-containing protein OS=Triticum aestivum OX=4565 PE=4 SV=1	--	0.738	0.0020111	Down	65.148	3.9	2	2	2	1.291	1.134	1.147	0.87	0.875	0.892	plasma membrane									T	KOG0211	Protein phosphatase 2A regulatory subunit A and related proteins
A0A3B6EG72	Carbonic anhydrase OS=Triticum aestivum OX=4565 PE=3 SV=1	--	0.608	1.40041e-05	Down	23.839	32.7	5	4	14	1.337	1.269	1.301	0.78	0.811	0.783	chloroplast	K01673	cynT, can; carbonic anhydrase [EC:4.2.1.1]	map00910 Nitrogen metabolism; map01100 Metabolic pathways	GO:0010033 response to organic substance; GO:0010037 response to carbon dioxide; GO:0010119 regulation of stomatal movement; GO:0042221 response to chemical; GO:0048519 negative regulation of biological process; GO:0048580 regulation of post-embryonic development; GO:0048581 negative regulation of post-embryonic development; GO:0050789 regulation of biological process; GO:0050793 regulation of de…	GO:0005622 intracellular anatomical structure; GO:0005737 cytoplasm; GO:0005829 cytosol; GO:0005886 plasma membrane; GO:0009507 chloroplast; GO:0009526 plastid envelope; GO:0009532 plastid stroma; GO:0009536 plastid; GO:0009570 chloroplast stroma; GO:0009941 chloroplast envelope; GO:0016020 membrane; GO:0031967 organelle envelope; GO:0031975 envelope; GO:0043226 organelle; GO:0043227 membrane-bou…	GO:0003824 catalytic activity; GO:0004089 carbonate dehydratase activity; GO:0016829 lyase activity; GO:0016835 carbon-oxygen lyase activity; GO:0016836 hydro-lyase activity;	PF00484	Carbonic anhydrase	P	KOG1578	Predicted carbonic anhydrase involved in protection against oxidative damage
A0A3B6EGL9	Aspartic proteinase oryzasin-1 OS=Triticum aestivum OX=4565 PE=3 SV=1	--	0.58	1.19862e-05	Down	53.092	41.8	16	4	47	1.292	1.367	1.377	0.78	0.785	0.774	vacuolar membrane	K08245	E3.4.23.40; phytepsin [EC:3.4.23.40]		GO:0006508 proteolysis; GO:0006807 nitrogen compound metabolic process; GO:0006950 response to stress; GO:0006970 response to osmotic stress; GO:0008152 metabolic process; GO:0009056 catabolic process; GO:0009057 macromolecule catabolic process; GO:0009628 response to abiotic stimulus; GO:0009651 response to salt stress; GO:0009719 response to endogenous stimulus; GO:0009725 response to hormone; …	GO:0005622 intracellular anatomical structure; GO:0005737 cytoplasm; GO:0005773 vacuole; GO:0005829 cytosol; GO:0005911 cell-cell junction; GO:0009506 plasmodesma; GO:0030054 cell junction; GO:0043226 organelle; GO:0043227 membrane-bounded organelle; GO:0043229 intracellular organelle; GO:0043231 intracellular membrane-bounded organelle; GO:0055044 symplast;	GO:0003824 catalytic activity; GO:0004175 endopeptidase activity; GO:0004190 aspartic-type endopeptidase activity; GO:0008233 peptidase activity; GO:0016787 hydrolase activity; GO:0070001 aspartic-type peptidase activity; GO:0140096 catalytic activity, acting on a protein;	PF05184	Saposin-like type B, region 1	O	KOG1339	Aspartyl protease
A0A3B6EGX1	DJ-1_PfpI domain-containing protein OS=Triticum aestivum OX=4565 PE=4 SV=1	--	1.301	0.0371868	Up	41.284	11.1	3	3	3	0.97	0.722	0.852	1.088	1.074	1.147	cytoplasm	K03152	thiJ; protein deglycase [EC:3.5.1.124]					PF01965	DJ-1/PfpI family	RV	KOG2764	Putative transcriptional regulator DJ-1
A0A3B6EI57	Vacuolar protein sorting-associated protein Ist1 OS=Triticum aestivum OX=4565 PE=3 SV=1	--	0.358	4.29874e-06	Down	121.89	1.2	1	1	1	1.662	1.575	1.676	0.562	0.607	0.592	nucleus									Z	KOG2027	Spindle pole body protein
A0A3B6EII2	Calcyclin-binding protein OS=Triticum aestivum OX=4565 PE=4 SV=1	--	0.724	0.00144664	Down	24.421	19.6	5	1	11	1.207	1.197	1.204	0.866	0.811	0.936	chloroplast	K04507	CACYBP, SIP; calcyclin binding protein					PF09032; PF04969	Siah interacting protein, N terminal ; CS domain	T	KOG3260	Calcyclin-binding protein CacyBP
A0A3B6EIR8	PPR_long domain-containing protein OS=Triticum aestivum OX=4565 PE=3 SV=1	--	1.397	4.51203e-05	Up	68.774	21.7	12	1	19	0.8	0.796	0.828	1.111	1.119	1.157	chloroplast									R	KOG4197	FOG: PPR repeat
A0A3B6EIT7	NAB domain-containing protein OS=Triticum aestivum OX=4565 PE=4 SV=1	--	0.589	9.16043e-06	Down	150.57	13.2	13	3	20	1.314	1.315	1.368	0.788	0.766	0.801	nucleus				GO:0001101 response to acid chemical; GO:0006950 response to stress; GO:0006970 response to osmotic stress; GO:0009628 response to abiotic stimulus; GO:0009719 response to endogenous stimulus; GO:0009725 response to hormone; GO:0009737 response to abscisic acid; GO:0009787 regulation of abscisic acid-activated signaling pathway; GO:0009789 positive regulation of abscisic acid-activated signaling …	GO:0005622 intracellular anatomical structure; GO:0005737 cytoplasm; GO:0005773 vacuole; GO:0005774 vacuolar membrane; GO:0005856 cytoskeleton; GO:0005886 plasma membrane; GO:0009507 chloroplast; GO:0009536 plastid; GO:0016020 membrane; GO:0031090 organelle membrane; GO:0043226 organelle; GO:0043227 membrane-bounded organelle; GO:0043228 non-membrane-bounded organelle; GO:0043229 intracellular or…
A0A3B6EJU6	DNA-(apurinic or apyrimidinic site) endonuclease OS=Triticum aestivum OX=4565 PE=3 SV=1	--	0.71	0.0115336	Down	30.838	10	2	2	3	1.048	1.272	1.273	0.806	0.822	0.922	chloroplast	K01142	E3.1.11.2, xthA; exodeoxyribonuclease III [EC:3.1.11.2]	map03410 Base excision repair				PF03372	Endonuclease/Exonuclease/phosphatase family	L	KOG1294	Apurinic/apyrimidinic endonuclease and related enzymes
A0A3B6EK52	Clu domain-containing protein OS=Triticum aestivum OX=4565 PE=4 SV=1	--	0.753	0.0080598	Down	212.47	0.6	1	1	1	1.144	1.218	1.173	0.878	0.806	0.977	cytoplasm	K03255	TIF31, CLU1; protein TIF31							R	KOG1839	Uncharacterized protein CLU1/cluA/TIF31 involved in mitochondrial morphology/distribution, also found associated with eIF-3
A0A3B6EL57	Uncharacterized protein OS=Triticum aestivum OX=4565 PE=4 SV=1	--	1.373	0.00574223	Up	66.605	3.2	2	2	2	0.805	0.823	0.824	1.175	0.997	1.195	nucleus	K16912	LAS1; ribosomal biogenesis protein LAS1							R	KOG2425	Nuclear protein involved in cell morphogenesis and cell surface growth
A0A3B6ELT9	VAMP-like protein YKT61 OS=Triticum aestivum OX=4565 PE=3 SV=1	--	1.37	0.0340822	Up	17.944	16.7	2	2	3	0.908	0.726	0.797	1.085	1.267	0.979	mitochondria	K08516	YKT6; synaptobrevin homolog YKT6	map04130 SNARE interactions in vesicular transport				PF13774	Regulated-SNARE-like domain	U	KOG0861	SNARE protein YKT6, synaptobrevin/VAMP syperfamily
A0A3B6EM13	Triosephosphate isomerase OS=Triticum aestivum OX=4565 PE=3 SV=1	--	0.608	0.000218174	Down	27.298	41	8	6	21	1.232	1.334	1.335	0.786	0.832	0.754	cytoplasm	K01803	TPI, tpiA; triosephosphate isomerase (TIM) [EC:5.3.1.1]	map00010 Glycolysis / Gluconeogenesis; map00051 Fructose and mannose metabolism; map00562 Inositol phosphate metabolism; map00710 Carbon fixation in photosynthetic organisms; map01100 Metabolic pathways; map01110 Biosynthesis of secondary metabolites; map01200 Carbon metabolism; map01230 Biosynthesis of amino acids	GO:0005975 carbohydrate metabolic process; GO:0005996 monosaccharide metabolic process; GO:0006006 glucose metabolic process; GO:0006066 alcohol metabolic process; GO:0006071 glycerol metabolic process; GO:0006081 cellular aldehyde metabolic process; GO:0006082 organic acid metabolic process; GO:0006090 pyruvate metabolic process; GO:0006091 generation of precursor metabolites and energy; GO:0006…	GO:0005576 extracellular region; GO:0005618 cell wall; GO:0005622 intracellular anatomical structure; GO:0005737 cytoplasm; GO:0005739 mitochondrion; GO:0005773 vacuole; GO:0005774 vacuolar membrane; GO:0005829 cytosol; GO:0005886 plasma membrane; GO:0005911 cell-cell junction; GO:0009506 plasmodesma; GO:0009507 chloroplast; GO:0009532 plastid stroma; GO:0009536 plastid; GO:0009570 chloroplast st…	GO:0003824 catalytic activity; GO:0004807 triose-phosphate isomerase activity; GO:0005488 binding; GO:0005507 copper ion binding; GO:0016853 isomerase activity; GO:0016860 intramolecular oxidoreductase activity; GO:0016861 intramolecular oxidoreductase activity, interconverting aldoses and ketoses; GO:0043167 ion binding; GO:0043169 cation binding; GO:0046872 metal ion binding; GO:0046914 transit…	PF00121	Triosephosphate isomerase	G	KOG1643	Triosephosphate isomerase
A0A3B6EMM0	GHMP_kinases_N domain-containing protein OS=Triticum aestivum OX=4565 PE=4 SV=1	--	1.353	0.00124279	Up	27.799	5.5	1	1	1	0.871	0.811	0.795	1.075	1.107	1.17	nucleus
A0A3B6EN15	RRM domain-containing protein OS=Triticum aestivum OX=4565 PE=4 SV=1	--	1.351	8.96659e-05	Up	16.932	42.2	6	3	10	0.818	0.845	0.809	1.116	1.138	1.086	chloroplast	K13195	CIRBP; cold-inducible RNA-binding protein		GO:0000959 mitochondrial RNA metabolic process; GO:0001101 response to acid chemical; GO:0006139 nucleobase-containing compound metabolic process; GO:0006355 regulation of transcription, DNA-templated; GO:0006725 cellular aromatic compound metabolic process; GO:0006807 nitrogen compound metabolic process; GO:0006950 response to stress; GO:0006970 response to osmotic stress; GO:0007275 multicellul…	GO:0005622 intracellular anatomical structure; GO:0005737 cytoplasm; GO:0005739 mitochondrion; GO:0043226 organelle; GO:0043227 membrane-bounded organelle; GO:0043229 intracellular organelle; GO:0043231 intracellular membrane-bounded organelle;	GO:0000166 nucleotide binding; GO:0003676 nucleic acid binding; GO:0003677 DNA binding; GO:0003690 double-stranded DNA binding; GO:0003697 single-stranded DNA binding; GO:0003723 RNA binding; GO:0005488 binding; GO:0005507 copper ion binding; GO:0005524 ATP binding; GO:0017076 purine nucleotide binding; GO:0030554 adenyl nucleotide binding; GO:0032553 ribonucleotide binding; GO:0032555 purine rib…	PF00076	RNA recognition motif. (a.k.a. RRM, RBD, or RNP domain)	R	KOG0118	FOG: RRM domain
A0A3B6EN66	UDP-arabinopyranose mutase OS=Triticum aestivum OX=4565 PE=3 SV=1	--	1.371	0.00103616	Up	40.837	30.4	10	1	30	0.812	0.873	0.771	1.137	1.128	1.103	cytoplasm	K13379	RGP, UTM; reversibly glycosylated polypeptide / UDP-arabinopyranose mutase [EC:2.4.1.- 5.4.99.30]	map00520 Amino sugar and nucleotide sugar metabolism; map01100 Metabolic pathways; map01250 Biosynthesis of nucleotide sugars	GO:0006464 cellular protein modification process; GO:0006486 protein glycosylation; GO:0006807 nitrogen compound metabolic process; GO:0008152 metabolic process; GO:0009058 biosynthetic process; GO:0009059 macromolecule biosynthetic process; GO:0009100 glycoprotein metabolic process; GO:0009101 glycoprotein biosynthetic process; GO:0009987 cellular process; GO:0019538 protein metabolic process; G…
A0A3B6EN98	Aspartate aminotransferase OS=Triticum aestivum OX=4565 PE=3 SV=1	--	0.622	0.000256142	Down	42.067	41.1	12	1	48	1.316	1.281	1.299	0.748	0.838	0.839	cytoplasm	K14454	GOT1; aspartate aminotransferase, cytoplasmic [EC:2.6.1.1]	map00220 Arginine biosynthesis; map00250 Alanine, aspartate and glutamate metabolism; map00270 Cysteine and methionine metabolism; map00330 Arginine and proline metabolism; map00350 Tyrosine metabolism; map00360 Phenylalanine metabolism; map00400 Phenylalanine, tyrosine and tryptophan biosynthesis; map00710 Carbon fixation in photosynthetic organisms; map00950 Isoquinoline alkaloid biosynthesis; …	GO:0006082 organic acid metabolic process; GO:0006091 generation of precursor metabolites and energy; GO:0006099 tricarboxylic acid cycle; GO:0006101 citrate metabolic process; GO:0006103 2-oxoglutarate metabolic process; GO:0006520 cellular amino acid metabolic process; GO:0006522 alanine metabolic process; GO:0006531 aspartate metabolic process; GO:0006536 glutamate metabolic process; GO:000680…	GO:0005618 cell wall; GO:0005622 intracellular anatomical structure; GO:0005737 cytoplasm; GO:0005773 vacuole; GO:0005774 vacuolar membrane; GO:0005777 peroxisome; GO:0005829 cytosol; GO:0005886 plasma membrane; GO:0005911 cell-cell junction; GO:0009506 plasmodesma; GO:0009536 plastid; GO:0016020 membrane; GO:0030054 cell junction; GO:0030312 external encapsulating structure; GO:0031090 organelle…	GO:0003824 catalytic activity; GO:0004069 L-aspartate:2-oxoglutarate aminotransferase activity; GO:0005488 binding; GO:0005507 copper ion binding; GO:0008483 transaminase activity; GO:0016740 transferase activity; GO:0016769 transferase activity, transferring nitrogenous groups; GO:0043167 ion binding; GO:0043169 cation binding; GO:0046872 metal ion binding; GO:0046914 transition metal ion bindin…	PF00155	Aminotransferase class I and II	E	KOG1411	Aspartate aminotransferase/Glutamic oxaloacetic transaminase AAT1/GOT2
A0A3B6ENL1	C2 domain-containing protein OS=Triticum aestivum OX=4565 PE=4 SV=1	--	0.747	0.00884187	Down	39.995	21.5	7	1	13	1.162	1.117	1.287	0.837	0.861	0.967	nucleus							PF00168	C2 domain
A0A3B6ENM0	Chitin-binding type-1 domain-containing protein OS=Triticum aestivum OX=4565 PE=4 SV=1	--	1.581	0.000192536	Up	16.811	9	1	1	1	0.734	0.744	0.749	1.111	1.249	1.16	extracellular	K20547	CHIB; basic endochitinase B [EC:3.2.1.14]	map00520 Amino sugar and nucleotide sugar metabolism; map01100 Metabolic pathways; map04016 MAPK signaling pathway - plant				PF00187	Chitin recognition protein
A0A3B6ENY9	Defensin-like protein OS=Triticum aestivum OX=4565 PE=4 SV=1	--	0.512	0.000381659	Down	11.92	7.5	1	1	1	1.359	1.335	1.572	0.774	0.7	0.712	chloroplast							PF00304	Gamma-thionin family
A0A3B6EP97	Patellin-3-like OS=Triticum aestivum OX=4565 PE=3 SV=1	--	0.678	0.00199534	Down	62.708	41.7	15	3	24	1.281	1.308	1.132	0.855	0.874	0.792	nucleus				GO:0000003 reproduction; GO:0000902 cell morphogenesis; GO:0000904 cell morphogenesis involved in differentiation; GO:0003006 developmental process involved in reproduction; GO:0009653 anatomical structure morphogenesis; GO:0009826 unidimensional cell growth; GO:0009856 pollination; GO:0009860 pollen tube growth; GO:0009932 cell tip growth; GO:0009987 cellular process; GO:0016043 cellular compone…	GO:0005576 extracellular region; GO:0005622 intracellular anatomical structure; GO:0005737 cytoplasm; GO:0005773 vacuole; GO:0005794 Golgi apparatus; GO:0005886 plasma membrane; GO:0005911 cell-cell junction; GO:0009506 plasmodesma; GO:0009507 chloroplast; GO:0009536 plastid; GO:0012505 endomembrane system; GO:0016020 membrane; GO:0030054 cell junction; GO:0043226 organelle; GO:0043227 membrane-b…	GO:0002020 protease binding; GO:0005488 binding; GO:0005515 protein binding; GO:0019899 enzyme binding;	PF03765; PF00650	CRAL/TRIO, N-terminal domain; CRAL/TRIO domain	I	KOG1471	Phosphatidylinositol transfer protein SEC14 and related proteins
A0A3B6EPC1	DIMBOA UDP-glucosyltransferase BX8 OS=Triticum aestivum OX=4565 PE=4 SV=1	--	0.679	0.00715201	Down	44.621	4.5	1	1	1	1.266	1.08	1.385	0.822	0.834	0.878	chloroplast	K13227	BX8_9; UDP-glucosyltransferase BX8/BX9 [EC:2.4.1.202]	map00402 Benzoxazinoid biosynthesis; map01110 Biosynthesis of secondary metabolites	GO:0000003 reproduction; GO:0001101 response to acid chemical; GO:0002239 response to oomycetes; GO:0003006 developmental process involved in reproduction; GO:0006725 cellular aromatic compound metabolic process; GO:0006807 nitrogen compound metabolic process; GO:0006950 response to stress; GO:0006952 defense response; GO:0007154 cell communication; GO:0007165 signal transduction; GO:0007275 mult…	GO:0005622 intracellular anatomical structure; GO:0005737 cytoplasm; GO:0005829 cytosol; GO:0043226 organelle; GO:0043227 membrane-bounded organelle; GO:0043229 intracellular organelle; GO:0043231 intracellular membrane-bounded organelle;	GO:0003824 catalytic activity; GO:0008194 UDP-glycosyltransferase activity; GO:0016740 transferase activity; GO:0016757 glycosyltransferase activity; GO:0016758 hexosyltransferase activity; GO:0035251 UDP-glucosyltransferase activity; GO:0046527 glucosyltransferase activity; GO:0047807 cytokinin 7-beta-glucosyltransferase activity; GO:0050139 nicotinate-N-glucosyltransferase activity; GO:0052640 …			GC	KOG1192	UDP-glucuronosyl and UDP-glucosyl transferase
A0A3B6EPJ8	Calcium uniporter protein OS=Triticum aestivum OX=4565 PE=3 SV=1	--	0.733	0.00243406	Down	26.461	8.8	1	1	1	1.122	1.278	1.188	0.919	0.842	0.868	mitochondria	K20858	MCU; calcium uniporter protein, mitochondrial		GO:0006810 transport; GO:0006811 ion transport; GO:0006812 cation transport; GO:0006816 calcium ion transport; GO:0030001 metal ion transport; GO:0034220 ion transmembrane transport; GO:0051179 localization; GO:0051234 establishment of localization; GO:0055085 transmembrane transport; GO:0070588 calcium ion transmembrane transport; GO:0098655 cation transmembrane transport; GO:0098660 inorganic i…	GO:0005622 intracellular anatomical structure; GO:0005737 cytoplasm; GO:0005739 mitochondrion; GO:0043226 organelle; GO:0043227 membrane-bounded organelle; GO:0043229 intracellular organelle; GO:0043231 intracellular membrane-bounded organelle;	GO:0005215 transporter activity; GO:0005216 ion channel activity; GO:0005261 cation channel activity; GO:0005262 calcium channel activity; GO:0008324 cation transmembrane transporter activity; GO:0015075 ion transmembrane transporter activity; GO:0015085 calcium ion transmembrane transporter activity; GO:0015267 channel activity; GO:0015291 secondary active transmembrane transporter activity; GO:…			R	KOG2966	Uncharacterized conserved protein
A0A3B6EQ78	Knot1 domain-containing protein OS=Triticum aestivum OX=4565 PE=3 SV=1	--	0.612	0.000358991	Down	8.1326	31.1	2	1	3	1.224	1.332	1.374	0.791	0.77	0.843	extracellular							PF00304	Gamma-thionin family
A0A3B6EQQ1	Glucan endo-1,3-beta-D-glucosidase OS=Triticum aestivum OX=4565 PE=3 SV=1	--	0.543	3.87528e-05	Down	23.61	21.5	3	2	3	1.35	1.459	1.348	0.777	0.741	0.738	chloroplast				GO:0002376 immune system process; GO:0006950 response to stress; GO:0006952 defense response; GO:0006955 immune response; GO:0009266 response to temperature stimulus; GO:0009409 response to cold; GO:0009605 response to external stimulus; GO:0009607 response to biotic stimulus; GO:0009627 systemic acquired resistance; GO:0009628 response to abiotic stimulus; GO:0043207 response to external biotic …	GO:0005576 extracellular region; GO:0005618 cell wall; GO:0005622 intracellular anatomical structure; GO:0005737 cytoplasm; GO:0005773 vacuole; GO:0005886 plasma membrane; GO:0016020 membrane; GO:0030312 external encapsulating structure; GO:0031224 intrinsic component of membrane; GO:0031225 anchored component of membrane; GO:0031226 intrinsic component of plasma membrane; GO:0043226 organelle; G…	GO:0003824 catalytic activity; GO:0004338 glucan exo-1,3-beta-glucosidase activity; GO:0004553 hydrolase activity, hydrolyzing O-glycosyl compounds; GO:0005488 binding; GO:0008422 beta-glucosidase activity; GO:0008810 cellulase activity; GO:0015926 glucosidase activity; GO:0016787 hydrolase activity; GO:0016798 hydrolase activity, acting on glycosyl bonds; GO:0030246 carbohydrate binding; GO:0030…	PF00332	Glycosyl hydrolases family 17
A0A3B6EQX9	Mitochondrial-processing peptidase subunit alpha OS=Triticum aestivum OX=4565 PE=4 SV=1	--	1.378	1.82676e-06	Up	55.164	10.5	5	3	5	0.818	0.811	0.818	1.126	1.11	1.137	mitochondria	K01412	PMPCA, MAS2; mitochondrial-processing peptidase subunit alpha [EC:3.4.24.64]					PF05193	Peptidase M16 inactive domain	O	KOG2067	Mitochondrial processing peptidase, alpha subunit
A0A3B6ES48	Pectin acetylesterase OS=Triticum aestivum OX=4565 PE=3 SV=1	--	0.468	6.62244e-05	Down	46.785	30.6	10	3	26	1.477	1.522	1.41	0.651	0.672	0.739	nucleus	K19882	NOTUM; O-palmitoleoyl-L-serine hydrolase [EC:3.1.1.98]							M	KOG4287	Pectin acetylesterase and similar proteins
A0A3B6ESC8	Beta 1,3 glucanase OS=Triticum aestivum OX=4565 PE=3 SV=1	--	0.68	0.000134539	Down	37.881	9.5	2	1	2	1.267	1.218	1.244	0.845	0.809	0.88	chloroplast							PF00332	Glycosyl hydrolases family 17
A0A3B6ESH8	Peroxidase OS=Triticum aestivum OX=4565 PE=3 SV=1	--	1.421	0.00259424	Up	39.319	39.8	11	1	50	0.864	0.762	0.771	1.182	1.06	1.164	extracellular	K00430	E1.11.1.7; peroxidase [EC:1.11.1.7]	map00940 Phenylpropanoid biosynthesis; map01100 Metabolic pathways; map01110 Biosynthesis of secondary metabolites	GO:0008152 metabolic process; GO:0009636 response to toxic substance; GO:0009664 plant-type cell wall organization; GO:0009987 cellular process; GO:0016043 cellular component organization; GO:0042221 response to chemical; GO:0045229 external encapsulating structure organization; GO:0050896 response to stimulus; GO:0051716 cellular response to stimulus; GO:0070887 cellular response to chemical sti…	GO:0005618 cell wall; GO:0005622 intracellular anatomical structure; GO:0005737 cytoplasm; GO:0005773 vacuole; GO:0005911 cell-cell junction; GO:0009505 plant-type cell wall; GO:0009506 plasmodesma; GO:0016020 membrane; GO:0030054 cell junction; GO:0030312 external encapsulating structure; GO:0043226 organelle; GO:0043227 membrane-bounded organelle; GO:0043229 intracellular organelle; GO:0043231 …	GO:0003824 catalytic activity; GO:0004601 peroxidase activity; GO:0016209 antioxidant activity; GO:0016491 oxidoreductase activity; GO:0016684 oxidoreductase activity, acting on peroxide as acceptor;	PF00141	Peroxidase
A0A3B6EST5	Uncharacterized protein OS=Triticum aestivum OX=4565 PE=4 SV=1	--	1.458	8.5856e-06	Up	12.211	14.7	1	1	1	0.784	0.797	0.774	1.122	1.156	1.156	mitochondria
A0A3B6ET26	Epimerase domain-containing protein OS=Triticum aestivum OX=4565 PE=4 SV=1	--	0.747	0.000825585	Down	43.952	31.5	8	3	16	1.233	1.19	1.11	0.869	0.895	0.876	chloroplast	K22419	VEP1; Delta4-3-oxosteroid 5beta-reductase [EC:1.3.1.3]		GO:0003002 regionalization; GO:0006629 lipid metabolic process; GO:0006950 response to stress; GO:0007275 multicellular organism development; GO:0007389 pattern specification process; GO:0008152 metabolic process; GO:0008202 steroid metabolic process; GO:0009611 response to wounding; GO:0010051 xylem and phloem pattern formation; GO:0032501 multicellular organismal process; GO:0032502 development…	GO:0005622 intracellular anatomical structure; GO:0005737 cytoplasm; GO:0005829 cytosol;	GO:0003824 catalytic activity; GO:0016491 oxidoreductase activity; GO:0016627 oxidoreductase activity, acting on the CH-CH group of donors; GO:0016628 oxidoreductase activity, acting on the CH-CH group of donors, NAD or NADP as acceptor; GO:0035671 enone reductase activity;
A0A3B6ET62	NB-ARC domain-containing protein OS=Triticum aestivum OX=4565 PE=3 SV=1	--	0.666	0.000889593	Down	248.84	0.6	2	2	2	1.158	1.356	1.256	0.836	0.84	0.833	nucleus							PF00931; PF18052	NB-ARC domain; Rx N-terminal domain	T	KOG4658	Apoptotic ATPase
A0A3B6FGP3	NAB domain-containing protein OS=Triticum aestivum OX=4565 PE=4 SV=1	--	0.589	0.000342836	Down	68.174	10	5	5	6	1.251	1.404	1.327	0.756	0.834	0.757	chloroplast					GO:0005622 intracellular anatomical structure; GO:0005737 cytoplasm; GO:0005773 vacuole; GO:0005774 vacuolar membrane; GO:0016020 membrane; GO:0031090 organelle membrane; GO:0043226 organelle; GO:0043227 membrane-bounded organelle; GO:0043229 intracellular organelle; GO:0043231 intracellular membrane-bounded organelle; GO:0098588 bounding membrane of organelle;
A0A3B6FGX9	Protein kinase domain-containing protein OS=Triticum aestivum OX=4565 PE=4 SV=1	--	1.339	0.00816926	Up	86.426	1.7	1	1	1	0.873	0.768	0.855	1.149	1.176	1.018	chloroplast	K17302	COPB2, SEC27; coatomer subunit beta'					PF00069; PF00635	Protein kinase domain; MSP (Major sperm protein) domain	T	KOG1187	Serine/threonine protein kinase
A0A3B6FHX4	BOWMAN_BIRK domain-containing protein OS=Triticum aestivum OX=4565 PE=3 SV=1	--	1.301	0.000377348	Up	26.622	27.3	7	6	14	0.829	0.876	0.837	1.099	1.135	1.072	chloroplast							PF00228	Bowman-Birk serine protease inhibitor family
A0A3B6FI96	Carboxypeptidase OS=Triticum aestivum OX=4565 PE=3 SV=1	--	0.683	1.85023e-05	Down	48.187	9	4	2	22	1.207	1.247	1.264	0.841	0.839	0.861	chloroplast	K16297	SCPL-II; serine carboxypeptidase-like clade II [EC:3.4.16.-]			GO:0005576 extracellular region;		PF00450	Serine carboxypeptidase	OE	KOG1282	Serine carboxypeptidases (lysosomal cathepsin A)
A0A3B6FIA0	DYW_deaminase domain-containing protein OS=Triticum aestivum OX=4565 PE=4 SV=1	--	0.579	0.000209059	Down	89.064	1	1	1	2	1.336	1.27	1.428	0.802	0.74	0.794	vacuolar membrane									R	KOG4197	FOG: PPR repeat
A0A3B6FJ54	Glucose-induced degradation protein 4 homolog OS=Triticum aestivum OX=4565 PE=4 SV=1	--	0.693	0.0133994	Down	21.46	8.7	1	1	1	1.094	1.169	1.431	0.819	0.842	0.899	chloroplast	K23335	GID4; glucose-induced degradation protein 4							U	KOG4635	Vacuolar import and degradation protein
A0A3B6FJY2	Topless-related protein 3-like OS=Triticum aestivum OX=4565 PE=4 SV=1	--	2.213	0.00974193	Up	120.1	11.9	9	2	11	0.652	0.435	0.645	1.157	1.108	1.568	chloroplast									R	KOG0266	WD40 repeat-containing protein
A0A3B6FLY7	Uroporphyrinogen decarboxylase OS=Triticum aestivum OX=4565 PE=3 SV=1	--	0.715	0.00828996	Down	43.763	5.8	2	2	3	1.238	1.119	1.278	0.801	0.965	0.834	chloroplast	K01599	hemE, UROD; uroporphyrinogen decarboxylase [EC:4.1.1.37]	map00860 Porphyrin metabolism; map01100 Metabolic pathways; map01110 Biosynthesis of secondary metabolites; map01240 Biosynthesis of cofactors	GO:0006725 cellular aromatic compound metabolic process; GO:0006778 porphyrin-containing compound metabolic process; GO:0006779 porphyrin-containing compound biosynthetic process; GO:0006783 heme biosynthetic process; GO:0006807 nitrogen compound metabolic process; GO:0008152 metabolic process; GO:0009058 biosynthetic process; GO:0009987 cellular process; GO:0010035 response to inorganic substanc…	GO:0005622 intracellular anatomical structure; GO:0005737 cytoplasm; GO:0005829 cytosol; GO:0009507 chloroplast; GO:0009532 plastid stroma; GO:0009536 plastid; GO:0009570 chloroplast stroma; GO:0043226 organelle; GO:0043227 membrane-bounded organelle; GO:0043229 intracellular organelle; GO:0043231 intracellular membrane-bounded organelle;	GO:0003824 catalytic activity; GO:0004853 uroporphyrinogen decarboxylase activity; GO:0016829 lyase activity; GO:0016830 carbon-carbon lyase activity; GO:0016831 carboxy-lyase activity;	PF01208	Uroporphyrinogen decarboxylase (URO-D)	H	KOG2872	Uroporphyrinogen decarboxylase
A0A3B6FME3	3'-5' exonuclease domain-containing protein OS=Triticum aestivum OX=4565 PE=4 SV=1	--	0.665	0.000712911	Down	36.872	23	7	7	14	1.326	1.266	1.156	0.818	0.817	0.857	cytoplasm	K18740	EXD1, EGL; exonuclease 3'-5' domain-containing protein 1		GO:0006139 nucleobase-containing compound metabolic process; GO:0006725 cellular aromatic compound metabolic process; GO:0006807 nitrogen compound metabolic process; GO:0008152 metabolic process; GO:0009892 negative regulation of metabolic process; GO:0009987 cellular process; GO:0010468 regulation of gene expression; GO:0010605 negative regulation of macromolecule metabolic process; GO:0010629 n…	GO:0005622 intracellular anatomical structure; GO:0005737 cytoplasm; GO:0032991 protein-containing complex; GO:0035770 ribonucleoprotein granule; GO:0036464 cytoplasmic ribonucleoprotein granule; GO:0043186 P granule; GO:0043226 organelle; GO:0043228 non-membrane-bounded organelle; GO:0043229 intracellular organelle; GO:0043232 intracellular non-membrane-bounded organelle; GO:0045495 pole plasm; …	GO:0003676 nucleic acid binding; GO:0003723 RNA binding; GO:0005488 binding; GO:0005515 protein binding; GO:0042802 identical protein binding; GO:0042803 protein homodimerization activity; GO:0046983 protein dimerization activity; GO:0097159 organic cyclic compound binding; GO:1901363 heterocyclic compound binding;	PF01612; PF00013	3'-5' exonuclease; KH domain	L	KOG2405	Predicted 3'-5' exonuclease
A0A3B6FMU9	Sodium/pyruvate cotransporter BASS2, chloroplastic OS=Triticum aestivum OX=4565 PE=3 SV=1	--	1.335	4.32079e-05	Up	41.854	3.1	1	1	1	0.849	0.826	0.826	1.133	1.118	1.088	chloroplast	K03453	TC.BASS; bile acid:Na+ symporter, BASS family		GO:0006810 transport; GO:0006811 ion transport; GO:0006820 anion transport; GO:0006848 pyruvate transport; GO:0006849 plasma membrane pyruvate transport; GO:0015711 organic anion transport; GO:0015718 monocarboxylic acid transport; GO:0015849 organic acid transport; GO:0034220 ion transmembrane transport; GO:0046942 carboxylic acid transport; GO:0051179 localization; GO:0051234 establishment of l…	GO:0005622 intracellular anatomical structure; GO:0005737 cytoplasm; GO:0009507 chloroplast; GO:0009526 plastid envelope; GO:0009534 chloroplast thylakoid; GO:0009536 plastid; GO:0009579 thylakoid; GO:0009941 chloroplast envelope; GO:0031967 organelle envelope; GO:0031975 envelope; GO:0031976 plastid thylakoid; GO:0031984 organelle subcompartment; GO:0043226 organelle; GO:0043227 membrane-bounded…	GO:0005215 transporter activity; GO:0005342 organic acid transmembrane transporter activity; GO:0008028 monocarboxylic acid transmembrane transporter activity; GO:0008509 anion transmembrane transporter activity; GO:0008514 organic anion transmembrane transporter activity; GO:0015075 ion transmembrane transporter activity; GO:0015318 inorganic molecular entity transmembrane transporter activity; …			P	KOG2718	Na+-bile acid cotransporter
A0A3B6FN83	Ribulose bisphosphate carboxylase large chain OS=Triticum aestivum OX=4565 PE=3 SV=1	--	0.742	0.00855202	Down	48.118	9.9	4	4	8	1.263	1.11	1.202	0.897	0.952	0.804	cytoplasm	K01601	rbcL, cbbL; ribulose-bisphosphate carboxylase large chain [EC:4.1.1.39]	map00630 Glyoxylate and dicarboxylate metabolism; map00710 Carbon fixation in photosynthetic organisms; map01100 Metabolic pathways; map01110 Biosynthesis of secondary metabolites; map01200 Carbon metabolism		GO:0005622 intracellular anatomical structure; GO:0005737 cytoplasm; GO:0009507 chloroplast; GO:0009536 plastid; GO:0043226 organelle; GO:0043227 membrane-bounded organelle; GO:0043229 intracellular organelle; GO:0043231 intracellular membrane-bounded organelle;		PF02788; PF00016	Ribulose bisphosphate carboxylase large chain, N-terminal domain; Ribulose bisphosphate carboxylase large chain, catalytic domain
A0A3B6FNH6	Carboxypeptidase OS=Triticum aestivum OX=4565 PE=3 SV=1	--	0.661	0.000784533	Down	51.598	2.4	1	1	2	1.173	1.332	1.276	0.813	0.812	0.876	extracellular	K16296	SCPL-I; serine carboxypeptidase-like clade I [EC:3.4.16.-]					PF00450	Serine carboxypeptidase	OE	KOG1282	Serine carboxypeptidases (lysosomal cathepsin A)
A0A3B6FQ06	Importin N-terminal domain-containing protein OS=Triticum aestivum OX=4565 PE=3 SV=1	--	0.701	0.00522515	Down	120.04	8.2	8	1	10	1.33	1.155	1.185	0.941	0.814	0.819	nucleus	K18460	XPO7, EXP7; exportin-7	map03013 Nucleocytoplasmic transport	GO:0006611 protein export from nucleus; GO:0006810 transport; GO:0006886 intracellular protein transport; GO:0006913 nucleocytoplasmic transport; GO:0008104 protein localization; GO:0015031 protein transport; GO:0015833 peptide transport; GO:0033036 macromolecule localization; GO:0034613 cellular protein localization; GO:0042886 amide transport; GO:0045184 establishment of protein localization; G…	GO:0005622 intracellular anatomical structure; GO:0005634 nucleus; GO:0005635 nuclear envelope; GO:0005643 nuclear pore; GO:0005737 cytoplasm; GO:0012505 endomembrane system; GO:0031967 organelle envelope; GO:0031975 envelope; GO:0032991 protein-containing complex; GO:0043226 organelle; GO:0043227 membrane-bounded organelle; GO:0043229 intracellular organelle; GO:0043231 intracellular membrane-bo…	GO:0005049 nuclear export signal receptor activity; GO:0005488 binding; GO:0005515 protein binding; GO:0019899 enzyme binding; GO:0031267 small GTPase binding; GO:0051020 GTPase binding; GO:0140104 molecular carrier activity; GO:0140142 nucleocytoplasmic carrier activity;			YU	KOG1410	Nuclear transport receptor RanBP16 (importin beta superfamily)
A0A3B6FQC2	LRRNT_2 domain-containing protein OS=Triticum aestivum OX=4565 PE=4 SV=1	--	1.517	0.000399343	Up	61.536	4.6	2	2	2	0.744	0.738	0.81	1.212	1.118	1.146	vacuolar membrane
A0A3B6FQD3	Oil body-associated protein 2C OS=Triticum aestivum OX=4565 PE=3 SV=1	--	1.317	0.000848116	Up	27.972	46	9	1	27	0.864	0.805	0.855	1.138	1.124	1.062	chloroplast
A0A3B6FS86	RRM domain-containing protein OS=Triticum aestivum OX=4565 PE=4 SV=1	--	0.553	0.000870098	Down	22.84	12.1	2	1	2	1.365	1.247	1.512	0.815	0.729	0.735	cytoplasm	K12890	SRSF1, SFRS1, ASF, SF2; serine/arginine-rich splicing factor 1	map03040 Spliceosome				PF00076	RNA recognition motif. (a.k.a. RRM, RBD, or RNP domain)	A	KOG0105	Alternative splicing factor ASF/SF2 (RRM superfamily)
A0A3B6FSJ1	Sde2_N_Ubi domain-containing protein OS=Triticum aestivum OX=4565 PE=3 SV=1	--	0.692	8.41305e-07	Down	47	3.6	2	2	2	1.219	1.242	1.235	0.849	0.86	0.848	chloroplast	K25059	SDE2; replication stress response regulator SDE2					PF13019; PF13297	Silencing defective 2 N-terminal ubiquitin domain; Replication stress response SDE2 C-terminal	S	KOG2827	Uncharacterized conserved protein
A0A3B6FT57	Ultraviolet-B receptor UVR8 OS=Triticum aestivum OX=4565 PE=4 SV=1	--	0.731	0.00121827	Down	52.734	8.1	4	1	6	1.261	1.192	1.138	0.888	0.834	0.903	nucleus									S	KOG1426	FOG: RCC1 domain
A0A3B6FUF8	Methanethiol oxidase OS=Triticum aestivum OX=4565 PE=3 SV=1	--	0.638	0.000111677	Down	50.112	34.6	13	2	34	1.242	1.36	1.256	0.834	0.815	0.814	chloroplast	K17285	SELENBP1; methanethiol oxidase [EC:1.8.3.4]	map00920 Sulfur metabolism; map01100 Metabolic pathways	GO:0000103 sulfate assimilation; GO:0000302 response to reactive oxygen species; GO:0000741 karyogamy; GO:0006790 sulfur compound metabolic process; GO:0006950 response to stress; GO:0006979 response to oxidative stress; GO:0006996 organelle organization; GO:0006997 nucleus organization; GO:0007275 multicellular organism development; GO:0008152 metabolic process; GO:0009553 embryo sac development…	GO:0005622 intracellular anatomical structure; GO:0005737 cytoplasm; GO:0005829 cytosol; GO:0005911 cell-cell junction; GO:0009506 plasmodesma; GO:0030054 cell junction; GO:0055044 symplast;				P	KOG0918	Selenium-binding protein
A0A3B6FVQ0	MI domain-containing protein OS=Triticum aestivum OX=4565 PE=4 SV=1	--	0.415	0.00011697	Down	89.073	4	3	3	3	1.525	1.577	1.551	0.575	0.653	0.702	nucleus	K13100	CWC22; pre-mRNA-splicing factor CWC22		GO:0000375 RNA splicing, via transesterification reactions; GO:0000377 RNA splicing, via transesterification reactions with bulged adenosine as nucleophile; GO:0000398 mRNA splicing, via spliceosome; GO:0006139 nucleobase-containing compound metabolic process; GO:0006396 RNA processing; GO:0006397 mRNA processing; GO:0006725 cellular aromatic compound metabolic process; GO:0006807 nitrogen compou…	GO:0005622 intracellular anatomical structure; GO:0005634 nucleus; GO:0005681 spliceosomal complex; GO:0005684 U2-type spliceosomal complex; GO:0032991 protein-containing complex; GO:0043226 organelle; GO:0043227 membrane-bounded organelle; GO:0043229 intracellular organelle; GO:0043231 intracellular membrane-bounded organelle; GO:0071006 U2-type catalytic step 1 spliceosome; GO:0071012 catalytic…	GO:0003676 nucleic acid binding; GO:0003723 RNA binding; GO:0005488 binding; GO:0097159 organic cyclic compound binding; GO:1901363 heterocyclic compound binding;			R	KOG2140	Uncharacterized conserved protein
A0A3B6FVQ2	Thioredox_DsbH domain-containing protein OS=Triticum aestivum OX=4565 PE=4 SV=1	--	0.766	0.0161392	Down	87.009	29.6	18	2	26	1.032	1.226	1.246	0.871	0.943	0.871	chloroplast									R	KOG2244	Highly conserved protein containing a thioredoxin domain
A0A3B6FX27	Phosphotransferase OS=Triticum aestivum OX=4565 PE=3 SV=1	--	0.545	0.00115914	Down	54.453	13.4	6	1	9	1.375	1.426	1.35	0.716	0.864	0.682	chloroplast	K00844	HK; hexokinase [EC:2.7.1.1]	map00010 Glycolysis / Gluconeogenesis; map00051 Fructose and mannose metabolism; map00052 Galactose metabolism; map00500 Starch and sucrose metabolism; map00520 Amino sugar and nucleotide sugar metabolism; map00524 Neomycin, kanamycin and gentamicin biosynthesis; map01100 Metabolic pathways; map01110 Biosynthesis of secondary metabolites; map01200 Carbon metabolism; map01250 Biosynthesis of nucle…	GO:0001678 cellular glucose homeostasis; GO:0005975 carbohydrate metabolic process; GO:0006082 organic acid metabolic process; GO:0006090 pyruvate metabolic process; GO:0006091 generation of precursor metabolites and energy; GO:0006096 glycolytic process; GO:0006139 nucleobase-containing compound metabolic process; GO:0006163 purine nucleotide metabolic process; GO:0006164 purine nucleotide biosy…	GO:0005622 intracellular anatomical structure; GO:0005737 cytoplasm; GO:0005739 mitochondrion; GO:0005740 mitochondrial envelope; GO:0005741 mitochondrial outer membrane; GO:0005829 cytosol; GO:0009536 plastid; GO:0016020 membrane; GO:0016021 integral component of membrane; GO:0019867 outer membrane; GO:0031090 organelle membrane; GO:0031224 intrinsic component of membrane; GO:0031300 intrinsic c…	GO:0003824 catalytic activity; GO:0004340 glucokinase activity; GO:0004396 hexokinase activity; GO:0008865 fructokinase activity; GO:0016301 kinase activity; GO:0016740 transferase activity; GO:0016772 transferase activity, transferring phosphorus-containing groups; GO:0016773 phosphotransferase activity, alcohol group as acceptor; GO:0019158 mannokinase activity; GO:0019200 carbohydrate kinase a…	PF00349; PF03727	Hexokinase; Hexokinase	G	KOG1369	Hexokinase
A0A3B6FX77	Lichenase-2 OS=Triticum aestivum OX=4565 PE=3 SV=1	--	0.708	0.00095251	Down	38.017	13.5	3	3	6	1.2	1.166	1.209	0.798	0.827	0.907	chloroplast							PF00332	Glycosyl hydrolases family 17
A0A3B6FY81	Zinc finger protein OS=Triticum aestivum OX=4565 PE=4 SV=1	--	0.675	0.001762	Down	41.457	20.1	6	6	8	1.124	1.332	1.296	0.84	0.848	0.843	nucleus									R	KOG1677	CCCH-type Zn-finger protein
A0A3B6FZ90	AP3B1_C domain-containing protein OS=Triticum aestivum OX=4565 PE=3 SV=1	--	0.699	0.00161211	Down	69.936	1.6	1	1	1	1.196	1.304	1.177	0.899	0.871	0.8	nucleus	K12397	AP3B; AP-3 complex subunit beta							U	KOG1060	Vesicle coat complex AP-3, beta subunit
A0A3B6G0M2	Peptidase A1 domain-containing protein OS=Triticum aestivum OX=4565 PE=3 SV=1	--	0.701	0.0411878	Down	42.229	22	9	1	22	1.211	1.148	1.308	0.798	0.713	1.06	chloroplast							PF14543; PF14541	Xylanase inhibitor N-terminal; Xylanase inhibitor C-terminal	O	KOG1339	Aspartyl protease
A0A3B6G229	Barwin domain-containing protein OS=Triticum aestivum OX=4565 PE=4 SV=1	--	0.744	2.12294e-05	Down	15.617	60.3	6	3	39	1.179	1.163	1.172	0.859	0.893	0.863	chloroplast							PF00967	Barwin family	R	KOG4742	Predicted chitinase
A0A3B6GKA1	BOWMAN_BIRK domain-containing protein OS=Triticum aestivum OX=4565 PE=3 SV=1	--	1.361	4.47936e-05	Up	21.227	30.3	6	5	12	0.81	0.843	0.81	1.111	1.138	1.104	chloroplast							PF00228	Bowman-Birk serine protease inhibitor family
A0A3B6GLF7	BOWMAN_BIRK domain-containing protein OS=Triticum aestivum OX=4565 PE=3 SV=1	--	1.473	0.00300773	Up	18.643	48	8	2	26	0.705	0.849	0.76	1.122	1.196	1.09	extracellular							PF00228	Bowman-Birk serine protease inhibitor family
A0A3B6GLJ3	Myb_DNA-bind_3 domain-containing protein OS=Triticum aestivum OX=4565 PE=3 SV=1	--	0.667	0.000153056	Down	54.965	21.9	10	6	12	1.269	1.2	1.309	0.862	0.837	0.822	nucleus	K18045	SIW14, OCA3; tyrosine-protein phosphatase SIW14 [EC:3.1.3.48]
A0A3B6GLZ5	Peroxidase OS=Triticum aestivum OX=4565 PE=3 SV=1	--	1.388	0.000381649	Up	35.755	23.4	7	4	11	0.841	0.806	0.762	1.118	1.128	1.097	extracellular	K00430	E1.11.1.7; peroxidase [EC:1.11.1.7]	map00940 Phenylpropanoid biosynthesis; map01100 Metabolic pathways; map01110 Biosynthesis of secondary metabolites				PF00141	Peroxidase
A0A3B6GM87	Pyruvate decarboxylase OS=Triticum aestivum OX=4565 PE=3 SV=1	--	0.674	0.00050516	Down	63.644	19	8	5	11	1.167	1.327	1.212	0.83	0.829	0.838	cytoplasm	K01568	PDC, pdc; pyruvate decarboxylase [EC:4.1.1.1]	map00010 Glycolysis / Gluconeogenesis; map01100 Metabolic pathways; map01110 Biosynthesis of secondary metabolites				PF02776; PF00205; PF02775	Thiamine pyrophosphate enzyme, N-terminal TPP binding domain; Thiamine pyrophosphate enzyme, central domain; Thiamine pyrophosphate enzyme, C-terminal TPP binding domain	EH	KOG1184	Thiamine pyrophosphate-requiring enzyme
A0A3B6GMF6	F-box/LRR-repeat protein 2 OS=Triticum aestivum OX=4565 PE=4 SV=1	--	0.459	0.00574893	Down	36.864	5.7	1	1	1	1.206	1.795	1.476	0.715	0.764	0.574	chloroplast	K10268	FBXL2_20; F-box and leucine-rich repeat protein 2/20			GO:0005622 intracellular anatomical structure; GO:0005737 cytoplasm; GO:0005829 cytosol;				R	KOG1947	Leucine rich repeat proteins, some proteins contain F-box
A0A3B6GMH9	Nudix hydrolase domain-containing protein OS=Triticum aestivum OX=4565 PE=4 SV=1	--	0.759	8.84553e-05	Down	32.48	5.3	1	1	1	1.206	1.166	1.149	0.904	0.893	0.875	chloroplast	K17879	NUDT7; peroxisomal coenzyme A diphosphatase NUDT7 [EC:3.6.1.-]	map04146 Peroxisome	GO:0006104 succinyl-CoA metabolic process; GO:0006139 nucleobase-containing compound metabolic process; GO:0006163 purine nucleotide metabolic process; GO:0006164 purine nucleotide biosynthetic process; GO:0006637 acyl-CoA metabolic process; GO:0006725 cellular aromatic compound metabolic process; GO:0006753 nucleoside phosphate metabolic process; GO:0006790 sulfur compound metabolic process; GO:…	GO:0005622 intracellular anatomical structure; GO:0005737 cytoplasm; GO:0005739 mitochondrion; GO:0043226 organelle; GO:0043227 membrane-bounded organelle; GO:0043229 intracellular organelle; GO:0043231 intracellular membrane-bounded organelle;	GO:0003824 catalytic activity; GO:0008893 guanosine-3',5'-bis(diphosphate) 3'-diphosphatase activity; GO:0010945 CoA pyrophosphatase activity; GO:0016462 pyrophosphatase activity; GO:0016787 hydrolase activity; GO:0016788 hydrolase activity, acting on ester bonds; GO:0016794 diphosphoric monoester hydrolase activity; GO:0016817 hydrolase activity, acting on acid anhydrides; GO:0016818 hydrolase a…	PF00293	NUDIX domain	L	KOG3069	Peroxisomal NUDIX hydrolase
A0A3B6GMZ2	Expansin-B4 OS=Triticum aestivum OX=4565 PE=3 SV=1	--	0.515	4.43964e-05	Down	22.636	13.3	3	1	6	1.469	1.456	1.35	0.766	0.724	0.712	chloroplast							PF03330; PF01357	Lytic transglycolase; Expansin C-terminal domain
A0A3B6GN06	Cytochrome P450 704C1 OS=Triticum aestivum OX=4565 PE=4 SV=1	--	0.693	0.0097352	Down	57.338	6.1	2	1	2	1.426	1.117	1.15	0.872	0.846	0.84	chloroplast							PF00067	Cytochrome P450	QI	KOG0157	Cytochrome P450 CYP4/CYP19/CYP26 subfamilies
A0A3B6GNK2	Beta expansin B1 OS=Triticum aestivum OX=4565 PE=3 SV=1	--	0.686	0.000356521	Down	29.886	11.3	3	1	4	1.292	1.247	1.173	0.822	0.875	0.849	chloroplast							PF03330; PF01357	Lytic transglycolase; Expansin C-terminal domain
A0A3B6GNK5	Uncharacterized protein OS=Triticum aestivum OX=4565 PE=4 SV=1	--	0.664	0.024442	Down	24.5	39.7	5	2	9	1.308	1.222	1.344	1.05	0.819	0.704	cytoplasm	K00430	E1.11.1.7; peroxidase [EC:1.11.1.7]	map00940 Phenylpropanoid biosynthesis; map01100 Metabolic pathways; map01110 Biosynthesis of secondary metabolites
A0A3B6GNS8	4-hydroxy-7-methoxy-3-oxo-3,4-dihydro-2H-1,4-benzoxazin-2-yl glucosidebeta-D-glucosidase OS=Triticum aestivum OX=4565 PE=3 SV=1	--	0.704	0.00621002	Down	61.975	5.5	4	1	10	1.159	1.246	1.258	0.784	0.828	0.965	peroxisome	K05350	bglB; beta-glucosidase [EC:3.2.1.21]	map00460 Cyanoamino acid metabolism; map00500 Starch and sucrose metabolism; map01100 Metabolic pathways; map01110 Biosynthesis of secondary metabolites				PF00232	Glycosyl hydrolase family 1	G	KOG0626	Beta-glucosidase, lactase phlorizinhydrolase, and related proteins
A0A3B6GPB8	Importin N-terminal domain-containing protein OS=Triticum aestivum OX=4565 PE=3 SV=1	--	0.709	0.00629726	Down	108.01	25.3	17	2	23	1.145	1.133	1.374	0.852	0.844	0.892	cytoplasm	K18423	CSE1, CAS, XPO2; exportin-2 (importin alpha re-exporter)	map03013 Nucleocytoplasmic transport						YU	KOG1992	Nuclear export receptor CSE1/CAS (importin beta superfamily)
A0A3B6GPC4	C3H1-type domain-containing protein OS=Triticum aestivum OX=4565 PE=4 SV=1	--	0.569	8.86686e-05	Down	41.189	9.7	2	2	2	1.376	1.409	1.283	0.794	0.78	0.74	nucleus				GO:0001101 response to acid chemical; GO:0006355 regulation of transcription, DNA-templated; GO:0006417 regulation of translation; GO:0006950 response to stress; GO:0006979 response to oxidative stress; GO:0007154 cell communication; GO:0007165 signal transduction; GO:0007275 multicellular organism development; GO:0007568 aging; GO:0009719 response to endogenous stimulus; GO:0009725 response to h…	GO:0005622 intracellular anatomical structure; GO:0005634 nucleus; GO:0005737 cytoplasm; GO:0005886 plasma membrane; GO:0016020 membrane; GO:0043226 organelle; GO:0043227 membrane-bounded organelle; GO:0043229 intracellular organelle; GO:0043231 intracellular membrane-bounded organelle; GO:0071944 cell periphery;	GO:0003676 nucleic acid binding; GO:0003677 DNA binding; GO:0003700 DNA-binding transcription factor activity; GO:0003723 RNA binding; GO:0003727 single-stranded RNA binding; GO:0005488 binding; GO:0008270 zinc ion binding; GO:0043167 ion binding; GO:0043169 cation binding; GO:0046872 metal ion binding; GO:0046914 transition metal ion binding; GO:0097159 organic cyclic compound binding; GO:014011…			R	KOG1595	CCCH-type Zn-finger protein
A0A3B6GPN9	Glycosyltransferase OS=Triticum aestivum OX=4565 PE=4 SV=1	--	1.649	0.0179622	Up	51.331	25	11	1	15	0.728	0.867	0.565	1.13	1.299	1.133	cytoplasm	K08237	E2.4.1.218; hydroquinone glucosyltransferase [EC:2.4.1.218]		GO:0006725 cellular aromatic compound metabolic process; GO:0006805 xenobiotic metabolic process; GO:0006950 response to stress; GO:0006970 response to osmotic stress; GO:0008152 metabolic process; GO:0009056 catabolic process; GO:0009058 biosynthetic process; GO:0009410 response to xenobiotic stimulus; GO:0009628 response to abiotic stimulus; GO:0009636 response to toxic substance; GO:0009651 re…	GO:0005622 intracellular anatomical structure; GO:0005737 cytoplasm; GO:0005783 endoplasmic reticulum; GO:0012505 endomembrane system; GO:0043226 organelle; GO:0043227 membrane-bounded organelle; GO:0043229 intracellular organelle; GO:0043231 intracellular membrane-bounded organelle;	GO:0003824 catalytic activity; GO:0008194 UDP-glycosyltransferase activity; GO:0016740 transferase activity; GO:0016757 glycosyltransferase activity; GO:0016758 hexosyltransferase activity; GO:0035251 UDP-glucosyltransferase activity; GO:0046527 glucosyltransferase activity; GO:0080043 quercetin 3-O-glucosyltransferase activity; GO:0080044 quercetin 7-O-glucosyltransferase activity;			GC	KOG1192	UDP-glucuronosyl and UDP-glucosyl transferase
A0A3B6GPP8	UBC core domain-containing protein OS=Triticum aestivum OX=4565 PE=4 SV=1	--	0.732	0.000189359	Down	95.395	3.1	3	3	4	1.218	1.194	1.195	0.909	0.889	0.842	nucleus	K10581	UBE2O; ubiquitin-conjugating enzyme E2 O [EC:2.3.2.24]	map04120 Ubiquitin mediated proteolysis						O	KOG0895	Ubiquitin-conjugating enzyme
A0A3B6GQ82	Abhydrolase_3 domain-containing protein OS=Triticum aestivum OX=4565 PE=4 SV=1	--	1.391	0.000994692	Up	35.465	6.3	2	1	4	0.816	0.755	0.861	1.138	1.128	1.118	cytoplasm							PF07859	alpha/beta hydrolase fold	V	KOG1515	Arylacetamide deacetylase
A0A3B6GQ95	PB1 domain-containing protein OS=Triticum aestivum OX=4565 PE=4 SV=1	--	0.675	0.000172453	Down	71.148	13.7	6	1	8	1.179	1.272	1.29	0.855	0.836	0.836	nucleus							PF00564	PB1 domain
A0A3B6GQI0	DUF1618 domain-containing protein OS=Triticum aestivum OX=4565 PE=4 SV=1	--	0.568	0.000334381	Down	17.551	13.3	2	2	2	1.427	1.288	1.354	0.768	0.719	0.825	chloroplast
A0A3B6GQL1	Asparagine synthetase [glutamine-hydrolyzing] OS=Triticum aestivum OX=4565 PE=4 SV=1	--	0.759	0.000694007	Down	65.199	34.8	13	1	26	1.234	1.158	1.129	0.893	0.908	0.871	cytoskeleton	K01953	asnB, ASNS; asparagine synthase (glutamine-hydrolysing) [EC:6.3.5.4]	map00250 Alanine, aspartate and glutamate metabolism; map01100 Metabolic pathways; map01110 Biosynthesis of secondary metabolites; map01230 Biosynthesis of amino acids				PF13537; PF00733	Glutamine amidotransferase domain; Asparagine synthase	E	KOG0571	Asparagine synthase (glutamine-hydrolyzing)
A0A3B6GQM6	NAC transcription factor OS=Triticum aestivum OX=4565 GN=NAC019-3D PE=2 SV=1	NAC019-3D	0.425	0.00044635	Down	24.979	15.6	3	2	3	1.574	1.531	1.509	0.665	0.736	0.559	nucleus
A0A3B6GQS4	Isoaspartyl peptidase/L-asparaginase 1 OS=Triticum aestivum OX=4565 PE=4 SV=1	--	0.607	0.0035626	Down	33.086	6.6	2	2	3	1.313	1.27	1.267	0.823	0.856	0.659	cytoplasm	K13051	ASRGL1, iaaA; L-asparaginase / beta-aspartyl-peptidase [EC:3.5.1.1 3.4.19.5]	map00250 Alanine, aspartate and glutamate metabolism; map00460 Cyanoamino acid metabolism; map01100 Metabolic pathways; map01110 Biosynthesis of secondary metabolites		GO:0005622 intracellular anatomical structure; GO:0005737 cytoplasm; GO:0005829 cytosol;		PF01112	Asparaginase	R	KOG1947	Leucine rich repeat proteins, some proteins contain F-box
A0A3B6GSL2	Alba domain-containing protein OS=Triticum aestivum OX=4565 PE=4 SV=1	--	0.684	0.000231496	Down	16.251	40	5	1	10	1.306	1.199	1.212	0.834	0.838	0.871	chloroplast
A0A3B6GSQ6	Glutathione transferase OS=Triticum aestivum OX=4565 PE=3 SV=1	--	1.426	0.0024584	Up	25.872	31.4	6	2	21	0.861	0.802	0.728	1.182	1.12	1.108	chloroplast	K00799	GST, gst; glutathione S-transferase [EC:2.5.1.18]	map00480 Glutathione metabolism; map01100 Metabolic pathways				PF02798; PF00043	Glutathione S-transferase, N-terminal domain; Glutathione S-transferase, C-terminal domain	O	KOG0867	Glutathione S-transferase
A0A3B6GST3	Importin subunit alpha OS=Triticum aestivum OX=4565 PE=3 SV=1	--	1.373	0.000356603	Up	56.333	12.4	5	5	5	0.774	0.845	0.836	1.111	1.133	1.126	chloroplast	K15042	KPNA5_6; importin subunit alpha-6/7	map03013 Nucleocytoplasmic transport	GO:0006606 protein import into nucleus; GO:0006607 NLS-bearing protein import into nucleus; GO:0006810 transport; GO:0006886 intracellular protein transport; GO:0006913 nucleocytoplasmic transport; GO:0008104 protein localization; GO:0015031 protein transport; GO:0015833 peptide transport; GO:0017038 protein import; GO:0033036 macromolecule localization; GO:0033365 protein localization to organel…	GO:0005622 intracellular anatomical structure; GO:0005634 nucleus; GO:0005635 nuclear envelope; GO:0005643 nuclear pore; GO:0005654 nucleoplasm; GO:0005737 cytoplasm; GO:0005829 cytosol; GO:0012505 endomembrane system; GO:0031967 organelle envelope; GO:0031974 membrane-enclosed lumen; GO:0031975 envelope; GO:0031981 nuclear lumen; GO:0032991 protein-containing complex; GO:0043226 organelle; GO:00…	GO:0005048 signal sequence binding; GO:0005215 transporter activity; GO:0005488 binding; GO:0008139 nuclear localization sequence binding; GO:0033218 amide binding; GO:0042277 peptide binding;			U	KOG0166	Karyopherin (importin) alpha
A0A3B6GSV5	CUE domain-containing protein OS=Triticum aestivum OX=4565 PE=4 SV=1	--	1.345	0.00507417	Up	56.935	11.2	5	5	6	0.863	0.739	0.861	1.133	1.106	1.074	chloroplast
A0A3B6GTZ6	Aldo_ket_red domain-containing protein OS=Triticum aestivum OX=4565 PE=4 SV=1	--	0.741	1.85972e-05	Down	37.795	47.5	14	14	25	1.184	1.194	1.172	0.864	0.897	0.871	cytoplasm							PF00248	Aldo/keto reductase family	C	KOG1575	Voltage-gated shaker-like K+ channel, subunit beta/KCNAB
A0A3B6GUA6	NAB domain-containing protein OS=Triticum aestivum OX=4565 PE=4 SV=1	--	0.577	0.0100768	Down	150.34	12.3	14	1	19	1.34	1.365	1.34	0.637	0.967	0.729	nucleus				GO:0001101 response to acid chemical; GO:0006950 response to stress; GO:0006970 response to osmotic stress; GO:0009628 response to abiotic stimulus; GO:0009719 response to endogenous stimulus; GO:0009725 response to hormone; GO:0009737 response to abscisic acid; GO:0009787 regulation of abscisic acid-activated signaling pathway; GO:0009789 positive regulation of abscisic acid-activated signaling …	GO:0005622 intracellular anatomical structure; GO:0005737 cytoplasm; GO:0005773 vacuole; GO:0005774 vacuolar membrane; GO:0005856 cytoskeleton; GO:0005886 plasma membrane; GO:0009507 chloroplast; GO:0009536 plastid; GO:0016020 membrane; GO:0031090 organelle membrane; GO:0043226 organelle; GO:0043227 membrane-bounded organelle; GO:0043228 non-membrane-bounded organelle; GO:0043229 intracellular or…
A0A3B6GUD0	50S ribosomal protein L12, chloroplastic OS=Triticum aestivum OX=4565 PE=3 SV=1	--	1.377	1.34637e-06	Up	18.181	39.8	4	4	8	0.809	0.81	0.818	1.131	1.108	1.116	chloroplast	K02935	RP-L7, MRPL12, rplL; large subunit ribosomal protein L7/L12	map03010 Ribosome				PF16320; PF00542	Ribosomal protein L7/L12 dimerisation domain; Ribosomal protein L7/L12 C-terminal domain	J	KOG1715	Mitochondrial/chloroplast ribosomal protein L12
A0A3B6GV05	Phytocyanin domain-containing protein OS=Triticum aestivum OX=4565 PE=4 SV=1	--	0.682	0.000310223	Down	21.872	23.3	3	3	6	1.207	1.281	1.195	0.798	0.866	0.849	chloroplast					GO:0005622 intracellular anatomical structure; GO:0005737 cytoplasm; GO:0005886 plasma membrane; GO:0012506 vesicle membrane; GO:0016020 membrane; GO:0030659 cytoplasmic vesicle membrane; GO:0031090 organelle membrane; GO:0031224 intrinsic component of membrane; GO:0031225 anchored component of membrane; GO:0031226 intrinsic component of plasma membrane; GO:0031410 cytoplasmic vesicle; GO:0031982…		PF02298	Plastocyanin-like domain
A0A3B6GV92	Protein farnesyltransferase subunit beta OS=Triticum aestivum OX=4565 PE=3 SV=1	--	0.75	0.00257834	Down	52.582	6	2	2	2	1.27	1.104	1.169	0.905	0.865	0.887	chloroplast	K05954	FNTB; protein farnesyltransferase subunit beta [EC:2.5.1.58]	map00900 Terpenoid backbone biosynthesis; map01110 Biosynthesis of secondary metabolites	GO:0001101 response to acid chemical; GO:0006464 cellular protein modification process; GO:0006807 nitrogen compound metabolic process; GO:0006950 response to stress; GO:0008152 metabolic process; GO:0009414 response to water deprivation; GO:0009415 response to water; GO:0009628 response to abiotic stimulus; GO:0009719 response to endogenous stimulus; GO:0009725 response to hormone; GO:0009737 re…	GO:0005622 intracellular anatomical structure; GO:0005737 cytoplasm; GO:0005965 protein farnesyltransferase complex; GO:0032991 protein-containing complex; GO:1902494 catalytic complex; GO:1990234 transferase complex;	GO:0003824 catalytic activity; GO:0004311 farnesyltranstransferase activity; GO:0004659 prenyltransferase activity; GO:0004660 protein farnesyltransferase activity; GO:0005488 binding; GO:0008270 zinc ion binding; GO:0008318 protein prenyltransferase activity; GO:0016740 transferase activity; GO:0016765 transferase activity, transferring alkyl or aryl (other than methyl) groups; GO:0043167 ion bi…			O	KOG0365	Beta subunit of farnesyltransferase
A0A3B6GVU3	Glycosyltransferase OS=Triticum aestivum OX=4565 PE=3 SV=1	--	1.329	5.71483e-05	Up	52.897	6.5	2	2	2	0.82	0.837	0.851	1.094	1.137	1.103	chloroplast				GO:0009909 regulation of flower development; GO:0048580 regulation of post-embryonic development; GO:0048831 regulation of shoot system development; GO:0050789 regulation of biological process; GO:0050793 regulation of developmental process; GO:0051239 regulation of multicellular organismal process; GO:0065007 biological regulation; GO:2000026 regulation of multicellular organismal development; G…	GO:0005622 intracellular anatomical structure; GO:0005634 nucleus; GO:0005737 cytoplasm; GO:0005829 cytosol; GO:0043226 organelle; GO:0043227 membrane-bounded organelle; GO:0043229 intracellular organelle; GO:0043231 intracellular membrane-bounded organelle;	GO:0003824 catalytic activity; GO:0008194 UDP-glycosyltransferase activity; GO:0016740 transferase activity; GO:0016757 glycosyltransferase activity; GO:0016758 hexosyltransferase activity; GO:0035251 UDP-glucosyltransferase activity; GO:0046527 glucosyltransferase activity; GO:0080043 quercetin 3-O-glucosyltransferase activity; GO:0080044 quercetin 7-O-glucosyltransferase activity;			GC	KOG1192	UDP-glucuronosyl and UDP-glucosyl transferase
A0A3B6GWG0	Neutral ceramidase OS=Triticum aestivum OX=4565 PE=3 SV=1	--	0.759	0.00138706	Down	86.302	20.5	15	1	18	1.105	1.221	1.197	0.889	0.918	0.866	plasma membrane	K12349	ASAH2; neutral ceramidase [EC:3.5.1.23]	map00600 Sphingolipid metabolism; map01100 Metabolic pathways	GO:0006950 response to stress; GO:0006979 response to oxidative stress; GO:0009987 cellular process; GO:0019725 cellular homeostasis; GO:0033554 cellular response to stress; GO:0034599 cellular response to oxidative stress; GO:0042221 response to chemical; GO:0042592 homeostatic process; GO:0048878 chemical homeostasis; GO:0050896 response to stimulus; GO:0051716 cellular response to stimulus; GO…	GO:0005622 intracellular anatomical structure; GO:0005737 cytoplasm; GO:0005773 vacuole; GO:0005774 vacuolar membrane; GO:0005783 endoplasmic reticulum; GO:0005794 Golgi apparatus; GO:0005911 cell-cell junction; GO:0009506 plasmodesma; GO:0012505 endomembrane system; GO:0016020 membrane; GO:0030054 cell junction; GO:0031090 organelle membrane; GO:0043226 organelle; GO:0043227 membrane-bounded org…		PF04734; PF17048	Neutral/alkaline non-lysosomal ceramidase, N-terminal; Neutral/alkaline non-lysosomal ceramidase, C-terminal	T	KOG2232	Ceramidases
A0A3B6GWM3	Autophagy-related protein 7b OS=Triticum aestivum OX=4565 PE=4 SV=1	--	0.726	0.0129591	Down	75.454	5	3	1	3	1.145	1.218	1.242	0.781	0.996	0.841	cytoplasm	K08337	ATG7; ubiquitin-like modifier-activating enzyme ATG7	map04136 Autophagy - other	GO:0000045 autophagosome assembly; GO:0000422 autophagy of mitochondrion; GO:0006464 cellular protein modification process; GO:0006497 protein lipidation; GO:0006501 C-terminal protein lipidation; GO:0006807 nitrogen compound metabolic process; GO:0006914 autophagy; GO:0006950 response to stress; GO:0006952 defense response; GO:0006995 cellular response to nitrogen starvation; GO:0006996 organell…	GO:0000407 phagophore assembly site; GO:0005622 intracellular anatomical structure; GO:0005737 cytoplasm; GO:0005829 cytosol;	GO:0003824 catalytic activity; GO:0008641 ubiquitin-like modifier activating enzyme activity; GO:0016740 transferase activity; GO:0016874 ligase activity; GO:0016877 ligase activity, forming carbon-sulfur bonds; GO:0019778 Atg12 activating enzyme activity; GO:0019779 Atg8 activating enzyme activity;	PF00899	ThiF family	H	KOG2337	Ubiquitin activating E1 enzyme-like protein
A0A3B6GX20	Cysteine proteinase inhibitor OS=Triticum aestivum OX=4565 PE=3 SV=1	--	1.592	0.00635734	Up	15.714	8.5	1	1	1	0.661	0.738	0.817	1.329	1.078	1.121	extracellular				GO:0001101 response to acid chemical; GO:0006950 response to stress; GO:0007154 cell communication; GO:0009266 response to temperature stimulus; GO:0009408 response to heat; GO:0009409 response to cold; GO:0009414 response to water deprivation; GO:0009415 response to water; GO:0009605 response to external stimulus; GO:0009611 response to wounding; GO:0009628 response to abiotic stimulus; GO:00098…	GO:0005622 intracellular anatomical structure; GO:0005737 cytoplasm; GO:0005773 vacuole; GO:0005774 vacuolar membrane; GO:0005783 endoplasmic reticulum; GO:0005829 cytosol; GO:0005886 plasma membrane; GO:0012505 endomembrane system; GO:0016020 membrane; GO:0031090 organelle membrane; GO:0043226 organelle; GO:0043227 membrane-bounded organelle; GO:0043229 intracellular organelle; GO:0043231 intrac…	GO:0002020 protease binding; GO:0004857 enzyme inhibitor activity; GO:0004866 endopeptidase inhibitor activity; GO:0004869 cysteine-type endopeptidase inhibitor activity; GO:0005488 binding; GO:0005515 protein binding; GO:0019899 enzyme binding; GO:0030234 enzyme regulator activity; GO:0030414 peptidase inhibitor activity; GO:0061134 peptidase regulator activity; GO:0061135 endopeptidase regulato…	PF16845	Aspartic acid proteinase inhibitor
A0A3B6GX33	Splicing factor U2af small subunit B-like OS=Triticum aestivum OX=4565 PE=4 SV=1	--	1.377	0.00734593	Up	32.621	17.2	4	2	6	0.892	0.826	0.729	1.067	1.16	1.142	nucleus	K12836	U2AF1; splicing factor U2AF 35 kDa subunit	map03040 Spliceosome				PF00076	RNA recognition motif. (a.k.a. RRM, RBD, or RNP domain)	A	KOG2202	U2 snRNP splicing factor, small subunit, and related proteins
A0A3B6GXB5	Chitinase OS=Triticum aestivum OX=4565 PE=3 SV=1	--	1.678	4.12151e-05	Up	31.812	3.6	1	1	1	0.743	0.7	0.69	1.162	1.198	1.219	chloroplast	K01183	E3.2.1.14; chitinase [EC:3.2.1.14]	map00520 Amino sugar and nucleotide sugar metabolism; map01100 Metabolic pathways				PF00704	Glycosyl hydrolases family 18	M	KOG4701	Chitinase
A0A3B6GY78	Sister chromatid cohesion 1 protein 4 OS=Triticum aestivum OX=4565 PE=3 SV=1	--	1.303	0.015069	Up	159.76	4.9	6	1	7	0.858	0.837	0.845	1.019	1.044	1.246	chloroplast	K06670	SCC1, MCD1, RAD21; cohesin complex subunit SCC1		GO:0000278 mitotic cell cycle; GO:0000819 sister chromatid segregation; GO:0006139 nucleobase-containing compound metabolic process; GO:0006259 DNA metabolic process; GO:0006281 DNA repair; GO:0006302 double-strand break repair; GO:0006725 cellular aromatic compound metabolic process; GO:0006807 nitrogen compound metabolic process; GO:0006950 response to stress; GO:0006974 cellular response to DN…	GO:0000228 nuclear chromosome; GO:0000793 condensed chromosome; GO:0000794 condensed nuclear chromosome; GO:0000798 nuclear cohesin complex; GO:0005622 intracellular anatomical structure; GO:0005634 nucleus; GO:0005694 chromosome; GO:0005730 nucleolus; GO:0008278 cohesin complex; GO:0031974 membrane-enclosed lumen; GO:0031981 nuclear lumen; GO:0032991 protein-containing complex; GO:0043226 organe…	GO:0003682 chromatin binding; GO:0005488 binding;			D	KOG1213	Sister chromatid cohesion complex Cohesin, subunit RAD21/SCC1
A0A3B6GYN3	50S ribosomal protein L13, chloroplastic OS=Triticum aestivum OX=4565 PE=3 SV=1	--	1.367	0.000289971	Up	25.713	3.9	1	1	1	0.8	0.8	0.862	1.102	1.133	1.13	chloroplast	K02871	RP-L13, MRPL13, rplM; large subunit ribosomal protein L13	map03010 Ribosome	GO:0006412 translation; GO:0006518 peptide metabolic process; GO:0006807 nitrogen compound metabolic process; GO:0008152 metabolic process; GO:0009058 biosynthetic process; GO:0009059 macromolecule biosynthetic process; GO:0009719 response to endogenous stimulus; GO:0009725 response to hormone; GO:0009735 response to cytokinin; GO:0009987 cellular process; GO:0010033 response to organic substance…	GO:0005622 intracellular anatomical structure; GO:0005737 cytoplasm; GO:0005840 ribosome; GO:0009507 chloroplast; GO:0009526 plastid envelope; GO:0009532 plastid stroma; GO:0009536 plastid; GO:0009570 chloroplast stroma; GO:0009579 thylakoid; GO:0009941 chloroplast envelope; GO:0031967 organelle envelope; GO:0031975 envelope; GO:0032991 protein-containing complex; GO:0043226 organelle; GO:0043227…	GO:0003676 nucleic acid binding; GO:0003723 RNA binding; GO:0003729 mRNA binding; GO:0003735 structural constituent of ribosome; GO:0005198 structural molecule activity; GO:0005488 binding; GO:0097159 organic cyclic compound binding; GO:1901363 heterocyclic compound binding;			J	KOG3203	Mitochondrial/chloroplast ribosomal protein L13
A0A3B6GYU4	Phosphotransferase OS=Triticum aestivum OX=4565 PE=3 SV=1	--	0.756	0.00729241	Down	54.808	17.4	6	2	9	1.058	1.225	1.248	0.902	0.908	0.859	chloroplast	K00844	HK; hexokinase [EC:2.7.1.1]	map00010 Glycolysis / Gluconeogenesis; map00051 Fructose and mannose metabolism; map00052 Galactose metabolism; map00500 Starch and sucrose metabolism; map00520 Amino sugar and nucleotide sugar metabolism; map00524 Neomycin, kanamycin and gentamicin biosynthesis; map01100 Metabolic pathways; map01110 Biosynthesis of secondary metabolites; map01200 Carbon metabolism; map01250 Biosynthesis of nucle…	GO:0001678 cellular glucose homeostasis; GO:0005975 carbohydrate metabolic process; GO:0006082 organic acid metabolic process; GO:0006090 pyruvate metabolic process; GO:0006091 generation of precursor metabolites and energy; GO:0006096 glycolytic process; GO:0006139 nucleobase-containing compound metabolic process; GO:0006163 purine nucleotide metabolic process; GO:0006164 purine nucleotide biosy…	GO:0005622 intracellular anatomical structure; GO:0005737 cytoplasm; GO:0005739 mitochondrion; GO:0005829 cytosol; GO:0043226 organelle; GO:0043227 membrane-bounded organelle; GO:0043229 intracellular organelle; GO:0043231 intracellular membrane-bounded organelle;	GO:0003824 catalytic activity; GO:0004340 glucokinase activity; GO:0004396 hexokinase activity; GO:0008865 fructokinase activity; GO:0016301 kinase activity; GO:0016740 transferase activity; GO:0016772 transferase activity, transferring phosphorus-containing groups; GO:0016773 phosphotransferase activity, alcohol group as acceptor; GO:0019158 mannokinase activity; GO:0019200 carbohydrate kinase a…	PF00349; PF03727	Hexokinase; Hexokinase	G	KOG1369	Hexokinase
A0A3B6GYZ1	Glycosyltransferase OS=Triticum aestivum OX=4565 PE=3 SV=1	--	1.485	0.0023089	Up	51.118	4	2	2	2	0.726	0.854	0.744	1.16	1.092	1.2	chloroplast					GO:0005622 intracellular anatomical structure; GO:0005737 cytoplasm; GO:0005829 cytosol; GO:0043226 organelle; GO:0043227 membrane-bounded organelle; GO:0043229 intracellular organelle; GO:0043231 intracellular membrane-bounded organelle;	GO:0003824 catalytic activity; GO:0008194 UDP-glycosyltransferase activity; GO:0016740 transferase activity; GO:0016757 glycosyltransferase activity; GO:0016758 hexosyltransferase activity; GO:0035251 UDP-glucosyltransferase activity; GO:0046527 glucosyltransferase activity; GO:0080043 quercetin 3-O-glucosyltransferase activity; GO:0080044 quercetin 7-O-glucosyltransferase activity; GO:0080045 qu…			GC	KOG1192	UDP-glucuronosyl and UDP-glucosyl transferase
A0A3B6GZ31	Calcyclin-binding protein OS=Triticum aestivum OX=4565 PE=4 SV=1	--	0.746	4.96658e-05	Down	24.253	22.7	6	2	12	1.17	1.19	1.197	0.871	0.873	0.91	cytoplasm	K04507	CACYBP, SIP; calcyclin binding protein					PF09032; PF04969	Siah interacting protein, N terminal ; CS domain	T	KOG3260	Calcyclin-binding protein CacyBP
A0A3B6GZ62	Proline--tRNA ligase OS=Triticum aestivum OX=4565 PE=3 SV=1	--	0.757	1.46414e-05	Down	57.422	37.2	16	16	40	1.18	1.151	1.18	0.874	0.896	0.888	cytoplasm	K01881	PARS, proS; prolyl-tRNA synthetase [EC:6.1.1.15]	map00970 Aminoacyl-tRNA biosynthesis	GO:0006082 organic acid metabolic process; GO:0006139 nucleobase-containing compound metabolic process; GO:0006399 tRNA metabolic process; GO:0006412 translation; GO:0006418 tRNA aminoacylation for protein translation; GO:0006433 prolyl-tRNA aminoacylation; GO:0006518 peptide metabolic process; GO:0006520 cellular amino acid metabolic process; GO:0006725 cellular aromatic compound metabolic proce…	GO:0005622 intracellular anatomical structure; GO:0005737 cytoplasm; GO:0005829 cytosol; GO:0005911 cell-cell junction; GO:0009506 plasmodesma; GO:0016020 membrane; GO:0017101 aminoacyl-tRNA synthetase multienzyme complex; GO:0030054 cell junction; GO:0032991 protein-containing complex; GO:0055044 symplast;	GO:0003824 catalytic activity; GO:0004812 aminoacyl-tRNA ligase activity; GO:0004827 proline-tRNA ligase activity; GO:0016874 ligase activity; GO:0016875 ligase activity, forming carbon-oxygen bonds; GO:0140098 catalytic activity, acting on RNA; GO:0140101 catalytic activity, acting on a tRNA;	PF00587; PF03129; PF09180	tRNA synthetase class II core domain (G, H, P, S and T); Anticodon binding domain; Prolyl-tRNA synthetase, C-terminal	J	KOG4163	Prolyl-tRNA synthetase
A0A3B6GZH7	Peroxidase OS=Triticum aestivum OX=4565 PE=3 SV=1	--	1.361	0.00270381	Up	38.251	9.6	3	2	4	0.813	0.769	0.869	1.113	1.053	1.17	chloroplast	K00430	E1.11.1.7; peroxidase [EC:1.11.1.7]	map00940 Phenylpropanoid biosynthesis; map01100 Metabolic pathways; map01110 Biosynthesis of secondary metabolites				PF00141	Peroxidase
A0A3B6H079	NepR domain-containing protein OS=Triticum aestivum OX=4565 PE=4 SV=1	--	0.482	1.49312e-05	Down	8.9351	9.9	1	1	1	1.392	1.452	1.536	0.696	0.707	0.708	mitochondria
A0A3B6H0G8	Sucrose-phosphate synthase OS=Triticum aestivum OX=4565 PE=3 SV=1	--	1.348	0.0299998	Up	118.08	17.8	15	1	17	0.754	0.744	0.988	1.117	1.14	1.094	nucleus	K00696	E2.4.1.14; sucrose-phosphate synthase [EC:2.4.1.14]	map00500 Starch and sucrose metabolism; map01100 Metabolic pathways; map01110 Biosynthesis of secondary metabolites		GO:0005622 intracellular anatomical structure; GO:0005737 cytoplasm; GO:0005794 Golgi apparatus; GO:0012505 endomembrane system; GO:0043226 organelle; GO:0043227 membrane-bounded organelle; GO:0043229 intracellular organelle; GO:0043231 intracellular membrane-bounded organelle;	GO:0003824 catalytic activity; GO:0008194 UDP-glycosyltransferase activity; GO:0016740 transferase activity; GO:0016757 glycosyltransferase activity; GO:0016758 hexosyltransferase activity; GO:0035251 UDP-glucosyltransferase activity; GO:0046524 sucrose-phosphate synthase activity; GO:0046527 glucosyltransferase activity;			M	KOG0853	Glycosyltransferase
A0A3B6H0H5	Importin-5 OS=Triticum aestivum OX=4565 PE=4 SV=1	--	0.719	6.02798e-05	Down	72.724	1.4	1	1	1	1.234	1.221	1.169	0.853	0.876	0.875	chloroplast	K14293	KPNB1, IPO1; importin subunit beta-1	map03013 Nucleocytoplasmic transport						YU	KOG1241	Karyopherin (importin) beta 1
A0A3B6H0Q3	Peptidase A1 domain-containing protein OS=Triticum aestivum OX=4565 PE=3 SV=1	--	1.344	0.00128816	Up	44.601	16.4	5	3	7	0.787	0.863	0.835	1.073	1.167	1.1	chloroplast							PF14543; PF14541	Xylanase inhibitor N-terminal; Xylanase inhibitor C-terminal	O	KOG1339	Aspartyl protease
A0A3B6H0Q4	Non-specific lipid-transfer protein OS=Triticum aestivum OX=4565 PE=3 SV=1	--	1.319	7.98115e-05	Up	10.202	26.3	2	2	4	0.848	0.839	0.831	1.102	1.08	1.14	chloroplast				GO:0006810 transport; GO:0006869 lipid transport; GO:0010876 lipid localization; GO:0033036 macromolecule localization; GO:0051179 localization; GO:0051234 establishment of localization; GO:0071702 organic substance transport;	GO:0016020 membrane;
A0A3B6H0S5	Aldedh domain-containing protein OS=Triticum aestivum OX=4565 PE=3 SV=1	--	0.742	0.000348925	Down	52.965	14.2	6	4	11	1.244	1.182	1.154	0.899	0.861	0.898	cytoplasm	K12355	REF1; coniferyl-aldehyde dehydrogenase [EC:1.2.1.68]	map00940 Phenylpropanoid biosynthesis; map01110 Biosynthesis of secondary metabolites						C	KOG2450	Aldehyde dehydrogenase
A0A3B6H0X0	GT47_2D OS=Triticum aestivum OX=4565 PE=3 SV=1	--	0.692	0.000327958	Down	43.461	21.6	7	6	9	1.244	1.201	1.236	0.826	0.82	0.901	plasma membrane	K20870	IRX10; putative beta-1,4-xylosyltransferase IRX10 [EC:2.4.2.-]							GMW	KOG1021	Acetylglucosaminyltransferase EXT1/exostosin 1
A0A3B6H0Z1	Methanethiol oxidase OS=Triticum aestivum OX=4565 PE=3 SV=1	--	0.676	3.68379e-06	Down	54.028	32.8	14	1	45	1.285	1.259	1.264	0.874	0.849	0.853	cytoplasm	K17285	SELENBP1; methanethiol oxidase [EC:1.8.3.4]	map00920 Sulfur metabolism; map01100 Metabolic pathways	GO:0000103 sulfate assimilation; GO:0000302 response to reactive oxygen species; GO:0000741 karyogamy; GO:0006790 sulfur compound metabolic process; GO:0006950 response to stress; GO:0006979 response to oxidative stress; GO:0006996 organelle organization; GO:0006997 nucleus organization; GO:0007275 multicellular organism development; GO:0008152 metabolic process; GO:0009553 embryo sac development…	GO:0005622 intracellular anatomical structure; GO:0005737 cytoplasm; GO:0005829 cytosol; GO:0005911 cell-cell junction; GO:0009506 plasmodesma; GO:0030054 cell junction; GO:0055044 symplast;				P	KOG0918	Selenium-binding protein
A0A3B6H1J1	MGS-like domain-containing protein OS=Triticum aestivum OX=4565 PE=3 SV=1	--	1.476	0.0416944	Up	64.391	27.4	10	1	26	0.946	0.653	0.735	1.003	1.132	1.309	chloroplast	K00602	purH; phosphoribosylaminoimidazolecarboxamide formyltransferase / IMP cyclohydrolase [EC:2.1.2.3 3.5.4.10]	map00230 Purine metabolism; map00670 One carbon pool by folate; map01100 Metabolic pathways; map01110 Biosynthesis of secondary metabolites				PF02142	MGS-like domain	F	KOG2555	AICAR transformylase/IMP cyclohydrolase/methylglyoxal synthase
A0A3B6H256	Patellin-3-like OS=Triticum aestivum OX=4565 PE=3 SV=1	--	0.664	1.56761e-05	Down	63.73	31.7	15	3	25	1.236	1.293	1.246	0.821	0.839	0.846	nucleus				GO:0000003 reproduction; GO:0000902 cell morphogenesis; GO:0000904 cell morphogenesis involved in differentiation; GO:0003006 developmental process involved in reproduction; GO:0009653 anatomical structure morphogenesis; GO:0009826 unidimensional cell growth; GO:0009856 pollination; GO:0009860 pollen tube growth; GO:0009932 cell tip growth; GO:0009987 cellular process; GO:0016043 cellular compone…	GO:0005576 extracellular region; GO:0005622 intracellular anatomical structure; GO:0005737 cytoplasm; GO:0005773 vacuole; GO:0005794 Golgi apparatus; GO:0005886 plasma membrane; GO:0005911 cell-cell junction; GO:0009506 plasmodesma; GO:0009507 chloroplast; GO:0009536 plastid; GO:0012505 endomembrane system; GO:0016020 membrane; GO:0030054 cell junction; GO:0043226 organelle; GO:0043227 membrane-b…	GO:0002020 protease binding; GO:0005488 binding; GO:0005515 protein binding; GO:0019899 enzyme binding;	PF03765; PF00650	CRAL/TRIO, N-terminal domain; CRAL/TRIO domain	I	KOG1471	Phosphatidylinositol transfer protein SEC14 and related proteins
A0A3B6H2A1	Phosphotransferase OS=Triticum aestivum OX=4565 PE=3 SV=1	--	0.736	0.00202443	Down	54.35	16.2	7	2	11	1.172	1.261	1.115	0.853	0.912	0.848	chloroplast	K00844	HK; hexokinase [EC:2.7.1.1]	map00010 Glycolysis / Gluconeogenesis; map00051 Fructose and mannose metabolism; map00052 Galactose metabolism; map00500 Starch and sucrose metabolism; map00520 Amino sugar and nucleotide sugar metabolism; map00524 Neomycin, kanamycin and gentamicin biosynthesis; map01100 Metabolic pathways; map01110 Biosynthesis of secondary metabolites; map01200 Carbon metabolism; map01250 Biosynthesis of nucle…	GO:0001678 cellular glucose homeostasis; GO:0005975 carbohydrate metabolic process; GO:0006082 organic acid metabolic process; GO:0006090 pyruvate metabolic process; GO:0006091 generation of precursor metabolites and energy; GO:0006096 glycolytic process; GO:0006139 nucleobase-containing compound metabolic process; GO:0006163 purine nucleotide metabolic process; GO:0006164 purine nucleotide biosy…	GO:0005622 intracellular anatomical structure; GO:0005737 cytoplasm; GO:0005739 mitochondrion; GO:0005740 mitochondrial envelope; GO:0005741 mitochondrial outer membrane; GO:0005829 cytosol; GO:0009536 plastid; GO:0016020 membrane; GO:0016021 integral component of membrane; GO:0019867 outer membrane; GO:0031090 organelle membrane; GO:0031224 intrinsic component of membrane; GO:0031300 intrinsic c…	GO:0003824 catalytic activity; GO:0004340 glucokinase activity; GO:0004396 hexokinase activity; GO:0008865 fructokinase activity; GO:0016301 kinase activity; GO:0016740 transferase activity; GO:0016772 transferase activity, transferring phosphorus-containing groups; GO:0016773 phosphotransferase activity, alcohol group as acceptor; GO:0019158 mannokinase activity; GO:0019200 carbohydrate kinase a…	PF00349; PF03727	Hexokinase; Hexokinase	G	KOG1369	Hexokinase
A0A3B6H2C7	Beta-1,3-glucanase OS=Triticum aestivum OX=4565 PE=3 SV=1	--	1.36	0.0104341	Up	35.351	31.1	7	5	13	0.822	0.746	0.928	1.128	1.184	1.082	chloroplast				GO:0000272 polysaccharide catabolic process; GO:0005975 carbohydrate metabolic process; GO:0005976 polysaccharide metabolic process; GO:0006073 cellular glucan metabolic process; GO:0006074 (1->3)-beta-D-glucan metabolic process; GO:0006076 (1->3)-beta-D-glucan catabolic process; GO:0006950 response to stress; GO:0006952 defense response; GO:0008152 metabolic process; GO:0009056 catabolic process…		GO:0003824 catalytic activity; GO:0004553 hydrolase activity, hydrolyzing O-glycosyl compounds; GO:0008422 beta-glucosidase activity; GO:0015926 glucosidase activity; GO:0016787 hydrolase activity; GO:0016798 hydrolase activity, acting on glycosyl bonds; GO:0042973 glucan endo-1,3-beta-D-glucosidase activity;	PF00332	Glycosyl hydrolases family 17
A0A3B6H2N2	Glutathione transferase OS=Triticum aestivum OX=4565 PE=4 SV=1	--	0.759	0.00190161	Down	25.381	5.7	1	1	1	1.179	1.099	1.244	0.883	0.912	0.878	cytoplasm	K00799	GST, gst; glutathione S-transferase [EC:2.5.1.18]	map00480 Glutathione metabolism; map01100 Metabolic pathways				PF13417; PF00043	Glutathione S-transferase, N-terminal domain; Glutathione S-transferase, C-terminal domain	O	KOG0406	Glutathione S-transferase
A0A3B6H360	WPP domain-containing protein OS=Triticum aestivum OX=4565 PE=4 SV=1	--	1.346	0.0102759	Up	59.921	47.7	19	1	31	0.764	0.874	0.848	1.006	1.175	1.166	chloroplast	K14319	RANGAP1; Ran GTPase-activating protein 1	map03013 Nucleocytoplasmic transport	GO:0000278 mitotic cell cycle; GO:0000281 mitotic cytokinesis; GO:0000910 cytokinesis; GO:0000911 cytokinesis by cell plate formation; GO:0006606 protein import into nucleus; GO:0006810 transport; GO:0006886 intracellular protein transport; GO:0006913 nucleocytoplasmic transport; GO:0006950 response to stress; GO:0006970 response to osmotic stress; GO:0007049 cell cycle; GO:0008104 protein locali…	GO:0005622 intracellular anatomical structure; GO:0005634 nucleus; GO:0005635 nuclear envelope; GO:0005737 cytoplasm; GO:0005773 vacuole; GO:0005774 vacuolar membrane; GO:0005783 endoplasmic reticulum; GO:0005819 spindle; GO:0005856 cytoskeleton; GO:0005886 plasma membrane; GO:0009504 cell plate; GO:0009507 chloroplast; GO:0009524 phragmoplast; GO:0009536 plastid; GO:0012505 endomembrane system; …		PF13943	WPP domain	AYT	KOG1909	Ran GTPase-activating protein
A0A3B6H395	RING-type E3 ubiquitin transferase OS=Triticum aestivum OX=4565 PE=4 SV=1	--	0.763	0.000456662	Down	40.412	13	4	3	5	1.208	1.132	1.204	0.877	0.904	0.922	nucleus	K16280	RGLG; E3 ubiquitin-protein ligase RGLG [EC:2.3.2.27]					PF13920	Zinc finger, C3HC4 type (RING finger)	T	KOG1327	Copine
A0A3B6H3B4	Pectin acetylesterase OS=Triticum aestivum OX=4565 PE=3 SV=1	--	0.537	0.000753353	Down	46.819	12.6	4	1	12	1.317	1.515	1.342	0.789	0.674	0.78	cytoplasm	K19882	NOTUM; O-palmitoleoyl-L-serine hydrolase [EC:3.1.1.98]							M	KOG4287	Pectin acetylesterase and similar proteins
A0A3B6H402	RRM domain-containing protein OS=Triticum aestivum OX=4565 PE=4 SV=1	--	1.4	0.000289985	Up	17.199	40.3	6	2	11	0.79	0.838	0.793	1.174	1.124	1.092	chloroplast	K13195	CIRBP; cold-inducible RNA-binding protein		GO:0000959 mitochondrial RNA metabolic process; GO:0001101 response to acid chemical; GO:0006139 nucleobase-containing compound metabolic process; GO:0006355 regulation of transcription, DNA-templated; GO:0006725 cellular aromatic compound metabolic process; GO:0006807 nitrogen compound metabolic process; GO:0006950 response to stress; GO:0006970 response to osmotic stress; GO:0007275 multicellul…	GO:0005622 intracellular anatomical structure; GO:0005737 cytoplasm; GO:0005739 mitochondrion; GO:0043226 organelle; GO:0043227 membrane-bounded organelle; GO:0043229 intracellular organelle; GO:0043231 intracellular membrane-bounded organelle;	GO:0000166 nucleotide binding; GO:0003676 nucleic acid binding; GO:0003677 DNA binding; GO:0003690 double-stranded DNA binding; GO:0003697 single-stranded DNA binding; GO:0003723 RNA binding; GO:0005488 binding; GO:0005507 copper ion binding; GO:0005524 ATP binding; GO:0017076 purine nucleotide binding; GO:0030554 adenyl nucleotide binding; GO:0032553 ribonucleotide binding; GO:0032555 purine rib…	PF00076	RNA recognition motif. (a.k.a. RRM, RBD, or RNP domain)	R	KOG0118	FOG: RRM domain
A0A3B6H468	Knot1 domain-containing protein OS=Triticum aestivum OX=4565 PE=3 SV=1	--	0.571	8.17941e-05	Down	8.0182	42.7	2	2	2	1.374	1.319	1.368	0.82	0.736	0.763	extracellular							PF00304	Gamma-thionin family
A0A3B6H5V7	Fn3_like domain-containing protein OS=Triticum aestivum OX=4565 PE=4 SV=1	--	0.751	0.00327549	Down	83.354	16.7	11	2	27	1.086	1.239	1.216	0.876	0.92	0.865	vacuolar membrane					GO:0005576 extracellular region; GO:0005618 cell wall; GO:0005622 intracellular anatomical structure; GO:0005737 cytoplasm; GO:0005911 cell-cell junction; GO:0009505 plant-type cell wall; GO:0009506 plasmodesma; GO:0009507 chloroplast; GO:0009536 plastid; GO:0030054 cell junction; GO:0030312 external encapsulating structure; GO:0043226 organelle; GO:0043227 membrane-bounded organelle; GO:0043229 …		PF00933; PF01915	Glycosyl hydrolase family 3 N terminal domain; Glycosyl hydrolase family 3 C-terminal domain
A0A3B6H6J2	EGF domain-specific O-linked N-acetylglucosamine transferase OS=Triticum aestivum OX=4565 PE=4 SV=1	--	0.764	0.000149857	Down	54.752	4.2	2	2	2	1.145	1.184	1.178	0.888	0.872	0.921	cytoplasm									S	KOG4698	Uncharacterized conserved protein
A0A3B6H6Y0	UDP-glycosyltransferase 1 OS=Triticum aestivum OX=4565 PE=4 SV=1	--	0.652	0.0360536	Down	56.249	12.9	4	3	6	1.4	1.051	1.392	0.692	0.83	0.982	chloroplast				GO:0000003 reproduction; GO:0001101 response to acid chemical; GO:0002239 response to oomycetes; GO:0003006 developmental process involved in reproduction; GO:0006725 cellular aromatic compound metabolic process; GO:0006807 nitrogen compound metabolic process; GO:0006950 response to stress; GO:0006952 defense response; GO:0007154 cell communication; GO:0007165 signal transduction; GO:0007275 mult…	GO:0005622 intracellular anatomical structure; GO:0005737 cytoplasm; GO:0005829 cytosol; GO:0043226 organelle; GO:0043227 membrane-bounded organelle; GO:0043229 intracellular organelle; GO:0043231 intracellular membrane-bounded organelle;	GO:0003824 catalytic activity; GO:0008194 UDP-glycosyltransferase activity; GO:0016740 transferase activity; GO:0016757 glycosyltransferase activity; GO:0016758 hexosyltransferase activity; GO:0035251 UDP-glucosyltransferase activity; GO:0046527 glucosyltransferase activity; GO:0047807 cytokinin 7-beta-glucosyltransferase activity; GO:0050139 nicotinate-N-glucosyltransferase activity; GO:0052640 …			GC	KOG1192	UDP-glucuronosyl and UDP-glucosyl transferase
A0A3B6HNX1	Fe2OG dioxygenase domain-containing protein OS=Triticum aestivum OX=4565 PE=3 SV=1	--	0.668	0.0012868	Down	33.968	15.4	3	3	3	1.202	1.331	1.194	0.861	0.772	0.857	cytoplasm				GO:0001101 response to acid chemical; GO:0006082 organic acid metabolic process; GO:0006629 lipid metabolic process; GO:0006720 isoprenoid metabolic process; GO:0006721 terpenoid metabolic process; GO:0007154 cell communication; GO:0007165 signal transduction; GO:0008152 metabolic process; GO:0008299 isoprenoid biosynthetic process; GO:0008610 lipid biosynthetic process; GO:0009058 biosynthetic p…		GO:0003824 catalytic activity; GO:0016491 oxidoreductase activity; GO:0016705 oxidoreductase activity, acting on paired donors, with incorporation or reduction of molecular oxygen; GO:0016706 2-oxoglutarate-dependent dioxygenase activity; GO:0016707 gibberellin 3-beta-dioxygenase activity; GO:0051213 dioxygenase activity;			QR	KOG0143	Iron/ascorbate family oxidoreductases
A0A3B6HPP0	Endoplasmic reticulum transmembrane protein OS=Triticum aestivum OX=4565 PE=3 SV=1	--	1.431	0.00212844	Up	14.769	10.1	1	1	1	0.793	0.825	0.768	1.227	1.142	1.046	vacuolar membrane
A0A3B6HPY9	Terpene cyclase/mutase family member OS=Triticum aestivum OX=4565 PE=3 SV=1	--	1.343	0.0127143	Up	85.443	1.7	1	1	1	0.903	0.733	0.855	1.181	1.068	1.096	chloroplast	K19011	OSC6; achilleol B synthase [EC:5.4.99.48]	map00909 Sesquiterpenoid and triterpenoid biosynthesis						I	KOG0497	Oxidosqualene-lanosterol cyclase and related proteins
A0A3B6HQ57	RRM domain-containing protein OS=Triticum aestivum OX=4565 PE=4 SV=1	--	1.315	0.00131543	Up	24.781	4	1	1	1	0.797	0.866	0.863	1.069	1.104	1.149	chloroplast
A0A3B6HQ63	VPS9 domain-containing protein OS=Triticum aestivum OX=4565 PE=4 SV=1	--	2.267	0.00430408	Up	52.841	12.5	5	1	6	0.616	0.602	0.483	1.489	1.014	1.354	cytoplasm	K20131	RABGEF1; Rab5 GDP/GTP exchange factor					PF18151	Domain of unknown function (DUF5601)	U	KOG2319	Vacuolar assembly/sorting protein VPS9
A0A3B6HQC3	Tubulin--tyrosine ligase-like protein 12 OS=Triticum aestivum OX=4565 PE=4 SV=1	--	0.715	0.0363069	Down	89.594	11.2	6	1	9	1.15	1.11	1.371	0.825	0.756	1.016	cytoplasm	K16609	TTLL12; tubulin--tyrosine ligase-like protein 12							O	KOG2155	Tubulin-tyrosine ligase-related protein
A0A3B6HR93	Outer envelope pore protein 16-2, chloroplastic OS=Triticum aestivum OX=4565 PE=4 SV=1	--	1.562	0.0101605	Up	18.001	37.1	5	1	11	0.72	0.711	0.814	1.325	0.988	1.193	nucleus
A0A3B6HRI7	Imidazole glycerol phosphate synthase hisHF OS=Triticum aestivum OX=4565 PE=3 SV=1	--	0.647	0.000660773	Down	62.016	18.3	9	1	13	1.367	1.195	1.26	0.854	0.79	0.83	chloroplast	K01663	HIS7; imidazole glycerol-phosphate synthase [EC:4.3.2.10]	map00340 Histidine metabolism; map01100 Metabolic pathways; map01110 Biosynthesis of secondary metabolites; map01230 Biosynthesis of amino acids	GO:0000105 histidine biosynthetic process; GO:0006082 organic acid metabolic process; GO:0006520 cellular amino acid metabolic process; GO:0006547 histidine metabolic process; GO:0006725 cellular aromatic compound metabolic process; GO:0006807 nitrogen compound metabolic process; GO:0008152 metabolic process; GO:0008652 cellular amino acid biosynthetic process; GO:0009058 biosynthetic process; GO…	GO:0005622 intracellular anatomical structure; GO:0005737 cytoplasm; GO:0009507 chloroplast; GO:0009532 plastid stroma; GO:0009536 plastid; GO:0009570 chloroplast stroma; GO:0043226 organelle; GO:0043227 membrane-bounded organelle; GO:0043229 intracellular organelle; GO:0043231 intracellular membrane-bounded organelle;		PF00117	Glutamine amidotransferase class-I	E	KOG0623	Glutamine amidotransferase/cyclase
A0A3B6HRL5	RNA helicase OS=Triticum aestivum OX=4565 PE=4 SV=1	--	1.354	0.0363981	Up	70.911	20.9	10	1	21	0.936	0.832	0.706	1.062	1.044	1.245	chloroplast	K11594	DDX3X, bel; ATP-dependent RNA helicase DDX3X [EC:3.6.4.13]		GO:0006139 nucleobase-containing compound metabolic process; GO:0006725 cellular aromatic compound metabolic process; GO:0006807 nitrogen compound metabolic process; GO:0008152 metabolic process; GO:0009987 cellular process; GO:0010501 RNA secondary structure unwinding; GO:0016070 RNA metabolic process; GO:0034641 cellular nitrogen compound metabolic process; GO:0043170 macromolecule metabolic pr…	GO:0005622 intracellular anatomical structure; GO:0005634 nucleus; GO:0005730 nucleolus; GO:0005737 cytoplasm; GO:0005777 peroxisome; GO:0005886 plasma membrane; GO:0016020 membrane; GO:0031974 membrane-enclosed lumen; GO:0031981 nuclear lumen; GO:0042579 microbody; GO:0043226 organelle; GO:0043227 membrane-bounded organelle; GO:0043228 non-membrane-bounded organelle; GO:0043229 intracellular org…	GO:0003676 nucleic acid binding; GO:0003723 RNA binding; GO:0003724 RNA helicase activity; GO:0003729 mRNA binding; GO:0003824 catalytic activity; GO:0004386 helicase activity; GO:0005488 binding; GO:0008186 ATP-dependent activity, acting on RNA; GO:0016462 pyrophosphatase activity; GO:0016787 hydrolase activity; GO:0016817 hydrolase activity, acting on acid anhydrides; GO:0016818 hydrolase activ…	PF00270; PF00271	DEAD/DEAH box helicase; Helicase conserved C-terminal domain	A	KOG0335	ATP-dependent RNA helicase
A0A3B6HRV4	NAB domain-containing protein OS=Triticum aestivum OX=4565 PE=4 SV=1	--	0.605	0.0064501	Down	271.61	0.8	1	1	1	1.346	1.163	1.44	0.787	0.7	0.902	cytoplasm					GO:0005622 intracellular anatomical structure; GO:0005634 nucleus; GO:0005886 plasma membrane; GO:0005911 cell-cell junction; GO:0009506 plasmodesma; GO:0016020 membrane; GO:0030054 cell junction; GO:0043226 organelle; GO:0043227 membrane-bounded organelle; GO:0043229 intracellular organelle; GO:0043231 intracellular membrane-bounded organelle; GO:0055044 symplast; GO:0071944 cell periphery;	GO:0003779 actin binding; GO:0005488 binding; GO:0005515 protein binding; GO:0008092 cytoskeletal protein binding; GO:0044877 protein-containing complex binding; GO:0051015 actin filament binding;
A0A3B6HRZ6	P450 OS=Triticum aestivum OX=4565 PE=3 SV=1	--	1.363	2.33527e-05	Up	57.104	2.9	2	2	2	0.832	0.83	0.804	1.106	1.138	1.118	chloroplast	K13223	BX2, CYP71C4, CYP71C9; indole-2-monooxygenase [EC:1.14.14.153]	map00402 Benzoxazinoid biosynthesis; map01110 Biosynthesis of secondary metabolites				PF00067	Cytochrome P450	Q	KOG0156	Cytochrome P450 CYP2 subfamily
A0A3B6HRZ9	Purple acid phosphatase OS=Triticum aestivum OX=4565 PE=3 SV=1	--	0.717	3.50543e-05	Down	68.388	16	8	8	15	1.202	1.195	1.227	0.845	0.866	0.888	vacuolar membrane	K22390	ACP7; acid phosphatase type 7					PF17808; PF16656; PF00149; PF14008	Fn3-like domain from Purple Acid Phosphatase; Purple acid Phosphatase, N-terminal domain; Calcineurin-like phosphoesterase; Iron/zinc purple acid phosphatase-like protein C	G	KOG1378	Purple acid phosphatase
A0A3B6HS56	Protein phosphatase OS=Triticum aestivum OX=4565 PE=3 SV=1	--	0.542	4.25987e-05	Down	56.841	2.4	1	1	2	1.456	1.355	1.344	0.738	0.736	0.78	cytoplasm					GO:0005622 intracellular anatomical structure; GO:0005737 cytoplasm; GO:0009507 chloroplast; GO:0009536 plastid; GO:0043226 organelle; GO:0043227 membrane-bounded organelle; GO:0043229 intracellular organelle; GO:0043231 intracellular membrane-bounded organelle;				T	KOG1379	Serine/threonine protein phosphatase
A0A3B6HSU5	SGL domain-containing protein OS=Triticum aestivum OX=4565 PE=4 SV=1	--	0.711	1.03907e-05	Down	35.218	27.5	6	6	8	1.23	1.206	1.219	0.85	0.883	0.867	cytoplasm
A0A3B6HTI1	Secreted protein OS=Triticum aestivum OX=4565 PE=4 SV=1	--	0.518	0.000584417	Down	20.065	7.3	1	1	4	1.434	1.422	1.373	0.778	0.638	0.775	extracellular
A0A3B6HU03	Gamma-interferon-inducible lysosomal thiol reductase OS=Triticum aestivum OX=4565 PE=3 SV=1	--	0.511	6.26562e-06	Down	25.101	50	8	2	34	1.438	1.424	1.372	0.722	0.7	0.74	cytoplasm	K08059	IFI30, GILT; interferon, gamma-inducible protein 30							O	KOG3160	Gamma-interferon inducible lysosomal thiol reductase
A0A3B6HU88	EGF_CA domain-containing protein OS=Triticum aestivum OX=4565 PE=3 SV=1	--	0.729	0.000113473	Down	69.401	20	10	3	22	1.256	1.208	1.174	0.897	0.875	0.879	extracellular	K01859	E5.5.1.6; chalcone isomerase [EC:5.5.1.6]	map00941 Flavonoid biosynthesis; map01100 Metabolic pathways; map01110 Biosynthesis of secondary metabolites
A0A3B6HUG7	Cas1_AcylT domain-containing protein OS=Triticum aestivum OX=4565 PE=3 SV=1	--	1.306	0.000818233	Up	63.781	1.6	1	1	1	0.815	0.831	0.892	1.083	1.107	1.124	endoplasmic reticulum	K03377	CASD1; N-acetylneuraminate 9-O-acetyltransferase [EC:2.3.1.45]		GO:0000271 polysaccharide biosynthetic process; GO:0001101 response to acid chemical; GO:0005975 carbohydrate metabolic process; GO:0005976 polysaccharide metabolic process; GO:0006073 cellular glucan metabolic process; GO:0006950 response to stress; GO:0006952 defense response; GO:0008152 metabolic process; GO:0009058 biosynthetic process; GO:0009059 macromolecule biosynthetic process; GO:000960…	GO:0005622 intracellular anatomical structure; GO:0005737 cytoplasm; GO:0005783 endoplasmic reticulum; GO:0005794 Golgi apparatus; GO:0012505 endomembrane system; GO:0043226 organelle; GO:0043227 membrane-bounded organelle; GO:0043229 intracellular organelle; GO:0043231 intracellular membrane-bounded organelle;				R	KOG1699	O-acetyltransferase
A0A3B6HVK6	Intron-binding protein aquarius OS=Triticum aestivum OX=4565 PE=3 SV=1	--	1.303	0.00168435	Up	150.46	6.1	6	1	10	0.827	0.8	0.873	1.034	1.106	1.118	cytoplasm	K12874	AQR; intron-binding protein aquarius	map03040 Spliceosome				PF13086; PF13087	AAA domain; AAA domain	L	KOG1806	DEAD box containing helicases
A0A3B6HW37	UDP-glucose 6-dehydrogenase OS=Triticum aestivum OX=4565 PE=3 SV=1	--	0.7	0.0022212	Down	52.823	37.1	15	1	25	1.144	1.318	1.168	0.869	0.868	0.805	extracellular	K00012	UGDH, ugd; UDPglucose 6-dehydrogenase [EC:1.1.1.22]	map00040 Pentose and glucuronate interconversions; map00053 Ascorbate and aldarate metabolism; map00520 Amino sugar and nucleotide sugar metabolism; map01100 Metabolic pathways; map01240 Biosynthesis of cofactors; map01250 Biosynthesis of nucleotide sugars				PF03721; PF00984; PF03720	UDP-glucose/GDP-mannose dehydrogenase family, NAD binding domain; UDP-glucose/GDP-mannose dehydrogenase family, central domain; UDP-glucose/GDP-mannose dehydrogenase family, UDP binding domain	GT	KOG2666	UDP-glucose/GDP-mannose dehydrogenase
A0A3B6HW67	Ribosomal_S5_C domain-containing protein OS=Triticum aestivum OX=4565 PE=4 SV=1	--	1.592	0.000596524	Up	30.607	5	1	1	1	0.676	0.774	0.764	1.186	1.131	1.208	chloroplast	K02988	RP-S5, MRPS5, rpsE; small subunit ribosomal protein S5	map03010 Ribosome	GO:0003002 regionalization; GO:0006139 nucleobase-containing compound metabolic process; GO:0006364 rRNA processing; GO:0006396 RNA processing; GO:0006412 translation; GO:0006518 peptide metabolic process; GO:0006725 cellular aromatic compound metabolic process; GO:0006807 nitrogen compound metabolic process; GO:0006950 response to stress; GO:0006996 organelle organization; GO:0007275 multicellul…	GO:0000313 organellar ribosome; GO:0000314 organellar small ribosomal subunit; GO:0005622 intracellular anatomical structure; GO:0005634 nucleus; GO:0005737 cytoplasm; GO:0005739 mitochondrion; GO:0005759 mitochondrial matrix; GO:0005761 mitochondrial ribosome; GO:0005763 mitochondrial small ribosomal subunit; GO:0005840 ribosome; GO:0009507 chloroplast; GO:0009532 plastid stroma; GO:0009534 chlo…	GO:0003735 structural constituent of ribosome; GO:0005198 structural molecule activity;	PF03719	Ribosomal protein S5, C-terminal domain	J	KOG0877	40S ribosomal protein S2/30S ribosomal protein S5
A0A3B6HWG0	HAD-like protein OS=Triticum aestivum OX=4565 PE=4 SV=1	--	0.613	3.60244e-07	Down	27.726	14.9	3	3	3	1.317	1.293	1.315	0.81	0.797	0.8	cytoplasm	K07025	K07025; putative hydrolase of the HAD superfamily					PF13242	HAD-hyrolase-like	R	KOG3109	Haloacid dehalogenase-like hydrolase
A0A3B6HXP8	Protein P21 OS=Triticum aestivum OX=4565 PE=4 SV=1	--	0.742	0.000394617	Down	23.922	55	9	4	38	1.155	1.214	1.22	0.883	0.858	0.922	chloroplast							PF00314	Thaumatin family
A0A3B6HXY1	Non-reducing end alpha-L-arabinofuranosidase OS=Triticum aestivum OX=4565 PE=3 SV=1	--	0.662	0.00134566	Down	70.621	10.3	5	4	6	1.243	1.181	1.321	0.781	0.806	0.893	extracellular	K01209	abfA; alpha-L-arabinofuranosidase [EC:3.2.1.55]	map00520 Amino sugar and nucleotide sugar metabolism; map01100 Metabolic pathways				PF06964	Alpha-L-arabinofuranosidase C-terminal domain
A0A3B6HY39	Arf-GAP domain-containing protein OS=Triticum aestivum OX=4565 PE=4 SV=1	--	1.608	0.000932716	Up	35.404	7.7	2	1	3	0.704	0.733	0.763	1.284	1.169	1.085	nucleus	K12493	ARFGAP2_3; ADP-ribosylation factor GTPase-activating protein 2/3	map04144 Endocytosis	GO:0000003 reproduction; GO:0001101 response to acid chemical; GO:0003006 developmental process involved in reproduction; GO:0007275 multicellular organism development; GO:0009555 pollen development; GO:0009719 response to endogenous stimulus; GO:0009725 response to hormone; GO:0009737 response to abscisic acid; GO:0009790 embryo development; GO:0009791 post-embryonic development; GO:0009793 embr…			PF01412	Putative GTPase activating protein for Arf	T	KOG0706	Predicted GTPase-activating protein
A0A3B6HYL5	Protein BCCIP homolog OS=Triticum aestivum OX=4565 PE=3 SV=1	--	0.543	0.000539322	Down	41.539	15.1	5	5	6	1.509	1.374	1.27	0.702	0.778	0.776	chloroplast	K15262	BCP1, BCCIP; protein BCP1			GO:0005622 intracellular anatomical structure; GO:0005634 nucleus; GO:0005730 nucleolus; GO:0031974 membrane-enclosed lumen; GO:0031981 nuclear lumen; GO:0043226 organelle; GO:0043227 membrane-bounded organelle; GO:0043228 non-membrane-bounded organelle; GO:0043229 intracellular organelle; GO:0043231 intracellular membrane-bounded organelle; GO:0043232 intracellular non-membrane-bounded organelle…				R	KOG3034	Isoamyl acetate-hydrolyzing esterase and related enzymes
A0A3B6HYZ8	Peptidase A1 domain-containing protein OS=Triticum aestivum OX=4565 PE=3 SV=1	--	0.563	8.56705e-05	Down	49.931	5	2	2	2	1.43	1.348	1.31	0.772	0.732	0.796	extracellular	K22683	APF2; aspartyl protease family protein [EC:3.4.23.-]		GO:0006508 proteolysis; GO:0006807 nitrogen compound metabolic process; GO:0008152 metabolic process; GO:0009056 catabolic process; GO:0009057 macromolecule catabolic process; GO:0019538 protein metabolic process; GO:0030163 protein catabolic process; GO:0043170 macromolecule metabolic process; GO:0044238 primary metabolic process; GO:0071704 organic substance metabolic process; GO:1901564 organo…	GO:0005576 extracellular region;	GO:0003824 catalytic activity; GO:0004175 endopeptidase activity; GO:0004190 aspartic-type endopeptidase activity; GO:0008233 peptidase activity; GO:0016787 hydrolase activity; GO:0070001 aspartic-type peptidase activity; GO:0140096 catalytic activity, acting on a protein;	PF14543; PF14541	Xylanase inhibitor N-terminal; Xylanase inhibitor C-terminal	O	KOG1339	Aspartyl protease
A0A3B6I012	AAI domain-containing protein OS=Triticum aestivum OX=4565 PE=3 SV=1	--	0.645	0.000356991	Down	15.266	25.4	2	2	4	1.222	1.312	1.336	0.801	0.878	0.816	extracellular				GO:0006950 response to stress; GO:0006952 defense response; GO:0009892 negative regulation of metabolic process; GO:0010466 negative regulation of peptidase activity; GO:0010605 negative regulation of macromolecule metabolic process; GO:0010951 negative regulation of endopeptidase activity; GO:0019222 regulation of metabolic process; GO:0030162 regulation of proteolysis; GO:0031323 regulation of …	GO:0005576 extracellular region; GO:0005622 intracellular anatomical structure;	GO:0004857 enzyme inhibitor activity; GO:0004866 endopeptidase inhibitor activity; GO:0004867 serine-type endopeptidase inhibitor activity; GO:0030234 enzyme regulator activity; GO:0030414 peptidase inhibitor activity; GO:0061134 peptidase regulator activity; GO:0061135 endopeptidase regulator activity; GO:0098772 molecular function regulator;	PF00234	Protease inhibitor/seed storage/LTP family
A0A3B6I196	AMPK1_CBM domain-containing protein OS=Triticum aestivum OX=4565 PE=4 SV=1	--	0.754	0.0145289	Down	50.827	4.6	2	2	2	1.271	1.134	1.128	0.795	0.964	0.905	nucleus				GO:0000271 polysaccharide biosynthetic process; GO:0005975 carbohydrate metabolic process; GO:0005976 polysaccharide metabolic process; GO:0005982 starch metabolic process; GO:0006073 cellular glucan metabolic process; GO:0006109 regulation of carbohydrate metabolic process; GO:0008152 metabolic process; GO:0009058 biosynthetic process; GO:0009059 macromolecule biosynthetic process; GO:0009250 gl…	GO:0005622 intracellular anatomical structure; GO:0005737 cytoplasm; GO:0009507 chloroplast; GO:0009536 plastid; GO:0043226 organelle; GO:0043227 membrane-bounded organelle; GO:0043229 intracellular organelle; GO:0043231 intracellular membrane-bounded organelle;	GO:0005488 binding; GO:0030246 carbohydrate binding; GO:0030247 polysaccharide binding; GO:0070492 oligosaccharide binding; GO:0097367 carbohydrate derivative binding; GO:2001066 amylopectin binding; GO:2001070 starch binding; GO:2001071 maltoheptaose binding;			G	KOG1616	Protein involved in Snf1 protein kinase complex assembly
A0A3B6I1I5	Calreticulin OS=Triticum aestivum OX=4565 PE=3 SV=1	--	0.613	7.33186e-06	Down	48.295	32.2	12	4	24	1.27	1.304	1.267	0.805	0.769	0.781	endoplasmic reticulum	K08057	CALR; calreticulin	map04141 Protein processing in endoplasmic reticulum; map04145 Phagosome	GO:0006950 response to stress; GO:0006970 response to osmotic stress; GO:0006979 response to oxidative stress; GO:0009628 response to abiotic stimulus; GO:0009651 response to salt stress; GO:0010035 response to inorganic substance; GO:0010038 response to metal ion; GO:0042221 response to chemical; GO:0046686 response to cadmium ion; GO:0050896 response to stimulus;	GO:0005576 extracellular region; GO:0005622 intracellular anatomical structure; GO:0005737 cytoplasm; GO:0005739 mitochondrion; GO:0005773 vacuole; GO:0005774 vacuolar membrane; GO:0005783 endoplasmic reticulum; GO:0005788 endoplasmic reticulum lumen; GO:0005911 cell-cell junction; GO:0009506 plasmodesma; GO:0009507 chloroplast; GO:0009536 plastid; GO:0012505 endomembrane system; GO:0016020 membr…				O	KOG0674	Calreticulin
A0A3B6I218	Acid phosphatase 1 OS=Triticum aestivum OX=4565 PE=4 SV=1	--	0.523	0.00136678	Down	30.285	7.6	2	2	3	1.414	1.217	1.598	0.716	0.73	0.764	extracellular				GO:0001101 response to acid chemical; GO:0002213 defense response to insect; GO:0006793 phosphorus metabolic process; GO:0006796 phosphate-containing compound metabolic process; GO:0006950 response to stress; GO:0006952 defense response; GO:0006979 response to oxidative stress; GO:0008152 metabolic process; GO:0009605 response to external stimulus; GO:0009607 response to biotic stimulus; GO:00096…	GO:0005622 intracellular anatomical structure; GO:0005737 cytoplasm; GO:0005773 vacuole; GO:0005829 cytosol; GO:0005840 ribosome; GO:0022626 cytosolic ribosome; GO:0032991 protein-containing complex; GO:0043226 organelle; GO:0043227 membrane-bounded organelle; GO:0043228 non-membrane-bounded organelle; GO:0043229 intracellular organelle; GO:0043231 intracellular membrane-bounded organelle; GO:004…	GO:0003824 catalytic activity; GO:0003993 acid phosphatase activity; GO:0005488 binding; GO:0005515 protein binding; GO:0008134 transcription factor binding; GO:0016787 hydrolase activity; GO:0016788 hydrolase activity, acting on ester bonds; GO:0016791 phosphatase activity; GO:0042578 phosphoric ester hydrolase activity;
A0A3B6I246	O-methyltransferase ZRP4 OS=Triticum aestivum OX=4565 PE=3 SV=1	--	0.7	0.0212258	Down	47.208	11.9	2	1	2	1.277	1.034	1.363	0.78	0.905	0.888	cytoplasm				GO:0006725 cellular aromatic compound metabolic process; GO:0006807 nitrogen compound metabolic process; GO:0008152 metabolic process; GO:0009058 biosynthetic process; GO:0009812 flavonoid metabolic process; GO:0009820 alkaloid metabolic process; GO:0009821 alkaloid biosynthetic process; GO:0009987 cellular process; GO:0019438 aromatic compound biosynthetic process; GO:0032259 methylation; GO:003…	GO:0005622 intracellular anatomical structure; GO:0005737 cytoplasm;	GO:0003824 catalytic activity; GO:0005488 binding; GO:0005515 protein binding; GO:0008168 methyltransferase activity; GO:0008171 O-methyltransferase activity; GO:0008757 S-adenosylmethionine-dependent methyltransferase activity; GO:0016740 transferase activity; GO:0016741 transferase activity, transferring one-carbon groups; GO:0030761 8-hydroxyquercitin 8-O-methyltransferase activity; GO:0030766…	PF08100; PF00891	Dimerisation domain; O-methyltransferase domain	R	KOG3178	Hydroxyindole-O-methyltransferase and related SAM-dependent methyltransferases
A0A3B6I289	S-adenosylmethionine carrier 1, chloroplastic/mitochondrial OS=Triticum aestivum OX=4565 PE=3 SV=1	--	1.383	0.00209672	Up	27.489	3.5	1	1	1	0.817	0.845	0.778	1.078	1.083	1.214	cytoplasm	K15111	SLC25A26; solute carrier family 25 (mitochondrial S-adenosylmethionine transporter), member 26		GO:0006810 transport; GO:0006839 mitochondrial transport; GO:0006855 xenobiotic transmembrane transport; GO:0015805 S-adenosyl-L-methionine transport; GO:0042221 response to chemical; GO:0050896 response to stimulus; GO:0051179 localization; GO:0051234 establishment of localization; GO:0055085 transmembrane transport; GO:0071702 organic substance transport; GO:0072348 sulfur compound transport; G…	GO:0005622 intracellular anatomical structure; GO:0005737 cytoplasm; GO:0005739 mitochondrion; GO:0005740 mitochondrial envelope; GO:0005743 mitochondrial inner membrane; GO:0016020 membrane; GO:0016021 integral component of membrane; GO:0019866 organelle inner membrane; GO:0031090 organelle membrane; GO:0031224 intrinsic component of membrane; GO:0031966 mitochondrial membrane; GO:0031967 organe…	GO:0000095 S-adenosyl-L-methionine transmembrane transporter activity; GO:0005215 transporter activity; GO:0022857 transmembrane transporter activity; GO:1901682 sulfur compound transmembrane transporter activity;			C	KOG0768	Mitochondrial carrier protein PET8
A0A3B6I296	AAI domain-containing protein OS=Triticum aestivum OX=4565 PE=4 SV=1	--	0.477	1.36312e-05	Down	18.189	18.5	2	2	4	1.474	1.502	1.42	0.673	0.696	0.73	extracellular
A0A3B6I2E1	Peroxisomal membrane protein 11C OS=Triticum aestivum OX=4565 PE=3 SV=1	--	1.414	0.0472188	Up	22.738	14.1	2	2	4	0.711	1.014	0.68	1.094	1.135	1.171	nucleus,plasma membrane				GO:0006996 organelle organization; GO:0007031 peroxisome organization; GO:0009987 cellular process; GO:0016043 cellular component organization; GO:0016559 peroxisome fission; GO:0032535 regulation of cellular component size; GO:0044375 regulation of peroxisome size; GO:0048285 organelle fission; GO:0065007 biological regulation; GO:0065008 regulation of biological quality; GO:0071840 cellular com…	GO:0005622 intracellular anatomical structure; GO:0005737 cytoplasm; GO:0005777 peroxisome; GO:0005778 peroxisomal membrane; GO:0005779 integral component of peroxisomal membrane; GO:0005911 cell-cell junction; GO:0009506 plasmodesma; GO:0016020 membrane; GO:0016021 integral component of membrane; GO:0030054 cell junction; GO:0031090 organelle membrane; GO:0031224 intrinsic component of membrane;…	GO:0005488 binding; GO:0005515 protein binding; GO:0042802 identical protein binding;			U	KOG4186	Peroxisomal biogenesis protein (peroxin)
A0A3B6I2R2	AAI domain-containing protein OS=Triticum aestivum OX=4565 PE=4 SV=1	--	0.541	0.00729874	Down	18.845	26.3	2	1	3	1.682	1.183	1.292	0.723	0.692	0.836	extracellular
A0A3B6I4M8	Peroxidase OS=Triticum aestivum OX=4565 PE=3 SV=1	--	0.68	0.0244165	Down	39.027	50.3	14	1	51	1.488	1.037	1.204	0.85	0.813	0.871	extracellular	K00430	E1.11.1.7; peroxidase [EC:1.11.1.7]	map00940 Phenylpropanoid biosynthesis; map01100 Metabolic pathways; map01110 Biosynthesis of secondary metabolites	GO:0008152 metabolic process; GO:0009636 response to toxic substance; GO:0009664 plant-type cell wall organization; GO:0009987 cellular process; GO:0016043 cellular component organization; GO:0042221 response to chemical; GO:0045229 external encapsulating structure organization; GO:0050896 response to stimulus; GO:0051716 cellular response to stimulus; GO:0070887 cellular response to chemical sti…	GO:0005618 cell wall; GO:0005622 intracellular anatomical structure; GO:0005737 cytoplasm; GO:0005773 vacuole; GO:0005911 cell-cell junction; GO:0009505 plant-type cell wall; GO:0009506 plasmodesma; GO:0016020 membrane; GO:0030054 cell junction; GO:0030312 external encapsulating structure; GO:0043226 organelle; GO:0043227 membrane-bounded organelle; GO:0043229 intracellular organelle; GO:0043231 …	GO:0003824 catalytic activity; GO:0004601 peroxidase activity; GO:0016209 antioxidant activity; GO:0016491 oxidoreductase activity; GO:0016684 oxidoreductase activity, acting on peroxide as acceptor;	PF00141	Peroxidase
A0A3B6I4X3	Pentatricopeptide repeat-containing protein OS=Triticum aestivum OX=4565 PE=4 SV=1	--	1.473	5.70334e-05	Up	61.699	18.2	9	1	12	0.794	0.773	0.771	1.136	1.117	1.192	chloroplast				GO:0006139 nucleobase-containing compound metabolic process; GO:0006725 cellular aromatic compound metabolic process; GO:0006807 nitrogen compound metabolic process; GO:0008152 metabolic process; GO:0009451 RNA modification; GO:0009987 cellular process; GO:0016070 RNA metabolic process; GO:0034641 cellular nitrogen compound metabolic process; GO:0043170 macromolecule metabolic process; GO:0043412…	GO:0005622 intracellular anatomical structure; GO:0005737 cytoplasm; GO:0005739 mitochondrion; GO:0043226 organelle; GO:0043227 membrane-bounded organelle; GO:0043229 intracellular organelle; GO:0043231 intracellular membrane-bounded organelle;	GO:0003676 nucleic acid binding; GO:0003723 RNA binding; GO:0003824 catalytic activity; GO:0004518 nuclease activity; GO:0004519 endonuclease activity; GO:0005488 binding; GO:0016787 hydrolase activity; GO:0016788 hydrolase activity, acting on ester bonds; GO:0097159 organic cyclic compound binding; GO:1901363 heterocyclic compound binding;			R	KOG4197	FOG: PPR repeat
A0A3B6I5M0	Farinin protein OS=Triticum aestivum OX=4565 PE=4 SV=1	--	0.644	2.47024e-05	Down	31.791	43.2	9	4	44	1.269	1.25	1.304	0.826	0.796	0.839	vacuolar membrane
A0A3B6I6G4	Sucrose:fructan 6-fructosyltransferase OS=Triticum aestivum OX=4565 PE=3 SV=1	--	0.592	0.000111878	Down	65.968	10.7	5	5	8	1.293	1.416	1.274	0.773	0.801	0.785	endoplasmic reticulum	K21351	SST; sucrose:sucrose fructosyltransferase [EC:2.4.1.99]					PF00251; PF08244	Glycosyl hydrolases family 32 N-terminal domain; Glycosyl hydrolases family 32 C terminal	G	KOG0228	Beta-fructofuranosidase (invertase)
A0A3B6I6G7	Sucrose:sucrose 1-fructosyltransferase OS=Triticum aestivum OX=4565 PE=3 SV=1	--	0.616	0.00212726	Down	72.481	3.6	2	2	3	1.399	1.152	1.418	0.829	0.818	0.796	cytoplasm,nucleus	K21351	SST; sucrose:sucrose fructosyltransferase [EC:2.4.1.99]					PF00251; PF08244	Glycosyl hydrolases family 32 N-terminal domain; Glycosyl hydrolases family 32 C terminal	G	KOG0228	Beta-fructofuranosidase (invertase)
A0A3B6IIS5	Peptidyl-prolyl cis-trans isomerase OS=Triticum aestivum OX=4565 PE=3 SV=1	--	1.326	0.0135071	Up	18.785	33	5	1	8	0.768	0.906	0.84	1.092	1.21	1.031	chloroplast	K01802	E5.2.1.8; peptidylprolyl isomerase [EC:5.2.1.8]		GO:0000413 protein peptidyl-prolyl isomerization; GO:0006464 cellular protein modification process; GO:0006807 nitrogen compound metabolic process; GO:0007154 cell communication; GO:0007165 signal transduction; GO:0008152 metabolic process; GO:0009987 cellular process; GO:0010035 response to inorganic substance; GO:0010038 response to metal ion; GO:0018193 peptidyl-amino acid modification; GO:001…	GO:0005622 intracellular anatomical structure; GO:0005737 cytoplasm; GO:0005739 mitochondrion; GO:0005794 Golgi apparatus; GO:0005829 cytosol; GO:0012505 endomembrane system; GO:0043226 organelle; GO:0043227 membrane-bounded organelle; GO:0043229 intracellular organelle; GO:0043231 intracellular membrane-bounded organelle;	GO:0003755 peptidyl-prolyl cis-trans isomerase activity; GO:0003824 catalytic activity; GO:0005488 binding; GO:0016018 cyclosporin A binding; GO:0016853 isomerase activity; GO:0016859 cis-trans isomerase activity; GO:0033218 amide binding; GO:0042277 peptide binding; GO:0140096 catalytic activity, acting on a protein;	PF00160	Cyclophilin type peptidyl-prolyl cis-trans isomerase/CLD	O	KOG0865	Cyclophilin type peptidyl-prolyl cis-trans isomerase
A0A3B6IJW9	Calponin-homology (CH) domain-containing protein OS=Triticum aestivum OX=4565 PE=4 SV=1	--	0.587	4.82225e-05	Down	49.993	4.4	2	2	2	1.317	1.345	1.347	0.806	0.806	0.742	nucleus	K13414	MEKK1; mitogen-activated protein kinase kinase kinase 1 [EC:2.7.11.25]	map04016 MAPK signaling pathway - plant; map04626 Plant-pathogen interaction
A0A3B6IK67	Hexosyltransferase OS=Triticum aestivum OX=4565 PE=4 SV=1	--	0.674	6.10022e-06	Down	37.158	3.6	1	1	1	1.273	1.222	1.25	0.848	0.842	0.836	vacuolar membrane
A0A3B6IKA5	Anthocyanin 5-aromatic acyltransferase OS=Triticum aestivum OX=4565 PE=3 SV=1	--	1.694	0.000223015	Up	48.495	2	1	1	1	0.729	0.73	0.659	1.147	1.193	1.247	extracellular						GO:0003824 catalytic activity; GO:0016740 transferase activity; GO:0016746 acyltransferase activity; GO:0016747 acyltransferase activity, transferring groups other than amino-acyl groups; GO:0033809 anthocyanin 6''-O-malonyltransferase activity;
A0A3B6IKM2	RRM domain-containing protein OS=Triticum aestivum OX=4565 PE=4 SV=1	--	0.762	0.0131608	Down	15.897	62.6	7	2	27	1.099	1.155	1.248	0.972	0.886	0.81	nucleus	K13195	CIRBP; cold-inducible RNA-binding protein					PF00076	RNA recognition motif. (a.k.a. RRM, RBD, or RNP domain)	R	KOG0118	FOG: RRM domain
A0A3B6IL57	Adenylosuccinate synthetase, chloroplastic OS=Triticum aestivum OX=4565 GN=PURA PE=3 SV=1	PURA	1.357	0.00731066	Up	52.739	6	2	1	2	0.882	0.771	0.821	1.218	1.101	1.039	chloroplast	K01939	purA, ADSS; adenylosuccinate synthase [EC:6.3.4.4]	map00230 Purine metabolism; map00250 Alanine, aspartate and glutamate metabolism; map01100 Metabolic pathways; map01240 Biosynthesis of cofactors	GO:0006139 nucleobase-containing compound metabolic process; GO:0006163 purine nucleotide metabolic process; GO:0006164 purine nucleotide biosynthetic process; GO:0006167 AMP biosynthetic process; GO:0006725 cellular aromatic compound metabolic process; GO:0006753 nucleoside phosphate metabolic process; GO:0006793 phosphorus metabolic process; GO:0006796 phosphate-containing compound metabolic pr…	GO:0005576 extracellular region; GO:0005622 intracellular anatomical structure; GO:0005737 cytoplasm; GO:0009507 chloroplast; GO:0009532 plastid stroma; GO:0009536 plastid; GO:0009570 chloroplast stroma; GO:0043226 organelle; GO:0043227 membrane-bounded organelle; GO:0043229 intracellular organelle; GO:0043231 intracellular membrane-bounded organelle; GO:0048046 apoplast;	GO:0003824 catalytic activity; GO:0004019 adenylosuccinate synthase activity; GO:0016874 ligase activity; GO:0016879 ligase activity, forming carbon-nitrogen bonds;	PF00709	Adenylosuccinate synthetase	F	KOG1355	Adenylosuccinate synthase
A0A3B6ILB8	C2 domain-containing protein OS=Triticum aestivum OX=4565 PE=4 SV=1	--	0.571	3.64879e-05	Down	34.634	13	3	1	7	1.338	1.401	1.32	0.77	0.746	0.803	cytoplasm							PF00168	C2 domain
A0A3B6ILP1	Histidine-containing phosphotransfer protein OS=Triticum aestivum OX=4565 PE=4 SV=1	--	0.56	0.00148174	Down	16.454	18.4	2	2	3	1.429	1.406	1.227	0.7	0.73	0.845	extracellular	K14490	AHP; histidine-containing phosphotransfer peotein	map04075 Plant hormone signal transduction	GO:0000160 phosphorelay signal transduction system; GO:0001932 regulation of protein phosphorylation; GO:0001934 positive regulation of protein phosphorylation; GO:0006464 cellular protein modification process; GO:0006468 protein phosphorylation; GO:0006793 phosphorus metabolic process; GO:0006796 phosphate-containing compound metabolic process; GO:0006807 nitrogen compound metabolic process; GO:…	GO:0005622 intracellular anatomical structure; GO:0005634 nucleus; GO:0005737 cytoplasm; GO:0005829 cytosol; GO:0043226 organelle; GO:0043227 membrane-bounded organelle; GO:0043229 intracellular organelle; GO:0043231 intracellular membrane-bounded organelle;	GO:0003824 catalytic activity; GO:0004672 protein kinase activity; GO:0005488 binding; GO:0005515 protein binding; GO:0009927 histidine phosphotransfer kinase activity; GO:0016301 kinase activity; GO:0016740 transferase activity; GO:0016772 transferase activity, transferring phosphorus-containing groups; GO:0016773 phosphotransferase activity, alcohol group as acceptor; GO:0019899 enzyme binding;…			T	KOG4747	Two-component phosphorelay intermediate involved in MAP kinase cascade regulation
A0A3B6ILY7	Aminopeptidase OS=Triticum aestivum OX=4565 PE=3 SV=1	--	0.758	0.00794428	Down	97.726	34.6	24	3	44	1.062	1.186	1.276	0.876	0.874	0.92	chloroplast	K08776	NPEPPS; puromycin-sensitive aminopeptidase [EC:3.4.11.14]		GO:0006508 proteolysis; GO:0006518 peptide metabolic process; GO:0006807 nitrogen compound metabolic process; GO:0008152 metabolic process; GO:0009056 catabolic process; GO:0009987 cellular process; GO:0019538 protein metabolic process; GO:0034641 cellular nitrogen compound metabolic process; GO:0043170 macromolecule metabolic process; GO:0043171 peptide catabolic process; GO:0043603 cellular ami…	GO:0005622 intracellular anatomical structure; GO:0005737 cytoplasm;	GO:0003824 catalytic activity; GO:0004177 aminopeptidase activity; GO:0005488 binding; GO:0008233 peptidase activity; GO:0008235 metalloexopeptidase activity; GO:0008237 metallopeptidase activity; GO:0008238 exopeptidase activity; GO:0008270 zinc ion binding; GO:0016787 hydrolase activity; GO:0033218 amide binding; GO:0042277 peptide binding; GO:0043167 ion binding; GO:0043169 cation binding; GO:…	PF17900; PF01433; PF11838	Peptidase M1 N-terminal domain; Peptidase family M1 domain; ERAP1-like C-terminal domain	EO	KOG1046	Puromycin-sensitive aminopeptidase and related aminopeptidases
A0A3B6IMC5	HIT domain-containing protein OS=Triticum aestivum OX=4565 PE=4 SV=1	--	0.489	0.00255108	Down	26.389	3.3	1	1	1	1.446	1.626	1.282	0.674	0.826	0.629	chloroplast				GO:0006139 nucleobase-containing compound metabolic process; GO:0006163 purine nucleotide metabolic process; GO:0006725 cellular aromatic compound metabolic process; GO:0006753 nucleoside phosphate metabolic process; GO:0006790 sulfur compound metabolic process; GO:0006793 phosphorus metabolic process; GO:0006796 phosphate-containing compound metabolic process; GO:0006807 nitrogen compound metabo…	GO:0005622 intracellular anatomical structure; GO:0005737 cytoplasm; GO:0005777 peroxisome; GO:0042579 microbody; GO:0043226 organelle; GO:0043227 membrane-bounded organelle; GO:0043229 intracellular organelle; GO:0043231 intracellular membrane-bounded organelle;	GO:0003824 catalytic activity; GO:0016787 hydrolase activity; GO:0016817 hydrolase activity, acting on acid anhydrides; GO:0016819 hydrolase activity, acting on acid anhydrides, in sulfonyl-containing anhydrides; GO:0047627 adenylylsulfatase activity;	PF01230	HIT domain	T	KOG3275	Zinc-binding protein of the histidine triad (HIT) family
A0A3B6IMD2	Germin-like protein OS=Triticum aestivum OX=4565 PE=3 SV=1	--	2.041	0.000237988	Up	23.548	11.6	2	1	3	0.612	0.573	0.66	1.164	1.266	1.336	chloroplast				GO:0000302 response to reactive oxygen species; GO:0000303 response to superoxide; GO:0000305 response to oxygen radical; GO:0006801 superoxide metabolic process; GO:0006950 response to stress; GO:0006979 response to oxidative stress; GO:0008152 metabolic process; GO:0009636 response to toxic substance; GO:0009987 cellular process; GO:0010035 response to inorganic substance; GO:0016043 cellular c…	GO:0005576 extracellular region; GO:0005618 cell wall; GO:0005622 intracellular anatomical structure; GO:0005737 cytoplasm; GO:0030312 external encapsulating structure; GO:0032991 protein-containing complex; GO:0048046 apoplast; GO:0071944 cell periphery; GO:1902494 catalytic complex; GO:1902693 superoxide dismutase complex;	GO:0003824 catalytic activity; GO:0004784 superoxide dismutase activity; GO:0005488 binding; GO:0005515 protein binding; GO:0016209 antioxidant activity; GO:0016491 oxidoreductase activity; GO:0016623 oxidoreductase activity, acting on the aldehyde or oxo group of donors, oxygen as acceptor; GO:0016721 oxidoreductase activity, acting on superoxide radicals as acceptor; GO:0016903 oxidoreductase a…	PF00190	Cupin
A0A3B6IMK6	ATP-dependent (S)-NAD(P)H-hydrate dehydratase OS=Triticum aestivum OX=4565 PE=3 SV=1	--	0.769	0.000106303	Down	41.165	21.1	6	1	9	1.175	1.183	1.137	0.879	0.916	0.893	chloroplast	K17757	CARKD; ATP-dependent NAD(P)H-hydrate dehydratase [EC:4.2.1.93]		GO:0006139 nucleobase-containing compound metabolic process; GO:0006725 cellular aromatic compound metabolic process; GO:0006734 NADH metabolic process; GO:0006739 NADP metabolic process; GO:0006753 nucleoside phosphate metabolic process; GO:0006793 phosphorus metabolic process; GO:0006796 phosphate-containing compound metabolic process; GO:0006807 nitrogen compound metabolic process; GO:0008152 …	GO:0005622 intracellular anatomical structure; GO:0005737 cytoplasm; GO:0005739 mitochondrion; GO:0005829 cytosol; GO:0009507 chloroplast; GO:0009536 plastid; GO:0043226 organelle; GO:0043227 membrane-bounded organelle; GO:0043229 intracellular organelle; GO:0043231 intracellular membrane-bounded organelle;	GO:0003824 catalytic activity; GO:0016829 lyase activity; GO:0016835 carbon-oxygen lyase activity; GO:0016836 hydro-lyase activity; GO:0016853 isomerase activity; GO:0016854 racemase and epimerase activity; GO:0047453 ATP-dependent NAD(P)H-hydrate dehydratase activity; GO:0052856 NADHX epimerase activity; GO:0052857 NADPHX epimerase activity;			G	KOG3974	Predicted sugar kinase
A0A3B6ING2	Lipoxygenase OS=Triticum aestivum OX=4565 PE=3 SV=1	--	1.426	0.00393144	Up	91.495	33	23	1	68	0.859	0.724	0.809	1.127	1.206	1.079	cytoplasm	K15718	LOX1_5; linoleate 9S-lipoxygenase [EC:1.13.11.58]	map00591 Linoleic acid metabolism				PF01477; PF00305	PLAT/LH2 domain; Lipoxygenase
A0A3B6INP0	Calcineurin B-like protein 3 OS=Triticum aestivum OX=4565 PE=3 SV=1	--	0.695	0.000225944	Down	24.168	19	4	2	6	1.248	1.26	1.16	0.853	0.83	0.865	chloroplast	K06268	PPP3R, CNB; serine/threonine-protein phosphatase 2B regulatory subunit					PF13833; PF13499	EF-hand domain pair; EF-hand domain pair	T	KOG0034	Ca2+/calmodulin-dependent protein phosphatase (calcineurin subunit B), EF-Hand superfamily protein
A0A3B6IP73	Peptidase A1 domain-containing protein OS=Triticum aestivum OX=4565 PE=3 SV=1	--	0.693	0.00538299	Down	50.912	9.2	3	1	6	1.212	1.207	1.272	0.826	0.771	0.962	chloroplast	K22683	APF2; aspartyl protease family protein [EC:3.4.23.-]					PF14543; PF14541	Xylanase inhibitor N-terminal; Xylanase inhibitor C-terminal	O	KOG1339	Aspartyl protease
A0A3B6IPF5	SHSP domain-containing protein OS=Triticum aestivum OX=4565 PE=3 SV=1	--	0.646	3.24651e-06	Down	21.956	30.5	5	1	13	1.262	1.303	1.261	0.816	0.829	0.827	extracellular	K13993	HSP20; HSP20 family protein	map04141 Protein processing in endoplasmic reticulum	GO:0006950 response to stress; GO:0009266 response to temperature stimulus; GO:0009408 response to heat; GO:0009628 response to abiotic stimulus; GO:0050896 response to stimulus;			PF00011	Hsp20/alpha crystallin family	O	KOG0710	Molecular chaperone (small heat-shock protein Hsp26/Hsp42)
A0A3B6IPH6	Formate dehydrogenase, mitochondrial OS=Triticum aestivum OX=4565 PE=3 SV=1	--	0.509	1.60609e-05	Down	39.25	27.3	8	1	22	1.414	1.394	1.469	0.721	0.757	0.701	cytoplasm	K00122	FDH; formate dehydrogenase [EC:1.17.1.9]	map00630 Glyoxylate and dicarboxylate metabolism; map01100 Metabolic pathways; map01200 Carbon metabolism	GO:0010035 response to inorganic substance; GO:0010038 response to metal ion; GO:0042221 response to chemical; GO:0046686 response to cadmium ion; GO:0050896 response to stimulus;	GO:0005622 intracellular anatomical structure; GO:0005737 cytoplasm; GO:0005739 mitochondrion; GO:0009507 chloroplast; GO:0009536 plastid; GO:0009579 thylakoid; GO:0043226 organelle; GO:0043227 membrane-bounded organelle; GO:0043229 intracellular organelle; GO:0043231 intracellular membrane-bounded organelle;				C	KOG0069	Glyoxylate/hydroxypyruvate reductase (D-isomer-specific 2-hydroxy acid dehydrogenase superfamily)
A0A3B6IQ15	Fe2OG dioxygenase domain-containing protein OS=Triticum aestivum OX=4565 PE=3 SV=1	--	0.641	0.000888612	Down	39.25	13.8	3	3	3	1.204	1.332	1.306	0.85	0.856	0.758	cytoplasm									QR	KOG0143	Iron/ascorbate family oxidoreductases
A0A3B6IQ78	Gamma-interferon-inducible lysosomal thiol reductase OS=Triticum aestivum OX=4565 PE=3 SV=1	--	0.51	0.000317905	Down	25.431	45	8	2	25	1.442	1.516	1.315	0.78	0.722	0.678	extracellular	K08059	IFI30, GILT; interferon, gamma-inducible protein 30							O	KOG3160	Gamma-interferon inducible lysosomal thiol reductase
A0A3B6IQX9	Bms1-type G domain-containing protein OS=Triticum aestivum OX=4565 PE=4 SV=1	--	0.452	0.000198735	Down	118.32	1.8	1	1	1	1.64	1.417	1.44	0.662	0.64	0.73	cytoplasm	K14569	BMS1; ribosome biogenesis protein BMS1	map03008 Ribosome biogenesis in eukaryotes	GO:0000462 maturation of SSU-rRNA from tricistronic rRNA transcript (SSU-rRNA, 5.8S rRNA, LSU-rRNA); GO:0000469 cleavage involved in rRNA processing; GO:0000478 endonucleolytic cleavage involved in rRNA processing; GO:0000479 endonucleolytic cleavage of tricistronic rRNA transcript (SSU-rRNA, 5.8S rRNA, LSU-rRNA); GO:0006139 nucleobase-containing compound metabolic process; GO:0006364 rRNA proces…	GO:0005622 intracellular anatomical structure; GO:0005634 nucleus; GO:0005654 nucleoplasm; GO:0005730 nucleolus; GO:0030684 preribosome; GO:0030686 90S preribosome; GO:0031974 membrane-enclosed lumen; GO:0031981 nuclear lumen; GO:0032991 protein-containing complex; GO:0043226 organelle; GO:0043227 membrane-bounded organelle; GO:0043228 non-membrane-bounded organelle; GO:0043229 intracellular orga…	GO:0000166 nucleotide binding; GO:0001882 nucleoside binding; GO:0001883 purine nucleoside binding; GO:0003676 nucleic acid binding; GO:0003723 RNA binding; GO:0003824 catalytic activity; GO:0003924 GTPase activity; GO:0005488 binding; GO:0005525 GTP binding; GO:0016462 pyrophosphatase activity; GO:0016787 hydrolase activity; GO:0016817 hydrolase activity, acting on acid anhydrides; GO:0016818 hy…	PF08142	AARP2CN (NUC121) domain	J	KOG1951	GTP-binding protein AARP2 involved in 40S ribosome biogenesis
A0A3B6IRE3	Prosaposin-like OS=Triticum aestivum OX=4565 PE=4 SV=1	--	0.636	2.67227e-05	Down	26.905	20.4	4	4	5	1.273	1.242	1.287	0.778	0.816	0.825	extracellular	K12382	PSAP, SGP1; saposin	map00600 Sphingolipid metabolism	GO:0000003 reproduction; GO:0001655 urogenital system development; GO:0001775 cell activation; GO:0002252 immune effector process; GO:0002263 cell activation involved in immune response; GO:0002274 myeloid leukocyte activation; GO:0002275 myeloid cell activation involved in immune response; GO:0002283 neutrophil activation involved in immune response; GO:0002366 leukocyte activation involved in i…	GO:0000323 lytic vacuole; GO:0005576 extracellular region; GO:0005615 extracellular space; GO:0005622 intracellular anatomical structure; GO:0005737 cytoplasm; GO:0005764 lysosome; GO:0005765 lysosomal membrane; GO:0005766 primary lysosome; GO:0005773 vacuole; GO:0005774 vacuolar membrane; GO:0005775 vacuolar lumen; GO:0005886 plasma membrane; GO:0012505 endomembrane system; GO:0012506 vesicle me…	GO:0001664 G protein-coupled receptor binding; GO:0003824 catalytic activity; GO:0004553 hydrolase activity, hydrolyzing O-glycosyl compounds; GO:0004565 beta-galactosidase activity; GO:0005102 signaling receptor binding; GO:0005488 binding; GO:0005515 protein binding; GO:0005543 phospholipid binding; GO:0008047 enzyme activator activity; GO:0008289 lipid binding; GO:0015925 galactosidase activit…	PF05184	Saposin-like type B, region 1	IG	KOG1340	Prosaposin
A0A3B6IRQ2	E1 ubiquitin-activating enzyme OS=Triticum aestivum OX=4565 PE=3 SV=1	--	0.688	0.0226657	Down	117.42	15.5	14	2	24	1.035	1.366	1.31	0.855	0.93	0.768	chloroplast	K03178	UBE1, UBA1; ubiquitin-activating enzyme E1 [EC:6.2.1.45]	map04120 Ubiquitin mediated proteolysis	GO:0006464 cellular protein modification process; GO:0006807 nitrogen compound metabolic process; GO:0006950 response to stress; GO:0006974 cellular response to DNA damage stimulus; GO:0008152 metabolic process; GO:0009605 response to external stimulus; GO:0009607 response to biotic stimulus; GO:0009987 cellular process; GO:0010035 response to inorganic substance; GO:0010038 response to metal ion…	GO:0005622 intracellular anatomical structure; GO:0005634 nucleus; GO:0005737 cytoplasm; GO:0005829 cytosol; GO:0005886 plasma membrane; GO:0005911 cell-cell junction; GO:0009506 plasmodesma; GO:0016020 membrane; GO:0030054 cell junction; GO:0043226 organelle; GO:0043227 membrane-bounded organelle; GO:0043229 intracellular organelle; GO:0043231 intracellular membrane-bounded organelle; GO:0055044…	GO:0003824 catalytic activity; GO:0004842 ubiquitin-protein transferase activity; GO:0016740 transferase activity; GO:0019787 ubiquitin-like protein transferase activity; GO:0140096 catalytic activity, acting on a protein;	PF00899; PF16190; PF16191; PF10585; PF09358	ThiF family; Ubiquitin-activating enzyme E1 FCCH domain; Ubiquitin-activating enzyme E1 four-helix bundle; Ubiquitin-activating enzyme, SCCH domain; Ubiquitin fold domain	O	KOG2012	Ubiquitin activating enzyme UBA1
A0A3B6IRX6	L-ascorbate peroxidase OS=Triticum aestivum OX=4565 PE=3 SV=1	--	0.767	0.000147413	Down	27.464	40	8	8	16	1.154	1.214	1.163	0.885	0.912	0.913	cytoplasm	K00434	E1.11.1.11; L-ascorbate peroxidase [EC:1.11.1.11]	map00053 Ascorbate and aldarate metabolism; map00480 Glutathione metabolism; map01100 Metabolic pathways	GO:0000302 response to reactive oxygen species; GO:0006950 response to stress; GO:0006979 response to oxidative stress; GO:0008152 metabolic process; GO:0009056 catabolic process; GO:0009636 response to toxic substance; GO:0009987 cellular process; GO:0016999 antibiotic metabolic process; GO:0017001 antibiotic catabolic process; GO:0033554 cellular response to stress; GO:0034599 cellular response…	GO:0005622 intracellular anatomical structure; GO:0005737 cytoplasm; GO:0009507 chloroplast; GO:0009536 plastid; GO:0043226 organelle; GO:0043227 membrane-bounded organelle; GO:0043229 intracellular organelle; GO:0043231 intracellular membrane-bounded organelle;	GO:0003824 catalytic activity; GO:0004130 cytochrome-c peroxidase activity; GO:0004601 peroxidase activity; GO:0016209 antioxidant activity; GO:0016491 oxidoreductase activity; GO:0016684 oxidoreductase activity, acting on peroxide as acceptor; GO:0016688 L-ascorbate peroxidase activity;	PF00141	Peroxidase
A0A3B6IRY1	Non-specific serine/threonine protein kinase OS=Triticum aestivum OX=4565 PE=3 SV=1	--	0.685	2.14794e-05	Down	54.569	19.7	9	7	10	1.234	1.209	1.182	0.818	0.82	0.846	cytoplasm	K07198	PRKAA, AMPK; 5'-AMP-activated protein kinase, catalytic alpha subunit [EC:2.7.11.11]		GO:0000003 reproduction; GO:0001101 response to acid chemical; GO:0003006 developmental process involved in reproduction; GO:0006464 cellular protein modification process; GO:0006468 protein phosphorylation; GO:0006793 phosphorus metabolic process; GO:0006796 phosphate-containing compound metabolic process; GO:0006807 nitrogen compound metabolic process; GO:0007154 cell communication; GO:0007165 …	GO:0005622 intracellular anatomical structure; GO:0005634 nucleus; GO:0005737 cytoplasm; GO:0043226 organelle; GO:0043227 membrane-bounded organelle; GO:0043229 intracellular organelle; GO:0043231 intracellular membrane-bounded organelle;	GO:0003824 catalytic activity; GO:0004672 protein kinase activity; GO:0004674 protein serine/threonine kinase activity; GO:0016301 kinase activity; GO:0016740 transferase activity; GO:0016772 transferase activity, transferring phosphorus-containing groups; GO:0016773 phosphotransferase activity, alcohol group as acceptor; GO:0140096 catalytic activity, acting on a protein;	PF00069; PF00627	Protein kinase domain; UBA/TS-N domain	T	KOG0583	Serine/threonine protein kinase
A0A3B6ISV7	Aminotran_1_2 domain-containing protein OS=Triticum aestivum OX=4565 PE=4 SV=1	--	1.327	0.00116959	Up	52.21	4.3	1	1	1	0.891	0.826	0.794	1.122	1.113	1.098	chloroplast	K00654	SPT; serine palmitoyltransferase [EC:2.3.1.50]	map00600 Sphingolipid metabolism; map01100 Metabolic pathways				PF00155	Aminotransferase class I and II	O	KOG1358	Serine palmitoyltransferase
A0A3B6IT42	Phytocyanin domain-containing protein OS=Triticum aestivum OX=4565 PE=4 SV=1	--	0.605	0.000761808	Down	12.569	45.3	4	2	7	1.193	1.414	1.285	0.781	0.817	0.755	extracellular							PF02298	Plastocyanin-like domain
A0A3B6IT48	Secreted protein OS=Triticum aestivum OX=4565 PE=4 SV=1	--	0.44	6.97787e-07	Down	20.045	7.3	1	1	2	1.496	1.549	1.503	0.664	0.68	0.656	extracellular
A0A3B6IT55	Purple acid phosphatase OS=Triticum aestivum OX=4565 PE=4 SV=1	--	0.476	0.000274172	Down	38.033	21.8	7	1	18	1.517	1.492	1.392	0.652	0.664	0.778	vacuolar membrane	K14379	ACP5; tartrate-resistant acid phosphatase type 5 [EC:3.1.3.2]	map00740 Riboflavin metabolism; map01100 Metabolic pathways	GO:0006793 phosphorus metabolic process; GO:0006796 phosphate-containing compound metabolic process; GO:0008152 metabolic process; GO:0009987 cellular process; GO:0016311 dephosphorylation; GO:0044237 cellular metabolic process;	GO:0005622 intracellular anatomical structure; GO:0005737 cytoplasm; GO:0005773 vacuole; GO:0043226 organelle; GO:0043227 membrane-bounded organelle; GO:0043229 intracellular organelle; GO:0043231 intracellular membrane-bounded organelle;	GO:0003824 catalytic activity; GO:0003993 acid phosphatase activity; GO:0016787 hydrolase activity; GO:0016788 hydrolase activity, acting on ester bonds; GO:0016791 phosphatase activity; GO:0042578 phosphoric ester hydrolase activity;	PF00149	Calcineurin-like phosphoesterase	O	KOG2679	Purple (tartrate-resistant) acid phosphatase
A0A3B6ITH3	Alanine--glyoxylate aminotransferase 2, mitochondrial OS=Triticum aestivum OX=4565 PE=3 SV=1	--	0.599	0.000178264	Down	51.856	26.3	10	1	18	1.36	1.306	1.302	0.828	0.738	0.812	chloroplast	K00827	AGXT2; alanine-glyoxylate transaminase / (R)-3-amino-2-methylpropionate-pyruvate transaminase [EC:2.6.1.44 2.6.1.40]	map00250 Alanine, aspartate and glutamate metabolism; map00260 Glycine, serine and threonine metabolism; map00270 Cysteine and methionine metabolism; map00280 Valine, leucine and isoleucine degradation; map01100 Metabolic pathways; map01110 Biosynthesis of secondary metabolites	GO:0010035 response to inorganic substance; GO:0010038 response to metal ion; GO:0042221 response to chemical; GO:0046686 response to cadmium ion; GO:0050896 response to stimulus;	GO:0005622 intracellular anatomical structure; GO:0005737 cytoplasm; GO:0005739 mitochondrion; GO:0005773 vacuole; GO:0005774 vacuolar membrane; GO:0016020 membrane; GO:0031090 organelle membrane; GO:0043226 organelle; GO:0043227 membrane-bounded organelle; GO:0043229 intracellular organelle; GO:0043231 intracellular membrane-bounded organelle; GO:0098588 bounding membrane of organelle;	GO:0005488 binding; GO:0005515 protein binding; GO:0008270 zinc ion binding; GO:0019842 vitamin binding; GO:0030170 pyridoxal phosphate binding; GO:0036094 small molecule binding; GO:0042802 identical protein binding; GO:0043167 ion binding; GO:0043168 anion binding; GO:0043169 cation binding; GO:0046872 metal ion binding; GO:0046914 transition metal ion binding; GO:0070279 vitamin B6 binding; GO…	PF00202	Aminotransferase class-III	E	KOG1404	Alanine-glyoxylate aminotransferase AGT2
A0A3B6ITU0	AAI domain-containing protein OS=Triticum aestivum OX=4565 PE=4 SV=1	--	0.489	0.000808496	Down	16.227	42.4	6	2	23	1.267	1.636	1.41	0.722	0.718	0.669	chloroplast				GO:0006950 response to stress; GO:0006952 defense response; GO:0009892 negative regulation of metabolic process; GO:0010466 negative regulation of peptidase activity; GO:0010605 negative regulation of macromolecule metabolic process; GO:0010951 negative regulation of endopeptidase activity; GO:0019222 regulation of metabolic process; GO:0030162 regulation of proteolysis; GO:0031323 regulation of …	GO:0005576 extracellular region; GO:0005622 intracellular anatomical structure;	GO:0004857 enzyme inhibitor activity; GO:0004866 endopeptidase inhibitor activity; GO:0004867 serine-type endopeptidase inhibitor activity; GO:0030234 enzyme regulator activity; GO:0030414 peptidase inhibitor activity; GO:0061134 peptidase regulator activity; GO:0061135 endopeptidase regulator activity; GO:0098772 molecular function regulator;	PF00234	Protease inhibitor/seed storage/LTP family
A0A3B6IU14	GRAM domain-containing protein OS=Triticum aestivum OX=4565 PE=3 SV=1	--	0.73	0.00152426	Down	20.738	5.4	1	1	1	1.283	1.124	1.186	0.851	0.882	0.889	nucleus							PF02893	GRAM domain
A0A3B6IU70	Gamma-interferon-inducible lysosomal thiol reductase OS=Triticum aestivum OX=4565 PE=3 SV=1	--	0.586	3.94499e-05	Down	28.506	16.7	4	3	15	1.321	1.312	1.427	0.798	0.789	0.792	extracellular	K08059	IFI30, GILT; interferon, gamma-inducible protein 30							O	KOG3160	Gamma-interferon inducible lysosomal thiol reductase
A0A3B6IU95	Pyruvate decarboxylase OS=Triticum aestivum OX=4565 PE=3 SV=1	--	1.456	6.32965e-05	Up	64.868	33.1	15	2	44	0.812	0.763	0.769	1.152	1.144	1.118	cytoplasm	K01568	PDC, pdc; pyruvate decarboxylase [EC:4.1.1.1]	map00010 Glycolysis / Gluconeogenesis; map01100 Metabolic pathways; map01110 Biosynthesis of secondary metabolites				PF02776; PF00205; PF02775	Thiamine pyrophosphate enzyme, N-terminal TPP binding domain; Thiamine pyrophosphate enzyme, central domain; Thiamine pyrophosphate enzyme, C-terminal TPP binding domain	EH	KOG1184	Thiamine pyrophosphate-requiring enzyme
A0A3B6IUI2	Phosphoenolpyruvate carboxykinase (ATP) OS=Triticum aestivum OX=4565 PE=3 SV=1	--	1.338	0.00327965	Up	73.571	42.5	20	1	37	0.859	0.802	0.837	1.184	1.13	1.028	chloroplast	K01610	E4.1.1.49, pckA; phosphoenolpyruvate carboxykinase (ATP) [EC:4.1.1.49]	map00010 Glycolysis / Gluconeogenesis; map00020 Citrate cycle (TCA cycle); map00620 Pyruvate metabolism; map00710 Carbon fixation in photosynthetic organisms; map01100 Metabolic pathways; map01110 Biosynthesis of secondary metabolites; map01200 Carbon metabolism	GO:0002376 immune system process; GO:0005975 carbohydrate metabolic process; GO:0005996 monosaccharide metabolic process; GO:0006006 glucose metabolic process; GO:0006094 gluconeogenesis; GO:0006950 response to stress; GO:0006952 defense response; GO:0006955 immune response; GO:0007154 cell communication; GO:0008152 metabolic process; GO:0009058 biosynthetic process; GO:0009267 cellular response …	GO:0005622 intracellular anatomical structure; GO:0005634 nucleus; GO:0005730 nucleolus; GO:0005737 cytoplasm; GO:0005829 cytosol; GO:0016020 membrane; GO:0031974 membrane-enclosed lumen; GO:0031981 nuclear lumen; GO:0043226 organelle; GO:0043227 membrane-bounded organelle; GO:0043228 non-membrane-bounded organelle; GO:0043229 intracellular organelle; GO:0043231 intracellular membrane-bounded org…	GO:0003824 catalytic activity; GO:0004611 phosphoenolpyruvate carboxykinase activity; GO:0004612 phosphoenolpyruvate carboxykinase (ATP) activity; GO:0016829 lyase activity; GO:0016830 carbon-carbon lyase activity; GO:0016831 carboxy-lyase activity;
A0A3B6IUV6	Expansin-like A2 OS=Triticum aestivum OX=4565 PE=3 SV=1	--	0.397	9.70409e-05	Down	28.685	7.7	2	1	2	1.581	1.646	1.508	0.571	0.687	0.621	chloroplast					GO:0005618 cell wall; GO:0005622 intracellular anatomical structure; GO:0005737 cytoplasm; GO:0005794 Golgi apparatus; GO:0005829 cytosol; GO:0005911 cell-cell junction; GO:0009505 plant-type cell wall; GO:0009506 plasmodesma; GO:0012505 endomembrane system; GO:0016020 membrane; GO:0030054 cell junction; GO:0030312 external encapsulating structure; GO:0043226 organelle; GO:0043227 membrane-bounde…		PF03330; PF01357	Lytic transglycolase; Expansin C-terminal domain
A0A3B6IVQ1	Uncharacterized protein OS=Triticum aestivum OX=4565 PE=4 SV=1	--	0.661	0.00357989	Down	64.705	3.1	1	1	1	1.415	1.153	1.212	0.81	0.811	0.877	chloroplast				GO:0000226 microtubule cytoskeleton organization; GO:0001578 microtubule bundle formation; GO:0001889 liver development; GO:0001947 heart looping; GO:0002009 morphogenesis of an epithelium; GO:0003002 regionalization; GO:0003007 heart morphogenesis; GO:0003143 embryonic heart tube morphogenesis; GO:0003341 cilium movement; GO:0003352 regulation of cilium movement; GO:0003356 regulation of cilium …	GO:0005622 intracellular anatomical structure; GO:0005634 nucleus; GO:0005654 nucleoplasm; GO:0005737 cytoplasm; GO:0005829 cytosol; GO:0005856 cytoskeleton; GO:0005886 plasma membrane; GO:0005929 cilium; GO:0005930 axoneme; GO:0016020 membrane; GO:0016604 nuclear body; GO:0016607 nuclear speck; GO:0031974 membrane-enclosed lumen; GO:0031981 nuclear lumen; GO:0032838 plasma membrane bounded cell …	GO:0005488 binding; GO:0044877 protein-containing complex binding; GO:0070840 dynein complex binding;			T	KOG0531	Protein phosphatase 1, regulatory subunit, and related proteins
A0A3B6IWA6	FAD_binding_3 domain-containing protein OS=Triticum aestivum OX=4565 PE=3 SV=1	--	1.353	0.00230793	Up	42.787	14.1	5	1	9	0.772	0.861	0.845	1.094	1.078	1.18	chloroplast				GO:0002239 response to oomycetes; GO:0008152 metabolic process; GO:0009058 biosynthetic process; GO:0009605 response to external stimulus; GO:0009607 response to biotic stimulus; GO:0019748 secondary metabolic process; GO:0043207 response to external biotic stimulus; GO:0044550 secondary metabolite biosynthetic process; GO:0050896 response to stimulus; GO:0051707 response to other organism;		GO:0003824 catalytic activity; GO:0004497 monooxygenase activity; GO:0016491 oxidoreductase activity;			CR	KOG2614	Kynurenine 3-monooxygenase and related flavoprotein monooxygenases
A0A3B6IWD2	PH domain-containing protein OS=Triticum aestivum OX=4565 PE=4 SV=1	--	1.445	1.29559e-05	Up	77.659	23.7	14	2	41	0.784	0.776	0.794	1.143	1.106	1.152	cytoplasm
A0A3B6IYD4	Beta-amylase OS=Triticum aestivum OX=4565 PE=3 SV=1	--	0.688	0.000440156	Down	58.728	59.9	23	7	319	1.17	1.247	1.267	0.866	0.802	0.865	cytoplasm	K01177	E3.2.1.2; beta-amylase [EC:3.2.1.2]	map00500 Starch and sucrose metabolism; map01100 Metabolic pathways; map01110 Biosynthesis of secondary metabolites				PF01373	Glycosyl hydrolase family 14
A0A3B6IYI6	Utp12 domain-containing protein OS=Triticum aestivum OX=4565 PE=4 SV=1	--	1.383	0.011314	Up	103.41	12.2	10	1	10	0.874	0.705	0.862	1.156	1.069	1.152	nucleus	K14556	DIP2, UTP12, WDR3; U3 small nucleolar RNA-associated protein 12	map03008 Ribosome biogenesis in eukaryotes	GO:0006139 nucleobase-containing compound metabolic process; GO:0006364 rRNA processing; GO:0006396 RNA processing; GO:0006725 cellular aromatic compound metabolic process; GO:0006807 nitrogen compound metabolic process; GO:0008152 metabolic process; GO:0009987 cellular process; GO:0010467 gene expression; GO:0016070 RNA metabolic process; GO:0016072 rRNA metabolic process; GO:0022613 ribonucleop…	GO:0005622 intracellular anatomical structure; GO:0005634 nucleus; GO:0005635 nuclear envelope; GO:0005654 nucleoplasm; GO:0005730 nucleolus; GO:0012505 endomembrane system; GO:0016020 membrane; GO:0030684 preribosome; GO:0030686 90S preribosome; GO:0031090 organelle membrane; GO:0031965 nuclear membrane; GO:0031967 organelle envelope; GO:0031974 membrane-enclosed lumen; GO:0031975 envelope; GO:0…	GO:0003676 nucleic acid binding; GO:0003723 RNA binding; GO:0005488 binding; GO:0030515 snoRNA binding; GO:0097159 organic cyclic compound binding; GO:1901363 heterocyclic compound binding;			A	KOG0306	WD40-repeat-containing subunit of the 18S rRNA processing complex
A0A3B6JBK6	C2 domain-containing protein OS=Triticum aestivum OX=4565 PE=4 SV=1	--	0.667	0.0204521	Down	32.565	17.3	4	1	5	1.203	1.395	1.165	0.686	0.904	0.921	cytoplasm							PF00168	C2 domain
A0A3B6JCA3	Cysteine proteinase inhibitor OS=Triticum aestivum OX=4565 PE=3 SV=1	--	0.556	4.01384e-06	Down	13.307	42.5	4	3	13	1.401	1.39	1.391	0.791	0.785	0.75	chloroplast				GO:0006950 response to stress; GO:0009266 response to temperature stimulus; GO:0009408 response to heat; GO:0009628 response to abiotic stimulus; GO:0009892 negative regulation of metabolic process; GO:0009987 cellular process; GO:0010029 regulation of seed germination; GO:0010030 positive regulation of seed germination; GO:0010466 negative regulation of peptidase activity; GO:0010605 negative re…	GO:0005618 cell wall; GO:0030312 external encapsulating structure; GO:0071944 cell periphery;	GO:0002020 protease binding; GO:0004857 enzyme inhibitor activity; GO:0004866 endopeptidase inhibitor activity; GO:0004869 cysteine-type endopeptidase inhibitor activity; GO:0005488 binding; GO:0005515 protein binding; GO:0019899 enzyme binding; GO:0030234 enzyme regulator activity; GO:0030414 peptidase inhibitor activity; GO:0061134 peptidase regulator activity; GO:0061135 endopeptidase regulato…	PF16845	Aspartic acid proteinase inhibitor
A0A3B6JCA8	R3H domain-containing protein 2 OS=Triticum aestivum OX=4565 PE=4 SV=1	--	0.755	0.0045667	Down	52.432	8.2	3	3	3	1.206	1.088	1.236	0.858	0.866	0.941	nucleus							PF01424; PF12752	R3H domain; SUZ domain	A	KOG2953	mRNA-binding protein Encore
A0A3B6JDX4	Peptidase A1 domain-containing protein OS=Triticum aestivum OX=4565 PE=3 SV=1	--	0.428	4.32722e-05	Down	49.048	12.6	4	2	7	1.505	1.601	1.491	0.607	0.683	0.678	vacuolar membrane	K22683	APF2; aspartyl protease family protein [EC:3.4.23.-]					PF14543; PF14541	Xylanase inhibitor N-terminal; Xylanase inhibitor C-terminal	O	KOG1339	Aspartyl protease
A0A3B6JEB2	Magnesium-dependent phosphatase 1 OS=Triticum aestivum OX=4565 PE=4 SV=1	--	0.629	0.0211027	Down	19.918	14.2	2	2	2	1.135	1.266	1.474	0.782	0.684	0.971	cytoplasm	K17619	MDP1; magnesium-dependent phosphatase 1 [EC:3.1.3.48 3.1.3.-]		GO:0006040 amino sugar metabolic process; GO:0006793 phosphorus metabolic process; GO:0006796 phosphate-containing compound metabolic process; GO:0008152 metabolic process; GO:0009987 cellular process; GO:0016311 dephosphorylation; GO:0030389 fructosamine metabolic process; GO:0044237 cellular metabolic process; GO:0071704 organic substance metabolic process; GO:1901135 carbohydrate derivative me…		GO:0003824 catalytic activity; GO:0016787 hydrolase activity; GO:0016788 hydrolase activity, acting on ester bonds; GO:0016791 phosphatase activity; GO:0042578 phosphoric ester hydrolase activity;			R	KOG4549	Magnesium-dependent phosphatase
A0A3B6JEB6	Peptidyl-prolyl cis-trans isomerase OS=Triticum aestivum OX=4565 PE=3 SV=1	--	1.611	0.00819697	Up	18.777	50.3	6	2	8	0.698	0.632	0.866	1.103	1.191	1.244	cytoplasm	K01802	E5.2.1.8; peptidylprolyl isomerase [EC:5.2.1.8]		GO:0000413 protein peptidyl-prolyl isomerization; GO:0006464 cellular protein modification process; GO:0006807 nitrogen compound metabolic process; GO:0007154 cell communication; GO:0007165 signal transduction; GO:0008152 metabolic process; GO:0009987 cellular process; GO:0010035 response to inorganic substance; GO:0010038 response to metal ion; GO:0018193 peptidyl-amino acid modification; GO:001…	GO:0005622 intracellular anatomical structure; GO:0005737 cytoplasm; GO:0005739 mitochondrion; GO:0005794 Golgi apparatus; GO:0005829 cytosol; GO:0012505 endomembrane system; GO:0043226 organelle; GO:0043227 membrane-bounded organelle; GO:0043229 intracellular organelle; GO:0043231 intracellular membrane-bounded organelle;	GO:0003755 peptidyl-prolyl cis-trans isomerase activity; GO:0003824 catalytic activity; GO:0005488 binding; GO:0016018 cyclosporin A binding; GO:0016853 isomerase activity; GO:0016859 cis-trans isomerase activity; GO:0033218 amide binding; GO:0042277 peptide binding; GO:0140096 catalytic activity, acting on a protein;	PF00160	Cyclophilin type peptidyl-prolyl cis-trans isomerase/CLD	O	KOG0865	Cyclophilin type peptidyl-prolyl cis-trans isomerase
A0A3B6JEF0	Dihydrolipoyllysine-residue succinyltransferase OS=Triticum aestivum OX=4565 PE=3 SV=1	--	0.725	0.000372519	Down	47.874	37.4	12	1	19	1.207	1.199	1.203	0.856	0.922	0.838	mitochondria	K00658	DLST, sucB; 2-oxoglutarate dehydrogenase E2 component (dihydrolipoamide succinyltransferase) [EC:2.3.1.61]	map00020 Citrate cycle (TCA cycle); map00310 Lysine degradation; map00380 Tryptophan metabolism; map01100 Metabolic pathways; map01110 Biosynthesis of secondary metabolites; map01200 Carbon metabolism		GO:0005622 intracellular anatomical structure; GO:0005737 cytoplasm; GO:0005739 mitochondrion; GO:0016020 membrane; GO:0043226 organelle; GO:0043227 membrane-bounded organelle; GO:0043229 intracellular organelle; GO:0043231 intracellular membrane-bounded organelle;	GO:0005488 binding; GO:0008270 zinc ion binding; GO:0043167 ion binding; GO:0043169 cation binding; GO:0046872 metal ion binding; GO:0046914 transition metal ion binding;	PF00364	Biotin-requiring enzyme	C	KOG0559	Dihydrolipoamide succinyltransferase (2-oxoglutarate dehydrogenase, E2 subunit)
A0A3B6JF64	Non-specific lipid-transfer protein OS=Triticum aestivum OX=4565 PE=3 SV=1	--	1.556	0.00115617	Up	11.856	26.2	3	1	8	0.741	0.823	0.687	1.162	1.147	1.193	chloroplast				GO:0006810 transport; GO:0006869 lipid transport; GO:0010876 lipid localization; GO:0033036 macromolecule localization; GO:0051179 localization; GO:0051234 establishment of localization; GO:0071702 organic substance transport;	GO:0016020 membrane;		PF00234	Protease inhibitor/seed storage/LTP family
A0A3B6JFF4	LEA_2 domain-containing protein OS=Triticum aestivum OX=4565 PE=4 SV=1	--	0.758	0.0174978	Down	21.972	7	1	1	5	1.128	1.306	1.095	0.924	0.938	0.814	extracellular
A0A3B6JG17	Endoplasmic reticulum oxidoreductin-1-like OS=Triticum aestivum OX=4565 PE=3 SV=1	--	0.521	6.21178e-05	Down	51.52	44	13	13	23	1.369	1.494	1.336	0.744	0.708	0.736	cytoplasm	K10950	ERO1L; ERO1-like protein alpha [EC:1.8.4.-]	map04141 Protein processing in endoplasmic reticulum	GO:0006457 protein folding; GO:0006464 cellular protein modification process; GO:0006807 nitrogen compound metabolic process; GO:0008152 metabolic process; GO:0009987 cellular process; GO:0019538 protein metabolic process; GO:0034975 protein folding in endoplasmic reticulum; GO:0036211 protein modification process; GO:0043170 macromolecule metabolic process; GO:0043412 macromolecule modification;…	GO:0005622 intracellular anatomical structure; GO:0005737 cytoplasm; GO:0005783 endoplasmic reticulum; GO:0005789 endoplasmic reticulum membrane; GO:0012505 endomembrane system; GO:0016020 membrane; GO:0031984 organelle subcompartment; GO:0042175 nuclear outer membrane-endoplasmic reticulum membrane network; GO:0043226 organelle; GO:0043227 membrane-bounded organelle; GO:0043229 intracellular org…	GO:0003756 protein disulfide isomerase activity; GO:0003824 catalytic activity; GO:0015035 protein-disulfide reductase activity; GO:0015036 disulfide oxidoreductase activity; GO:0016491 oxidoreductase activity; GO:0016667 oxidoreductase activity, acting on a sulfur group of donors; GO:0016853 isomerase activity; GO:0016860 intramolecular oxidoreductase activity; GO:0016864 intramolecular oxidored…			OU	KOG2608	Endoplasmic reticulum membrane-associated oxidoreductin involved in disulfide bond formation
A0A3B6JG32	Protein translocase subunit SecA OS=Triticum aestivum OX=4565 PE=3 SV=1	--	3.2	0.0126421	Up	118.71	1.5	1	1	1	0.359	0.369	0.56	1.537	0.846	1.738	chloroplast	K03070	secA; preprotein translocase subunit SecA [EC:7.4.2.8]	map03060 Protein export	GO:0006810 transport; GO:0006996 organelle organization; GO:0008104 protein localization; GO:0009657 plastid organization; GO:0009658 chloroplast organization; GO:0009987 cellular process; GO:0010109 regulation of photosynthesis; GO:0015031 protein transport; GO:0015833 peptide transport; GO:0016043 cellular component organization; GO:0019222 regulation of metabolic process; GO:0031323 regulation…		GO:0000166 nucleotide binding; GO:0003824 catalytic activity; GO:0005215 transporter activity; GO:0005488 binding; GO:0005524 ATP binding; GO:0008320 protein transmembrane transporter activity; GO:0015399 primary active transmembrane transporter activity; GO:0015440 ABC-type peptide transporter activity; GO:0015450 protein-transporting ATPase activity; GO:0015462 ABC-type protein transporter acti…	PF07517; PF01043	SecA DEAD-like domain; SecA preprotein cross-linking domain
A0A3B6JGE5	Ribosomal_L16 domain-containing protein OS=Triticum aestivum OX=4565 PE=3 SV=1	--	0.768	7.65412e-05	Down	24.44	27.6	6	3	12	1.15	1.167	1.185	0.874	0.915	0.899	chloroplast	K02866	RP-L10e, RPL10; large subunit ribosomal protein L10e	map03010 Ribosome	GO:0000027 ribosomal large subunit assembly; GO:0006412 translation; GO:0006518 peptide metabolic process; GO:0006807 nitrogen compound metabolic process; GO:0006996 organelle organization; GO:0008152 metabolic process; GO:0009058 biosynthetic process; GO:0009059 macromolecule biosynthetic process; GO:0009987 cellular process; GO:0010467 gene expression; GO:0016043 cellular component organization…	GO:0005622 intracellular anatomical structure; GO:0005737 cytoplasm; GO:0005829 cytosol; GO:0005840 ribosome; GO:0015934 large ribosomal subunit; GO:0022625 cytosolic large ribosomal subunit; GO:0022626 cytosolic ribosome; GO:0032991 protein-containing complex; GO:0043226 organelle; GO:0043228 non-membrane-bounded organelle; GO:0043229 intracellular organelle; GO:0043232 intracellular non-membran…	GO:0003676 nucleic acid binding; GO:0003723 RNA binding; GO:0003735 structural constituent of ribosome; GO:0005198 structural molecule activity; GO:0005488 binding; GO:0097159 organic cyclic compound binding; GO:1901363 heterocyclic compound binding;	PF00252	Ribosomal protein L16p/L10e	J	KOG0857	60s ribosomal protein L10
A0A3B6JGJ7	Eukaryotic translation initiation factor 3 subunit G OS=Triticum aestivum OX=4565 PE=3 SV=1	--	0.709	0.00509902	Down	31.509	16.4	5	1	6	1.093	1.34	1.219	0.872	0.882	0.834	chloroplast	K03248	EIF3G; translation initiation factor 3 subunit G					PF00076	RNA recognition motif. (a.k.a. RRM, RBD, or RNP domain)	J	KOG0122	Translation initiation factor 3, subunit g (eIF-3g)
A0A3B6JGM3	SOR_SNZ domain-containing protein OS=Triticum aestivum OX=4565 PE=3 SV=1	--	1.333	0.00799057	Up	33.232	24.8	7	1	31	0.759	0.928	0.817	1.118	1.123	1.096	cytoplasm	K06215	pdxS, pdx1; pyridoxal 5'-phosphate synthase pdxS subunit [EC:4.3.3.6]	map00750 Vitamin B6 metabolism; map01100 Metabolic pathways; map01240 Biosynthesis of cofactors				PF01680	SOR/SNZ family	H	KOG1606	Stationary phase-induced protein, SOR/SNZ family
A0A3B6JGW7	LEA_2 domain-containing protein OS=Triticum aestivum OX=4565 PE=4 SV=1	--	0.717	0.00093709	Down	23.792	3.1	1	1	1	1.265	1.204	1.159	0.83	0.914	0.857	chloroplast							PF03168	Late embryogenesis abundant protein
A0A3B6JH47	Peptidase A1 domain-containing protein OS=Triticum aestivum OX=4565 PE=3 SV=1	--	0.555	8.3293e-06	Down	44.376	13.1	4	4	7	1.382	1.375	1.317	0.741	0.774	0.748	chloroplast				GO:0006508 proteolysis; GO:0006807 nitrogen compound metabolic process; GO:0008152 metabolic process; GO:0009056 catabolic process; GO:0009057 macromolecule catabolic process; GO:0019538 protein metabolic process; GO:0030163 protein catabolic process; GO:0043170 macromolecule metabolic process; GO:0044238 primary metabolic process; GO:0071704 organic substance metabolic process; GO:1901564 organo…		GO:0003824 catalytic activity; GO:0004175 endopeptidase activity; GO:0004190 aspartic-type endopeptidase activity; GO:0008233 peptidase activity; GO:0016787 hydrolase activity; GO:0070001 aspartic-type peptidase activity; GO:0140096 catalytic activity, acting on a protein;	PF14543; PF14541	Xylanase inhibitor N-terminal; Xylanase inhibitor C-terminal	O	KOG1339	Aspartyl protease
A0A3B6JHK3	Peptidase A1 domain-containing protein OS=Triticum aestivum OX=4565 PE=3 SV=1	--	0.665	0.00445819	Down	44.184	3	1	1	1	1.26	1.362	1.151	0.909	0.838	0.761	extracellular				GO:0006508 proteolysis; GO:0006807 nitrogen compound metabolic process; GO:0008152 metabolic process; GO:0009056 catabolic process; GO:0009057 macromolecule catabolic process; GO:0019538 protein metabolic process; GO:0030163 protein catabolic process; GO:0043170 macromolecule metabolic process; GO:0044238 primary metabolic process; GO:0071704 organic substance metabolic process; GO:1901564 organo…		GO:0003824 catalytic activity; GO:0004175 endopeptidase activity; GO:0004190 aspartic-type endopeptidase activity; GO:0008233 peptidase activity; GO:0016787 hydrolase activity; GO:0070001 aspartic-type peptidase activity; GO:0140096 catalytic activity, acting on a protein;	PF14543; PF14541	Xylanase inhibitor N-terminal; Xylanase inhibitor C-terminal	O	KOG1339	Aspartyl protease
A0A3B6JJ38	Gamma-interferon-inducible lysosomal thiol reductase OS=Triticum aestivum OX=4565 PE=3 SV=1	--	0.768	8.88567e-05	Down	28.336	14.4	3	2	17	1.168	1.199	1.144	0.9	0.912	0.883	mitochondria	K08059	IFI30, GILT; interferon, gamma-inducible protein 30							O	KOG3160	Gamma-interferon inducible lysosomal thiol reductase
A0A3B6JJ66	Pyruvate decarboxylase OS=Triticum aestivum OX=4565 PE=3 SV=1	--	1.524	0.0306119	Up	64.824	30.2	16	1	40	0.618	0.932	0.736	1.242	1.208	1.034	cytoplasm	K01568	PDC, pdc; pyruvate decarboxylase [EC:4.1.1.1]	map00010 Glycolysis / Gluconeogenesis; map01100 Metabolic pathways; map01110 Biosynthesis of secondary metabolites				PF02776; PF00205; PF02775	Thiamine pyrophosphate enzyme, N-terminal TPP binding domain; Thiamine pyrophosphate enzyme, central domain; Thiamine pyrophosphate enzyme, C-terminal TPP binding domain	EH	KOG1184	Thiamine pyrophosphate-requiring enzyme
A0A3B6JJD8	30S ribosomal protein S1, chloroplastic OS=Triticum aestivum OX=4565 PE=4 SV=1	--	1.334	0.0038622	Up	43.152	6.5	2	2	3	0.809	0.894	0.8	1.187	1.076	1.077	chloroplast	K02945	RP-S1, rpsA; small subunit ribosomal protein S1	map03010 Ribosome	GO:0009719 response to endogenous stimulus; GO:0009725 response to hormone; GO:0009735 response to cytokinin; GO:0010033 response to organic substance; GO:0042221 response to chemical; GO:0050896 response to stimulus;	GO:0005622 intracellular anatomical structure; GO:0005737 cytoplasm; GO:0009507 chloroplast; GO:0009532 plastid stroma; GO:0009536 plastid; GO:0009570 chloroplast stroma; GO:0009579 thylakoid; GO:0016020 membrane; GO:0043226 organelle; GO:0043227 membrane-bounded organelle; GO:0043229 intracellular organelle; GO:0043231 intracellular membrane-bounded organelle;	GO:0003676 nucleic acid binding; GO:0003723 RNA binding; GO:0003729 mRNA binding; GO:0005488 binding; GO:0097159 organic cyclic compound binding; GO:1901363 heterocyclic compound binding;	PF00575	S1 RNA binding domain
A0A3B6JKB0	Ricin B-type lectin domain-containing protein OS=Triticum aestivum OX=4565 PE=4 SV=1	--	1.567	0.00629341	Up	38.674	68.3	23	2	174	0.665	0.872	0.727	1.198	1.242	1.108	cytoskeleton
A0A3B6JL06	Gamma-interferon-inducible lysosomal thiol reductase OS=Triticum aestivum OX=4565 PE=3 SV=1	--	0.524	0.000184307	Down	25.153	45	8	3	37	1.401	1.439	1.362	0.799	0.721	0.683	chloroplast	K08059	IFI30, GILT; interferon, gamma-inducible protein 30							O	KOG3160	Gamma-interferon inducible lysosomal thiol reductase
A0A3B6JLD4	Glyco_hyd_65N_2 domain-containing protein OS=Triticum aestivum OX=4565 PE=4 SV=1	--	0.589	0.000416933	Down	94.198	20.8	11	1	15	1.364	1.311	1.329	0.726	0.856	0.778	nucleus	K15923	AXY8, FUC95A, afcA; alpha-L-fucosidase 2 [EC:3.2.1.51]	map00511 Other glycan degradation		GO:0005576 extracellular region; GO:0048046 apoplast;	GO:0003824 catalytic activity; GO:0004553 hydrolase activity, hydrolyzing O-glycosyl compounds; GO:0004560 alpha-L-fucosidase activity; GO:0015928 fucosidase activity; GO:0016787 hydrolase activity; GO:0016798 hydrolase activity, acting on glycosyl bonds; GO:0047513 1,2-alpha-L-fucosidase activity;	PF14498	Glycosyl hydrolase family 65, N-terminal domain
A0A3B6JLQ7	GST N-terminal domain-containing protein OS=Triticum aestivum OX=4565 PE=4 SV=1	--	0.761	0.000253591	Down	33.334	36.7	9	6	19	1.18	1.178	1.154	0.854	0.906	0.913	chloroplast	K00799	GST, gst; glutathione S-transferase [EC:2.5.1.18]	map00480 Glutathione metabolism; map01100 Metabolic pathways	GO:0006464 cellular protein modification process; GO:0006518 peptide metabolic process; GO:0006575 cellular modified amino acid metabolic process; GO:0006749 glutathione metabolic process; GO:0006790 sulfur compound metabolic process; GO:0006807 nitrogen compound metabolic process; GO:0008152 metabolic process; GO:0009987 cellular process; GO:0010035 response to inorganic substance; GO:0010038 re…	GO:0005622 intracellular anatomical structure; GO:0005737 cytoplasm; GO:0005829 cytosol; GO:0009507 chloroplast; GO:0009532 plastid stroma; GO:0009536 plastid; GO:0009570 chloroplast stroma; GO:0043226 organelle; GO:0043227 membrane-bounded organelle; GO:0043229 intracellular organelle; GO:0043231 intracellular membrane-bounded organelle;	GO:0003824 catalytic activity; GO:0004364 glutathione transferase activity; GO:0016740 transferase activity; GO:0016765 transferase activity, transferring alkyl or aryl (other than methyl) groups;	PF13417; PF13410	Glutathione S-transferase, N-terminal domain; Glutathione S-transferase, C-terminal domain	O	KOG0406	Glutathione S-transferase
A0A3B6JLR0	18S rRNA aminocarboxypropyltransferase OS=Triticum aestivum OX=4565 PE=3 SV=1	--	0.677	0.000185349	Down	31.05	6.7	2	2	2	1.232	1.192	1.312	0.839	0.835	0.857	nucleus	K09140	TSR3; pre-rRNA-processing protein TSR3					PF04034	Ribosome biogenesis protein, C-terminal	S	KOG3154	Uncharacterized conserved protein
A0A3B6JLW7	Fn3_like domain-containing protein OS=Triticum aestivum OX=4565 PE=4 SV=1	--	0.482	3.30016e-05	Down	82.525	17.7	12	8	18	1.457	1.527	1.424	0.674	0.706	0.745	chloroplast					GO:0005576 extracellular region; GO:0005618 cell wall; GO:0005622 intracellular anatomical structure; GO:0005737 cytoplasm; GO:0005911 cell-cell junction; GO:0009505 plant-type cell wall; GO:0009506 plasmodesma; GO:0009507 chloroplast; GO:0009536 plastid; GO:0030054 cell junction; GO:0030312 external encapsulating structure; GO:0043226 organelle; GO:0043227 membrane-bounded organelle; GO:0043229 …		PF00933; PF01915	Glycosyl hydrolase family 3 N terminal domain; Glycosyl hydrolase family 3 C-terminal domain
A0A3B6JLZ2	Fe2OG dioxygenase domain-containing protein OS=Triticum aestivum OX=4565 PE=3 SV=1	--	0.739	0.00406124	Down	34.454	7	2	2	2	1.224	1.082	1.266	0.896	0.849	0.893	cytoplasm				GO:0001101 response to acid chemical; GO:0006082 organic acid metabolic process; GO:0006629 lipid metabolic process; GO:0006720 isoprenoid metabolic process; GO:0006721 terpenoid metabolic process; GO:0007154 cell communication; GO:0007165 signal transduction; GO:0008152 metabolic process; GO:0008299 isoprenoid biosynthetic process; GO:0008610 lipid biosynthetic process; GO:0009058 biosynthetic p…		GO:0003824 catalytic activity; GO:0016491 oxidoreductase activity; GO:0016705 oxidoreductase activity, acting on paired donors, with incorporation or reduction of molecular oxygen; GO:0016706 2-oxoglutarate-dependent dioxygenase activity; GO:0016707 gibberellin 3-beta-dioxygenase activity; GO:0051213 dioxygenase activity;			QR	KOG0143	Iron/ascorbate family oxidoreductases
A0A3B6JM05	HRDC domain-containing protein OS=Triticum aestivum OX=4565 PE=4 SV=1	--	0.664	0.000220992	Down	74.95	8.7	3	3	3	1.269	1.237	1.265	0.784	0.866	0.855	nucleus	K12591	RRP6, EXOSC10; exosome complex exonuclease RRP6 [EC:3.1.13.-]	map03018 RNA degradation	GO:0000003 reproduction; GO:0003006 developmental process involved in reproduction; GO:0006082 organic acid metabolic process; GO:0006520 cellular amino acid metabolic process; GO:0006563 L-serine metabolic process; GO:0006564 L-serine biosynthetic process; GO:0006793 phosphorus metabolic process; GO:0006796 phosphate-containing compound metabolic process; GO:0006807 nitrogen compound metabolic p…	GO:0005622 intracellular anatomical structure; GO:0005737 cytoplasm; GO:0009507 chloroplast; GO:0009532 plastid stroma; GO:0009534 chloroplast thylakoid; GO:0009536 plastid; GO:0009570 chloroplast stroma; GO:0009579 thylakoid; GO:0031976 plastid thylakoid; GO:0031984 organelle subcompartment; GO:0043226 organelle; GO:0043227 membrane-bounded organelle; GO:0043229 intracellular organelle; GO:00432…	GO:0000287 magnesium ion binding; GO:0003824 catalytic activity; GO:0004648 O-phospho-L-serine:2-oxoglutarate aminotransferase activity; GO:0005488 binding; GO:0005509 calcium ion binding; GO:0008483 transaminase activity; GO:0016740 transferase activity; GO:0016769 transferase activity, transferring nitrogenous groups; GO:0016787 hydrolase activity; GO:0016788 hydrolase activity, acting on ester…	PF01612; PF00570	3'-5' exonuclease; HRDC domain	HE	KOG2790	Phosphoserine aminotransferase
A0A3B6JM24	Phytoene dehydrogenase OS=Triticum aestivum OX=4565 PE=3 SV=1	--	0.527	1.42575e-05	Down	58.995	16.1	7	7	11	1.4	1.478	1.365	0.731	0.75	0.753	cytoplasm	K02293	PDS, crtP; 15-cis-phytoene desaturase [EC:1.3.5.5]	map00906 Carotenoid biosynthesis; map01100 Metabolic pathways; map01110 Biosynthesis of secondary metabolites	GO:0006629 lipid metabolic process; GO:0006720 isoprenoid metabolic process; GO:0006721 terpenoid metabolic process; GO:0008152 metabolic process; GO:0008299 isoprenoid biosynthetic process; GO:0008610 lipid biosynthetic process; GO:0009058 biosynthetic process; GO:0009987 cellular process; GO:0016108 tetraterpenoid metabolic process; GO:0016109 tetraterpenoid biosynthetic process; GO:0016114 ter…	GO:0005622 intracellular anatomical structure; GO:0005737 cytoplasm; GO:0009507 chloroplast; GO:0009526 plastid envelope; GO:0009534 chloroplast thylakoid; GO:0009536 plastid; GO:0009579 thylakoid; GO:0009941 chloroplast envelope; GO:0031967 organelle envelope; GO:0031975 envelope; GO:0031976 plastid thylakoid; GO:0031984 organelle subcompartment; GO:0043226 organelle; GO:0043227 membrane-bounded…	GO:0003824 catalytic activity; GO:0016166 phytoene dehydrogenase activity; GO:0016491 oxidoreductase activity; GO:0016627 oxidoreductase activity, acting on the CH-CH group of donors;	PF01593	Flavin containing amine oxidoreductase	Q	KOG0029	Amine oxidase
A0A3B6JM77	Alcohol dehydrogenase-like 7 OS=Triticum aestivum OX=4565 PE=3 SV=1	--	1.313	0.00201939	Up	40.933	12.1	5	3	8	0.866	0.878	0.786	1.104	1.139	1.079	cytoplasm	K00121	frmA, ADH5, adhC; S-(hydroxymethyl)glutathione dehydrogenase / alcohol dehydrogenase [EC:1.1.1.284 1.1.1.1]	map00010 Glycolysis / Gluconeogenesis; map00071 Fatty acid degradation; map00350 Tyrosine metabolism; map00620 Pyruvate metabolism; map01100 Metabolic pathways; map01110 Biosynthesis of secondary metabolites; map01200 Carbon metabolism		GO:0005622 intracellular anatomical structure; GO:0005737 cytoplasm; GO:0005829 cytosol;		PF08240; PF00107	Alcohol dehydrogenase GroES-like domain; Zinc-binding dehydrogenase	Q	KOG0022	Alcohol dehydrogenase, class III
A0A3B6JMC9	Inositol-3-phosphate synthase OS=Triticum aestivum OX=4565 PE=3 SV=1	--	0.636	0.000113763	Down	49.661	15.4	6	6	8	1.214	1.29	1.315	0.805	0.837	0.787	cytoplasm	K01858	INO1, ISYNA1; myo-inositol-1-phosphate synthase [EC:5.5.1.4]	map00562 Inositol phosphate metabolism; map01100 Metabolic pathways; map01110 Biosynthesis of secondary metabolites	GO:0000003 reproduction; GO:0000302 response to reactive oxygen species; GO:0002252 immune effector process; GO:0002376 immune system process; GO:0003006 developmental process involved in reproduction; GO:0005975 carbohydrate metabolic process; GO:0006020 inositol metabolic process; GO:0006021 inositol biosynthetic process; GO:0006066 alcohol metabolic process; GO:0006575 cellular modified amino …	GO:0005622 intracellular anatomical structure; GO:0005634 nucleus; GO:0005737 cytoplasm; GO:0043226 organelle; GO:0043227 membrane-bounded organelle; GO:0043229 intracellular organelle; GO:0043231 intracellular membrane-bounded organelle;	GO:0003824 catalytic activity; GO:0004512 inositol-3-phosphate synthase activity; GO:0016853 isomerase activity; GO:0016872 intramolecular lyase activity;			I	KOG0693	Myo-inositol-1-phosphate synthase
A0A3B6JMH3	Zinc finger CCCH domain-containing protein 1 OS=Triticum aestivum OX=4565 PE=4 SV=1	--	0.202	0.000475699	Down	36.056	12.3	2	2	2	1.867	2.28	1.664	0.475	0.389	0.31	nucleus	K13127	RNF113A, CWC24; RING finger protein 113A		GO:0000375 RNA splicing, via transesterification reactions; GO:0000377 RNA splicing, via transesterification reactions with bulged adenosine as nucleophile; GO:0000398 mRNA splicing, via spliceosome; GO:0006139 nucleobase-containing compound metabolic process; GO:0006396 RNA processing; GO:0006397 mRNA processing; GO:0006725 cellular aromatic compound metabolic process; GO:0006807 nitrogen compou…	GO:0005622 intracellular anatomical structure; GO:0005634 nucleus; GO:0005681 spliceosomal complex; GO:0005684 U2-type spliceosomal complex; GO:0016020 membrane; GO:0032991 protein-containing complex; GO:0043226 organelle; GO:0043227 membrane-bounded organelle; GO:0043229 intracellular organelle; GO:0043231 intracellular membrane-bounded organelle; GO:1990904 ribonucleoprotein complex;		PF13920	Zinc finger, C3HC4 type (RING finger)	O	KOG1813	Predicted E3 ubiquitin ligase
A0A3B6JMH4	C2H2-type domain-containing protein OS=Triticum aestivum OX=4565 PE=4 SV=1	--	1.48	0.000100111	Up	43.945	5.8	1	1	1	0.777	0.801	0.753	1.187	1.147	1.116	chloroplast	K25871	IDD14_15_16; zinc finger protein IDD14/15/16					PF13912	C2H2-type zinc finger	R	KOG1721	FOG: Zn-finger
A0A3B6JMT5	Protein kinase domain-containing protein OS=Triticum aestivum OX=4565 PE=4 SV=1	--	1.437	0.000644579	Up	70.833	2.1	1	1	1	0.8	0.825	0.754	1.122	1.199	1.097	plasma membrane				GO:0001101 response to acid chemical; GO:0009605 response to external stimulus; GO:0009607 response to biotic stimulus; GO:0009608 response to symbiont; GO:0009610 response to symbiotic fungus; GO:0009620 response to fungus; GO:0009719 response to endogenous stimulus; GO:0009725 response to hormone; GO:0009737 response to abscisic acid; GO:0010033 response to organic substance; GO:0033993 respons…	GO:0005618 cell wall; GO:0005622 intracellular anatomical structure; GO:0005737 cytoplasm; GO:0005773 vacuole; GO:0005774 vacuolar membrane; GO:0005886 plasma membrane; GO:0005911 cell-cell junction; GO:0009505 plant-type cell wall; GO:0009506 plasmodesma; GO:0016020 membrane; GO:0030054 cell junction; GO:0030312 external encapsulating structure; GO:0031090 organelle membrane; GO:0031224 intrinsi…		PF00069	Protein kinase domain
A0A3B6JMU6	Purple acid phosphatase OS=Triticum aestivum OX=4565 PE=4 SV=1	--	0.701	0.00312603	Down	38.043	25.1	8	2	23	1.338	1.17	1.216	0.867	0.812	0.93	vacuolar membrane	K14379	ACP5; tartrate-resistant acid phosphatase type 5 [EC:3.1.3.2]	map00740 Riboflavin metabolism; map01100 Metabolic pathways	GO:0006793 phosphorus metabolic process; GO:0006796 phosphate-containing compound metabolic process; GO:0008152 metabolic process; GO:0009987 cellular process; GO:0016311 dephosphorylation; GO:0044237 cellular metabolic process;	GO:0005622 intracellular anatomical structure; GO:0005737 cytoplasm; GO:0005773 vacuole; GO:0043226 organelle; GO:0043227 membrane-bounded organelle; GO:0043229 intracellular organelle; GO:0043231 intracellular membrane-bounded organelle;	GO:0003824 catalytic activity; GO:0003993 acid phosphatase activity; GO:0016787 hydrolase activity; GO:0016788 hydrolase activity, acting on ester bonds; GO:0016791 phosphatase activity; GO:0042578 phosphoric ester hydrolase activity;	PF00149	Calcineurin-like phosphoesterase	O	KOG2679	Purple (tartrate-resistant) acid phosphatase
A0A3B6JN37	Allene oxide synthase OS=Triticum aestivum OX=4565 PE=4 SV=1	--	1.571	2.06399e-06	Up	52.909	10.8	5	5	11	0.758	0.745	0.737	1.181	1.182	1.156	cytoplasm	K01723	AOS; hydroperoxide dehydratase [EC:4.2.1.92]	map00592 alpha-Linolenic acid metabolism; map01100 Metabolic pathways; map01110 Biosynthesis of secondary metabolites	GO:0006082 organic acid metabolic process; GO:0006629 lipid metabolic process; GO:0006950 response to stress; GO:0006952 defense response; GO:0008152 metabolic process; GO:0008202 steroid metabolic process; GO:0009058 biosynthetic process; GO:0009694 jasmonic acid metabolic process; GO:0009695 jasmonic acid biosynthetic process; GO:0009987 cellular process; GO:0010817 regulation of hormone levels…	GO:0005622 intracellular anatomical structure; GO:0005737 cytoplasm; GO:0009507 chloroplast; GO:0009526 plastid envelope; GO:0009534 chloroplast thylakoid; GO:0009535 chloroplast thylakoid membrane; GO:0009536 plastid; GO:0009579 thylakoid; GO:0009941 chloroplast envelope; GO:0016020 membrane; GO:0031967 organelle envelope; GO:0031975 envelope; GO:0031976 plastid thylakoid; GO:0031984 organelle s…	GO:0003824 catalytic activity; GO:0004497 monooxygenase activity; GO:0016491 oxidoreductase activity;	PF00067	Cytochrome P450
A0A3B6JN50	AAI domain-containing protein OS=Triticum aestivum OX=4565 PE=4 SV=1	--	0.445	3.68506e-05	Down	15.923	34.8	5	1	14	1.607	1.442	1.477	0.657	0.653	0.703	chloroplast				GO:0006950 response to stress; GO:0006952 defense response; GO:0009892 negative regulation of metabolic process; GO:0010466 negative regulation of peptidase activity; GO:0010605 negative regulation of macromolecule metabolic process; GO:0010951 negative regulation of endopeptidase activity; GO:0019222 regulation of metabolic process; GO:0030162 regulation of proteolysis; GO:0031323 regulation of …	GO:0005576 extracellular region; GO:0005622 intracellular anatomical structure;	GO:0004857 enzyme inhibitor activity; GO:0004866 endopeptidase inhibitor activity; GO:0004867 serine-type endopeptidase inhibitor activity; GO:0030234 enzyme regulator activity; GO:0030414 peptidase inhibitor activity; GO:0061134 peptidase regulator activity; GO:0061135 endopeptidase regulator activity; GO:0098772 molecular function regulator;	PF00234	Protease inhibitor/seed storage/LTP family
A0A3B6JN53	Ubiquitin-fold modifier-conjugating enzyme 1 OS=Triticum aestivum OX=4565 PE=3 SV=1	--	0.66	0.000113167	Down	20.389	23.4	3	1	4	1.317	1.237	1.231	0.815	0.823	0.861	mitochondria	K12165	UFC1; ufm1-conjugating enzyme 1		GO:0006464 cellular protein modification process; GO:0006807 nitrogen compound metabolic process; GO:0008152 metabolic process; GO:0009987 cellular process; GO:0019538 protein metabolic process; GO:0032446 protein modification by small protein conjugation; GO:0036211 protein modification process; GO:0043170 macromolecule metabolic process; GO:0043412 macromolecule modification; GO:0044237 cellula…	GO:0005622 intracellular anatomical structure; GO:0005737 cytoplasm;	GO:0003824 catalytic activity; GO:0016740 transferase activity; GO:0019787 ubiquitin-like protein transferase activity; GO:0071568 UFM1 transferase activity; GO:0140096 catalytic activity, acting on a protein;	PF08694	Ubiquitin-fold modifier-conjugating enzyme 1	S	KOG3357	Uncharacterized conserved protein
A0A3B6JN82	Uncharacterized protein OS=Triticum aestivum OX=4565 PE=4 SV=1	--	1.311	0.0197497	Up	112.92	1.1	1	1	1	0.933	0.769	0.828	1.177	1.011	1.129	plasma membrane
A0A3B6JNM7	Calcium-dependent protein kinase OS=Triticum aestivum OX=4565 PE=4 SV=1	--	0.457	3.52267e-06	Down	58.222	5.4	3	3	3	1.496	1.504	1.478	0.711	0.672	0.664	cytoplasm	K13412	CPK; calcium-dependent protein kinase [EC:2.7.11.1]	map04626 Plant-pathogen interaction	GO:0001101 response to acid chemical; GO:0006464 cellular protein modification process; GO:0006468 protein phosphorylation; GO:0006793 phosphorus metabolic process; GO:0006796 phosphate-containing compound metabolic process; GO:0006807 nitrogen compound metabolic process; GO:0006950 response to stress; GO:0007154 cell communication; GO:0007165 signal transduction; GO:0008152 metabolic process; GO…	GO:0005622 intracellular anatomical structure; GO:0005634 nucleus; GO:0005737 cytoplasm; GO:0005829 cytosol; GO:0005886 plasma membrane; GO:0016020 membrane; GO:0043226 organelle; GO:0043227 membrane-bounded organelle; GO:0043229 intracellular organelle; GO:0043231 intracellular membrane-bounded organelle; GO:0071944 cell periphery;	GO:0003824 catalytic activity; GO:0004672 protein kinase activity; GO:0004674 protein serine/threonine kinase activity; GO:0004683 calmodulin-dependent protein kinase activity; GO:0005488 binding; GO:0005515 protein binding; GO:0005516 calmodulin binding; GO:0009931 calcium-dependent protein serine/threonine kinase activity; GO:0010857 calcium-dependent protein kinase activity; GO:0016301 kinase …	PF00069; PF13833; PF13499	Protein kinase domain; EF-hand domain pair; EF-hand domain pair	T	KOG0032	Ca2+/calmodulin-dependent protein kinase, EF-Hand protein superfamily
A0A3B6JNY1	SHSP domain-containing protein OS=Triticum aestivum OX=4565 PE=4 SV=1	--	0.705	0.00617992	Down	16.266	8.6	1	1	2	1.3	1.072	1.29	0.892	0.846	0.842	cytoplasm
A0A3B6JNZ1	Phytocyanin domain-containing protein OS=Triticum aestivum OX=4565 PE=4 SV=1	--	0.632	0.00255522	Down	13.237	43.4	4	2	8	1.244	1.191	1.382	0.883	0.738	0.793	extracellular							PF02298	Plastocyanin-like domain
A0A3B6JP33	Uncharacterized protein OS=Triticum aestivum OX=4565 PE=4 SV=1	--	0.766	9.23094e-05	Down	12.448	9.2	1	1	1	1.179	1.185	1.14	0.908	0.874	0.901	cytoplasm
A0A3B6JPC0	DHHA2 domain-containing protein OS=Triticum aestivum OX=4565 PE=4 SV=1	--	1.924	0.000335697	Up	8.4725	16	1	1	2	0.716	0.606	0.607	1.276	1.212	1.223	cytoplasm
A0A3B6JPC9	Expansin-like A2 OS=Triticum aestivum OX=4565 PE=3 SV=1	--	0.638	6.9297e-05	Down	28.884	6.6	2	1	2	1.218	1.318	1.315	0.812	0.825	0.819	chloroplast					GO:0005618 cell wall; GO:0005622 intracellular anatomical structure; GO:0005737 cytoplasm; GO:0005794 Golgi apparatus; GO:0005829 cytosol; GO:0005911 cell-cell junction; GO:0009505 plant-type cell wall; GO:0009506 plasmodesma; GO:0012505 endomembrane system; GO:0016020 membrane; GO:0030054 cell junction; GO:0030312 external encapsulating structure; GO:0043226 organelle; GO:0043227 membrane-bounde…		PF03330; PF01357	Lytic transglycolase; Expansin C-terminal domain
A0A3B6JPQ0	Patatin OS=Triticum aestivum OX=4565 PE=3 SV=1	--	1.35	0.00055087	Up	46.744	25.4	8	7	13	0.824	0.828	0.855	1.067	1.16	1.157	chloroplast									I	KOG0513	Ca2+-independent phospholipase A2
A0A3B6JQ62	Transcription regulator OS=Triticum aestivum OX=4565 PE=4 SV=1	--	0.649	0.00260113	Down	266.43	9.6	19	2	22	1.308	1.141	1.369	0.771	0.853	0.854	cytoplasm	K12604	CNOT1, NOT1; CCR4-NOT transcription complex subunit 1	map03018 RNA degradation				PF16418; PF16417; PF16415; PF12842	CCR4-NOT transcription complex subunit 1 HEAT repeat; CCR4-NOT transcription complex subunit 1 TTP binding domain; CCR4-NOT transcription complex subunit 1 CAF1-binding domain; CCR4-Not complex, Not1 subunit, domain of unknown function DUF3819	K	KOG1831	Negative regulator of transcription
A0A3B6JQP1	AAI domain-containing protein OS=Triticum aestivum OX=4565 PE=3 SV=1	--	0.6	7.73702e-06	Down	15.959	35.7	5	3	37	1.304	1.281	1.341	0.776	0.776	0.802	extracellular						GO:0005488 binding; GO:0019863 IgE binding; GO:0019865 immunoglobulin binding; GO:0044877 protein-containing complex binding;	PF00234	Protease inhibitor/seed storage/LTP family
A0A3B6JR20	AAI domain-containing protein OS=Triticum aestivum OX=4565 PE=3 SV=1	--	0.624	0.000914787	Down	18.318	58.9	7	3	24	1.19	1.256	1.42	0.82	0.798	0.794	chloroplast				GO:0006950 response to stress; GO:0006952 defense response; GO:0009892 negative regulation of metabolic process; GO:0010466 negative regulation of peptidase activity; GO:0010605 negative regulation of macromolecule metabolic process; GO:0010951 negative regulation of endopeptidase activity; GO:0019222 regulation of metabolic process; GO:0030162 regulation of proteolysis; GO:0031323 regulation of …	GO:0005576 extracellular region; GO:0005622 intracellular anatomical structure;	GO:0004857 enzyme inhibitor activity; GO:0004866 endopeptidase inhibitor activity; GO:0004867 serine-type endopeptidase inhibitor activity; GO:0030234 enzyme regulator activity; GO:0030414 peptidase inhibitor activity; GO:0061134 peptidase regulator activity; GO:0061135 endopeptidase regulator activity; GO:0098772 molecular function regulator;	PF00234	Protease inhibitor/seed storage/LTP family
A0A3B6JRN8	AAI domain-containing protein OS=Triticum aestivum OX=4565 PE=4 SV=1	--	1.536	6.9601e-05	Up	17.424	8.6	2	1	3	0.78	0.75	0.741	1.131	1.208	1.149	chloroplast							PF14547	Hydrophobic seed protein
A0A3B6K9W5	Ribosomal_S10 domain-containing protein OS=Triticum aestivum OX=4565 PE=3 SV=1	--	0.719	0.0118455	Down	13.013	31.6	4	1	12	1.345	1.124	1.153	0.8	0.853	0.95	chloroplast	K02969	RP-S20e, RPS20; small subunit ribosomal protein S20e	map03010 Ribosome	GO:0002181 cytoplasmic translation; GO:0006412 translation; GO:0006518 peptide metabolic process; GO:0006807 nitrogen compound metabolic process; GO:0008152 metabolic process; GO:0009058 biosynthetic process; GO:0009059 macromolecule biosynthetic process; GO:0009987 cellular process; GO:0010467 gene expression; GO:0019538 protein metabolic process; GO:0034641 cellular nitrogen compound metabolic …	GO:0005618 cell wall; GO:0005622 intracellular anatomical structure; GO:0005634 nucleus; GO:0005730 nucleolus; GO:0005737 cytoplasm; GO:0005829 cytosol; GO:0005840 ribosome; GO:0005844 polysome; GO:0005911 cell-cell junction; GO:0009506 plasmodesma; GO:0015935 small ribosomal subunit; GO:0016020 membrane; GO:0022626 cytosolic ribosome; GO:0022627 cytosolic small ribosomal subunit; GO:0030054 cell…	GO:0003676 nucleic acid binding; GO:0003723 RNA binding; GO:0003729 mRNA binding; GO:0003735 structural constituent of ribosome; GO:0005198 structural molecule activity; GO:0005488 binding; GO:0097159 organic cyclic compound binding; GO:1901363 heterocyclic compound binding;	PF00338	Ribosomal protein S10p/S20e	J	KOG0900	40S ribosomal protein S20
A0A3B6KBL4	Hcy-binding domain-containing protein OS=Triticum aestivum OX=4565 PE=4 SV=1	--	0.638	4.07678e-05	Down	36.557	26	6	2	7	1.266	1.262	1.322	0.83	0.79	0.835	cytoskeleton	K00547	mmuM, BHMT2; homocysteine S-methyltransferase [EC:2.1.1.10]	map00270 Cysteine and methionine metabolism; map01100 Metabolic pathways; map01110 Biosynthesis of secondary metabolites		GO:0005886 plasma membrane; GO:0016020 membrane; GO:0071944 cell periphery;				E	KOG1579	Homocysteine S-methyltransferase
A0A3B6KBM3	Pathogenesis-related protein 5 OS=Triticum aestivum OX=4565 PE=4 SV=1	--	0.704	0.000246769	Down	17.937	41.4	6	6	11	1.214	1.215	1.223	0.902	0.852	0.818	chloroplast							PF00314	Thaumatin family
A0A3B6KC88	Pyrophosphate--fructose 6-phosphate 1-phosphotransferase subunit alpha OS=Triticum aestivum OX=4565 PE=4 SV=1	--	0.445	0.00218177	Down	47.607	32.7	9	1	25	1.514	1.779	1.229	0.626	0.717	0.671	cytoplasm	K00895	pfp, PFP; diphosphate-dependent phosphofructokinase [EC:2.7.1.90]	map00010 Glycolysis / Gluconeogenesis; map00030 Pentose phosphate pathway; map00051 Fructose and mannose metabolism; map01100 Metabolic pathways; map01110 Biosynthesis of secondary metabolites				PF00365	Phosphofructokinase	G	KOG2440	Pyrophosphate-dependent phosphofructo-1-kinase
A0A3B6KCT5	Bet_v_1 domain-containing protein OS=Triticum aestivum OX=4565 PE=4 SV=1	--	1.42	0.00841053	Up	17.127	7.8	1	1	1	0.835	0.868	0.695	1.135	1.084	1.185	cytoplasm							PF00407	Pathogenesis-related protein Bet v 1 family
A0A3B6KDF6	Pyrophosphate--fructose 6-phosphate 1-phosphotransferase subunit alpha OS=Triticum aestivum OX=4565 GN=PFP-ALPHA PE=3 SV=1	PFP-ALPHA	0.655	0.00163262	Down	65.931	30.9	13	2	36	1.142	1.284	1.365	0.852	0.799	0.832	cytoplasm	K00895	pfp, PFP; diphosphate-dependent phosphofructokinase [EC:2.7.1.90]	map00010 Glycolysis / Gluconeogenesis; map00030 Pentose phosphate pathway; map00051 Fructose and mannose metabolism; map01100 Metabolic pathways; map01110 Biosynthesis of secondary metabolites				PF00365	Phosphofructokinase	G	KOG2440	Pyrophosphate-dependent phosphofructo-1-kinase
A0A3B6KDK5	TANC2 OS=Triticum aestivum OX=4565 PE=4 SV=1	--	0.672	0.0107587	Down	16.572	4.7	1	1	1	1.084	1.231	1.437	0.855	0.875	0.793	nucleus				GO:0000003 reproduction; GO:0003006 developmental process involved in reproduction; GO:0006355 regulation of transcription, DNA-templated; GO:0007275 multicellular organism development; GO:0009791 post-embryonic development; GO:0009889 regulation of biosynthetic process; GO:0010228 vegetative to reproductive phase transition of meristem; GO:0010468 regulation of gene expression; GO:0010556 regula…	GO:0005622 intracellular anatomical structure; GO:0005634 nucleus; GO:0043226 organelle; GO:0043227 membrane-bounded organelle; GO:0043229 intracellular organelle; GO:0043231 intracellular membrane-bounded organelle;	GO:0003700 DNA-binding transcription factor activity; GO:0140110 transcription regulator activity;
A0A3B6KDS2	Usp domain-containing protein OS=Triticum aestivum OX=4565 PE=4 SV=1	--	0.67	0.000480716	Down	19.742	23.3	3	3	4	1.249	1.326	1.195	0.826	0.817	0.882	cytoplasm					GO:0005886 plasma membrane; GO:0016020 membrane; GO:0071944 cell periphery;	GO:0000166 nucleotide binding; GO:0005488 binding; GO:0016208 AMP binding; GO:0017076 purine nucleotide binding; GO:0030554 adenyl nucleotide binding; GO:0032553 ribonucleotide binding; GO:0032555 purine ribonucleotide binding; GO:0032559 adenyl ribonucleotide binding; GO:0036094 small molecule binding; GO:0043167 ion binding; GO:0043168 anion binding; GO:0043169 cation binding; GO:0097159 organi…	PF00582	Universal stress protein family
A0A3B6KEM6	FT-interacting protein 1-like OS=Triticum aestivum OX=4565 PE=3 SV=1	--	0.758	0.000125565	Down	86.853	2.6	2	1	3	1.206	1.184	1.133	0.884	0.891	0.895	cytoplasm				GO:0007154 cell communication; GO:0007165 signal transduction; GO:0009987 cellular process; GO:0019722 calcium-mediated signaling; GO:0019932 second-messenger-mediated signaling; GO:0023052 signaling; GO:0035556 intracellular signal transduction; GO:0050789 regulation of biological process; GO:0050794 regulation of cellular process; GO:0050896 response to stimulus; GO:0051716 cellular response to…	GO:0005622 intracellular anatomical structure; GO:0005634 nucleus; GO:0005654 nucleoplasm; GO:0005737 cytoplasm; GO:0005783 endoplasmic reticulum; GO:0005829 cytosol; GO:0012505 endomembrane system; GO:0016020 membrane; GO:0016021 integral component of membrane; GO:0031224 intrinsic component of membrane; GO:0031974 membrane-enclosed lumen; GO:0031981 nuclear lumen; GO:0043226 organelle; GO:00432…	GO:0005488 binding; GO:0005509 calcium ion binding; GO:0043167 ion binding; GO:0043169 cation binding; GO:0046872 metal ion binding;	PF00168	C2 domain
A0A3B6KFM7	2-isopropylmalate synthase OS=Triticum aestivum OX=4565 PE=3 SV=1	--	0.656	0.000611899	Down	67.293	47.2	22	2	48	1.177	1.342	1.314	0.831	0.861	0.823	chloroplast	K01649	leuA, IMS; 2-isopropylmalate synthase [EC:2.3.3.13]	map00290 Valine, leucine and isoleucine biosynthesis; map00620 Pyruvate metabolism; map01100 Metabolic pathways; map01110 Biosynthesis of secondary metabolites; map01210 2-Oxocarboxylic acid metabolism; map01230 Biosynthesis of amino acids	GO:0006082 organic acid metabolic process; GO:0006520 cellular amino acid metabolic process; GO:0006551 leucine metabolic process; GO:0006807 nitrogen compound metabolic process; GO:0008152 metabolic process; GO:0008652 cellular amino acid biosynthetic process; GO:0009058 biosynthetic process; GO:0009081 branched-chain amino acid metabolic process; GO:0009082 branched-chain amino acid biosyntheti…	GO:0005622 intracellular anatomical structure; GO:0005737 cytoplasm; GO:0009507 chloroplast; GO:0009526 plastid envelope; GO:0009532 plastid stroma; GO:0009536 plastid; GO:0009570 chloroplast stroma; GO:0009941 chloroplast envelope; GO:0031967 organelle envelope; GO:0031975 envelope; GO:0043226 organelle; GO:0043227 membrane-bounded organelle; GO:0043229 intracellular organelle; GO:0043231 intrac…	GO:0003824 catalytic activity; GO:0003852 2-isopropylmalate synthase activity; GO:0016740 transferase activity; GO:0016746 acyltransferase activity; GO:0046912 acyltransferase, acyl groups converted into alkyl on transfer;	PF00682; PF08502	HMGL-like; LeuA allosteric (dimerisation) domain	E	KOG2367	Alpha-isopropylmalate synthase/homocitrate synthase
[truncated: 568 more rows]
