# Supplementary material for: Global Analysis of Lysine Lactylation of Germinated Seeds in Wheat
Source: Int J Mol Sci. 2023 Nov 11;24(22):16195. doi: 10.3390/ijms242216195 (PMC10671351; doi:10.3390/ijms242216195)
Supplement: Supplementary file 1 [file ijms-24-16195-s001.zip › Supplementary Table S3.xlsx]

## Sheet: Site_quant
Protein accession	Position	Amino acid	Protein description	Gene name	Localization probability	PEP	Score	Charge	Modified sequence	Mass error [ppm]	MS/MS Count	0h-1	0h-2	0h-3	12h-1	12h-2	12h-3	12h/0h Ratio	12h/0h P value
A0A3B6QFL1	220	K	TPR_REGION domain-containing protein OS=Triticum aestivum OX=4565 PE=4 SV=1	--	1	0.00347893	98.582	2	QQPETK(1)AR	0.20014	1	0.64	0.624	0.687	1.329	1.339	1.382	2.076	1.96134e-05
A0A3B6IPF3	29	K	eIF2B_5 domain-containing protein OS=Triticum aestivum OX=4565 PE=3 SV=1	--	1	0.00876225	64.104	3	K(1)VVIQDPADEVDK	3.4412	1
X2KYP9	56	K	Monomeric alpha-amylase inhibitor OS=Triticum aestivum OX=4565 GN=MAI PE=3 SV=1	MAI	1	6.8489e-24	132.51	3	AMVK(1)LQCVGSQVPEAVLR	0.066291	2	0.841	1.049	1.04	1.006	1.004	1.06	1.048	0.527414
X2KYP9	106	K	Monomeric alpha-amylase inhibitor OS=Triticum aestivum OX=4565 GN=MAI PE=3 SV=1	MAI	1	0.00514722	73.435	2	EGK(1)EVLPGCR	-0.4279	1
X2KYP9	118	K	Monomeric alpha-amylase inhibitor OS=Triticum aestivum OX=4565 GN=MAI PE=3 SV=1	MAI	1	0.000695864	67.415	3	EVMK(1)LTAASVPEVCK	-0.15037	1	0.918	1.067	0.944	1.019	1.008	1.043	1.048	0.35786
P01084	25	K	Alpha-amylase inhibitor 0.53 OS=Triticum aestivum OX=4565 PE=1 SV=1	--	1	0.00126973	66.977	3	PLLK(1)LQCNGSQVPEAVLR	4.3833	1	0.84	1.063	1.032	1.061	0.998	1.006	1.044	0.561929
P32032	59	K	Alpha-2-purothionin OS=Triticum aestivum OX=4565 GN=THI1.2 PE=2 SV=1	THI1.2	1	0.000719518	91.961	3	CK(1)LTSGLSCPK	-1.2232	2	0.996	1.006	0.96	1.061	0.909	1.068	1.026	0.697331
A0A3B5Y650	68	K	Acidic protein OS=Triticum aestivum OX=4565 PE=3 SV=1	--	1	0.00169383	71.558	3	LTSGLSCPK(1)DFPK	3.5325	1	0.831	1.111	1.04	0.96	0.958	1.1	1.012	0.869049
P01544	48	K	Alpha-1-purothionin (Fragment) OS=Triticum aestivum OX=4565 GN=THI1.1 PE=1 SV=2	THI1.1	1	0.00519935	63.473	3	CK(1)ISSGLSCPK	0.21049	1	0.983	1.095	1.044	0.933	0.95	0.995	0.922	0.0921119
P01544	39	K	Alpha-1-purothionin (Fragment) OS=Triticum aestivum OX=4565 GN=THI1.1 PE=1 SV=2	THI1.1	1	1.9309e-06	129.89	2	GAQK(1)LCAGVCR	0.33146	2	1.285	1.244	1.259	0.726	0.754	0.732	0.584	3.50091e-06
P02276	24	K	Histone H2A.2.1 OS=Triticum aestivum OX=4565 PE=1 SV=1	--	1	0.0230786	85.67	2	SVTK(1)SIK	0.15191	1	0.727	0.836	0.812	1.184	1.201	1.24	1.526	0.00068592
W4ZP51	88	K	Em protein H2 OS=Triticum aestivum OX=4565 PE=3 SV=1	--	1	7.19628e-13	160.22	3	EGIDIDESK(1)FK	-1.459	4	0.713	0.665	0.696	1.304	1.323	1.3	1.893	7.1407e-06
P04568	63	K	Em protein OS=Triticum aestivum OX=4565 GN=EM PE=2 SV=1	EM	1	0.0265651	54.812	2	K(1)GGLSTNDESGGDR	0.091094	1	0.572	0.471	0.387	1.516	1.404	1.651	3.197	0.000657581
A0A3B5Y516	21	K	Histone H2B OS=Triticum aestivum OX=4565 PE=3 SV=1	--	1	0.00160747	97.813	2	AAEK(1)TPAGK	-0.31119	1	0.851	0.924	0.871	1.148	1.121	1.086	1.268	0.00125502
P05621	11	K	Histone H2B.2 OS=Triticum aestivum OX=4565 PE=1 SV=2	--	0.999992	0.0065906	76.326	3	KPAAENK(1)VEK	0.1926	1	0.819	0.87	0.827	1.271	1.047	1.166	1.385	0.00547579
A0A2X0TX35	43	K	Histone H2B OS=Triticum aestivum OX=4565 GN=CAMPLR22A2D_LOCUS3124 PE=3 SV=1	CAMPLR22A2D_LOCUS3124	1	0.00775162	73.499	3	RLPAGK(1)TASK	-1.2349	1	0.596	0.673	0.758	1.304	1.238	1.431	1.96	0.00114432
P10387	75	K	Glutenin, high molecular weight subunit DY10 OS=Triticum aestivum OX=4565 GN=GLU-D1-2B PE=3 SV=1	GLU-D1-2B	1	0.00456425	129.56	2	DVSAK(1)CR	-0.51874	2	1.092	1.15	1.136	0.923	0.849	0.85	0.776	0.00132879
P08489	44	K	Glutenin, high molecular weight subunit PW212 OS=Triticum aestivum OX=4565 PE=3 SV=1	--	1	1.19671e-09	117.08	3	ELK(1)ACQQVMDQQLR	-0.17766	6	0.907	0.866	1	1.023	1.063	1.141	1.164	0.0454802
P08489	109	K	Glutenin, high molecular weight subunit PW212 OS=Triticum aestivum OX=4565 PE=3 SV=1	--	1	0.000870745	103.88	2	IFWGIPALLK(1)R	0.72517	1	1.118	1.135	1.149	0.892	0.853	0.852	0.763	9.26362e-05
P08489	814	K	Glutenin, high molecular weight subunit PW212 OS=Triticum aestivum OX=4565 PE=3 SV=1	--	1	7.58956e-21	151.3	3	VAK(1)AQQLAAQLPAMCR	-0.61556	4	0.982	0.888	0.994	1.022	1.059	1.056	1.095	0.0699013
A0A3B5Z6A6	318	K	Glucose-1-phosphate adenylyltransferase OS=Triticum aestivum OX=4565 PE=3 SV=1	--	1	0.00752931	80.17	2	DVLLNLLK(1)SR	0.67899	1
A0A3B5Z6A6	32	K	Glucose-1-phosphate adenylyltransferase OS=Triticum aestivum OX=4565 PE=3 SV=1	--	1	0.000105583	118.9	2	LK(1)VGDSSSIR	-0.55136	5	1.054	1.156	1.077	0.916	0.863	0.933	0.825	0.0062478
A0A3B6GLT2	117	K	SHSP domain-containing protein OS=Triticum aestivum OX=4565 PE=3 SV=1	--	1	0.0187735	51.286	3	LPEDAK(1)VEEVK	-2.0231	1	0.709	0.817	0.991	1.041	1.379	1.063	1.384	0.0699352
P20158	11	K	Defensin-like protein 1 OS=Triticum aestivum OX=4565 PE=1 SV=1	--	1	0.0139669	50.897	3	SAGFK(1)GPCMSNK	-1.5711	1
A0A3B6MVI8	41	K	Knot1 domain-containing protein OS=Triticum aestivum OX=4565 PE=3 SV=1	--	1	0.00257298	72.705	3	SAGFK(1)GPCVSDK	1.5012	1	0.737	0.885	0.789	1.107	1.271	1.211	1.489	0.00398829
P22701	50	K	Em protein CS41 OS=Triticum aestivum OX=4565 GN=EM PE=2 SV=1	EM	1	2.70369e-57	195.23	2	K(1)EQMGEEGYSEMGR	-0.99932	8	0.462	0.498	0.51	1.396	1.55	1.584	3.082	2.14665e-05
W4ZP51	63	K	Em protein H2 OS=Triticum aestivum OX=4565 PE=3 SV=1	--	1	2.66245e-46	189.8	2	K(1)GGLSTNDESGGER	-1.6276	8	0.601	0.63	0.669	1.358	1.367	1.375	2.158	1.60429e-05
P22701	37	K	Em protein CS41 OS=Triticum aestivum OX=4565 GN=EM PE=2 SV=1	EM	1	4.71586e-10	136.33	2	SYEAQEK(1)LAEGR	-1.3667	2	0.533	0.621	0.563	1.357	1.389	1.536	2.494	9.90228e-05
P24296	75	K	Non-specific lipid-transfer protein (Fragment) OS=Triticum aestivum OX=4565 PE=1 SV=2	--	1	0.00291215	73.877	2	QSACNCLK(1)GIAR	-1.1621	2
P27807	26	K	Histone H2B.1 OS=Triticum aestivum OX=4565 PE=1 SV=3	--	1	0.0116621	87.258	2	AEK(1)TPAGK	0.91265	1	0.718	0.832	0.767	1.191	1.177	1.316	1.59	0.00110931
P27807	23	K	Histone H2B.1 OS=Triticum aestivum OX=4565 PE=1 SV=3	--	1	6.65646e-05	101.05	3	KPAEEEPAAEK(1)AEK	-0.15229	1	0.643	0.754	0.726	1.234	1.406	1.237	1.826	0.000732182
A0A3B6ILN3	60	K	Histone H2B OS=Triticum aestivum OX=4565 PE=3 SV=1	--	1	0.00821536	106.68	2	K(1)SVETYK	0.24372	1	0.782	0.848	0.769	1.201	1.231	1.168	1.501	0.000273593
A0A3B6ILN3	107	K	Histone H2B OS=Triticum aestivum OX=4565 PE=3 SV=1	--	1	0.0156392	69.721	2	LAGEAAK(1)LAR	0.43383	1	0.96	1.036	1.089	1.058	0.87	0.986	0.945	0.434716
P27807	43	K	Histone H2B.1 OS=Triticum aestivum OX=4565 PE=1 SV=3	--	1	0.000111912	115.29	3	RLPAGK(1)SAAK	0.69461	3	0.676	0.67	0.719	1.51	1.274	1.15	1.905	0.00149744
A0A3B6TJU4	220	K	Glucose-1-phosphate adenylyltransferase OS=Triticum aestivum OX=4565 PE=3 SV=1	--	1	0.0113761	76.228	2	IIEFAEK(1)PK	0.095268	1	0.956	1.005	1.04	0.942	1.005	1.052	0.999	0.979657
A0A3B6TJU4	17	K	Glucose-1-phosphate adenylyltransferase OS=Triticum aestivum OX=4565 PE=3 SV=1	--	1	0.00079823	107.55	2	TFPSPSPSK(1)R	1.0558	3	1.061	1.073	0.98	0.879	1.111	0.895	0.926	0.369171
P32032	68	K	Alpha-2-purothionin OS=Triticum aestivum OX=4565 GN=THI1.2 PE=2 SV=1	THI1.2	1	0.000271849	95.417	3	LTSGLSCPK(1)GFPK	0.065491	2	0.919	1.031	0.968	0.896	1.002	1.184	1.056	0.604226
P32032	50	K	Alpha-2-purothionin OS=Triticum aestivum OX=4565 GN=THI1.2 PE=2 SV=1	THI1.2	1	4.38999e-09	152.96	3	GAQK(1)LCSTVCR	-1.4051	3	0.975	1.052	1.104	1.247	0.812	0.811	0.917	0.508508
P33432	120	K	Puroindoline-A OS=Triticum aestivum OX=4565 GN=PINA PE=1 SV=2	PINA	1	0.000434937	141.08	2	ASK(1)VIQEAK	-0.7075	3	1.004	1.089	1.024	0.928	0.957	0.998	0.925	0.0734434
A0A3B6QMR0	17	K	Dehydrin OS=Triticum aestivum OX=4565 PE=3 SV=1	--	1	0.014519	93.374	2	GIMEK(1)IK	-0.56189	3	0.632	0.632	0.652	1.308	1.405	1.371	2.132	5.4751e-06
Q93XQ7	372	K	Protein disulfide-isomerase OS=Triticum aestivum OX=4565 GN=PDI3 PE=2 SV=1	PDI3	1	0.00310239	69.431	3	K(1)SEPIPEANNEPVK	0.44016	2	1.206	1.304	1.059	0.821	0.742	0.87	0.682	0.00753557
Q93XQ7	225	K	Protein disulfide-isomerase OS=Triticum aestivum OX=4565 GN=PDI3 PE=2 SV=1	PDI3	1	0.000369199	92.939	3	LFK(1)PFDELVVDSK	-0.18336	1	0.786	0.911	0.993	1.308	0.809	1.194	1.231	0.303306
Q93XQ7	154	K	Protein disulfide-isomerase OS=Triticum aestivum OX=4565 GN=PDI3 PE=2 SV=1	PDI3	1	0.000772489	103.44	2	QVGPASK(1)EIK	-0.41807	1	1.046	1.146	1.136	0.83	0.919	0.922	0.803	0.00815816
P62785	32	K	Histone H4 variant TH011 OS=Triticum aestivum OX=4565 PE=3 SV=2	--	1	4.41837e-10	128.54	3	DNIQGITK(1)PAIR	-0.0038772	2	0.907	0.781	0.947	1.058	1.13	1.177	1.277	0.0202299
P62785	9	K	Histone H4 variant TH011 OS=Triticum aestivum OX=4565 PE=3 SV=2	--	0.999669	0.00757888	76.221	3	GKGGK(1)GLGK	0.05863	1	1.002	1.039	0.962	1.015	0.988	0.995	0.998	0.960796
P62785	13	K	Histone H4 variant TH011 OS=Triticum aestivum OX=4565 PE=3 SV=2	--	1	0.00209671	116.73	2	GLGK(1)GGAK	-0.0063004	5	0.705	0.694	0.714	1.304	1.374	1.21	1.84	8.69861e-05
P62785	80	K	Histone H4 variant TH011 OS=Triticum aestivum OX=4565 PE=3 SV=2	--	1	0.00288802	84.297	3	K(1)TVTAMDVVYALK	-0.6063	1	0.657	0.691	0.923	1.307	1.191	1.232	1.642	0.00975655
P62785	92	K	Histone H4 variant TH011 OS=Triticum aestivum OX=4565 PE=3 SV=2	--	1	9.82879e-05	105.65	3	TVTAMDVVYALK(1)R	-1.1314	1	0.757	0.624	1.077	1.28	1.149	1.114	1.441	0.0777164
A0A3B6MWJ8	230	K	SERPIN domain-containing protein OS=Triticum aestivum OX=4565 PE=3 SV=1	--	1	0.0259091	82.671	2	VLK(1)LPYK	0.43962	1	1.109	1.113	1.193	0.925	0.818	0.842	0.757	0.00317328
A0A1D5XDB6	438	K	Elongation factor 1-alpha OS=Triticum aestivum OX=4565 PE=3 SV=1	--	1	0.00129313	105.46	2	DPTGAK(1)VTK	-0.0057836	5	1.034	1.011	0.982	0.963	1.027	0.983	0.982	0.494321
A0A1D5XDB6	318	K	Elongation factor 1-alpha OS=Triticum aestivum OX=4565 PE=3 SV=1	--	1	0.00263564	62.088	3	GFVASNSK(1)DDPAK	-2.5112	3	0.888	0.932	1.03	1.018	1.015	1.117	1.105	0.133762
A0A1D5XDB6	243	K	Elongation factor 1-alpha OS=Triticum aestivum OX=4565 PE=3 SV=1	--	1	1.61407e-07	85.496	3	LPLQDVYK(1)IGGIGTVPVGR	-0.81861	1	0.552	0.665	0.847	1.287	1.228	1.421	1.907	0.00736663
Q03387	617	K	Eukaryotic translation initiation factor isoform 4G-1 OS=Triticum aestivum OX=4565 PE=1 SV=2	--	1	4.61219e-05	82.069	3	AASSAK(1)VIPAGLQK	-0.54434	1
A0A3B5ZZP8	82	K	Late embryogenesis abundant protein OS=Triticum aestivum OX=4565 PE=3 SV=1	--	1	0.00425348	111.95	2	AAEAK(1)DK	0.64251	1	0.563	0.607	0.621	1.4	1.38	1.428	2.35	1.05973e-05
A0A3B5ZZP8	84	K	Late embryogenesis abundant protein OS=Triticum aestivum OX=4565 PE=3 SV=1	--	1	0.000346143	97.163	3	DK(1)TAQTAQAAK	-0.11406	2	0.608	0.614	0.614	1.479	1.384	1.3	2.267	2.59184e-05
A0A3B5Y545	64	K	Late embryogenesis abundant protein OS=Triticum aestivum OX=4565 PE=3 SV=1	--	1	0.00011824	104.22	3	AAETTEAAK(1)QK	-0.54984	1	0.479	0.672	0.721	1.415	1.38	1.333	2.205	0.00319875
A0A3B5Y545	66	K	Late embryogenesis abundant protein OS=Triticum aestivum OX=4565 PE=3 SV=1	--	1	2.19862e-06	134.68	2	QK(1)ASETAEATK	-0.94494	1	0.665	0.781	0.821	1.209	1.187	1.336	1.646	0.00241111
A0A3B5ZZP8	111	K	Late embryogenesis abundant protein OS=Triticum aestivum OX=4565 PE=3 SV=1	--	1	8.16948e-47	189.81	3	AAQGK(1)DQTASTLGEK	0.7743	8	0.667	0.589	0.633	1.338	1.362	1.41	2.176	3.79336e-05
A0A3B5ZZP8	121	K	Late embryogenesis abundant protein OS=Triticum aestivum OX=4565 PE=3 SV=1	--	1	0.000149765	90.348	3	DQTASTLGEK(1)TEAAK	1.0644	6	0.742	0.641	0.657	1.292	1.298	1.37	1.941	0.000170432
A0A3B5ZZP8	42	K	Late embryogenesis abundant protein OS=Triticum aestivum OX=4565 PE=3 SV=1	--	1	0.00087433	89.805	3	AGQTTEATK(1)QK	-0.6943	1	0.924	0.708	0.911	1.132	1.166	1.159	1.359	0.0224877
Q03968	206	K	Late embryogenesis abundant protein, group 3 OS=Triticum aestivum OX=4565 PE=2 SV=1	--	1	3.36483e-06	51.473	3	DAVANTLGMGGDNTITTK(1)DNTTGATTK	-2.7213	1
Q03968	215	K	Late embryogenesis abundant protein, group 3 OS=Triticum aestivum OX=4565 PE=2 SV=1	--	1	4.45224e-25	161.24	3	DNTTGATTK(1)DTTTTTR	0.32091	4	0.563	0.594	0.637	1.428	1.398	1.38	2.344	2.12122e-05
A0A3B5Y545	33	K	Late embryogenesis abundant protein OS=Triticum aestivum OX=4565 PE=3 SV=1	--	1	0.000841043	101.3	2	DK(1)AGQTTEATK	0.19559	3	0.427	0.436	0.411	1.145	2.489	1.092	3.71	0.00991691
A0A3B5ZZP8	93	K	Late embryogenesis abundant protein OS=Triticum aestivum OX=4565 PE=3 SV=1	--	1	3.1041e-05	110.31	3	TAQTAQAAK(1)EK	1.3964	3	0.617	0.647	0.688	1.301	1.425	1.323	2.074	6.52897e-05
Q03968	168	K	Late embryogenesis abundant protein, group 3 OS=Triticum aestivum OX=4565 PE=2 SV=1	--	1	4.55332e-67	179.7	4	DK(1)TGSVLQQAGETVVNAVVGAK	0.44525	6	0.572	0.589	0.683	1.358	1.405	1.394	2.254	0.000127751
A0A3B5ZZP8	95	K	Late embryogenesis abundant protein OS=Triticum aestivum OX=4565 PE=3 SV=1	--	1	7.26481e-35	184.98	2	EK(1)TYETAQSAK	-0.2608	6	0.528	0.621	0.633	1.302	1.557	1.359	2.367	0.000397745
A0A3B5ZZP8	104	K	Late embryogenesis abundant protein OS=Triticum aestivum OX=4565 PE=3 SV=1	--	1	4.92418e-26	179.67	2	TYETAQSAK(1)ER	-0.52218	6	0.58	0.716	0.66	1.309	1.311	1.424	2.067	0.000412524
Q03968	22	K	Late embryogenesis abundant protein, group 3 OS=Triticum aestivum OX=4565 PE=2 SV=1	--	1	3.80366e-08	120.63	3	NEEK(1)TGQVMGATK	-0.18707	5	0.661	0.736	0.695	1.293	1.288	1.326	1.868	4.22114e-05
Q03968	31	K	Late embryogenesis abundant protein, group 3 OS=Triticum aestivum OX=4565 PE=2 SV=1	--	1	7.28332e-05	112.42	3	TGQVMGATK(1)DK	-1.0401	4	0.699	0.736	0.706	1.295	1.274	1.29	1.802	3.71035e-06
A0A3B5ZZP8	139	K	Late embryogenesis abundant protein OS=Triticum aestivum OX=4565 PE=3 SV=1	--	1	5.1713e-13	162.22	2	QK(1)AAEATEAAK	0.49565	1	0.674	0.602	0.585	1.383	1.372	1.385	2.225	5.02727e-05
A0A3B5Y545	55	K	Late embryogenesis abundant protein OS=Triticum aestivum OX=4565 PE=3 SV=1	--	1	3.49446e-11	158.58	3	QK(1)AAETTEAAK	2.0793	3	0.535	0.585	0.548	1.367	1.498	1.467	2.597	1.56538e-05
A0A3B5ZZP8	128	K	Late embryogenesis abundant protein OS=Triticum aestivum OX=4565 PE=3 SV=1	--	1	2.63755e-19	174.9	2	QK(1)AAETTEAAR	0.26543	3	0.488	0.447	0.429	1.529	1.544	1.563	3.399	5.83736e-06
A0A3B5ZZP8	150	K	Late embryogenesis abundant protein OS=Triticum aestivum OX=4565 PE=3 SV=1	--	1	1.38417e-18	170	2	QK(1)ASETAQYTK	-1.3192	5	0.591	0.68	0.705	1.313	1.392	1.32	2.037	0.00023275
Q10464	133	K	Puroindoline-B OS=Triticum aestivum OX=4565 GN=PINB PE=1 SV=1	PINB	1	0.0108806	49.595	3	AQSLPSK(1)CNMGADCK	-0.18377	2	1.027	1.171	1.09	0.821	0.758	1.134	0.825	0.184437
Q10464	46	K	Puroindoline-B OS=Triticum aestivum OX=4565 GN=PINB PE=1 SV=1	PINB	1	0.00952823	97.431	2	PK(1)LSSCK	0.64767	1	1.018	1.212	1.033	0.862	0.997	0.878	0.839	0.0727654
A0A3B6JJB0	13	K	Splicing factor U2af large subunit OS=Triticum aestivum OX=4565 PE=3 SV=1	--	1	0.00238454	112.8	2	EEGLSK(1)SR	-0.5815	1	0.511	0.568	0.721	1.382	1.439	1.379	2.333	0.00112621
Q41630	67	K	ADP,ATP carrier protein 2, mitochondrial OS=Triticum aestivum OX=4565 GN=ANT-G2 PE=3 SV=1	ANT-G2	1	3.53233e-37	182.02	3	LLIQNQDEMIK(1)AGR	-0.24596	2	0.654	0.705	0.755	1.266	1.292	1.328	1.838	0.000152782
Q41630	273	K	ADP,ATP carrier protein 2, mitochondrial OS=Triticum aestivum OX=4565 GN=ANT-G2 PE=3 SV=1	ANT-G2	1	0.00465061	59.198	3	MMMTSGEAVK(1)YK	-1.747	1
Q41630	87	K	ADP,ATP carrier protein 2, mitochondrial OS=Triticum aestivum OX=4565 GN=ANT-G2 PE=3 SV=1	ANT-G2	1	6.05296e-08	121.42	2	TIK(1)DEGFGSLWR	0.10111	1	0.708	0.888	0.889	1.083	1.211	1.221	1.414	0.0145236
W5BNS0	14	K	Histone H2A OS=Triticum aestivum OX=4565 PE=3 SV=1	--	1	0.000286626	124.98	2	AIGAGAAK(1)K	-0.61862	1	0.329	0.362	0.891	1.557	1.463	1.397	2.792	0.0237022
W5BNS0	6	K	Histone H2A OS=Triticum aestivum OX=4565 PE=3 SV=1	--	1	9.48109e-05	119.53	2	GK(1)AIGAGAAK	-0.11531	2	0.505	0.536	0.578	1.489	1.469	1.424	2.707	1.73621e-05
W5BNS0	22	K	Histone H2A OS=Triticum aestivum OX=4565 PE=3 SV=1	--	1	6.41857e-05	110.38	2	SSK(1)AGLQFPVGR	0.20882	2	0.585	0.48	0.399	1.512	1.528	1.497	3.099	0.000495002
Q43312	14	K	Protein H2A.7 OS=Triticum aestivum OX=4565 GN=H2A-10 PE=2 SV=3	H2A-10	1	0.00536688	93.667	2	AIGSGAAK(1)K	-0.22374	2	0.318	0.355	0.478	1.548	1.699	1.603	4.214	0.000310476
Q43312	6	K	Protein H2A.7 OS=Triticum aestivum OX=4565 GN=H2A-10 PE=2 SV=3	H2A-10	1	0.000441242	108.56	3	GK(1)AIGSGAAK	2.6475	3	0.335	0.349	0.414	1.595	1.678	1.628	4.464	2.28688e-05
D0PRB4	195	K	Peroxiredoxin OS=Triticum aestivum OX=4565 GN=CAMPLR22A2D_LOCUS5300 PE=2 SV=1	CAMPLR22A2D_LOCUS5300	1	0.0039518	62.861	3	K(1)MFPQGFETADLPSK	0.78442	2	0.665	0.796	0.823	1.17	1.229	1.316	1.627	0.00277025
D0PRB4	209	K	Peroxiredoxin OS=Triticum aestivum OX=4565 GN=CAMPLR22A2D_LOCUS5300 PE=2 SV=1	CAMPLR22A2D_LOCUS5300	1	0.00274469	59.673	3	MFPQGFETADLPSK(1)K	-0.20887	1	0.657	0.727	0.826	1.275	1.254	1.261	1.715	0.00121175
Q8L5C6	46	K	Xylanase inhibitor protein 1 OS=Triticum aestivum OX=4565 GN=XIPI PE=1 SV=2	XIPI	1	0.00321077	100.02	2	NK(1)AEGSLR	1.1253	2	1.013	1.151	1.012	0.849	0.982	0.993	0.889	0.148627
Q9AUJ7	156	K	Eukaryotic translation initiation factor 4B1 OS=Triticum aestivum OX=4565 GN=EIF4B PE=1 SV=1	EIF4B	1	0.0159305	52.903	3	ADESDNWGK(1)NK	1.321	1	0.691	0.74	0.869	1.273	1.285	1.142	1.609	0.00353408
Q9AUJ7	380	K	Eukaryotic translation initiation factor 4B1 OS=Triticum aestivum OX=4565 GN=EIF4B PE=1 SV=1	EIF4B	1	0.0283659	62.633	3	K(1)IDLELEHR	0.66849	1	0.71	0.779	0.89	1.122	1.149	1.349	1.522	0.00858118
A0A3B6A083	74	K	Late embryogenesis abundant protein Dc3-like OS=Triticum aestivum OX=4565 PE=3 SV=1	--	1	1.67559e-05	99.092	3	AAESK(1)DQTGSFLGEK	0.0036389	1	0.862	0.669	0.576	1.318	1.243	1.332	1.848	0.00631356
A0A3B6A083	84	K	Late embryogenesis abundant protein Dc3-like OS=Triticum aestivum OX=4565 PE=3 SV=1	--	1	6.23046e-07	108.63	3	DQTGSFLGEK(1)TEAAK	0.049689	2	0.633	0.604	0.72	1.178	1.319	1.545	2.065	0.00158194
A0A3B5ZZP8	53	K	Late embryogenesis abundant protein OS=Triticum aestivum OX=4565 PE=3 SV=1	--	1	1.83111e-06	136.7	2	AGETAEATK(1)QK	1.2494	3	0.536	0.598	0.601	1.379	1.47	1.416	2.458	2.71915e-05
A0A3B6A1C6	38	K	Late embryogenesis abundant protein OS=Triticum aestivum OX=4565 PE=3 SV=1	--	1	0.00177953	79.889	3	AGQATEATK(1)QK	0.11116	1	0.566	1.472	0.825	1.099	1.001	1.037	1.096	0.578018
A0A3B6A1C6	67	K	Late embryogenesis abundant protein OS=Triticum aestivum OX=4565 PE=3 SV=1	--	1	4.66665e-13	162.72	2	TAQTAQAAK(1)DR	-0.81106	2	0.663	0.661	0.734	1.361	1.264	1.316	1.915	8.80825e-05
A0A024CKY0	120	K	LEA protein OS=Triticum aestivum OX=4565 GN=LEA5 PE=2 SV=1	LEA5	1	1.24398e-45	149.71	3	DK(1)TGSVLQQAGETVVSAVVGAK	0.17674	1	0.596	0.708	0.711	1.356	1.3	1.328	1.977	0.000322798
A0A3B6A083	129	K	Late embryogenesis abundant protein Dc3-like OS=Triticum aestivum OX=4565 PE=3 SV=1	--	1	0.000470964	118.28	2	ESAVAGK(1)DK	-0.77091	6	0.62	0.681	0.628	1.312	1.394	1.366	2.111	2.63832e-05
A0A3B6A083	122	K	Late embryogenesis abundant protein Dc3-like OS=Triticum aestivum OX=4565 PE=3 SV=1	--	1	0.000441825	69.331	3	SSDAAQYTK(1)ESAVAGK	0.57209	1	0.694	0.708	0.831	1.258	1.194	1.315	1.687	0.00116219
A0A3B6A1C6	22	K	Late embryogenesis abundant protein OS=Triticum aestivum OX=4565 PE=3 SV=1	--	1	0.000532475	103.83	3	TEEK(1)TGQMMDK	0.49415	2	0.574	0.538	0.557	1.422	1.52	1.388	2.594	8.5442e-06
A0A3B6A1C6	29	K	Late embryogenesis abundant protein OS=Triticum aestivum OX=4565 PE=3 SV=1	--	1	2.42991e-25	164.01	3	TGQMMDK(1)AGQATEATK	0.12248	4	0.691	0.676	0.744	1.322	1.304	1.263	1.842	4.40977e-05
A0A060AFB6	71	K	Defensin OS=Triticum aestivum OX=4565 GN=PDF3 PE=2 SV=1	PDF3	1	0.00854176	79.148	2	WTAGYCK(1)IR	-0.10903	1	0.757	0.811	0.855	1.206	1.151	1.22	1.476	0.000586876
A0A060APV2	63	K	Defensin OS=Triticum aestivum OX=4565 GN=PDF20 PE=2 SV=1	PDF20	1	5.38773e-05	121.9	2	TEGFPDGK(1)CR	-1.1354	2	0.68	0.751	0.786	1.269	1.32	1.195	1.707	0.000487496
A0A060AQ78	70	K	Defensin OS=Triticum aestivum OX=4565 GN=PDF16 PE=2 SV=1	PDF16	1	0.000440855	118.71	2	WTAGYCK(1)FR	-0.31792	1	0.701	0.731	0.851	1.221	1.21	1.287	1.629	0.00137473
A0A3B6FKA3	106	K	Glutaredoxin-dependent peroxiredoxin OS=Triticum aestivum OX=4565 PE=3 SV=1	--	1	6.04788e-11	115.12	3	AFNVEK(1)APSDFK	0.14185	2	0.671	0.745	1.153	1.135	1.123	1.173	1.336	0.128671
A0A3B6GQZ6	4	K	Triosephosphate isomerase, cytosolic OS=Triticum aestivum OX=4565 PE=3 SV=1	--	1	0.00176165	109.29	2	K(1)FFVGGNWK	1.9033	1	0.924	1.014	1.06	1.017	0.995	0.989	1.001	0.953739
A0A3B6EGP6	233	K	Malate dehydrogenase OS=Triticum aestivum OX=4565 PE=3 SV=1	--	1	0.000135947	124.42	2	GELK(1)SSIEK	-0.010331	2	0.788	0.813	0.81	1.162	1.225	1.203	1.489	2.67834e-05
A0A3B6A1D2	222	K	Splicing factor U2af small subunit B OS=Triticum aestivum OX=4565 PE=4 SV=1	--	1	0.00864291	91.265	2	AK(1)IEQWNR	0.021324	1	0.568	0.576	0.608	1.416	1.411	1.421	2.425	1.83232e-06
A0A3B6EIP9	87	K	PP28 domain-containing protein OS=Triticum aestivum OX=4565 PE=4 SV=1	--	1	0.0272513	73.499	2	AK(1)EADLGK	0.58542	1	0.54	0.609	0.794	1.323	1.407	1.327	2.088	0.0029271
A0A3B6EIP9	80	K	PP28 domain-containing protein OS=Triticum aestivum OX=4565 PE=4 SV=1	--	1	1.19798e-17	125.86	3	GTEGVIQIENPNLVK(1)AK	0.22158	1	0.483	0.519	0.543	1.535	1.514	1.407	2.884	1.68538e-05
A0A3B6DFZ7	430	K	Sister chromatid cohesion protein PDS5 OS=Triticum aestivum OX=4565 PE=4 SV=1	--	0.917497	0.00256115	66.436	3	K(0.083)PVGK(0.917)SQGSGLESK	-1.7552	1
A0A3B6EB75	72	K	Mitochondrial glycoprotein OS=Triticum aestivum OX=4565 PE=4 SV=1	--	1	0.000961634	65.467	3	AEIK(1)FAEDCDDHDR	0.42623	1	0.899	0.974	1.092	0.937	0.993	1.105	1.024	0.761049
A0A3B6IPV1	530	K	4-coumarate--CoA ligase-like 7 OS=Triticum aestivum OX=4565 PE=4 SV=1	--	1	0.022826	71.425	2	SPAGK(1)ILR	2.2841	1
A0A3B6JJG2	129	K	SHSP domain-containing protein OS=Triticum aestivum OX=4565 PE=3 SV=1	--	1	0.00156303	61.962	3	FVLPENADMEK(1)ISAVCR	0.29316	1
A0A3B6JJG2	118	K	SHSP domain-containing protein OS=Triticum aestivum OX=4565 PE=3 SV=1	--	1	0.00128693	97.69	3	K(1)FVLPENADMEK	0.21081	1	0.789	0.842	0.896	1.151	1.113	1.209	1.374	0.00190679
A0A3B6EMX2	393	K	Obg-like ATPase 1 OS=Triticum aestivum OX=4565 PE=3 SV=1	--	1	0.0105782	84.507	2	FNVSGGGK(1)K	-0.27407	1	0.873	0.787	0.79	1.185	1.234	1.13	1.449	0.000941623
A0A3B6EMX2	8	K	Obg-like ATPase 1 OS=Triticum aestivum OX=4565 PE=3 SV=1	--	1	0.00203382	85.271	3	K(1)DAEPAERPILGR	-0.38927	1	0.754	0.697	0.842	1.303	1.064	1.34	1.617	0.00627943
A0A077RY90	257	K	Cysteine-dependent adenosine diphosphate thiazole synthase OS=Triticum aestivum OX=4565 GN=TRAES_3BF087900030CFD_c1 PE=4 SV=1	TRAES_3BF087900030CFD_c1	1	3.07095e-08	119.96	3	RLEDIGMIK(1)TVPR	-2.1085	2	1.984	0.625	0.711	0.815	0.921	0.945	0.808	0.853565
A0A3B6H3C8	352	K	HP domain-containing protein OS=Triticum aestivum OX=4565 PE=3 SV=1	--	1	0.0029258	101.54	2	GK(1)VAALLK	1.2697	2	0.871	0.89	0.9	1.1	1.095	1.144	1.255	0.000177961
A0A3B6H3C8	358	K	HP domain-containing protein OS=Triticum aestivum OX=4565 PE=3 SV=1	--	1	0.000310685	86.911	3	VAALLK(1)QQGVDVK	0.3304	1
A0A3B6EJB4	170	K	HTH myb-type domain-containing protein OS=Triticum aestivum OX=4565 PE=4 SV=1	--	0.999698	0.0230561	45.28	4	K(1)K(1)DSAK(0.06)SSK(0.941)AAK	0.62117	1	0.781	0.9	0.998	1.065	1.129	1.128	1.24	0.040569
A0A3B6EJB4	171	K	HTH myb-type domain-containing protein OS=Triticum aestivum OX=4565 PE=4 SV=1	--	0.999698	0.0230561	45.28	4	K(1)K(1)DSAK(0.06)SSK(0.941)AAK	0.62117	1	0.781	0.9	0.998	1.065	1.129	1.128	1.24	0.040569
A0A3B6EJB4	178	K	HTH myb-type domain-containing protein OS=Triticum aestivum OX=4565 PE=4 SV=1	--	0.940772	0.0230561	45.28	4	K(1)K(1)DSAK(0.06)SSK(0.941)AAK	0.62117	1	0.781	0.9	0.998	1.065	1.129	1.128	1.24	0.040569
A0A3B6FT97	258	K	HABP4_PAI-RBP1 domain-containing protein OS=Triticum aestivum OX=4565 PE=4 SV=1	--	1	0.0121025	73.632	2	K(1)ANDEVFIK	0.18426	1
A0A3B6FT97	286	K	HABP4_PAI-RBP1 domain-containing protein OS=Triticum aestivum OX=4565 PE=4 SV=1	--	1	1.86696e-07	107.72	3	K(1)SLSINEFLKPAEGER	1.0365	1	0.587	0.674	0.661	1.279	1.384	1.414	2.121	0.000141301
A0A3B6FT97	58	K	HABP4_PAI-RBP1 domain-containing protein OS=Triticum aestivum OX=4565 PE=4 SV=1	--	1	0.00121819	94.781	3	LPTK(1)SAPPAQAGR	1.2116	3	0.524	0.595	0.585	1.345	1.542	1.41	2.522	8.15727e-05
A0A3B6ELG3	62	K	Aspartate aminotransferase OS=Triticum aestivum OX=4565 PE=3 SV=1	--	1	1.16715e-23	136.34	3	EYLPITGLADFNK(1)LSAK	0.95542	2	0.413	0.36	0.48	1.516	1.644	1.586	3.788	0.000101085
A0A077S3V2	94	K	Aspartate aminotransferase OS=Triticum aestivum OX=4565 GN=TRAES_3BF023000050CFD_c1 PE=3 SV=1	TRAES_3BF023000050CFD_c1	1	5.64214e-05	104.17	3	TEEGK(1)PLVLNVVK	-0.21011	1	0.37	0.516	0.63	1.526	1.475	1.484	2.958	0.0020549
A0A3B6GY08	174	K	S5 DRBM domain-containing protein OS=Triticum aestivum OX=4565 PE=3 SV=1	--	1	0.00314551	91.307	2	VTGK(1)CGSVTVR	-1.9861	1	0.796	0.93	0.934	1.049	1.188	1.103	1.256	0.0229759
A0A080YUA0	143	K	GATA-type domain-containing protein OS=Triticum aestivum OX=4565 GN=TRAES_3BF026000060CFD_c1 PE=4 SV=1	TRAES_3BF026000060CFD_c1	1	0.0238323	41.876	3	DAVLK(1)QQQR	2.0012	1	0.498	0.429	0.61	1.438	1.459	1.566	2.904	0.000518354
A0A3B6KPW7	35	K	Histone H2A OS=Triticum aestivum OX=4565 PE=3 SV=1	--	1	0.000867039	101.53	2	SVK(1)AGLQFPVGR	0.12176	1	0.786	0.826	0.909	1.136	1.17	1.174	1.38	0.00179882
A0A3B6PL02	114	K	Ribosomal_L14e domain-containing protein OS=Triticum aestivum OX=4565 PE=3 SV=1	--	1	0.0132477	94.407	2	VMLAK(1)IK	-0.14623	1	0.716	0.898	0.868	1.185	1.229	1.105	1.418	0.0102014
A0A0C4BJE5	464	K	Serine hydroxymethyltransferase OS=Triticum aestivum OX=4565 PE=3 SV=1	--	1	0.00409255	91.636	2	AAAAGTK(1)LK	-0.18557	1	0.969	0.953	0.958	1.034	1.003	1.083	1.083	0.0252844
A0A1D5YKH2	7	K	Histone H2A OS=Triticum aestivum OX=4565 PE=3 SV=1	--	1	0.000787456	113.62	2	GGK(1)GLLAAK	-0.2061	2	0.613	0.591	0.613	1.383	1.467	1.333	2.302	1.05952e-05
A0A1D5YKH2	13	K	Histone H2A OS=Triticum aestivum OX=4565 PE=3 SV=1	--	1	1.22207e-06	138.45	2	GLLAAK(1)TTAAK	0.36878	3	0.574	0.543	0.54	1.5	1.407	1.436	2.621	3.75462e-06
A0A0C4BKM5	135	K	Histone H2A OS=Triticum aestivum OX=4565 PE=3 SV=1	--	1	0.0251177	74.841	2	SLINK(1)TSK	-0.47711	1	0.67	0.601	0.724	1.415	1.226	1.364	2.008	0.000538429
A0A0F7GA49	22	K	WSI18 protein OS=Triticum aestivum OX=4565 PE=2 SV=1	--	1	8.94665e-06	102.64	3	AEEK(1)TGYVVGAAQDK	2.2192	4	0.689	0.77	0.84	1.239	1.244	1.217	1.609	0.00115211
A0A0F7GA49	67	K	WSI18 protein OS=Triticum aestivum OX=4565 PE=2 SV=1	--	1	2.52794e-09	120.32	2	AYEAK(1)DAASDATGR	0.75497	1	0.544	0.497	0.587	1.501	1.565	1.306	2.686	0.000171507
A0A0F7GA49	171	K	WSI18 protein OS=Triticum aestivum OX=4565 PE=2 SV=1	--	1	7.63052e-10	115.38	3	DK(1)TGSLLVQAGETVK	0.8351	2	0.484	0.558	0.527	1.494	1.488	1.449	2.824	1.64582e-05
A0A0F7GA49	219	K	WSI18 protein OS=Triticum aestivum OX=4565 PE=2 SV=1	--	1	0.0064577	83.081	2	DTSTYK(1)PGTR	-0.63759	1	0.553	0.654	0.66	1.418	1.387	1.328	2.214	0.00019302
A0A0F7GA49	38	K	WSI18 protein OS=Triticum aestivum OX=4565 PE=2 SV=1	--	1	1.12308e-51	201.48	2	EAK(1)DTASDAAGR	0.60654	2	0.627	0.673	0.689	1.394	1.32	1.297	2.017	3.95118e-05
A0A0F7GA49	62	K	WSI18 protein OS=Triticum aestivum OX=4565 PE=2 SV=1	--	1	0.0141807	93.649	2	EK(1)AYEAK	0.538	2	0.563	0.612	0.641	1.382	1.429	1.373	2.304	3.07763e-05
A0A0F7GA49	91	K	WSI18 protein OS=Triticum aestivum OX=4565 PE=2 SV=1	--	1	0.0262721	82.287	2	EK(1)GYEAK	0.22742	1	0.544	0.652	0.687	1.287	1.326	1.504	2.186	0.000775827
A0A0F7GA49	89	K	WSI18 protein OS=Triticum aestivum OX=4565 PE=2 SV=1	--	1	0.000429906	128.81	2	GAAEATK(1)EK	1.4312	1
A0A0F7GA49	120	K	WSI18 protein OS=Triticum aestivum OX=4565 PE=2 SV=1	--	1	3.65917e-15	130.72	3	QK(1)AAGAAQYTIDTAR	0.26042	1	0.529	0.725	0.886	1.183	1.302	1.376	1.804	0.0175421
A0A3B6U183	429	K	Catalase OS=Triticum aestivum OX=4565 PE=3 SV=1	--	1	1.02349e-31	185.3	2	ENNFK(1)QAGER	-0.30433	2	0.368	0.359	0.448	1.579	1.595	1.65	4.106	3.78331e-05
A0A0H4MAT1	83	K	Dehydrin OS=Triticum aestivum OX=4565 GN=Wdhn1 PE=2 SV=1	Wdhn1	1	0.00341733	73.499	3	EK(1)LPGGAHK	-0.51835	2	0.579	0.594	0.756	1.241	1.381	1.449	2.11	0.00146261
A0A0H4MAT1	123	K	Dehydrin OS=Triticum aestivum OX=4565 GN=Wdhn1 PE=2 SV=1	Wdhn1	1	0.00922641	97.798	2	GVMDK(1)IK	-0.3625	4	0.517	0.557	0.595	1.382	1.461	1.489	2.596	3.2776e-05
A0A192ADG2	31	K	CML79 OS=Triticum aestivum OX=4565 GN=CML79 PE=2 SV=1	CML79	1	0.0191387	46.001	3	QQQQQDGGK(1)R	1.5588	2	0.783		1.185	0.836	1.196		1.033	0.903953
A0A341VTZ9	49	K	UBC core domain-containing protein OS=Triticum aestivum OX=4565 PE=4 SV=1	--	1	0.00452306	88.338	2	DK(1)WSPALQIR	1.5541	2	0.579	0.579	0.635	1.38	1.387	1.44	2.346	1.42108e-05
A0A1D5TPB6	205	K	Ribosomal protein L19 OS=Triticum aestivum OX=4565 PE=3 SV=1	--	1	2.55824e-08	93.371	3	DHAPAPAAAAPAQAAAAPK(1)K	-0.37909	2	0.558	0.549	0.575	1.505	1.406	1.407	2.567	3.63097e-06
A0A3B6LQI9	301	K	2-succinylbenzoate--CoA ligase OS=Triticum aestivum OX=4565 PE=4 SV=1	--	1	0.00242881	113.62	2	TSTGK(1)IQK	-0.74792	2	0.402	0.428	0.468	1.455	1.736	1.511	3.622	5.01136e-05
A0A341QYC0	407	K	Alanine transaminase OS=Triticum aestivum OX=4565 PE=3 SV=1	--	1	0.000132497	130.56	2	AMDVAK(1)SAGK	-0.59095	1	0.608	0.736	0.734	1.345	1.307	1.27	1.887	0.000614306
A0A3B6B051	550	K	UVR domain-containing protein OS=Triticum aestivum OX=4565 PE=3 SV=1	--	1	0.0154293	66.56	3	K(1)IGFDLDSDEK	1.0492	1
A0A3B6DDM1	121	K	1,4-alpha-glucan branching enzyme OS=Triticum aestivum OX=4565 PE=3 SV=1	--	1	4.64355e-10	132.06	3	GVK(1)ELVVGEKPR	-0.90829	1	1.077	1.093	1.037	0.916	0.924	0.953	0.871	0.0021961
A0A3B6B1X9	347	K	Aldedh domain-containing protein OS=Triticum aestivum OX=4565 PE=3 SV=1	--	1	0.0084151	99.442	2	GQYEK(1)IK	0.82129	3	0.426	0.398	0.484	1.56	1.584	1.548	3.587	2.44615e-05
A0A3B6B1X9	308	K	Aldedh domain-containing protein OS=Triticum aestivum OX=4565 PE=3 SV=1	--	1	0.0138971	54.784	3	LLLHEK(1)IAER	-0.0093768	1	0.647	0.699	0.872	1.222	1.266	1.295	1.706	0.0039954
A0A1D5UQZ5	19	K	Genome assembly, chromosome: II OS=Triticum aestivum OX=4565 GN=CAMPLR22A2D_LOCUS3567 PE=3 SV=1	CAMPLR22A2D_LOCUS3567	1	0.00233844	111.95	2	AQAAK(1)VAK	0.17089	1	0.748	0.77	0.808	1.304	1.194	1.177	1.58	0.000308199
A0A1D5UQZ5	25	K	Genome assembly, chromosome: II OS=Triticum aestivum OX=4565 GN=CAMPLR22A2D_LOCUS3567 PE=3 SV=1	CAMPLR22A2D_LOCUS3567	1	0.0046487	96.342	2	AVK(1)SGSIK	0.14561	1	0.647	0.771	0.765	1.249	1.225	1.343	1.749	0.000914358
A0A1D5UUP9	24	K	Genome assembly, chromosome: II OS=Triticum aestivum OX=4565 GN=CAMPLR22A2D_LOCUS1333 PE=3 SV=1	CAMPLR22A2D_LOCUS1333	1	1.59898e-07	115.8	3	K(1)SAGGILLPETSK	-0.91869	6	0.855	0.854	0.83	1.159	1.135	1.166	1.363	1.67191e-05
A0A1D5UUP9	36	K	Genome assembly, chromosome: II OS=Triticum aestivum OX=4565 GN=CAMPLR22A2D_LOCUS1333 PE=3 SV=1	CAMPLR22A2D_LOCUS1333	1	3.2167e-09	105.9	3	SAGGILLPETSK(1)QLNSGK	-1.8711	1
A0A3B6D590	169	K	Dihydrolipoyllysine-residue succinyltransferase OS=Triticum aestivum OX=4565 PE=3 SV=1	--	1	0.0157787	53.237	3	ESPPVK(1)AEEK	-0.99169	1
A0A3B6D590	176	K	Dihydrolipoyllysine-residue succinyltransferase OS=Triticum aestivum OX=4565 PE=3 SV=1	--	0.999755	0.0266839	59.227	3	SPK(1)AEEKPTK	-2.384	1
A0A1D5UZY9	539	K	Oxoglutarate dehydrogenase (succinyl-transferring) OS=Triticum aestivum OX=4565 GN=CAMPLR22A2D_LOCUS648 PE=3 SV=1	CAMPLR22A2D_LOCUS648	1	1.88503e-05	102.33	3	LLETGEVTK(1)EDVQR	0.47362	1	0.955	0.844	1.054	1.009	0.955	1.184	1.103	0.341036
A0A2P1E8S5	306	K	Fructose-bisphosphate aldolase OS=Triticum aestivum OX=4565 GN=FBA16 PE=3 SV=1	FBA16	1	0.00086788	83.204	3	ALQQSTLK(1)AWAGK	0.027427	1
A0A1D5WIS4	38	K	Fructose-bisphosphate aldolase OS=Triticum aestivum OX=4565 GN=FBA15 PE=3 SV=1	FBA15	1	3.94153e-85	212.24	2	GILAADESTGTIGK(1)R	0.32076	8	1.002	0.742	0.766	1.177	1.239	1.074	1.39	0.0316367
A0A3B6QEK4	51	K	3-hydroxybutyryl-CoA epimerase OS=Triticum aestivum OX=4565 PE=3 SV=1	--	1	0.0114963	48.405	3	DDVK(1)AIVLTGAAGK	0.031429	1	0.396	0.407	0.462	1.856	1.402	1.477	3.743	0.000181253
A0A3B6QEK4	399	K	3-hydroxybutyryl-CoA epimerase OS=Triticum aestivum OX=4565 PE=3 SV=1	--	1	1.52821e-06	99.927	3	DVDMVIEAVIEK(1)VPLK	-0.65841	3	0.227	0.25	0.299	1.754	1.785	1.685	6.732	2.0484e-05
A0A3B6QEK4	173	K	3-hydroxybutyryl-CoA epimerase OS=Triticum aestivum OX=4565 PE=3 SV=1	--	1	0.00290631	101.65	2	FITAK(1)EGK	0.057016	4	0.291	0.295	0.32	1.663	1.761	1.67	5.623	9.98571e-07
A0A3B6QEK4	350	K	3-hydroxybutyryl-CoA epimerase OS=Triticum aestivum OX=4565 PE=3 SV=1	--	1	6.97063e-16	138.91	3	GQK(1)TIAGNLEGLVK	-0.22703	6	0.62	0.599	0.589	1.363	1.423	1.406	2.319	1.8417e-06
A0A3B6QEK4	361	K	3-hydroxybutyryl-CoA epimerase OS=Triticum aestivum OX=4565 PE=3 SV=1	--	1	6.2933e-10	137.81	3	TIAGNLEGLVK(1)R	-0.41436	4	0.754	0.587	0.76	1.258	1.261	1.38	1.856	0.0022781
A0A3B6QEK4	372	K	3-hydroxybutyryl-CoA epimerase OS=Triticum aestivum OX=4565 PE=3 SV=1	--	1	0.00753856	80.245	2	MSK(1)AISLLK	-0.67512	1
A0A3B6QEK4	295	K	3-hydroxybutyryl-CoA epimerase OS=Triticum aestivum OX=4565 PE=3 SV=1	--	1	0.00104236	62.69	3	STTK(1)VPGVTDIQLK	2.0654	1	0.579	0.574	0.747	1.383	1.285	1.432	2.158	0.00108818
A0A3B6QEK4	305	K	3-hydroxybutyryl-CoA epimerase OS=Triticum aestivum OX=4565 PE=3 SV=1	--	1	3.1767e-10	126.83	2	VPGVTDIQLK(1)PR	-0.18232	2	0.864	0.695	0.751	1.18	1.275	1.235	1.597	0.00220657
A0A1D5WIS4	225	K	Fructose-bisphosphate aldolase OS=Triticum aestivum OX=4565 GN=FBA15 PE=3 SV=1	FBA15	1	7.62638e-18	91.655	4	ALNDQHVLLEGTLLK(1)PNMVTPGSDSK	-0.17408	1	0.76	0.796	0.882	1.194	1.148	1.221	1.461	0.00131386
A0A1D5WIS4	317	K	Fructose-bisphosphate aldolase OS=Triticum aestivum OX=4565 GN=FBA15 PE=3 SV=1	FBA15	1	0.0186011	78.939	2	TENEEK(1)AR	0.19245	1	1.069	1.124	1.088	0.901	0.927	0.891	0.829	0.000569046
A0A1D5YKH2	18	K	Histone H2A OS=Triticum aestivum OX=4565 PE=3 SV=1	--	1	0.00152778	99.752	2	TTAAK(1)TAEK	-0.3857	1	0.604	0.692	0.722	1.313	1.378	1.292	1.974	0.0002828
A0A1D5YKH2	133	K	Histone H2A OS=Triticum aestivum OX=4565 PE=3 SV=1	--	1	0.00898771	90.827	2	SLINK(1)SSK	-0.37758	1	0.743	0.759	0.786	1.197	1.245	1.269	1.622	3.44174e-05
B6UZ79	53	K	Ferritin OS=Triticum aestivum OX=4565 PE=2 SV=1	--	1	2.44445e-10	113.88	3	GK(1)EVLSGVMFQPFEELK	0.49067	4	0.719	0.716	0.734	1.23	1.264	1.337	1.766	2.48584e-05
A0A1D5Z340	222	K	60S ribosomal protein L7a OS=Triticum aestivum OX=4565 PE=3 SV=1	--	1	2.89091e-13	164.48	2	ANFNDK(1)FDEVR	-0.75271	1	0.767	0.74	0.748	1.235	1.188	1.321	1.66	0.000102514
A0A1D5Z340	229	K	60S ribosomal protein L7a OS=Triticum aestivum OX=4565 PE=3 SV=1	--	1	0.0180993	74.611	2	K(1)WGGGVMGSK	0.44092	1	0.477	0.507	0.475	1.546	1.518	1.477	3.112	1.38134e-06
A0A1D5Z340	252	K	60S ribosomal protein L7a OS=Triticum aestivum OX=4565 PE=3 SV=1	--	1	0.0152848	72.2	2	LIAK(1)EAAQR	0.24772	1	0.762	0.822	0.81	1.169	1.199	1.238	1.506	0.000136332
A0A1D5Z340	28	K	60S ribosomal protein L7a OS=Triticum aestivum OX=4565 PE=3 SV=1	--	1	0.00239403	101.66	2	VVNPLFEK(1)R	1.74	1	0.622	0.663	0.718	1.211	1.407	1.38	1.996	0.000388232
A0A3B6KA50	41	K	Uncharacterized protein OS=Triticum aestivum OX=4565 PE=4 SV=1	--	1	0.0267942	43.594	3	AK(1)MAMEVCNQK	-3.4776	1	0.81	0.83	0.946	1.025	1.09	1.299	1.32	0.0327228
A0A3B6LV31	123	K	rRNA N-glycosylase OS=Triticum aestivum OX=4565 PE=3 SV=1	--	1	3.73236e-11	119.45	3	DLLGDTDK(1)LTNVALGR	-0.46522	2	0.706	0.947	1.001	1.275	0.937	1.134	1.261	0.17005
A0A3B6QFG6	392	K	Succinate--CoA ligase [ADP-forming] subunit beta, mitochondrial OS=Triticum aestivum OX=4565 PE=3 SV=1	--	1	0.00393446	114.28	2	AVK(1)ASVK	2.457	1	0.868	0.971	0.976	1.049	1.062	1.074	1.131	0.0324781
A0A3B6QFG6	59	K	Succinate--CoA ligase [ADP-forming] subunit beta, mitochondrial OS=Triticum aestivum OX=4565 PE=3 SV=1	--	1	4.76783e-10	118.52	3	GAVVGSVQEVK(1)EVLK	-0.39207	1	0.687	0.854	0.817	1.344	1.135	1.163	1.545	0.0067713
A0A3B6QFG6	119	K	Succinate--CoA ligase [ADP-forming] subunit beta, mitochondrial OS=Triticum aestivum OX=4565 PE=3 SV=1	--	1	2.0869e-08	100.11	3	MLNQVLVTK(1)QTGPQGK	0.13107	1
A0A3B6QFG6	70	K	Succinate--CoA ligase [ADP-forming] subunit beta, mitochondrial OS=Triticum aestivum OX=4565 PE=3 SV=1	--	1	0.00300061	70.089	3	NVFPSEK(1)EIVVK	0.61927	1	0.594	0.903	1.027	1.15	1.084	1.242	1.377	0.11256
A0A3B6QFG6	179	K	Succinate--CoA ligase [ADP-forming] subunit beta, mitochondrial OS=Triticum aestivum OX=4565 PE=3 SV=1	--	1	0.0275665	59.227	2	VVDGLAPK(1)TADR	0.9309	1
A0A3B6SEI0	446	K	Ketose-bisphosphate aldolase class-II family protein OS=Triticum aestivum OX=4565 PE=3 SV=1	--	1	0.00243135	58.885	3	EIK(1)LVDAPVSGGVK	-0.10536	1	0.766	0.883	0.9	1.143	1.111	1.196	1.353	0.00525681
A0A3B6RMH1	112	K	Lactoylglutathione lyase OS=Triticum aestivum OX=4565 PE=3 SV=1	--	1	0.00952645	57.212	3	LSETIK(1)SSDCCK	3.3242	1
A0A3B6CBX8	358	K	cwf21 domain-containing protein OS=Triticum aestivum OX=4565 PE=4 SV=1	--	1	0.0224388	48.561	3	DDK(1)QAPK	0.12186	1
A0A3B6C4D7	15	K	Protein-serine/threonine phosphatase OS=Triticum aestivum OX=4565 PE=4 SV=1	--	1	5.26126e-39	175.8	3	K(1)VGNQDDGLHGAEQEAVR	-0.17385	1	0.512	0.378	0.391	1.703	1.444	1.572	3.684	0.000256295
A0A3B6C4D7	134	K	Protein-serine/threonine phosphatase OS=Triticum aestivum OX=4565 PE=4 SV=1	--	1	0.000108092	105.03	3	K(1)VTADGEEIVRPR	0.17879	1	0.349	0.287	0.459	1.68	1.644	1.582	4.48	0.000380579
A0A3B6AQY7	40	K	Protein kinase domain-containing protein OS=Triticum aestivum OX=4565 PE=3 SV=1	--	1	0.020556	72.2	2	SITDQFSEK(1)R	0.24884	2	0.699	0.825	0.664	1.262	1.231	1.319	1.742	0.00122967
A0A3B6C980	725	K	Mitochondrial proton/calcium exchanger protein OS=Triticum aestivum OX=4565 PE=3 SV=1	--	1	0.0203577	51.135	3	DREGNILVEDIK(1)K	3.7575	1	0.652	0.749	0.839	1.095	1.155	1.509	1.678	0.0140831
A0A3B6CBQ8	12	K	Ribosome maturation protein SBDS OS=Triticum aestivum OX=4565 PE=3 SV=1	--	1	0.00214632	97.472	2	TLVQPVGQK(1)R	0.9857	1	0.612	0.501	0.486	1.482	1.394	1.525	2.752	0.000189873
W5C8N6	145	K	40S ribosomal protein S6 OS=Triticum aestivum OX=4565 GN=CAMPLR22A2D_LOCUS542 PE=3 SV=1	CAMPLR22A2D_LOCUS542	1	0.0121065	101.64	2	K(1)LFNLGK	1.3663	1	0.75	0.804	0.883	1.227	1.179	1.158	1.462	0.00161123
W5C8N6	244	K	40S ribosomal protein S6 OS=Triticum aestivum OX=4565 GN=CAMPLR22A2D_LOCUS542 PE=3 SV=1	CAMPLR22A2D_LOCUS542	1	0.00797586	77.597	2	LSAATK(1)APAASA	0.47663	2	0.753	0.825	0.851	1.131	1.26	1.18	1.47	0.00133571
W5C8N6	238	K	40S ribosomal protein S6 OS=Triticum aestivum OX=4565 GN=CAMPLR22A2D_LOCUS542 PE=3 SV=1	CAMPLR22A2D_LOCUS542	1	0.00304981	100.88	2	SK(1)LSAATK	-0.23396	2	0.602	0.648	0.627	1.345	1.362	1.417	2.197	7.60143e-06
A0A3B6CDS3	147	K	Oleosin OS=Triticum aestivum OX=4565 PE=3 SV=1	--	1	0.00588252	86.463	2	DIK(1)DAAQTR	0.43795	2	0.437	0.544	0.559	1.465	1.605	1.391	2.897	0.000270073
A0A2X0SQF2	194	K	Genome assembly, chromosome: II OS=Triticum aestivum OX=4565 GN=CAMPLR22A2D_LOCUS3053 PE=4 SV=1	CAMPLR22A2D_LOCUS3053	1	0.0114228	71.933	2	DK(1)VSEAAGGAK	0.21183	1	0.672	0.725	0.773	1.295	1.284	1.252	1.765	0.00016628
A0A3B6DDP3	536	K	Oxoglutarate dehydrogenase (succinyl-transferring) OS=Triticum aestivum OX=4565 PE=3 SV=1	--	1	0.0160576	81.017	2	ISK(1)EDIDK	-1.1852	1
A0A3B6C5J5	692	K	Protein kinase domain-containing protein OS=Triticum aestivum OX=4565 PE=4 SV=1	--	1	0.015655	97.473	2	DIESMK(1)R	0.51006	1	0.952	0.729	0.808	1.2	1.097	1.214	1.411	0.0142232
A0A3B6HUI5	5	K	W2 domain-containing protein OS=Triticum aestivum OX=4565 PE=3 SV=1	--	1	0.0156153	65.627	2	EK(1)PTLGGQR	0.23956	1
A0A3B5YPZ7	101	K	AAI domain-containing protein OS=Triticum aestivum OX=4565 PE=4 SV=1	--	1	0.0273746	81.119	2	AIPK(1)QSR	-0.0005326	1	1.059	1.225	1.144	0.827	0.894	0.85	0.75	0.00391543
A0A3B5ZNX7	70	K	AAI domain-containing protein OS=Triticum aestivum OX=4565 PE=4 SV=1	--	1	0.000896897	68.044	3	ANIPCLCAGVTK(1)EK	0.92976	1	0.979	0.855	1.05	0.925	1.18	1.011	1.08	0.461585
A0A3B6KQR9	35	K	AAI domain-containing protein OS=Triticum aestivum OX=4565 PE=4 SV=1	--	1	0.00959878	90.05	2	EK(1)IWCMEK	-3.8565	1	0.809	0.968	0.942	1.085	1.119	1.078	1.207	0.0284983
A0A3B5ZP43	261	K	Cupin type-1 domain-containing protein OS=Triticum aestivum OX=4565 PE=3 SV=1	--	1	0.00148437	96.946	2	FLK(1)PVFTQQR	0.2361	1	1.007	1.058	1.065	0.933	0.978	0.958	0.917	0.0176035
A0A3B5YT90	364	K	Alanine transaminase OS=Triticum aestivum OX=4565 PE=3 SV=1	--	1	0.000109214	107.11	2	AEK(1)DGILASLAR	-0.99706	1	0.976	1.059	1.032	0.929	0.961	1.043	0.956	0.341197
A0A3B5YT90	98	K	Alanine transaminase OS=Triticum aestivum OX=4565 PE=3 SV=1	--	1	4.02665e-05	113.69	2	AK(1)QILALIPGR	-0.35072	1	0.956	1.04	1.042	1.016	0.985	0.961	0.975	0.489824
A0A3B5XVL2	272	K	Glucose and ribitol dehydrogenase OS=Triticum aestivum OX=4565 PE=4 SV=1	--	1	0.00691086	79.614	2	ALSMQLAEK(1)GIR	1.1779	1
A0A3B5YTY7	85	K	Glucose and ribitol dehydrogenase OS=Triticum aestivum OX=4565 PE=4 SV=1	--	1	0.0166836	49.595	4	EHAMDPRPETLIK(1)NYK	0.16968	2	0.504	0.518	0.682	0.877	2.287	1.131	2.521	0.0486039
A0A3B5YTY7	88	K	Glucose and ribitol dehydrogenase OS=Triticum aestivum OX=4565 PE=4 SV=1	--	1	0.0212196	87.639	2	NYK(1)SANK	0.4377	1	0.748	0.794	0.844	1.101	1.259	1.254	1.515	0.00179816
A0A3B5YTY7	72	K	Glucose and ribitol dehydrogenase OS=Triticum aestivum OX=4565 PE=4 SV=1	--	1	0.00740379	43.633	4	FPPQQQDCQPGK(1)EHAMDPRPETLIK	1.4476	2	0.944	0.702	0.78	1.236	1.085	1.252	1.473	0.0160362
A0A3B5YTY7	96	K	Glucose and ribitol dehydrogenase OS=Triticum aestivum OX=4565 PE=4 SV=1	--	1	6.7631e-06	89.437	3	LQGK(1)VALVTGGDSGIGR	0.77734	1	0.615	0.732	1.094	1.008	1.34	1.21	1.458	0.102866
A0A3B5YTY7	92	K	Glucose and ribitol dehydrogenase OS=Triticum aestivum OX=4565 PE=4 SV=1	--	1	0.00321077	100.02	2	SANK(1)LQGK	2.1262	1	0.697	0.715	0.728	1.294	1.287	1.279	1.804	1.43805e-06
A0A3B5YTY7	309	K	Glucose and ribitol dehydrogenase OS=Triticum aestivum OX=4565 PE=4 SV=1	--	1	0.000108951	113.38	2	QFGSEVPMK(1)R	-1.6777	4	0.748	0.824	0.833	1.174	1.192	1.23	1.495	0.000396494
A0A3B5YTY7	300	K	Glucose and ribitol dehydrogenase OS=Triticum aestivum OX=4565 PE=4 SV=1	--	1	2.36837e-05	113.24	3	VK(1)QFGSEVPMK	-0.78219	6	0.853	0.823	0.839	1.129	1.175	1.181	1.386	4.99222e-05
A0A3B5YTY7	298	K	Glucose and ribitol dehydrogenase OS=Triticum aestivum OX=4565 PE=4 SV=1	--	1	6.50847e-09	67.194	3	VNGVAPGPIWTPLIPASFPEEK(1)VK	-2.8608	1
W5A874	327	K	Dihydrolipoyl dehydrogenase OS=Triticum aestivum OX=4565 PE=3 SV=1	--	1	1.60279e-11	98.443	3	VPYTAGIGLDAIGVETDK(1)GGR	-0.49805	1	0.825	0.746	0.955	1	1.114	1.36	1.375	0.0518162
A0A3B5ZR80	142	K	Glycerophosphodiester phosphodiesterase OS=Triticum aestivum OX=4565 PE=4 SV=1	--	1	0.0277543	44.318	2	VK(1)QRYNFR	0.33875	1	0.825	0.972	0.874	1.098	1.184	1.047	1.246	0.0209481
W5ALC0	428	K	Acyl-coenzyme A oxidase 4, peroxisomal OS=Triticum aestivum OX=4565 PE=3 SV=1	--	1	0.0006712	68.972	3	EITGIASFK(1)PAAVAK	1.9717	1
A0A3B5ZR64	193	K	NFACT-R_1 domain-containing protein OS=Triticum aestivum OX=4565 PE=3 SV=1	--	1	0.00580321	58.172	3	GLMVQDK(1)MTSNK	0.16265	1
A0A3B5YVJ5	557	K	Heat shock 70 kDa protein 14 OS=Triticum aestivum OX=4565 PE=4 SV=1	--	1	0.00243039	55.724	3	SAPMDTDAK(1)TEPSK	0.18084	1
A0A3B5ZRV7	354	K	Chaperonin Cpn OS=Triticum aestivum OX=4565 PE=3 SV=1	--	1	0.0156421	59.77	3	DDTVILDGAGDK(1)K	-0.058176	1	0.697	0.911	0.849	1.106	1.197	1.24	1.442	0.0129721
A0A3B5ZRV7	257	K	Chaperonin Cpn OS=Triticum aestivum OX=4565 PE=3 SV=1	--	1	0.00347337	107.57	2	VLEMALK(1)K	-0.55878	2	0.773	0.794	0.885	1.18	1.163	1.205	1.447	0.0009587
A0A3B5ZT15	59	K	ATP synthase subunit gamma OS=Triticum aestivum OX=4565 PE=3 SV=1	--	1	0.00466311	91.318	2	SVK(1)NIQK	-2.1033	1
A0A3B5XY18	147	K	Malate dehydrogenase OS=Triticum aestivum OX=4565 PE=3 SV=1	--	1	3.91808e-08	110.84	3	EFAPSIPEK(1)NISCLTR	-0.60485	1	0.687	0.825	0.928	1.187	1.125	1.248	1.459	0.0141779
A0A3B5XY18	51	K	Malate dehydrogenase OS=Triticum aestivum OX=4565 PE=3 SV=1	--	1	0.000263021	82.529	3	GVK(1)MELIDAAFPLLK	-0.049136	1	0.772	0.849	1.013	0.981	1.104	1.281	1.278	0.0910747
A0A3B5YWB5	217	K	Basic secretory protease OS=Triticum aestivum OX=4565 PE=4 SV=1	--	1	0.00570475	64.82	3	NVQQLWK(1)DYK	1.4429	1
A0A3B5ZU94	30	K	Low-temperature-induced 65 kDa protein OS=Triticum aestivum OX=4565 PE=4 SV=1	--	0.998798	0.0206187	55.314	4	DEK(0.999)QHK(0.001)PVLK	0.39254	1
A0A3B5ZU94	539	K	Low-temperature-induced 65 kDa protein OS=Triticum aestivum OX=4565 PE=4 SV=1	--	1	2.48914e-10	158.3	3	KEGVGSTVAK(1)AR	0.51218	4	0.322	0.379	0.402	1.578	1.647	1.671	4.439	2.62021e-05
A0A3B5ZU94	127	K	Low-temperature-induced 65 kDa protein OS=Triticum aestivum OX=4565 PE=4 SV=1	--	1	0.00348608	93.096	2	IPAAAK(1)EVK	-0.2803	1	0.593	0.71	0.764	1.286	1.246	1.401	1.903	0.00145725
A0A3B5ZU94	530	K	Low-temperature-induced 65 kDa protein OS=Triticum aestivum OX=4565 PE=4 SV=1	--	1	9.17246e-05	125.82	2	K(1)EGVGSTVAK	0.48167	2	0.542	0.554	0.5	1.429	1.503	1.471	2.759	7.87912e-06
A0A3B5ZU94	302	K	Low-temperature-induced 65 kDa protein OS=Triticum aestivum OX=4565 PE=4 SV=1	--	1	0.00134318	113.22	2	K(1)LASTVYEK	1.4939	3	0.404	0.438	0.457	1.482	1.639	1.581	3.62	1.02593e-05
A0A3B5ZU94	429	K	Low-temperature-induced 65 kDa protein OS=Triticum aestivum OX=4565 PE=4 SV=1	--	1	3.02996e-06	79.676	3	LASTVYEK(1)VAGVGTAVASK	0.079244	1	0.583	0.603	0.707	1.47	1.22	1.417	2.17	0.000711715
A0A3B5ZU94	290	K	Low-temperature-induced 65 kDa protein OS=Triticum aestivum OX=4565 PE=4 SV=1	--	1	0.000301084	94.673	3	LK(1)NTAAGTTEYGK	0.20502	2	0.605	0.619	0.734	1.369	1.362	1.311	2.064	0.000309514
A0A3B5ZTQ0	315	K	ECH_2 domain-containing protein OS=Triticum aestivum OX=4565 PE=4 SV=1	--	1	0.0199149	78.113	2	AILVDK(1)DR	-1.8418	1
A0A3B5YZE0	34	K	3-hydroxybutyryl-CoA epimerase OS=Triticum aestivum OX=4565 PE=3 SV=1	--	1	0.00698486	85.355	2	AIVLTGAK(1)GR	0.31672	1
A0A3B5ZW62	312	K	Methyltransferase OS=Triticum aestivum OX=4565 PE=3 SV=1	--	1	0.0113205	49.536	2	K(1)YYK(1)TWQR	-3.4622	1
A0A3B5ZW62	315	K	Methyltransferase OS=Triticum aestivum OX=4565 PE=3 SV=1	--	1	0.0113205	49.536	2	K(1)YYK(1)TWQR	-3.4622	1
A0A3B5Y185	78	K	Uncharacterized protein OS=Triticum aestivum OX=4565 PE=3 SV=1	--	1	4.32201e-05	108.58	2	SAGGVLLPK(1)SAVK	0.29546	1	0.442	0.434	0.531	1.592	1.468	1.533	3.264	6.52928e-05
A0A3B5YZG7	10	K	Glycine-rich protein 2-like OS=Triticum aestivum OX=4565 PE=4 SV=1	--	1	6.90307e-05	121.02	3	GTVK(1)WFNVTK	1.3003	2	0.822	0.722	0.77	1.235	1.207	1.243	1.592	0.000265702
A0A3B5Y269	81	K	Late embryogenesis abundant protein OS=Triticum aestivum OX=4565 PE=4 SV=1	--	1	1.16778e-15	136.39	2	AAEGK(1)DQTGSYLGR	0.39244	2	0.463	0.586	0.552	1.491	1.49	1.418	2.748	0.00015189
A0A3B5Y269	47	K	Late embryogenesis abundant protein OS=Triticum aestivum OX=4565 PE=4 SV=1	--	1	2.48812e-18	142.91	3	ACDATGK(1)GQGAVEATK	0.56563	2	0.545	0.631	0.738	1.359	1.388	1.339	2.135	0.000965788
A0A3B5Y269	38	K	Late embryogenesis abundant protein OS=Triticum aestivum OX=4565 PE=4 SV=1	--	1	0.0148027	93.143	2	ACEAK(1)DR	0.62589	2	0.651	0.781	0.69	1.274	1.332	1.272	1.828	0.000408121
A0A3B5Y269	65	K	Late embryogenesis abundant protein OS=Triticum aestivum OX=4565 PE=4 SV=1	--	1	6.80314e-08	107.75	3	AGEAGQK(1)TSETAQAAK	-0.16952	1	0.676	0.698	0.74	1.245	1.335	1.307	1.839	5.42801e-05
A0A3B5Y269	118	K	Late embryogenesis abundant protein OS=Triticum aestivum OX=4565 PE=4 SV=1	--	1	7.78488e-05	81.807	3	ASDAAQYTK(1)DSAVAGK	1.7819	3	0.53	0.62	0.55	1.446	1.44	1.414	2.529	4.12022e-05
A0A3B5Y269	125	K	Late embryogenesis abundant protein OS=Triticum aestivum OX=4565 PE=4 SV=1	--	1	0.00121026	107.06	2	DSAVAGK(1)DK	-0.49569	2	0.654	0.728	0.698	1.338	1.301	1.281	1.885	4.67634e-05
A0A3B5Y269	7	K	Late embryogenesis abundant protein OS=Triticum aestivum OX=4565 PE=4 SV=1	--	1	8.81062e-05	108.68	2	ASNQDK(1)ASYR	0.35592	3	0.54	0.51	0.617	1.464	1.388	1.481	2.599	8.90895e-05
A0A3B5Y269	176	K	Late embryogenesis abundant protein OS=Triticum aestivum OX=4565 PE=4 SV=1	--	1	2.25718e-132	238.13	2	DASTTETITK(1)SR	0.11174	4	0.432	0.445	0.459	1.499	1.59	1.575	3.491	1.0039e-06
A0A3B5Y269	127	K	Late embryogenesis abundant protein OS=Triticum aestivum OX=4565 PE=4 SV=1	--	1	3.73918e-10	119.65	3	DK(1)TGSVLSQAGEQVK	0.014998	5	0.685	0.638	0.679	1.297	1.391	1.309	1.997	2.49898e-05
A0A3B5Y269	147	K	Late embryogenesis abundant protein OS=Triticum aestivum OX=4565 PE=4 SV=1	--	1	1.82116e-31	120.27	3	NAVVGAK(1)DAVASTLGMGGDSTSSETK	-0.076025	1	0.605	0.625	0.685	1.299	1.385	1.4	2.133	6.60472e-05
A0A3B5Y269	98	K	Late embryogenesis abundant protein OS=Triticum aestivum OX=4565 PE=4 SV=1	--	1	4.20037e-05	104.9	2	QK(1)ASEATGYTQDR	0.80312	4	0.566	0.833	0.536	1.249	1.384	1.432	2.101	0.00627483
A0A3B6U680	538	K	Heat shock 70 kDa protein, mitochondrial OS=Triticum aestivum OX=4565 PE=3 SV=1	--	1	0.000186958	107.99	2	ATGK(1)EQQITIR	-1.1777	1	0.787	0.962	0.88	1.133	1.126	1.112	1.282	0.0124665
A0A3B6EK69	145	K	Heat shock 70 kDa protein, mitochondrial OS=Triticum aestivum OX=4565 PE=3 SV=1	--	1	3.83853e-05	81.346	3	IVK(1)APNGDAWVETTDGK	1.7465	1	0.799	0.917	0.885	1.139	1.114	1.146	1.307	0.00309162
A0A3B6U680	297	K	Heat shock 70 kDa protein, mitochondrial OS=Triticum aestivum OX=4565 PE=3 SV=1	--	1	7.13149e-20	175.74	2	NTENIDLSK(1)DR	0.64127	1	0.863	0.81	0.998	1.127	0.902	1.299	1.246	0.158348
A0A3B6ISB1	433	K	Heat shock cognate 70 kDa protein OS=Triticum aestivum OX=4565 PE=3 SV=1	--	1	0.00591198	98.048	2	NTTIPTK(1)K	-0.27147	2	1.387	1.375	1.233	0.7	0.659	0.646	0.502	0.000105503
A0A3B6U680	368	K	Heat shock 70 kDa protein, mitochondrial OS=Triticum aestivum OX=4565 PE=3 SV=1	--	1	0.00227925	77.185	2	SCLK(1)DAGITTK	0.97543	1
A0A3B5ZXW1	39	K	DNA replication licensing factor MCM3 OS=Triticum aestivum OX=4565 PE=3 SV=1	--	1	0.0115849	60.788	2	DMVQSK(1)R	3.5314	1
A0A3B5ZYY5	55	K	Poly [ADP-ribose] polymerase OS=Triticum aestivum OX=4565 PE=4 SV=1	--	1	1.90401e-06	136.3	2	LK(1)GGESELDGK	-0.87073	2	0.431	0.439	0.423	1.531	1.579	1.597	3.64	1.61365e-07
A0A3B5Y3Y4	40	K	Poly [ADP-ribose] polymerase OS=Triticum aestivum OX=4565 PE=4 SV=1	--	0.847878	0.0118987	63.185	3	NK(0.848)K(0.152)PAEPEAPTK	0.69937	1
A0A3B5Z121	74	K	Calmodulin OS=Triticum aestivum OX=4565 PE=4 SV=1	--	1	3.7897e-07	105	2	VFDK(1)DQNGFISAAELR	0.10416	2	0.967	0.971	1.022	0.944	0.946	1.15	1.027	0.755548
A0A3B5ZZA0	260	K	HABP4_PAI-RBP1 domain-containing protein OS=Triticum aestivum OX=4565 PE=4 SV=1	--	1	0.0133924	100.07	2	ALAALK(1)K	1.271	1	0.673	0.612	0.767	1.208	1.32	1.421	1.924	0.00123089
A0A3B5Y516	14	K	Histone H2B OS=Triticum aestivum OX=4565 PE=3 SV=1	--	0.999998	0.00274985	89.43	3	KPAAESK(1)VEK	0.34292	1	0.787	0.829	0.755	1.151	1.243	1.235	1.531	0.0003114
A0A3B5ZZP8	159	K	Late embryogenesis abundant protein OS=Triticum aestivum OX=4565 PE=3 SV=1	--	1	1.59817e-16	131.72	3	ASETAQYTK(1)ESAVAGK	0.89227	5	0.624	0.706	0.65	1.245	1.379	1.396	2.03	0.000160051
A0A3B5ZZP8	166	K	Late embryogenesis abundant protein OS=Triticum aestivum OX=4565 PE=3 SV=1	--	1	0.000470964	118.28	2	ESAVAGK(1)DK	-0.77091	6	0.62	0.681	0.628	1.312	1.394	1.366	2.111	2.63832e-05
A0A3B5Y545	206	K	Late embryogenesis abundant protein OS=Triticum aestivum OX=4565 PE=3 SV=1	--	1	4.04148e-168	235.68	4	DAVANTLGMGGDNTNTTK(1)DNTTGATTK	-1.0795	3	0.555	0.624	0.598	1.46	1.336	1.427	2.376	3.70991e-05
A0A3B5Y545	215	K	Late embryogenesis abundant protein OS=Triticum aestivum OX=4565 PE=3 SV=1	--	1	4.45224e-25	161.24	3	DNTTGATTK(1)DTTTTTR	0.32091	4	0.563	0.594	0.637	1.428	1.398	1.38	2.344	2.12122e-05
A0A3B5ZZP8	168	K	Late embryogenesis abundant protein OS=Triticum aestivum OX=4565 PE=3 SV=1	--	1	4.55332e-67	179.7	4	DK(1)TGSVLQQAGETVVNAVVGAK	0.44525	6	0.572	0.589	0.683	1.358	1.405	1.394	2.254	0.000127751
A0A3B5Y545	22	K	Late embryogenesis abundant protein OS=Triticum aestivum OX=4565 PE=3 SV=1	--	1	3.09611e-13	150.39	3	TEEK(1)TGQVMGATK	0.26703	11	0.579	0.602	0.565	1.38	1.451	1.423	2.436	2.91644e-06
A0A3B5Y545	31	K	Late embryogenesis abundant protein OS=Triticum aestivum OX=4565 PE=3 SV=1	--	1	7.28332e-05	112.42	3	TGQVMGATK(1)DK	-1.0401	4	0.699	0.736	0.706	1.295	1.274	1.29	1.802	3.71035e-06
A0A3B5Y5E3	502	K	Seed biotin-containing protein SBP65-like OS=Triticum aestivum OX=4565 PE=4 SV=1	--	1	1.19681e-70	206.32	3	AEEPSFDTSTQTK(1)R	0.14349	4	0.596	0.553	0.615	1.479	1.394	1.363	2.401	2.52608e-05
A0A3B6A0K5	398	K	Seed biotin-containing protein SBP65-like OS=Triticum aestivum OX=4565 PE=4 SV=1	--	1	0.000124795	117.79	2	AK(1)DTALAAGK	-2.2521	7	0.653	0.655	0.665	1.319	1.337	1.372	2.042	6.30247e-07
A0A3B5Z3G6	419	K	Seed biotin-containing protein SBP65-like OS=Triticum aestivum OX=4565 PE=4 SV=1	--	1	9.41702e-37	153.25	3	DTALAAGK(1)TTADYTQQAAVK	1.4055	2	0.442	0.622	0.574	1.354	1.474	1.535	2.664	0.000835181
A0A3B5Y5E3	524	K	Seed biotin-containing protein SBP65-like OS=Triticum aestivum OX=4565 PE=4 SV=1	--	1	1.04718e-06	117.25	3	AK(1)DTTGAMAQK	0.42003	2	0.53	0.586	0.681	1.401	1.414	1.389	2.339	0.00030397
A0A3B6A0K5	332	K	Seed biotin-containing protein SBP65-like OS=Triticum aestivum OX=4565 PE=4 SV=1	--	1	5.30281e-26	126.25	3	AK(1)DVTVSTGGTAAEYAK	-1.8279	4	0.542	0.656	0.415	1.517	1.469	1.401	2.72	0.00165043
A0A3B6A0K5	347	K	Seed biotin-containing protein SBP65-like OS=Triticum aestivum OX=4565 PE=4 SV=1	--	1	1.71505e-123	209.7	3	DVTVSTGGTAAEYAK(1)TAAEK	-0.39692	4	0.654	0.719	0.741	1.139	1.303	1.445	1.839	0.00151787
A0A3B5Y5E3	568	K	Seed biotin-containing protein SBP65-like OS=Triticum aestivum OX=4565 PE=4 SV=1	--	1	4.74951e-06	116.51	2	AK(1)EATGDAGNR	1.0073	2	0.618	0.652	0.719	1.345	1.361	1.305	2.017	0.000107221
A0A3B6A0K5	435	K	Seed biotin-containing protein SBP65-like OS=Triticum aestivum OX=4565 PE=4 SV=1	--	1	7.43076e-14	166.6	2	AK(1)EVTAVTAQK	0.84092	6	0.653	0.611	0.575	1.36	1.425	1.376	2.263	3.15948e-05
A0A3B6A0K5	444	K	Seed biotin-containing protein SBP65-like OS=Triticum aestivum OX=4565 PE=4 SV=1	--	1	1.39626e-16	136.6	3	EVTAVTAQK(1)VAEYTK	-0.4134	6	0.521	0.591	0.614	1.357	1.422	1.495	2.476	9.03794e-05
A0A3B6A0K5	310	K	Seed biotin-containing protein SBP65-like OS=Triticum aestivum OX=4565 PE=4 SV=1	--	1	6.54971e-08	102.16	3	AK(1)EVTLTTGEMTAEYAK	0.67008	3	0.687	0.735	0.743	1.312	1.269	1.254	1.771	3.38839e-05
A0A3B6A0K5	325	K	Seed biotin-containing protein SBP65-like OS=Triticum aestivum OX=4565 PE=4 SV=1	--	1	3.80661e-91	210.09	3	EVTLTTGEMTAEYAK(1)QAAVK	2.0365	4	0.594	0.617	0.622	1.339	1.442	1.385	2.273	5.73143e-06
A0A3B5Y5E3	655	K	Seed biotin-containing protein SBP65-like OS=Triticum aestivum OX=4565 PE=4 SV=1	--	1	0.000307033	111.79	2	AK(1)GEGTEDTK	-0.31913	1	0.697	0.666	0.728	1.256	1.348	1.304	1.869	4.46311e-05
A0A3B5Y5E3	240	K	Seed biotin-containing protein SBP65-like OS=Triticum aestivum OX=4565 PE=4 SV=1	--	1	9.93916e-37	140.59	3	DAAMQALGITGDQTVAK(1)GAGTK	-0.076186	3	0.724	0.635	0.657	1.351	1.327	1.306	1.976	7.25944e-05
A0A3B5Y5E3	245	K	Seed biotin-containing protein SBP65-like OS=Triticum aestivum OX=4565 PE=4 SV=1	--	1	2.22701e-17	144.09	3	GAGTK(1)DAGAHGAQVR	-0.33674	1	0.698	0.594	0.568	1.28	1.481	1.379	2.226	0.000442441
A0A3B6A0K5	638	K	Seed biotin-containing protein SBP65-like OS=Triticum aestivum OX=4565 PE=4 SV=1	--	1	7.9121e-19	147.7	3	DATSQVAQK(1)TGEATNR	-0.0067436	3	0.561	0.673	0.794	1.352	1.402	1.218	1.959	0.00333465
A0A3B5Y5E3	265	K	Seed biotin-containing protein SBP65-like OS=Triticum aestivum OX=4565 PE=4 SV=1	--	1	0.00598528	84.365	2	DQK(1)GSDTAAR	0.054533	1	0.685	0.664	0.673	1.557	1.259	1.162	1.967	0.00159017
A0A3B5Y5E3	617	K	Seed biotin-containing protein SBP65-like OS=Triticum aestivum OX=4565 PE=4 SV=1	--	1	1.25702e-30	134.81	3	DSVMGAAGGAVDK(1)TR	0.094614	4	0.947	0.828	0.991	0.958	1.143	1.134	1.17	0.11878
A0A3B5Z3G6	431	K	Seed biotin-containing protein SBP65-like OS=Triticum aestivum OX=4565 PE=4 SV=1	--	1	9.37999e-10	118.52	3	TTADYTQQAAVK(1)TK	1.1295	3	0.868	0.654	0.624	1.246	1.305	1.303	1.796	0.00461624
A0A3B6A0K5	433	K	Seed biotin-containing protein SBP65-like OS=Triticum aestivum OX=4565 PE=4 SV=1	--	1	9.34789e-162	246.5	2	DVTLSTAAQAAQK(1)AK	-0.58056	7	0.519	0.523	0.546	1.436	1.437	1.539	2.778	3.30895e-06
A0A3B5Z3G6	375	K	Seed biotin-containing protein SBP65-like OS=Triticum aestivum OX=4565 PE=4 SV=1	--	1	1.71187e-48	175.33	3	EAALAAGK(1)TTAEYTQQAAVK	0.56508	5	0.696	0.71	0.767	1.222	1.294	1.312	1.762	0.000103271
A0A3B5Z3G6	387	K	Seed biotin-containing protein SBP65-like OS=Triticum aestivum OX=4565 PE=4 SV=1	--	1	1.94944e-10	122.66	3	TTAEYTQQAAVK(1)GK	1.4797	6	0.569	0.569	0.632	1.375	1.458	1.396	2.389	2.40954e-05
A0A3B6A0K5	30	K	Seed biotin-containing protein SBP65-like OS=Triticum aestivum OX=4565 PE=4 SV=1	--	1	2.90869e-55	188.09	3	REEGGQGGVSLEEIGK(1)FR	-0.34098	5	1.032	0.614	0.731	1.179	1.252	1.192	1.524	0.0443449
A0A3B6A0K5	457	K	Seed biotin-containing protein SBP65-like OS=Triticum aestivum OX=4565 PE=4 SV=1	--	1	4.57172e-25	161.08	3	EMAEQGK(1)NAAAQAEEK	0.0361	6	0.662	0.779	0.766	1.132	1.533	1.127	1.718	0.00952196
A0A3B6A0K5	716	K	Seed biotin-containing protein SBP65-like OS=Triticum aestivum OX=4565 PE=4 SV=1	--	1	7.10748e-32	122.39	3	GIVAGEEELIPVEGEAGK(1)VAGAGEGR	0.449	3	0.876	0.8	0.83	1.24	1.073	1.182	1.395	0.00269256
A0A3B6A0K5	376	K	Seed biotin-containing protein SBP65-like OS=Triticum aestivum OX=4565 PE=4 SV=1	--	1	8.42707e-25	145.48	3	GK(1)DVTVSTGGTAAEYAK	0.10433	7	0.599	0.646	0.683	1.322	1.378	1.372	2.112	4.90666e-05
A0A3B6A0K5	202	K	Seed biotin-containing protein SBP65-like OS=Triticum aestivum OX=4565 PE=4 SV=1	--	1	0.00391275	97.277	2	GK(1)EGDSAR	0.41381	1	0.815	0.925	0.915	1.101	1.088	1.155	1.26	0.00642398
A0A3B5Y5E3	273	K	Seed biotin-containing protein SBP65-like OS=Triticum aestivum OX=4565 PE=4 SV=1	--	1	1.51193e-10	145	2	K(1)LVSTGDYAAPK	-1.2406	7	0.488	0.57	0.539	1.396	1.491	1.516	2.757	4.03164e-05
A0A3B5Y5E3	284	K	Seed biotin-containing protein SBP65-like OS=Triticum aestivum OX=4565 PE=4 SV=1	--	1	9.42363e-12	122.66	3	LVSTGDYAAPK(1)GAQAK	-1.7146	2	0.713	0.687	0.745	1.321	1.292	1.241	1.797	3.89506e-05
A0A3B5Y5E3	511	K	Seed biotin-containing protein SBP65-like OS=Triticum aestivum OX=4565 PE=4 SV=1	--	1	2.36229e-20	154.15	2	SAAGAADK(1)TR	0.30698	2	0.395	0.512	0.479	1.409	1.596	1.608	3.328	0.000169911
A0A3B5Y5E3	223	K	Seed biotin-containing protein SBP65-like OS=Triticum aestivum OX=4565 PE=4 SV=1	--	1	4.12275e-18	122.53	3	SAK(1)DAAMQALGITGDQTVAK	-0.076165	4	0.772	0.833	0.848	1.199	1.124	1.224	1.446	0.000667348
A0A3B5Y5E3	653	K	Seed biotin-containing protein SBP65-like OS=Triticum aestivum OX=4565 PE=4 SV=1	--	1	1.8777e-14	127.71	3	SATGGGMTGTAK(1)AK	-1.3599	1	0.56	0.627	0.723	1.325	1.509	1.256	2.141	0.00114057
A0A3B5Z3G6	433	K	Seed biotin-containing protein SBP65-like OS=Triticum aestivum OX=4565 PE=4 SV=1	--	1	3.46712e-47	191.93	2	TK(1)DVTLSTAAQAAQK	-0.015696	12	0.531	0.516	0.507	1.447	1.495	1.504	2.861	5.20382e-07
A0A3B5Y5E3	641	K	Seed biotin-containing protein SBP65-like OS=Triticum aestivum OX=4565 PE=4 SV=1	--	1	5.73711e-67	194.05	3	VVETGK(1)SATGGGMTGTAK	-2.5206	4	0.622	0.665	0.729	1.378	1.305	1.3	1.976	0.000162878
A0A3B5Y5K9	182	K	ATP synthase subunit beta OS=Triticum aestivum OX=4565 PE=3 SV=1	--	1	0.0057436	59.294	4	GDIK(1)THDFLPIHR	0.77101	1	0.905	0.759	1.103	1.059	1.03	1.145	1.169	0.21279
A0A3B5Y5K9	284	K	ATP synthase subunit beta OS=Triticum aestivum OX=4565 PE=3 SV=1	--	1	0.000497433	129.82	3	LDEK(1)QAESK	-0.3174	2	0.947	0.953	0.829	1.096	1.078	1.097	1.199	0.0161438
A0A3B5Y5L5	521	K	Nop domain-containing protein OS=Triticum aestivum OX=4565 PE=3 SV=1	--	1	0.00302702	59.68	3	DAAESVEPK(1)TATEGK	0.86241	1	0.758	0.774	0.986	1.088	1.198	1.198	1.384	0.0214687
A0A3B5Z4G1	948	K	GB1/RHD3-type G domain-containing protein OS=Triticum aestivum OX=4565 PE=3 SV=1	--	1	0.00159502	101.39	2	SK(1)STTSPFK	0.31985	1
A0A3B5Y6M5	76	K	Malate dehydrogenase OS=Triticum aestivum OX=4565 PE=3 SV=1	--	1	8.08582e-12	116.24	3	DDLFK(1)INAGIVK	1.1942	2	0.773	0.845	0.828	1.109	1.269	1.176	1.453	0.00141374
A0A3B6A1L0	62	K	Uncharacterized protein OS=Triticum aestivum OX=4565 PE=4 SV=1	--	1	3.14002e-10	132.99	2	GVGIGAPPPK(1)SGR	0.36043	4	0.482	0.548	0.468	1.444	1.537	1.52	3.005	2.95537e-05
A0A3B6A1L0	34	K	Uncharacterized protein OS=Triticum aestivum OX=4565 PE=4 SV=1	--	1	0.0247342	64.841	3	K(1)LEEQGLHR	-0.85466	1	0.844	0.817	0.751	0.999	1.679	0.912	1.488	0.135077
A0A3B5Y6R3	16	K	Uncharacterized protein OS=Triticum aestivum OX=4565 PE=4 SV=1	--	1	0.000309881	105.66	2	VAEK(1)LPVPETR	1.9058	2	0.68	0.682	0.598	1.345	1.343	1.352	2.061	7.50377e-05
A0A3B5Y6T2	96	K	Endos OS=Triticum aestivum OX=4565 PE=3 SV=1	--	1	7.40866e-08	101.92	3	GPLEALRPK(1)LQPTQQQAR	-0.26389	2	0.533	0.523	0.524	1.408	1.403	1.609	2.797	2.28156e-05
A0A3B5Y6T2	48	K	Endos OS=Triticum aestivum OX=4565 PE=3 SV=1	--	1	0.0167614	89.355	2	K(1)YGGVLPK	-0.53142	1	0.477	0.484	0.602	1.522	1.446	1.469	2.839	0.000166248
A0A3B6A273	9	K	WHy domain-containing protein OS=Triticum aestivum OX=4565 PE=3 SV=1	--	1	0.00357867	98.048	2	AK(1)GFVADK	0.0039437	2	0.462	0.481	0.547	1.519	1.5	1.492	3.028	2.67493e-05
A0A3B5YTN6	569	K	Pentatricopeptide repeat-containing protein OS=Triticum aestivum OX=4565 PE=4 SV=1	--	1	0.0194111	60.648	2	AMYK(1)VQR	-3.3243	1	0.844	0.962	1.007	1.086	1.037	1.064	1.133	0.0798355
A0A3B5YV59	114	K	4HBT domain-containing protein OS=Triticum aestivum OX=4565 PE=4 SV=1	--	1	0.0276972	44.98	3	IK(1)AK(1)ANPIR	-4.4003	1	1.025	1.111	1.191	0.937	0.909	0.828	0.804	0.0188651
A0A3B5YV59	116	K	4HBT domain-containing protein OS=Triticum aestivum OX=4565 PE=4 SV=1	--	1	0.0276972	44.98	3	IK(1)AK(1)ANPIR	-4.4003	1	1.025	1.111	1.191	0.937	0.909	0.828	0.804	0.0188651
A0A3B5YXU6	29	K	Em-like protein GEA1 OS=Triticum aestivum OX=4565 PE=3 SV=1	--	1	1.39611e-15	97.352	3	EGETVVPGGTGGK(1)TLEAQEHLADGR	0.25218	1	0.639	0.81	1.032	1.245	1	1.273	1.418	0.0839371
A0A3B5YXU6	63	K	Em-like protein GEA1 OS=Triticum aestivum OX=4565 PE=3 SV=1	--	1	0.0238383	47.894	3	EMGHK(1)GGETR	0.87694	1	0.573	0.725	0.819	1.233	1.34	1.31	1.834	0.00460847
A0A3B5YXU6	109	K	Em-like protein GEA1 OS=Triticum aestivum OX=4565 PE=3 SV=1	--	1	3.19915e-10	162.68	2	K(1)DQLGEEGYR	-1.1392	3	0.462	0.467	0.51	1.402	1.602	1.558	3.17	2.31567e-05
A0A3B5YXU6	49	K	Em-like protein GEA1 OS=Triticum aestivum OX=4565 PE=3 SV=1	--	1	9.55805e-12	167.2	2	K(1)EQLGEEGYR	0.28207	8	0.485	0.541	0.553	1.419	1.48	1.521	2.799	2.21571e-05
A0A3B5YXU6	123	K	Em-like protein GEA1 OS=Triticum aestivum OX=4565 PE=3 SV=1	--	1	0.000239686	98.508	2	K(1)GGLSTMQESGGER	-1.2768	1	0.43	0.443	0.517	1.45	1.468	1.692	3.317	9.20839e-05
A0A3B5ZYX1	5	K	Aldo_ket_red domain-containing protein OS=Triticum aestivum OX=4565 PE=3 SV=1	--	1	0.00105446	83.137	3	ASAK(1)ATMGQEK	-0.70782	4	0.645	0.493	0.62	1.431	1.39	1.421	2.413	0.000458657
A0A3B5ZYX1	259	K	Aldo_ket_red domain-containing protein OS=Triticum aestivum OX=4565 PE=3 SV=1	--	1	0.000167381	115.33	2	GTSVIPK(1)SSK	-1.7209	1	0.527	0.615	0.631	1.323	1.472	1.432	2.384	0.000176269
A0A3B5ZYX1	239	K	Aldo_ket_red domain-containing protein OS=Triticum aestivum OX=4565 PE=3 SV=1	--	1	0.00108774	99.281	2	LNK(1)TPGQVLIR	0.6124	1	0.736	0.806	0.929	1.173	1.284	1.071	1.428	0.0139149
A0A3B5ZYX1	232	K	Aldo_ket_red domain-containing protein OS=Triticum aestivum OX=4565 PE=3 SV=1	--	1	4.78628e-05	97.203	3	NLAHDPVVEK(1)VANK	-0.22163	2	0.761	0.718	0.935	1.223	1.126	1.236	1.485	0.00931041
A0A3B5ZYX1	236	K	Aldo_ket_red domain-containing protein OS=Triticum aestivum OX=4565 PE=3 SV=1	--	1	0.00488629	107.32	2	VANK(1)LNK	-1.3039	1	0.973	0.981	1.003	1.028	1.033	0.982	1.029	0.198471
A0A3B5ZYX1	289	K	Aldo_ket_red domain-containing protein OS=Triticum aestivum OX=4565 PE=3 SV=1	--	1	0.000631416	131.82	2	VLCSIK(1)DEK	-0.1907	1	0.705	0.852	0.784	1.193	1.291	1.174	1.563	0.00195893
A0A3B5ZWU8	189	K	Peptidylprolyl isomerase OS=Triticum aestivum OX=4565 PE=4 SV=1	--	1	0.00221525	109.66	2	VQAK(1)LDAK	1.112	1	0.626	0.692	0.806	1.351	1.297	1.228	1.825	0.00151471
A0A3B6ISB1	195	K	Heat shock cognate 70 kDa protein OS=Triticum aestivum OX=4565 PE=3 SV=1	--	1	8.88764e-05	84.653	3	IINEPTAAAIAYGLDK(1)K	1.6948	1	0.699	0.836	0.796	1.172	1.025	1.472	1.574	0.0197671
A0A3B6ISB1	517	K	Heat shock cognate 70 kDa protein OS=Triticum aestivum OX=4565 PE=3 SV=1	--	1	0.000429022	141.25	2	ITITNDK(1)GR	0.12486	1	0.751	0.857	0.841	1.155	1.303	1.093	1.45	0.00502331
A0A3B6ISB1	256	K	Heat shock cognate 70 kDa protein OS=Triticum aestivum OX=4565 PE=3 SV=1	--	1	0.024387	61.344	3	MVNHFVQEFK(1)R	-0.81726	1	1.026	0.909	1.01	1.008	0.958	1.089	1.037	0.528382
A0A3B6ISB1	510	K	Heat shock cognate 70 kDa protein OS=Triticum aestivum OX=4565 PE=3 SV=1	--	1	0.000103292	147.91	3	NK(1)ITITNDK	1.0186	3	0.877	0.858	0.916	1.126	1.108	1.115	1.263	0.000292301
A0A3B6ISB1	461	K	Heat shock cognate 70 kDa protein OS=Triticum aestivum OX=4565 PE=3 SV=1	--	1	4.38864e-06	152.04	2	TK(1)DNNLLGK	0.056079	2	0.842	0.874	0.87	1.17	1.148	1.097	1.321	0.000244281
A0A3B5Z2Q8	80	K	Late embryogenesis abundant protein OS=Triticum aestivum OX=4565 PE=4 SV=1	--	1	0.00293048	71.153	3	DK(1)ASETAQAAK	-2.3854	1
A0A3B6A087	33	K	Late embryogenesis abundant protein OS=Triticum aestivum OX=4565 PE=3 SV=1	--	1	0.0262721	82.287	2	DK(1)AYEAK	0.29746	2	0.541	0.622	0.633	1.444	1.377	1.383	2.341	8.06635e-05
A0A3B5Z2Q8	153	K	Late embryogenesis abundant protein OS=Triticum aestivum OX=4565 PE=4 SV=1	--	1	1.07928e-14	123.55	3	DK(1)TGSVLQQAGETVVGAK	1.5235	1	0.501	0.591	0.577	1.476	1.452	1.403	2.595	5.83508e-05
A0A3B5Z2Q8	113	K	Late embryogenesis abundant protein OS=Triticum aestivum OX=4565 PE=4 SV=1	--	1	2.78261e-07	147.55	2	QK(1)AAETAEAAR	0.23832	1	0.418	0.467	0.591	1.517	1.575	1.432	3.065	0.00043546
A0A3B5Z2Q8	96	K	Late embryogenesis abundant protein OS=Triticum aestivum OX=4565 PE=4 SV=1	--	1	4.56399e-07	110.35	3	TVESK(1)DQTGSFLGEK	0.28795	1	0.675	0.665	0.699	1.297	1.306	1.357	1.942	5.3174e-06
A0A3B5Z3G6	490	K	Seed biotin-containing protein SBP65-like OS=Triticum aestivum OX=4565 PE=4 SV=1	--	1	0.000107889	70.837	3	AADK(1)AEEPSFDTDTQATDK	0.73935	1	0.618	0.543	0.683	1.342	1.471	1.343	2.254	0.000365626
A0A3B5Z3G6	505	K	Seed biotin-containing protein SBP65-like OS=Triticum aestivum OX=4565 PE=4 SV=1	--	1	1.06949e-23	136.81	3	AEEPSFDTDTQATDK(1)AK	0.022725	2	0.614	0.537	0.648	1.444	1.406	1.351	2.335	0.000135437
A0A3B5Z3G6	591	K	Seed biotin-containing protein SBP65-like OS=Triticum aestivum OX=4565 PE=4 SV=1	--	1	4.46221e-06	116.98	2	AK(1)DATGDTGNR	0.96856	2	0.659	0.728	0.71	1.284	1.343	1.276	1.861	5.23992e-05
A0A3B5Z3G6	529	K	Seed biotin-containing protein SBP65-like OS=Triticum aestivum OX=4565 PE=4 SV=1	--	1	9.60758e-07	126.17	2	AK(1)DVTGDTGNR	0.12298	3	0.726	0.822	0.769	1.256	1.229	1.198	1.59	0.000267679
A0A3B6A0K5	662	K	Seed biotin-containing protein SBP65-like OS=Triticum aestivum OX=4565 PE=4 SV=1	--	1	0.000307033	111.79	2	AK(1)GEGTEDTK	-0.31913	1	0.697	0.666	0.728	1.256	1.348	1.304	1.869	4.46311e-05
A0A3B5Z3G6	565	K	Seed biotin-containing protein SBP65-like OS=Triticum aestivum OX=4565 PE=4 SV=1	--	1	1.54413e-19	109.44	3	ATDTAAYIK(1)DSVTGAAGGTADK	1.2524	1	0.566	0.636	0.647	1.33	1.404	1.416	2.244	6.31348e-05
A0A3B5Z3G6	578	K	Seed biotin-containing protein SBP65-like OS=Triticum aestivum OX=4565 PE=4 SV=1	--	1	6.49851e-120	228.9	2	DSVTGAAGGTADK(1)AR	0.78414	2	0.52	0.577	0.542	1.385	1.45	1.527	2.661	1.8851e-05
A0A3B6A0K5	651	K	Seed biotin-containing protein SBP65-like OS=Triticum aestivum OX=4565 PE=4 SV=1	--	1	1.08013e-14	127.07	3	AVETGK(1)SATGGGTTK	0.53735	2	0.774	0.782	0.807	1.158	1.238	1.241	1.539	7.67944e-05
A0A3B5Z3G6	241	K	Seed biotin-containing protein SBP65-like OS=Triticum aestivum OX=4565 PE=4 SV=1	--	1	6.77003e-43	130.37	3	DAAMHALGITGEQTVAK(1)GAGTK	0.50533	2	0.484	0.578	0.571	1.512	1.399	1.457	2.675	8.81713e-05
A0A3B5Z3G6	246	K	Seed biotin-containing protein SBP65-like OS=Triticum aestivum OX=4565 PE=4 SV=1	--	1	0.00663628	53.981	3	GAGTK(1)DAGAHGAQAR	-0.51105	1	0.591	0.529	0.833	1.473	1.106	1.468	2.072	0.0113229
A0A3B5Z3G6	651	K	Seed biotin-containing protein SBP65-like OS=Triticum aestivum OX=4565 PE=4 SV=1	--	1	1.40534e-11	122.13	3	DATSQVAQK(1)AGEATNR	-0.63396	4	0.614	0.6	0.713	1.276	1.324	1.473	2.114	0.000410452
A0A3B5Z3G6	640	K	Seed biotin-containing protein SBP65-like OS=Triticum aestivum OX=4565 PE=4 SV=1	--	1	5.71248e-20	157.37	2	DSVTGAAGGAVDK(1)TR	-0.88775	2	0.597	0.56	0.978	1.339	1.288	1.237	1.81	0.0244631
A0A3B5Z3G6	527	K	Seed biotin-containing protein SBP65-like OS=Triticum aestivum OX=4565 PE=4 SV=1	--	1	5.52677e-07	134.3	3	DTAEQTMDK(1)AK	2.1282	3	0.548	0.563	0.563	1.682	1.351	1.294	2.585	0.000321593
A0A3B5Z3G6	556	K	Seed biotin-containing protein SBP65-like OS=Triticum aestivum OX=4565 PE=4 SV=1	--	1	7.54352e-10	83.758	3	DTTGAMAQK(1)ATDTAAYIK	0.21693	1
A0A3B5Z3G6	360	K	Seed biotin-containing protein SBP65-like OS=Triticum aestivum OX=4565 PE=4 SV=1	--	1	1.71505e-123	209.7	3	DVTVSTGGTAAEYAK(1)TAAEK	-0.39692	4	0.654	0.719	0.741	1.139	1.303	1.445	1.839	0.00151787
A0A3B6A0K5	134	K	Seed biotin-containing protein SBP65-like OS=Triticum aestivum OX=4565 PE=4 SV=1	--	1	3.25942e-05	147.24	2	EQK(1)GSAAVTR	0.19288	4	0.569	0.645	0.562	1.385	1.395	1.445	2.379	4.59926e-05
A0A3B5Z3G6	266	K	Seed biotin-containing protein SBP65-like OS=Triticum aestivum OX=4565 PE=4 SV=1	--	1	0.00508793	86.803	2	EQK(1)SSDSAAR	1.3605	1	0.661	0.773	0.647	1.25	1.225	1.443	1.883	0.00114427
A0A3B5Z3G6	211	K	Seed biotin-containing protein SBP65-like OS=Triticum aestivum OX=4565 PE=4 SV=1	--	1	6.62122e-23	170.26	2	GK(1)EGDSAAASAR	0.71041	2	0.619	0.752	0.664	1.255	1.354	1.356	1.948	0.000426985
A0A3B5Z3G6	516	K	Seed biotin-containing protein SBP65-like OS=Triticum aestivum OX=4565 PE=4 SV=1	--	1	6.49944e-05	112.73	2	STAAGAADK(1)TR	0.16087	1	0.712	0.864	0.844	1.168	1.127	1.286	1.48	0.00559334
A0A3B6A0K5	534	K	Seed biotin-containing protein SBP65-like OS=Triticum aestivum OX=4565 PE=4 SV=1	--	1	6.15346e-10	107.62	3	TGSMAAQVK(1)DTTGAMAQK	0.41585	6	0.643	0.66	0.691	1.307	1.343	1.355	2.009	7.8933e-06
A0A3B6A0K5	272	K	Seed biotin-containing protein SBP65-like OS=Triticum aestivum OX=4565 PE=4 SV=1	--	1	1.30222e-24	143.05	3	TLGSTGDYAAAK(1)GAQAK	0.26549	6	0.61	0.694	0.651	1.274	1.41	1.361	2.069	0.00010728
A0A3B5Z3R9	111	K	Late embryogenesis abundant protein Dc3-like OS=Triticum aestivum OX=4565 PE=3 SV=1	--	1	1.25627e-16	137.21	3	AAETK(1)DQTGSYLGEK	-0.26681	4	0.542	0.664	0.595	1.334	1.415	1.45	2.331	0.000182646
A0A3B5Z3R9	121	K	Late embryogenesis abundant protein Dc3-like OS=Triticum aestivum OX=4565 PE=3 SV=1	--	1	1.53136e-05	99.747	3	DQTGSYLGEK(1)TEMAK	0.29912	4	0.645	0.723	0.792	1.198	1.335	1.308	1.778	0.00105318
A0A3B5Z3R9	139	K	Late embryogenesis abundant protein Dc3-like OS=Triticum aestivum OX=4565 PE=3 SV=1	--	1	1.38417e-18	170	2	QK(1)ASETAQYTK	-1.3192	5	0.591	0.68	0.705	1.313	1.392	1.32	2.037	0.00023275
A0A3B5Z3R9	66	K	Late embryogenesis abundant protein Dc3-like OS=Triticum aestivum OX=4565 PE=3 SV=1	--	1	3.49446e-11	158.58	2	QK(1)AGQATEATK	0.28728	2	0.644	0.688	0.71	1.324	1.399	1.235	1.938	0.000137541
A0A3B5Z3R9	75	K	Late embryogenesis abundant protein Dc3-like OS=Triticum aestivum OX=4565 PE=3 SV=1	--	1	0.00177953	79.889	3	AGQATEATK(1)QK	0.11116	1	0.566	1.472	0.825	1.099	1.001	1.037	1.096	0.578018
A0A3B5ZZP8	204	K	Late embryogenesis abundant protein OS=Triticum aestivum OX=4565 PE=3 SV=1	--	1	2.42652e-60	171.91	3	DAVANTLGMGGDNATK(1)DTTTGATTK	-0.18498	6	0.616	0.656	0.63	1.327	1.403	1.369	2.155	6.13889e-06
A0A3B5Z3R9	202	K	Late embryogenesis abundant protein Dc3-like OS=Triticum aestivum OX=4565 PE=3 SV=1	--	1	4.41957e-129	231.37	2	DTTTGATTK(1)DTTTTTTR	0.010421	7	0.567	0.549	0.698	1.303	1.521	1.362	2.308	0.000678728
A0A3B5Z3R9	104	K	Late embryogenesis abundant protein Dc3-like OS=Triticum aestivum OX=4565 PE=3 SV=1	--	1	5.72278e-07	145	2	TAQTAQAAK(1)ER	0.10168	6	0.602	0.668	0.661	1.503	1.319	1.247	2.107	0.000322513
A0A3B5Z3R9	126	K	Late embryogenesis abundant protein Dc3-like OS=Triticum aestivum OX=4565 PE=3 SV=1	--	1	0.00219417	119.29	2	TEMAK(1)QK	0.71383	2	0.612	0.608	0.624	1.411	1.43	1.315	2.254	7.44233e-06
A0A3B5Z3R9	128	K	Late embryogenesis abundant protein Dc3-like OS=Triticum aestivum OX=4565 PE=3 SV=1	--	1	3.49446e-11	158.58	3	QK(1)AAETTEAAK	2.0793	3	0.535	0.585	0.548	1.367	1.498	1.467	2.597	1.56538e-05
A0A3B5Z3R9	55	K	Late embryogenesis abundant protein Dc3-like OS=Triticum aestivum OX=4565 PE=3 SV=1	--	1	3.95125e-10	158.11	2	QK(1)AGETAEATK	-0.67732	6	0.632	0.63	0.639	1.383	1.409	1.307	2.156	4.7997e-06
A0A3B6D7J8	413	K	Nop domain-containing protein OS=Triticum aestivum OX=4565 PE=3 SV=1	--	0.998841	2.66664e-05	122.7	3	GK(0.001)PK(0.999)IEAYEK	0.45563	2	0.475	0.528	0.505	1.43	1.497	1.564	2.978	1.08428e-05
A0A3B6D7J8	419	K	Nop domain-containing protein OS=Triticum aestivum OX=4565 PE=3 SV=1	--	1	0.00219509	109.29	2	IEAYEK(1)DR	0.81734	1	0.544	0.662	0.689	1.34	1.367	1.398	2.166	0.000463624
A0A3B6D7J8	422	K	Nop domain-containing protein OS=Triticum aestivum OX=4565 PE=3 SV=1	--	1	0.0126057	66.267	2	K(1)GGGALITPAK	-0.49454	1
A0A3B6A1L0	16	K	Uncharacterized protein OS=Triticum aestivum OX=4565 PE=4 SV=1	--	1	0.00811348	78.324	2	VAEK(1)VPVPETR	0.59511	2	0.567	0.605	0.713	1.445	1.422	1.249	2.184	0.000680492
W5AA91	17	K	Importin subunit alpha OS=Triticum aestivum OX=4565 PE=3 SV=1	--	1	2.42831e-06	131.79	2	YK(1)ASVDAEDGR	-0.40495	1	0.325	0.366	0.427	1.572	1.651	1.659	4.367	5.24359e-05
A0A3B5ZSE1	406	K	Cysteine--tRNA ligase OS=Triticum aestivum OX=4565 PE=3 SV=1	--	0.835091	0.015545	44.312	3	LEQQQK(0.835)K(0.384)EPEK(0.781)QQQQK	2.4591	1	0.593	0.598	0.676	1.34	1.452	1.342	2.214	9.06509e-05
A0A3B5ZSE1	411	K	Cysteine--tRNA ligase OS=Triticum aestivum OX=4565 PE=3 SV=1	--	0.781182	0.015545	44.312	3	LEQQQK(0.835)K(0.384)EPEK(0.781)QQQQK	2.4591	1	0.593	0.598	0.676	1.34	1.452	1.342	2.214	9.06509e-05
A0A3B5ZVX4	31	K	Late embryogenesis abundant protein OS=Triticum aestivum OX=4565 PE=4 SV=1	--	1	5.17808e-06	96.208	3	AGQVTGAAK(1)DEACDAK	1.7217	1	0.71	0.738	0.801	1.197	1.19	1.364	1.668	0.000857427
A0A3B5ZVX4	38	K	Late embryogenesis abundant protein OS=Triticum aestivum OX=4565 PE=4 SV=1	--	1	0.00154459	99.343	2	DEACDAK(1)DR	-3.0145	1	0.749	0.734	0.876	1.26	1.225	1.155	1.543	0.00208343
A0A3B5ZVX4	51	K	Late embryogenesis abundant protein OS=Triticum aestivum OX=4565 PE=4 SV=1	--	1	1.34185e-34	148.69	3	ASGAAGQATGK(1)GQGAVEATK	-0.018918	4	0.569	0.516	0.527	1.459	1.459	1.471	2.723	4.67678e-06
A0A3B5ZVX4	78	K	Late embryogenesis abundant protein OS=Triticum aestivum OX=4565 PE=4 SV=1	--	1	1.32401e-06	139.48	2	TSETAQAGK(1)DR	0.46732	2	0.456	0.429	0.427	1.562	1.533	1.594	3.574	7.51255e-07
A0A3B5ZWI4	69	K	Em-like protein GEA1 OS=Triticum aestivum OX=4565 PE=3 SV=1	--	1	5.90565e-05	124.6	2	K(1)EQLGEGGYR	0.54176	1	0.519	0.575	0.499	1.55	1.459	1.397	2.766	3.98098e-05
A0A3B5ZYY5	40	K	Poly [ADP-ribose] polymerase OS=Triticum aestivum OX=4565 PE=4 SV=1	--	0.841718	0.00801244	70.438	3	NK(0.842)K(0.158)PVEPEAPTK	0.74965	1	0.451	0.328	0.313	1.682	1.682	1.544	4.495	0.000213547
A0A3B5ZZP8	55	K	Late embryogenesis abundant protein OS=Triticum aestivum OX=4565 PE=3 SV=1	--	1	1.03741e-07	134.04	2	QK(1)TGQATEATK	0.075649	2	0.649	0.66	0.704	1.286	1.381	1.319	1.98	2.98759e-05
A0A3B5ZZP8	44	K	Late embryogenesis abundant protein OS=Triticum aestivum OX=4565 PE=3 SV=1	--	1	3.95125e-10	158.11	2	QK(1)AGETAEATK	-0.67732	6	0.632	0.63	0.639	1.383	1.409	1.307	2.156	4.7997e-06
A0A3B5ZZP8	213	K	Late embryogenesis abundant protein OS=Triticum aestivum OX=4565 PE=3 SV=1	--	1	8.31951e-16	138.19	3	DTTTGATTK(1)DTTTR	-0.11056	3	0.526	0.542	0.488	1.402	1.509	1.533	2.856	1.46704e-05
A0A3B5ZZP8	33	K	Late embryogenesis abundant protein OS=Triticum aestivum OX=4565 PE=3 SV=1	--	1	0.000841043	101.3	2	DK(1)AGQTTEATK	0.19559	3	0.427	0.436	0.411	1.145	2.489	1.092	3.71	0.00991691
A0A3B5ZZP8	66	K	Late embryogenesis abundant protein OS=Triticum aestivum OX=4565 PE=3 SV=1	--	1	0.000816257	90.614	3	QK(1)AGETADATK	-0.18314	2	0.714	0.732	0.827	1.208	1.27	1.251	1.641	0.000481815
A0A3B5ZZP8	22	K	Late embryogenesis abundant protein OS=Triticum aestivum OX=4565 PE=3 SV=1	--	1	1.42059e-05	106.32	3	TEEK(1)TGQMMGATK	0.41855	8	0.633	0.682	0.76	1.272	1.338	1.315	1.892	0.000314329
A0A3B5ZZP8	31	K	Late embryogenesis abundant protein OS=Triticum aestivum OX=4565 PE=3 SV=1	--	1	0.000692729	102.52	3	TGQMMGATK(1)DK	-0.34066	3	0.677	0.668	0.669	1.378	1.353	1.256	1.98	1.848e-05
A0A3B6A1C6	175	K	Late embryogenesis abundant protein OS=Triticum aestivum OX=4565 PE=3 SV=1	--	1	0.000398232	141.88	2	DTTTEK(1)ITR	-1.1147	3	0.609	0.594	0.635	1.428	1.417	1.317	2.264	1.45179e-05
A0A3B6A1C6	102	K	Late embryogenesis abundant protein OS=Triticum aestivum OX=4565 PE=3 SV=1	--	1	0.000243648	96.135	3	QK(1)TSETAQYAQER	1.4281	1	1.046	1.073	0.901	0.978	0.994	1.009	0.987	0.862964
A0A3B6A087	111	K	Late embryogenesis abundant protein OS=Triticum aestivum OX=4565 PE=3 SV=1	--	1	2.54443e-06	132.79	2	AAGTTQAAK(1)DR	0.13987	1	0.483	0.479	0.501	1.314	1.635	1.588	3.101	8.63863e-05
A0A3B6A087	78	K	Late embryogenesis abundant protein OS=Triticum aestivum OX=4565 PE=3 SV=1	--	1	0.000694558	102.5	2	ASQTAQAAK(1)DR	0.36503	1	0.661	0.707	0.897	1.228	1.208	1.3	1.649	0.00592125
A0A3B6A0K5	477	K	Seed biotin-containing protein SBP65-like OS=Triticum aestivum OX=4565 PE=4 SV=1	--	1	1.68094e-23	133.86	3	AADK(1)AEEPSFDTGTQAK	1.1609	2	0.635	0.654	0.65	1.39	1.339	1.331	2.094	1.40679e-06
A0A3B6A0K5	490	K	Seed biotin-containing protein SBP65-like OS=Triticum aestivum OX=4565 PE=4 SV=1	--	1	6.61345e-24	158.93	3	AEEPSFDTGTQAK(1)DK	0.41889	4	0.691	0.673	0.754	1.269	1.293	1.32	1.833	7.39633e-05
A0A3B6A0K5	406	K	Seed biotin-containing protein SBP65-like OS=Triticum aestivum OX=4565 PE=4 SV=1	--	1	1.8148e-17	118.37	3	DTALAAGK(1)TTAGYTQQAAVK	0.79766	3	0.546	0.68	0.656	1.37	1.323	1.424	2.188	0.000381378
A0A3B6A0K5	516	K	Seed biotin-containing protein SBP65-like OS=Triticum aestivum OX=4565 PE=4 SV=1	--	1	9.60758e-07	126.17	2	AK(1)DVTGDTGNR	0.12298	3	0.726	0.822	0.769	1.256	1.229	1.198	1.59	0.000267679
A0A3B6A0K5	578	K	Seed biotin-containing protein SBP65-like OS=Triticum aestivum OX=4565 PE=4 SV=1	--	1	2.0848e-06	120.87	2	AK(1)GATGDTGDR	0.22653	2	0.532	0.562	0.63	1.423	1.383	1.47	2.48	6.64752e-05
A0A3B6A0K5	494	K	Seed biotin-containing protein SBP65-like OS=Triticum aestivum OX=4565 PE=4 SV=1	--	1	0.00915568	76.311	2	AK(1)GSAAGAVDK	0.026368	2	0.646	0.678	0.715	1.341	1.287	1.332	1.942	3.15853e-05
A0A3B6A0K5	503	K	Seed biotin-containing protein SBP65-like OS=Triticum aestivum OX=4565 PE=4 SV=1	--	1	0.0048516	86.262	2	GSAAGAVDK(1)TR	0.89024	3	0.669	0.61	0.745	1.37	1.374	1.231	1.964	0.000576655
A0A3B6A0K5	362	K	Seed biotin-containing protein SBP65-like OS=Triticum aestivum OX=4565 PE=4 SV=1	--	1	1.00197e-47	171.79	3	DAALAAGK(1)TTAEYTQQAAVK	1.3554	2	0.677	0.704	0.748	1.269	1.296	1.306	1.818	3.85028e-05
A0A3B6A0K5	374	K	Seed biotin-containing protein SBP65-like OS=Triticum aestivum OX=4565 PE=4 SV=1	--	1	1.94944e-10	122.66	3	TTAEYTQQAAVK(1)GK	1.4797	6	0.569	0.569	0.632	1.375	1.458	1.396	2.389	2.40954e-05
A0A3B6A0K5	228	K	Seed biotin-containing protein SBP65-like OS=Triticum aestivum OX=4565 PE=4 SV=1	--	1	3.83916e-52	160.57	3	DAAMHALGITGDQTVAK(1)GAGTK	-0.52686	3	0.497	0.585	0.589	1.428	1.465	1.436	2.591	6.96314e-05
A0A3B6A0K5	233	K	Seed biotin-containing protein SBP65-like OS=Triticum aestivum OX=4565 PE=4 SV=1	--	1	8.0837e-30	169.17	3	GAGTK(1)DACAHGAQVR	-0.10571	2	0.632	0.817	0.669	1.181	1.299	1.403	1.833	0.00273367
A0A3B6A0K5	605	K	Seed biotin-containing protein SBP65-like OS=Triticum aestivum OX=4565 PE=4 SV=1	--	1	2.71183e-10	111.77	3	DATGAMAQK(1)AGDTAAYIK	0.23444	2	0.637	0.639	0.61	1.343	1.352	1.419	2.181	4.45193e-06
A0A3B6A0K5	565	K	Seed biotin-containing protein SBP65-like OS=Triticum aestivum OX=4565 PE=4 SV=1	--	1	1.0192e-46	188.9	3	DSVMGAAGGTADK(1)TR	-0.046653	5	0.641	0.67	0.737	1.301	1.281	1.37	1.93	0.00013717
A0A3B6A0K5	627	K	Seed biotin-containing protein SBP65-like OS=Triticum aestivum OX=4565 PE=4 SV=1	--	1	1.53225e-85	214.89	2	DSVTGAVGGAVDK(1)TR	-0.15727	4	0.686	0.669	0.756	1.267	1.295	1.326	1.842	0.000101612
A0A3B6A0K5	514	K	Seed biotin-containing protein SBP65-like OS=Triticum aestivum OX=4565 PE=4 SV=1	--	1	6.6916e-26	177.83	3	DTAAQTMDK(1)AK	-2.6117	5	0.575	0.557	0.582	1.391	1.48	1.416	2.501	2.21338e-06
A0A3B6A0K5	418	K	Seed biotin-containing protein SBP65-like OS=Triticum aestivum OX=4565 PE=4 SV=1	--	1	1.27828e-06	108.36	3	TTAGYTQQAAVK(1)TK	1.026	1	0.432	0.548	0.554	1.488	1.548	1.429	2.911	0.000219292
A0A3B6A0K5	543	K	Seed biotin-containing protein SBP65-like OS=Triticum aestivum OX=4565 PE=4 SV=1	--	1	1.27784e-06	93.768	3	DTTGAMAQK(1)ASGTAAYIK	0.084918	3	0.524	0.521	0.57	1.424	1.456	1.505	2.715	7.25421e-06
A0A3B6A0K5	303	K	Seed biotin-containing protein SBP65-like OS=Triticum aestivum OX=4565 PE=4 SV=1	--	1	1.8116e-06	98.676	3	EATATAAEYAK(1)QAAAK	-0.074645	3	0.616	0.666	0.749	1.288	1.375	1.306	1.954	0.000364654
A0A3B6A0K5	253	K	Seed biotin-containing protein SBP65-like OS=Triticum aestivum OX=4565 PE=4 SV=1	--	1	0.00830819	78.903	2	EQK(1)GSDSAAR	0.2223	1	0.583	0.687	0.768	1.056	1.226	1.681	1.945	0.0147378
A0A3B6A0K5	596	K	Seed biotin-containing protein SBP65-like OS=Triticum aestivum OX=4565 PE=4 SV=1	--	1	3.05342e-05	78.441	3	TGSMAAQVK(1)DATGAMAQK	0.52039	2	0.974	0.823	1.013	1.068	1.046	1.076	1.135	0.111664
A0A3B6A0K5	420	K	Seed biotin-containing protein SBP65-like OS=Triticum aestivum OX=4565 PE=4 SV=1	--	1	3.46712e-47	191.93	2	TK(1)DVTLSTAAQAAQK	-0.015696	12	0.531	0.516	0.507	1.447	1.495	1.504	2.861	5.20382e-07
A0A3B6A1C6	74	K	Late embryogenesis abundant protein OS=Triticum aestivum OX=4565 PE=3 SV=1	--	1	0.000487454	71.98	3	AVESK(1)DQTGSFLGEK	0.24281	1	0.574	0.641	0.595	1.383	1.345	1.463	2.315	3.30225e-05
A0A3B6A1C6	84	K	Late embryogenesis abundant protein OS=Triticum aestivum OX=4565 PE=3 SV=1	--	1	6.23046e-07	108.63	3	DQTGSFLGEK(1)TEAAK	0.049689	2	0.633	0.604	0.72	1.178	1.319	1.545	2.065	0.00158194
A0A3B6A1C6	131	K	Late embryogenesis abundant protein OS=Triticum aestivum OX=4565 PE=3 SV=1	--	1	4.55332e-67	179.7	4	DK(1)TGSVLQQAGETVVNAVVGAK	0.44525	6	0.572	0.589	0.683	1.358	1.405	1.394	2.254	0.000127751
A0A3B6A1C6	129	K	Late embryogenesis abundant protein OS=Triticum aestivum OX=4565 PE=3 SV=1	--	1	0.0255729	66.267	2	ESAIAGK(1)DK	0.062207	1	0.766	0.76	0.731	1.289	1.255	1.199	1.658	3.87869e-05
A0A3B6AQF7	191	K	Uncharacterized protein OS=Triticum aestivum OX=4565 PE=4 SV=1	--	1	0.0128761	62.659	2	RSSMK(1)LR	3.9931	1	1.061	1.102	1.09	0.908	0.893	0.946	0.844	0.0011753
A0A3B6ARY9	427	K	Elongation factor 1-alpha OS=Triticum aestivum OX=4565 PE=3 SV=1	--	1	0.0100923	52.527	3	QTVAVGVIK(1)SVEK	0.47422	1	0.667	0.856	0.827	1.117	1.161	1.371	1.553	0.0116
A0A3B6D726	392	K	Myosin-11 OS=Triticum aestivum OX=4565 PE=4 SV=1	--	1	0.0137114	52.391	4	YK(1)QSVK(1)ELEIR	3.7942	1	0.816	0.845	1.081	1.198	1.176	0.884	1.188	0.265583
A0A3B6D726	396	K	Myosin-11 OS=Triticum aestivum OX=4565 PE=4 SV=1	--	1	0.0137114	52.391	4	YK(1)QSVK(1)ELEIR	3.7942	1	0.816	0.845	1.081	1.198	1.176	0.884	1.188	0.265583
A0A3B6ASV9	3	K	Superoxide dismutase [Cu-Zn] OS=Triticum aestivum OX=4565 PE=3 SV=1	--	1	0.000967873	65.219	3	VK(1)AVAVLTGSEGVK	0.028311	1
A0A3B6C2G3	638	K	Sucrose synthase OS=Triticum aestivum OX=4565 PE=3 SV=1	--	1	0.000366733	138.99	2	DK(1)EEQAEFK	0.42774	2	1.258	1.348	1.268	0.715	0.705	0.704	0.548	1.14811e-05
A0A3B6C2G3	645	K	Sucrose synthase OS=Triticum aestivum OX=4565 PE=3 SV=1	--	1	0.00149893	94.767	3	DKEEQAEFK(1)K	-0.6448	1	1.32	1.227	1.291	0.72	0.719	0.723	0.563	1.21584e-05
A0A3B6C2G3	388	K	Sucrose synthase OS=Triticum aestivum OX=4565 PE=3 SV=1	--	1	0.0152869	68.463	2	VPFK(1)TEDGIVR	-0.31794	1
A0A3B6C2G3	636	K	Sucrose synthase OS=Triticum aestivum OX=4565 PE=3 SV=1	--	0.991509	0.00233905	89.189	3	VSK(0.992)DK(0.008)EEQAEFK	0.49189	1	1.261	1.233	1.146	0.787	0.772	0.8	0.648	0.000145723
A0A3B6DE02	153	K	SAM domain-containing protein OS=Triticum aestivum OX=4565 PE=4 SV=1	--	1	0.0029967	59.728	3	TSQPK(1)AESPLDSFLK	1.6483	1	0.572	0.696	0.752	1.325	1.254	1.401	1.97	0.00144742
W5BYZ2	708	K	Genome assembly, chromosome: II OS=Triticum aestivum OX=4565 GN=CAMPLR22A2D_LOCUS2924 PE=4 SV=1	CAMPLR22A2D_LOCUS2924	1	0.0187367	51.276	3	GLLVK(1)EPELR	-1.2343	1	0.467	0.45	0.7	1.462	1.424	1.497	2.711	0.00201863
A0A3B6AYT7	134	K	40S ribosomal protein S8 OS=Triticum aestivum OX=4565 PE=3 SV=1	--	1	6.87252e-41	163.62	3	K(1)EPAEGQEAEVAAAATEEAK	0.33385	2	0.761	0.792	0.838	1.112	1.228	1.268	1.509	0.00105829
A0A3B6TIS2	40	K	Peptidylprolyl isomerase OS=Triticum aestivum OX=4565 PE=4 SV=1	--	1	0.00255121	103.55	2	EIGK(1)QGLK	0.85389	3	0.87	0.952	0.899	1.118	1.117	1.044	1.205	0.00579038
A0A3B6B015	207	K	STI1 domain-containing protein OS=Triticum aestivum OX=4565 PE=4 SV=1	--	1	1.6209e-09	121.24	3	K(1)FAFVDVSPEELQK	-0.20313	1	0.271	0.31	0.406	1.649	1.602	1.762	5.079	0.000178552
A0A3B6AZX1	210	K	Glutaredoxin domain-containing protein OS=Triticum aestivum OX=4565 PE=4 SV=1	--	1	0.00510906	73.415	2	K(1)PNAAETGGMSSSR	-2.1657	1	0.938	1.014	0.924	1.066	1.096	0.963	1.087	0.166435
A0A3B6DIT3	73	K	Amine oxidase OS=Triticum aestivum OX=4565 PE=3 SV=1	--	1	0.00936816	77.185	2	TK(1)GSAVIPSR	-0.23534	1	0.76	0.728	0.801	1.226	1.276	1.208	1.621	0.000113438
W5BUF4	69	K	Caleosin OS=Triticum aestivum OX=4565 GN=Clo1 PE=2 SV=1	Clo1	1	0.00358146	92.866	2	GIDGK(1)DSLK	0.084324	2	0.823	0.904	0.895	1.172	1.069	1.136	1.288	0.00324476
A0A3B6B3B0	144	K	Late embryogenesis abundant protein OS=Triticum aestivum OX=4565 PE=4 SV=1	--	1	1.07804e-06	140.82	3	AK(1)ETAEEAAEK	0.35244	3	0.811	0.793	0.809	1.201	1.228	1.158	1.487	2.82636e-05
A0A3B6B3B0	153	K	Late embryogenesis abundant protein OS=Triticum aestivum OX=4565 PE=4 SV=1	--	1	1.00755e-07	119.87	3	ETAEEAAEK(1)ASR	0.27083	6	0.705	0.689	0.863	1.285	1.315	1.144	1.659	0.0036534
A0A3B6B3B0	195	K	Late embryogenesis abundant protein OS=Triticum aestivum OX=4565 PE=4 SV=1	--	1	0.00121026	107.06	2	AK(1)ETAGAAK	0.2824	1	0.8	0.911	0.904	1.214	1.07	1.101	1.294	0.0104629
A0A3B6DIS9	202	K	Late embryogenesis abundant protein D-29 OS=Triticum aestivum OX=4565 PE=4 SV=1	--	1	0.00121026	107.06	2	ETAGAAK(1)EK	0.057629	2	0.827	0.978	0.912	1.146	1.145	0.992	1.208	0.0502424
A0A3B6B3B0	184	K	Late embryogenesis abundant protein OS=Triticum aestivum OX=4565 PE=4 SV=1	--	1	0.000798076	80.69	3	AK(1)ETTGQAMDK	-0.52337	4	0.684	0.758	0.817	1.234	1.357	1.151	1.656	0.00197873
A0A3B6B3B0	193	K	Late embryogenesis abundant protein OS=Triticum aestivum OX=4565 PE=4 SV=1	--	1	0.000186958	107.99	3	ETTGQAMDK(1)AK	-0.52337	4	0.749	0.89	0.743	1.21	1.19	1.219	1.519	0.0020667
A0A3B6B3B0	257	K	Late embryogenesis abundant protein OS=Triticum aestivum OX=4565 PE=4 SV=1	--	1	2.54172e-17	159.22	2	AK(1)QAAQGAWEATK	-0.61908	9	0.699	0.635	0.677	1.354	1.323	1.312	1.984	2.10419e-05
A0A3B6DIS9	268	K	Late embryogenesis abundant protein D-29 OS=Triticum aestivum OX=4565 PE=4 SV=1	--	1	2.46073e-08	103.13	4	QAAQGAWEATK(1)EAAQGVK	-0.50691	3	1.069	0.666	0.649	1.228	1.261	1.128	1.517	0.0554701
A0A3B6DIS9	275	K	Late embryogenesis abundant protein D-29 OS=Triticum aestivum OX=4565 PE=4 SV=1	--	1	0.000427424	118.9	2	EAAQGVK(1)EK	-0.66495	5	0.63	0.68	0.648	1.344	1.387	1.31	2.064	1.27664e-05
A0A3B6DIS9	204	K	Late embryogenesis abundant protein D-29 OS=Triticum aestivum OX=4565 PE=4 SV=1	--	1	5.20642e-08	119.47	3	EK(1)TAEVAEGAMDK	-0.1489	8	0.751	0.708	0.709	1.284	1.308	1.241	1.768	2.1188e-05
A0A3B6DIS9	215	K	Late embryogenesis abundant protein D-29 OS=Triticum aestivum OX=4565 PE=4 SV=1	--	1	9.70562e-12	122.63	3	TAEVAEGAMDK(1)AGEAK	-0.52633	9	0.594	0.635	0.632	1.356	1.438	1.344	2.224	1.21275e-05
A0A3B6DIS9	175	K	Late embryogenesis abundant protein D-29 OS=Triticum aestivum OX=4565 PE=4 SV=1	--	1	1.52809e-16	144.97	3	ETASQAADK(1)AGEMK	0.28946	12	0.762	0.73	0.782	1.21	1.269	1.247	1.639	3.52008e-05
A0A3B6DIS9	82	K	Late embryogenesis abundant protein D-29 OS=Triticum aestivum OX=4565 PE=4 SV=1	--	1	1.5531e-19	151.56	3	GAAEQAK(1)DATGHAK	0.27102	2	0.695	0.877	0.886	1.162	1.195	1.185	1.441	0.0095997
A0A3B6B3B0	104	K	Late embryogenesis abundant protein OS=Triticum aestivum OX=4565 PE=4 SV=1	--	1	0.00480522	96.143	2	MADETK(1)DR	0.20708	1	0.625	0.736	0.771	1.386	1.233	1.249	1.814	0.00124911
A0A3B6DIS9	233	K	Late embryogenesis abundant protein D-29 OS=Triticum aestivum OX=4565 PE=4 SV=1	--	1	2.18339e-09	155.8	3	SAGEK(1)VAEMTK	-0.77067	8	0.63	0.625	0.629	1.372	1.379	1.366	2.185	2.89264e-09
A0A3B6DIS9	239	K	Late embryogenesis abundant protein D-29 OS=Triticum aestivum OX=4565 PE=4 SV=1	--	1	4.1523e-27	184.34	2	VAEMTK(1)EGASK	0.35075	12	0.507	0.486	0.517	1.468	1.533	1.489	2.974	1.0416e-06
A0A3B6B3B0	255	K	Late embryogenesis abundant protein OS=Triticum aestivum OX=4565 PE=4 SV=1	--	1	1.78778e-40	190.86	2	VAETAQALSEK(1)AK	-1.0292	5	0.76	0.68	0.734	1.301	1.279	1.246	1.76	8.70726e-05
A0A3B6CAW7	88	K	HMG box domain-containing protein OS=Triticum aestivum OX=4565 PE=4 SV=1	--	0.999997	0.000410586	103.13	3	KADAPASK(1)AVNK	0.62962	1
A0A3B6CAW7	18	K	HMG box domain-containing protein OS=Triticum aestivum OX=4565 PE=4 SV=1	--	1	0.000155309	116.03	2	NK(1)TATGGVAK	-0.26581	1	0.547	0.656	0.631	1.365	1.433	1.368	2.272	0.00013805
A0A3B6CAW7	4	K	HMG box domain-containing protein OS=Triticum aestivum OX=4565 PE=4 SV=1	--	1	0.000113618	122.39	2	SK(1)ANGDTAFK	-0.43761	2	0.652	0.638	0.629	1.339	1.398	1.344	2.127	1.65333e-06
A0A3B6DGZ5	523	K	DUF632 domain-containing protein OS=Triticum aestivum OX=4565 PE=4 SV=1	--	1	0.0125497	40.432	4	MWQDK(1)LHSYQIQLQVISEAK	0.95985	1	0.511	0.674	0.618	1.374	1.383	1.439	2.327	0.00051065
A0A3B6C271	48	K	Developmentally-regulated G-protein 3 OS=Triticum aestivum OX=4565 PE=4 SV=1	--	1	5.25995e-09	89.462	3	ELLTPTTK(1)GGGGAGEGFDVTK	-3.5625	1	0.616	0.661	0.673	1.341	1.408	1.301	2.077	3.27925e-05
A0A3B6C6G0	133	K	40S ribosomal protein S8 OS=Triticum aestivum OX=4565 PE=3 SV=1	--	1	5.25138e-29	137.12	3	K(1)DAAEGQESEVAAAATEEAK	-0.49876	2	0.706	0.74	0.798	1.267	1.248	1.24	1.673	0.000141286
F8SZ85	460	K	Zeta-carotene desaturase OS=Triticum aestivum OX=4565 GN=Zds-D1 PE=3 SV=1	Zds-D1	1	0.0243535	42.785	3	VEK(1)QVLDLFPSAR	2.8919	1	0.691	0.728	1.003	1.252	1.102	1.224	1.477	0.0306326
A0A3B6C7J8	107	K	Histone H2B OS=Triticum aestivum OX=4565 PE=3 SV=1	--	1	0.0259619	63.212	2	LAGEASK(1)LAR	0.071792	1	0.869	0.847	0.83	1.137	1.208	1.11	1.357	0.000430651
A0A3B6C8U6	378	K	F-box domain-containing protein OS=Triticum aestivum OX=4565 PE=4 SV=1	--	1	0.0158186	51.193	3	AVSGIK(1)CLR	3.5156	1	0.983	0.836	1.14	1.124	1.035	0.883	1.028	0.801302
A0A3B6C8Z7	118	K	Chitinase OS=Triticum aestivum OX=4565 PE=4 SV=1	--	1	0.00348498	93.098	2	ANPNFGK(1)GR	0.012645	1	0.564	0.611	0.692	1.427	1.365	1.343	2.215	0.000212463
A0A3B6ISB1	261	K	Heat shock cognate 70 kDa protein OS=Triticum aestivum OX=4565 PE=3 SV=1	--	1	0.00367865	109.88	2	K(1)DISGNPR	0.2424	1	0.878	0.928	0.991	1.057	1.084	1.061	1.145	0.0190503
A0A3B6DIS9	144	K	Late embryogenesis abundant protein D-29 OS=Triticum aestivum OX=4565 PE=4 SV=1	--	1	3.45525e-46	199.96	2	AK(1)ETAEEAAER	0.91811	5	0.741	0.719	0.763	1.223	1.413	1.142	1.7	0.00126559
A0A3B6DIS9	195	K	Late embryogenesis abundant protein D-29 OS=Triticum aestivum OX=4565 PE=4 SV=1	--	1	0.00121026	107.06	2	AK(1)ETAGAAK	0.2824	1	0.8	0.911	0.904	1.214	1.07	1.101	1.294	0.0104629
A0A3B6DIS9	184	K	Late embryogenesis abundant protein D-29 OS=Triticum aestivum OX=4565 PE=4 SV=1	--	1	6.24521e-59	208.82	2	AK(1)ETTGQAIDK	0.059714	6	0.781	0.789	0.763	1.215	1.245	1.207	1.572	4.99731e-06
A0A3B6DIS9	193	K	Late embryogenesis abundant protein D-29 OS=Triticum aestivum OX=4565 PE=4 SV=1	--	1	4.32122e-46	199.4	2	ETTGQAIDK(1)AK	-0.96346	8	0.708	0.737	0.73	1.26	1.308	1.257	1.759	5.73084e-06
A0A3B6CE61	257	K	Late embryogenesis abundant protein D-29 OS=Triticum aestivum OX=4565 PE=4 SV=1	--	1	2.54172e-17	159.22	2	AK(1)QAAQGAWEATK	-0.61908	9	0.699	0.635	0.677	1.354	1.323	1.312	1.984	2.10419e-05
A0A3B6CE61	244	K	Late embryogenesis abundant protein D-29 OS=Triticum aestivum OX=4565 PE=4 SV=1	--	1	5.29532e-05	84.94	3	EGASK(1)VAETAQALGEK	-0.54796	2	0.709	0.642	0.716	1.291	1.294	1.348	1.903	6.77578e-05
A0A3B6CE61	255	K	Late embryogenesis abundant protein D-29 OS=Triticum aestivum OX=4565 PE=4 SV=1	--	1	3.53085e-14	157.68	2	VAETAQALGEK(1)AK	0.3172	9	0.686	0.661	0.713	1.238	1.312	1.389	1.912	8.32449e-05
A0A3B6DIS9	93	K	Late embryogenesis abundant protein D-29 OS=Triticum aestivum OX=4565 PE=4 SV=1	--	1	4.73199e-15	167.76	2	ESAK(1)DQASR	-1.009	3	0.915	0.983	0.938	1.036	1.065	1.063	1.116	0.00858165
A0A3B6CE61	104	K	Late embryogenesis abundant protein D-29 OS=Triticum aestivum OX=4565 PE=4 SV=1	--	1	0.0110437	88.136	2	MADETK(1)GR	0.57004	1	0.775	0.776	0.747	1.232	1.285	1.184	1.611	5.8353e-05
A0A3B6CHQ1	7	K	UBP1-associated protein 2B OS=Triticum aestivum OX=4565 PE=4 SV=1	--	1	1.10543e-07	73.574	6	K(1)ADPAAAAAADPAAHHEKPEQKPR	0.29515	1
A0A3B6DIS9	113	K	Late embryogenesis abundant protein D-29 OS=Triticum aestivum OX=4565 PE=4 SV=1	--	1	0.00120744	98.182	2	AGDAAEK(1)ASR	0.76184	2	0.932	1.018	1.006	1.005	1.033	1.006	1.03	0.360418
A0A3B6DIS9	257	K	Late embryogenesis abundant protein D-29 OS=Triticum aestivum OX=4565 PE=4 SV=1	--	1	2.54172e-17	159.22	2	AK(1)QAAQGAWEATK	-0.61908	9	0.699	0.635	0.677	1.354	1.323	1.312	1.984	2.10419e-05
A0A3B6DIS9	106	K	Late embryogenesis abundant protein D-29 OS=Triticum aestivum OX=4565 PE=4 SV=1	--	1	0.00506337	89.301	2	DK(1)AGDAAEK	-0.43206	1	0.853	0.878	0.929	1.141	1.073	1.126	1.256	0.00187928
A0A3B6DIS9	244	K	Late embryogenesis abundant protein D-29 OS=Triticum aestivum OX=4565 PE=4 SV=1	--	1	1.46167e-08	113.47	3	EGASK(1)VAETAQVLGEK	0.52358	2	0.539	0.705	0.857	1.273	1.247	1.378	1.855	0.00998219
A0A3B6DIS9	255	K	Late embryogenesis abundant protein D-29 OS=Triticum aestivum OX=4565 PE=4 SV=1	--	1	2.36679e-11	147.12	3	VAETAQVLGEK(1)AK	0.40966	7	0.733	0.627	0.671	1.333	1.343	1.292	1.954	0.000136395
A0A3B6DIS9	135	K	Late embryogenesis abundant protein D-29 OS=Triticum aestivum OX=4565 PE=4 SV=1	--	1	3.90708e-23	161.19	3	ETANQAADK(1)AGEMK	-0.30581	8	0.724	0.724	0.77	1.256	1.268	1.257	1.705	1.3583e-05
A0A3B6DIS9	104	K	Late embryogenesis abundant protein D-29 OS=Triticum aestivum OX=4565 PE=4 SV=1	--	1	0.00208261	107.21	2	MADETK(1)DK	0.081337	1	0.699	0.739	0.761	1.262	1.308	1.231	1.729	5.66884e-05
A0A3B6DJ83	56	K	Protein LE25-like OS=Triticum aestivum OX=4565 PE=3 SV=1	--	1	0.000376158	96.745	3	AQAK(1)AEMHQEK	0.25161	3	0.436	0.664	0.538	1.439	1.553	1.369	2.662	0.00143989
A0A3B6DJ83	16	K	Protein LE25-like OS=Triticum aestivum OX=4565 PE=3 SV=1	--	1	2.33867e-06	155.11	2	DAVSSAK(1)EK	-0.21853	3	0.728	0.759	0.739	1.244	1.28	1.25	1.695	3.93805e-06
A0A3B6DJ83	32	K	Protein LE25-like OS=Triticum aestivum OX=4565 PE=3 SV=1	--	1	2.0367e-11	145.43	3	TGK(1)ATATTHGEK	1.268	1	0.364	0.429	0.507	1.582	1.662	1.457	3.616	0.000232317
A0A3B6DJ83	9	K	Protein LE25-like OS=Triticum aestivum OX=4565 PE=3 SV=1	--	1	0.000103292	147.91	2	VK(1)DAVSSAK	-0.55865	4	0.39	0.411	0.488	1.54	1.601	1.569	3.654	4.56748e-05
A0A3B6DN34	205	K	Protein kinase domain-containing protein OS=Triticum aestivum OX=4565 PE=3 SV=1	--	1	0.00489124	96.034	2	LK(1)QSALTR	-1.7281	1	0.808	0.891	0.825	1.074	1.13	1.273	1.378	0.00551638
A0A3B6E8U4	48	K	TF-B3 domain-containing protein OS=Triticum aestivum OX=4565 PE=4 SV=1	--	1	0.0211892	53.679	2	GK(1)K(1)RQGR	-4.1984	1	0.688	0.487	0.638	1.448	1.396	1.344	2.31	0.00137891
A0A3B6E8U4	49	K	TF-B3 domain-containing protein OS=Triticum aestivum OX=4565 PE=4 SV=1	--	1	0.0211892	53.679	2	GK(1)K(1)RQGR	-4.1984	1	0.688	0.487	0.638	1.448	1.396	1.344	2.31	0.00137891
A0A3B6GTS5	51	K	SMP domain-containing protein OS=Triticum aestivum OX=4565 PE=4 SV=1	--	1	5.35538e-05	89.231	3	EEGETVIK(1)SGAGGK	0.044183	2	0.495	0.508	0.768	1.435	1.283	1.512	2.388	0.00408492
A0A3B6GTS5	57	K	SMP domain-containing protein OS=Triticum aestivum OX=4565 PE=4 SV=1	--	1	0.0035399	83.292	3	SGAGGK(1)TLEAQER	-0.79523	2	0.606	0.618	0.56	1.331	1.334	1.552	2.364	0.000130459
A0A3B6ECW9	29	K	Stress induced protein OS=Triticum aestivum OX=4565 PE=4 SV=1	--	1	0.000811074	104.17	3	K(1)APELQDPEIR	0.023658	4	0.3	0.319	0.353	1.653	1.677	1.697	5.172	4.33327e-06
A0A3B6ECW9	7	K	Stress induced protein OS=Triticum aestivum OX=4565 PE=4 SV=1	--	1	5.33883e-17	124.29	3	K(1)APELQQDPEIQDSENR	0.11456	2	0.77	0.675	0.701	1.302	1.17	1.381	1.795	0.000721386
A0A3B6GU21	9	K	WHy domain-containing protein OS=Triticum aestivum OX=4565 PE=3 SV=1	--	1	0.00357867	98.048	2	AK(1)GFVAEK	0.97417	2	0.624	0.553	0.612	1.443	1.438	1.33	2.354	4.87039e-05
A0A3B6FME7	119	K	DJ-1_PfpI domain-containing protein OS=Triticum aestivum OX=4565 PE=4 SV=1	--	1	0.0115403	94.309	3	ECK(1)VLER	1.8941	5	0.705	0.647	1.031	1.208	1.302	1.108	1.518	0.044122
A0A3B6GQ57	32	K	Phospholipase D OS=Triticum aestivum OX=4565 PE=3 SV=1	--	1	0.00670237	82.417	2	ASGGAPK(1)FIR	-0.92249	2	0.28	0.283	0.362	1.647	1.702	1.725	5.485	3.61364e-05
A0A3B6GQ57	36	K	Phospholipase D OS=Triticum aestivum OX=4565 PE=3 SV=1	--	1	2.70047e-06	111.12	3	K(1)FVEGIEETVGVGK	0.46346	1	0.212	0.215	0.325	1.646	1.707	1.895	6.979	0.00017924
A0A3B6EEU3	708	K	3-hydroxybutyryl-CoA epimerase OS=Triticum aestivum OX=4565 PE=3 SV=1	--	1	5.85904e-11	117	3	AAK(1)GIPLSAPAASQVK	0.89809	2	0.667	0.722	0.781	1.18	1.25	1.4	1.765	0.00111276
A0A3B6EEU3	721	K	3-hydroxybutyryl-CoA epimerase OS=Triticum aestivum OX=4565 PE=3 SV=1	--	1	5.23305e-17	146.59	3	GIPLSAPAASQVK(1)AR	-1.2508	2	0.592	0.604	0.653	1.389	1.336	1.425	2.244	2.14803e-05
A0A3B6EEU3	296	K	3-hydroxybutyryl-CoA epimerase OS=Triticum aestivum OX=4565 PE=3 SV=1	--	1	1.98828e-08	114.52	3	ATSK(1)VPGATDLGLMPR	0.52359	3	0.745	0.706	0.681	1.305	1.256	1.307	1.814	3.38162e-05
A0A3B6EEU3	344	K	3-hydroxybutyryl-CoA epimerase OS=Triticum aestivum OX=4565 PE=3 SV=1	--	1	2.56578e-13	151.8	3	EVNEK(1)FLNAGIDR	-0.62376	2	0.414	0.438	0.487	1.528	1.476	1.657	3.481	2.88265e-05
A0A3B6EEU3	365	K	3-hydroxybutyryl-CoA epimerase OS=Triticum aestivum OX=4565 PE=3 SV=1	--	1	0.00498442	106.6	2	GK(1)MTEER	-0.067483	1	0.324	0.302	0.354	1.606	1.66	1.753	5.121	6.37445e-06
A0A3B6EFK5	188	K	Late embryogenesis abundant protein D-29 OS=Triticum aestivum OX=4565 PE=3 SV=1	--	1	4.68273e-24	175.15	2	ASGAAETVTEK(1)AK	-0.71431	3	0.517	0.533	0.511	1.436	1.474	1.528	2.843	1.16647e-06
A0A3B6EFK5	177	K	Late embryogenesis abundant protein D-29 OS=Triticum aestivum OX=4565 PE=3 SV=1	--	1	2.55874e-24	140.75	3	DAAADK(1)ASGAAETVTEK	0.20363	1	0.513	0.57	0.592	1.404	1.467	1.454	2.582	2.94571e-05
A0A3B6GVC0	137	K	Embryonic protein DC-8-like OS=Triticum aestivum OX=4565 PE=3 SV=1	--	1	3.88084e-06	117.93	3	EMADAAAGK(1)TK	-0.83546	4	0.619	0.687	0.665	1.34	1.329	1.36	2.044	2.22548e-05
A0A3B6EFK5	115	K	Late embryogenesis abundant protein D-29 OS=Triticum aestivum OX=4565 PE=3 SV=1	--	1	1.03074e-14	127.32	3	ESASEMADAAAGK(1)TK	-0.98805	1	0.737	0.586	0.752	1.319	1.233	1.372	1.891	0.00170609
A0A3B6EFK5	120	K	Late embryogenesis abundant protein D-29 OS=Triticum aestivum OX=4565 PE=3 SV=1	--	1	0.00485389	89.805	2	ETK(1)DATVEK	-0.032425	1	0.523	0.535	0.621	1.38	1.431	1.509	2.573	9.27434e-05
A0A3B6GVC0	181	K	Embryonic protein DC-8-like OS=Triticum aestivum OX=4565 PE=3 SV=1	--	1	1.46504e-18	169.65	2	GAGEMVTEK(1)AR	-0.1358	3	0.533	0.558	0.58	1.394	1.495	1.441	2.591	7.30839e-06
A0A3B6EFK5	164	K	Late embryogenesis abundant protein D-29 OS=Triticum aestivum OX=4565 PE=3 SV=1	--	1	0.000711677	104.17	2	SAK(1)DAALETK	-0.25522	1	0.615	0.672	0.665	1.407	1.277	1.363	2.073	5.30348e-05
A0A3B6EFK5	265	K	Late embryogenesis abundant protein D-29 OS=Triticum aestivum OX=4565 PE=3 SV=1	--	1	1.48944e-55	177.02	3	SK(1)LATENIFGSAQGLTEAFK	1.4989	1	0.625	0.533	0.596	1.386	1.301	1.558	2.42	0.000237734
A0A3B6EFK5	18	K	Late embryogenesis abundant protein D-29 OS=Triticum aestivum OX=4565 PE=3 SV=1	--	1	0.00116986	62.813	3	VQAAAQK(1)AADELAAAR	1.2146	1	0.587	0.573	0.914	1.06	1.317	1.549	1.893	0.0255811
A0A3B6EFT7	27	K	Splicing factor YJU2 OS=Triticum aestivum OX=4565 PE=3 SV=1	--	1	0.0128884	50.703	3	QPK(1)NQQIK	1.2129	1	0.879	0.806	1.077	1.191	1.129	0.917	1.172	0.244
A0A3B6GW65	73	K	Carbamoyl-phosphate synthase (glutamine-hydrolyzing) OS=Triticum aestivum OX=4565 PE=3 SV=1	--	1	0.016465	80.438	2	GGK(1)LAGVK	-1.039	1
A0A3B6EHD5	98	K	Late embryogenesis abundant protein OS=Triticum aestivum OX=4565 PE=4 SV=1	--	1	1.79688e-67	182.77	3	DK(1)AAGTAQQTGSYIAQTAEAAK	-0.54071	1	0.617	0.714	0.648	1.278	1.389	1.355	2.032	0.000136946
A0A3B6EII0	54	K	HABP4_PAI-RBP1 domain-containing protein OS=Triticum aestivum OX=4565 PE=4 SV=1	--	1	0.000504051	89.507	3	AAQTAASAK(1)LTTK	-0.32632	1
A0A3B6EK69	134	K	Heat shock 70 kDa protein, mitochondrial OS=Triticum aestivum OX=4565 PE=3 SV=1	--	1	0.000719518	91.961	3	FDDPQTQK(1)EMK	-0.58003	1	0.972	0.789	0.91	1.078	1.13	1.121	1.246	0.0240744
A0A3B6EK69	370	K	Heat shock 70 kDa protein, mitochondrial OS=Triticum aestivum OX=4565 PE=3 SV=1	--	1	0.000972894	100.22	3	NCLK(1)DAGITTK	-1.5975	2	0.907	0.877	0.775	1.136	1.153	1.152	1.345	0.00342414
A0A3B6EK69	299	K	Heat shock 70 kDa protein, mitochondrial OS=Triticum aestivum OX=4565 PE=3 SV=1	--	1	0.000149044	134.56	2	SDNIDLSK(1)DR	0.28589	3	0.751	0.823	0.841	1.154	1.221	1.21	1.484	0.000522351
A0A3B6EK69	559	K	Heat shock 70 kDa protein, mitochondrial OS=Triticum aestivum OX=4565 PE=3 SV=1	--	1	1.71728e-17	145.43	3	SSGGLSESEIEK(1)MVR	-0.46239	3	0.865	0.84	0.969	1.078	1.07	1.178	1.244	0.0148068
A0A3B6EKM3	45	K	Seed maturation protein OS=Triticum aestivum OX=4565 PE=4 SV=1	--	1	1.78019e-16	138.73	3	EDQGNIQIDK(1)VQDK	0.52937	3	0.798	0.713	0.763	1.254	1.325	1.146	1.638	0.000771073
A0A3B6EKM3	49	K	Seed maturation protein OS=Triticum aestivum OX=4565 PE=4 SV=1	--	1	2.1461e-26	182.55	2	VQDK(1)VEDAASR	-0.22287	7	0.682	0.691	0.692	1.321	1.33	1.283	1.905	7.12166e-07
A0A3B6GXD3	67	K	Seed maturation protein OS=Triticum aestivum OX=4565 PE=4 SV=1	--	1	3.39226e-20	153.79	2	K(1)EPGQAGDAGATGTGA	0.13164	4	0.496	0.544	0.587	1.533	1.349	1.491	2.688	9.17336e-05
A0A3B6GXD3	57	K	Seed maturation protein OS=Triticum aestivum OX=4565 PE=4 SV=1	--	1	0.00021862	137.01	2	K(1)VDDSAFAAR	0.83621	2	0.568	0.612	0.626	1.439	1.356	1.398	2.322	1.57449e-05
A0A3B6ELC9	153	K	TRASH domain-containing protein OS=Triticum aestivum OX=4565 PE=3 SV=1	--	1	0.0010928	99.568	2	GPK(1)IGGGGGK	-0.28463	2	0.425	0.482	0.544	1.513	1.6	1.437	3.136	0.000122757
A0A3B6ELC9	142	K	TRASH domain-containing protein OS=Triticum aestivum OX=4565 PE=3 SV=1	--	1	0.0107465	58.172	3	SQGGK(1)GAVQK	-1.1089	1	0.851	0.762	0.858	1.181	1.198	1.149	1.428	0.000882277
A0A3B6ELG3	27	K	Aspartate aminotransferase OS=Triticum aestivum OX=4565 PE=3 SV=1	--	1	0.0138587	50.088	3	TEEGK(1)PLVLNVVR	0.60534	1	0.756	0.831	0.906	1.14	1.118	1.248	1.406	0.00533112
A0A3B6FSR5	112	K	Uncharacterized protein OS=Triticum aestivum OX=4565 PE=4 SV=1	--	1	0.00531715	86.18	2	APAK(1)VLGGGR	2.0867	1	0.656	0.761	0.777	1.27	1.293	1.242	1.734	0.0005323
A0A3B6GQI2	107	K	KOW domain-containing protein OS=Triticum aestivum OX=4565 PE=3 SV=1	--	1	0.0203397	93.374	2	VIVTK(1)LK	0.14742	1
A0A3B6ETT1	192	K	Pectin acetylesterase OS=Triticum aestivum OX=4565 PE=3 SV=1	--	1	0.0101465	46.514	4	IYEAVIAEVMEK(1)GLANATK	4.3266	1	0.521	0.513	0.47	1.537	1.426	1.533	2.989	1.09967e-05
A0A3B6FHA1	204	K	Disease resistance protein RGA3 OS=Triticum aestivum OX=4565 PE=4 SV=1	--	1	0.000324614	73.386	3	LGLGK(1)DMQEISSR	-2.8182	1
A0A3B6GQD9	518	K	TFIIS N-terminal domain-containing protein OS=Triticum aestivum OX=4565 PE=4 SV=1	--	1	0.00319718	81.904	2	NLQASK(1)LSVEGR	-1.3281	1
A0A3B6GVC0	234	K	Embryonic protein DC-8-like OS=Triticum aestivum OX=4565 PE=3 SV=1	--	1	5.79957e-05	125.97	2	ALAGSAK(1)DSK	-1.0674	3	0.748	0.837	0.858	1.189	1.191	1.178	1.456	0.000873808
A0A3B6GVC0	237	K	Embryonic protein DC-8-like OS=Triticum aestivum OX=4565 PE=3 SV=1	--	1	5.6679e-20	113.86	3	DSK(1)GETNESAWQQGQDVR	2.227	1
A0A3B6FP91	178	K	Late embryogenesis abundant protein D-29 OS=Triticum aestivum OX=4565 PE=4 SV=1	--	1	2.14866e-05	111.83	3	ASGAGEMVTEK(1)AR	0.49616	2	0.473	0.613	0.613	1.391	1.413	1.498	2.532	0.000469099
A0A3B6GVC0	148	K	Embryonic protein DC-8-like OS=Triticum aestivum OX=4565 PE=3 SV=1	--	1	0.0140491	83.869	2	DAAVEK(1)TR	-0.59347	1	0.745	0.736	0.761	1.182	1.361	1.216	1.677	0.00030892
A0A3B6GVC0	142	K	Embryonic protein DC-8-like OS=Triticum aestivum OX=4565 PE=3 SV=1	--	1	0.000915713	111.63	2	ETK(1)DAAVEK	0.63422	2	0.779	0.828	0.858	1.146	1.216	1.174	1.434	0.000397281
A0A3B6GWF5	275	K	SGT1 OS=Triticum aestivum OX=4565 PE=3 SV=1	--	1	0.00512907	53.3	3	APQK(1)INVPAESAQR	0.26265	1	0.999	0.835	0.84	1.098	1.015	1.213	1.244	0.0487708
A0A3B6GTS5	25	K	SMP domain-containing protein OS=Triticum aestivum OX=4565 PE=4 SV=1	--	1	0.000811074	104.17	3	K(1)APELQDPEIR	0.023658	4	0.3	0.319	0.353	1.653	1.677	1.697	5.172	4.33327e-06
A0A3B6GTS5	7	K	SMP domain-containing protein OS=Triticum aestivum OX=4565 PE=4 SV=1	--	1	2.2051e-111	225.13	3	K(1)APEPEVQDSEIQTQQVK	-0.22101	3	0.445	0.483	0.516	1.547	1.521	1.487	3.154	1.3085e-05
A0A3B6GTS5	24	K	SMP domain-containing protein OS=Triticum aestivum OX=4565 PE=4 SV=1	--	1	4.66169e-07	82.01	4	KAPEPEVQDSEIQTQQVK(1)K	-0.42834	1	0.652	0.743	0.818	1.21	1.225	1.352	1.711	0.00192151
A0A3B6GVJ5	318	K	BAH domain-containing protein OS=Triticum aestivum OX=4565 PE=4 SV=1	--	1	0.00681164	74.237	3	K(1)RPPNPLDVSR	-0.080508	1	0.8	0.649	0.699	1.267	1.288	1.296	1.793	0.000674746
A0A3B6GVC0	258	K	Embryonic protein DC-8-like OS=Triticum aestivum OX=4565 PE=3 SV=1	--	1	0.0105661	77.062	2	AAEK(1)AEEVR	1.1081	4	0.626	0.543	0.705	1.387	1.37	1.369	2.202	0.000462432
A0A3B6GVC0	18	K	Embryonic protein DC-8-like OS=Triticum aestivum OX=4565 PE=3 SV=1	--	1	0.000481245	68.978	3	AQAAAQK(1)ATDELAAAR	-0.58287	2	0.752	0.588	0.878	1.117	1.329	1.337	1.706	0.0141552
A0A3B6GVC0	164	K	Embryonic protein DC-8-like OS=Triticum aestivum OX=4565 PE=3 SV=1	--	1	4.11084e-07	124.07	2	AVETK(1)DAAAEK	-0.059055	1	0.554	0.649	0.666	1.373	1.386	1.372	2.21	0.000159122
A0A3B6GVC0	170	K	Embryonic protein DC-8-like OS=Triticum aestivum OX=4565 PE=3 SV=1	--	1	0.0054598	95.311	2	DAAAEK(1)AR	1.2123	3	0.472	0.429	0.578	1.474	1.587	1.46	3.057	0.000254577
A0A3B6GVC0	192	K	Embryonic protein DC-8-like OS=Triticum aestivum OX=4565 PE=3 SV=1	--	1	0.0013067	76.728	3	DTAADK(1)ASGAAEK	-0.058138	1	0.66	0.655	0.917	1.271	1.351	1.146	1.688	0.0115223
A0A3B6GVC0	296	K	Embryonic protein DC-8-like OS=Triticum aestivum OX=4565 PE=3 SV=1	--	1	0.00677304	79.875	2	EK(1)MTMPTDVIER	0.083094	1	0.651	0.546	0.605	1.396	1.488	1.315	2.33	0.000168755
A0A3B6GVC0	159	K	Embryonic protein DC-8-like OS=Triticum aestivum OX=4565 PE=3 SV=1	--	1	0.0032585	53.377	3	EMADTAATK(1)AVETK	0.16663	1
A0A3B6GVC0	115	K	Embryonic protein DC-8-like OS=Triticum aestivum OX=4565 PE=3 SV=1	--	1	0.0139431	48.216	3	ESASEMAEAAAGK(1)TK	3.1525	1	0.694	0.717	0.975	1.142	1.187	1.285	1.515	0.020008
A0A3B6GVC0	204	K	Embryonic protein DC-8-like OS=Triticum aestivum OX=4565 PE=3 SV=1	--	1	1.59059e-15	134.14	3	GAK(1)DAAFDTAEGAK	0.32852	3	0.614	0.615	0.715	1.378	1.282	1.397	2.087	0.000207067
A0A3B6GVC0	312	K	Embryonic protein DC-8-like OS=Triticum aestivum OX=4565 PE=3 SV=1	--	1	0.00524589	93.843	2	K(1)GTPTDASR	-0.7013	1	0.432	0.447	0.498	1.558	1.492	1.572	3.357	1.20834e-05
A0A3B6GVC0	294	K	Embryonic protein DC-8-like OS=Triticum aestivum OX=4565 PE=3 SV=1	--	1	8.87351e-34	141.83	3	SATENIFGSAQGLTEAFK(1)EK	0.49103	1	0.508	0.657	0.611	1.464	1.371	1.389	2.378	0.000386127
A0A3B6GVC0	276	K	Embryonic protein DC-8-like OS=Triticum aestivum OX=4565 PE=3 SV=1	--	1	8.43603e-34	142.23	3	SK(1)SATENIFGSAQGLTEAFK	0.60495	1	0.772	0.851	0.759	1.124	1.225	1.269	1.519	0.00117937
A0A3B6GXD3	45	K	Seed maturation protein OS=Triticum aestivum OX=4565 PE=4 SV=1	--	1	4.4169e-19	153.72	3	EDQGNIQIEK(1)VQDK	0.10453	3	0.659	0.609	0.623	1.385	1.376	1.348	2.173	6.22805e-06
A0A3B6GXD3	49	K	Seed maturation protein OS=Triticum aestivum OX=4565 PE=4 SV=1	--	1	2.1461e-26	182.55	2	VQDK(1)VEDAASR	-0.22287	7	0.682	0.691	0.692	1.321	1.33	1.283	1.905	7.12166e-07
W5HA06	13	K	Histone H2B OS=Triticum aestivum OX=4565 PE=3 SV=1	--	1	0.00194216	94.465	3	KPVAEK(1)AEK	0.15788	1	0.814	0.81	0.957	1.122	1.161	1.137	1.325	0.00694445
W5HA06	33	K	Histone H2B OS=Triticum aestivum OX=4565 PE=3 SV=1	--	1	6.59735e-07	141.37	3	RPPASK(1)EGGEK	-0.064418	1	0.965	0.94	0.98	1.013	1.004	1.098	1.08	0.069956
W5CYE0	65	K	Uncharacterized protein OS=Triticum aestivum OX=4565 GN=TRAES_3BF034800050CFD_c1 PE=3 SV=1	TRAES_3BF034800050CFD_c1	1	1.15642e-31	161.26	3	LVSK(1)GQLSQAACDDSVK	-0.53554	3	0.612	0.648	0.597	1.311	1.439	1.395	2.232	2.55465e-05
A0A3B6H6K7	66	K	Peroxidase OS=Triticum aestivum OX=4565 PE=3 SV=1	--	1	0.0043771	92.99	2	K(1)DIGLAAGLLR	-0.56076	1
A0A3B6H413	36	K	Pentatricopeptide repeat-containing protein OS=Triticum aestivum OX=4565 PE=4 SV=1	--	1	0.0283371	56.659	2	K(1)IEGNQR	-0.36825	1
A0A3B6H6G7	324	K	HTH Mu-type domain-containing protein OS=Triticum aestivum OX=4565 PE=4 SV=1	--	1	0.00204175	49.333	3	FPSVHANCVYYQK(1)SR	3.0773	2
A0A3B6H6K7	247	K	Peroxidase OS=Triticum aestivum OX=4565 PE=3 SV=1	--	1	0.0123875	72.29	2	TCPSK(1)GTDAR	0.69311	1	0.69	0.766	0.684	1.303	1.235	1.322	1.804	0.000146217
A0A3B6IX62	250	K	Late embryogenesis abundant protein D-34-like OS=Triticum aestivum OX=4565 PE=3 SV=1	--	1	3.3652e-13	106.75	3	DDK(1)TVRPGGIAASVAAAAR	-0.44142	2	0.517	0.376	0.426	1.606	1.578	1.497	3.549	0.000178485
A0A3B6JM88	39	K	Cupin type-1 domain-containing protein OS=Triticum aestivum OX=4565 PE=4 SV=1	--	1	0.000622033	77.894	3	AGAAVGGQVVEK(1)ER	1.9173	1	0.718	0.684	0.932	1.394	1.22	1.051	1.57	0.0226953
A0A3B6JM88	178	K	Cupin type-1 domain-containing protein OS=Triticum aestivum OX=4565 PE=4 SV=1	--	1	0.0150652	82.426	2	GFDVK(1)ILR	0.2996	1	0.676	0.706	0.883	1.368	1.176	1.189	1.648	0.00629074
A0A3B6ISM7	533	K	Cupin type-1 domain-containing protein OS=Triticum aestivum OX=4565 PE=4 SV=1	--	1	0.00190185	75.376	3	KAEQEEQEGGK(1)GER	0.42563	1	0.757	0.947	0.948	1.152	1.118	1.077	1.262	0.0370735
A0A3B6JM88	274	K	Cupin type-1 domain-containing protein OS=Triticum aestivum OX=4565 PE=4 SV=1	--	1	0.027042	43.502	3	NCFGWSK(1)TMTNK	-0.35234	1	0.673	0.663	0.718	1.242	1.336	1.368	1.921	6.73734e-05
A0A3B6HNN3	297	K	Cupin type-1 domain-containing protein OS=Triticum aestivum OX=4565 PE=4 SV=1	--	1	0.00656645	77.124	2	TMTNK(1)DLQNLR	0.20886	1
A0A3B6JM88	392	K	Cupin type-1 domain-containing protein OS=Triticum aestivum OX=4565 PE=4 SV=1	--	1	1.36189e-05	114.72	2	VK(1)EGDVFVVPR	0.34198	1	0.865	0.796	0.9	1.146	1.149	1.143	1.342	0.00122306
A0A3B6HPE1	259	K	Late embryogenesis abundant protein D-29 OS=Triticum aestivum OX=4565 PE=4 SV=1	--	1	3.88084e-06	117.93	2	AAAAK(1)DAAAEK	-0.44701	1	0.817	0.9	0.891	1.199	1.089	1.104	1.301	0.00361747
A0A3B6HPE1	265	K	Late embryogenesis abundant protein D-29 OS=Triticum aestivum OX=4565 PE=4 SV=1	--	1	5.76157e-25	146.88	3	DAAAEK(1)AGGATQTAAEK	-0.84438	1	0.633	0.715	0.79	1.302	1.21	1.351	1.807	0.00115969
A0A3B6HPE1	383	K	Late embryogenesis abundant protein D-29 OS=Triticum aestivum OX=4565 PE=4 SV=1	--	1	0.000247548	113.22	2	AAAAK(1)DAAWK	-0.67754	1	0.719	0.713	0.769	1.24	1.277	1.281	1.726	3.07376e-05
A0A3B6HPE1	287	K	Late embryogenesis abundant protein D-29 OS=Triticum aestivum OX=4565 PE=4 SV=1	--	1	0.017084	52.247	3	DAAAEK(1)AGAAK	-0.39322	1	0.56	0.919	1.759	0.911	1.108	0.744	0.853	0.867715
A0A3B6HPE1	243	K	Late embryogenesis abundant protein D-29 OS=Triticum aestivum OX=4565 PE=4 SV=1	--	1	2.45523e-27	152.25	3	DAAAEK(1)SGGATQTAAEK	-0.072824	1	0.684	0.805	0.839	1.113	1.219	1.339	1.577	0.00511792
A0A3B6ISB1	134	K	Heat shock cognate 70 kDa protein OS=Triticum aestivum OX=4565 PE=3 SV=1	--	1	0.000177734	73.593	3	TFSAEEISSMVLTK(1)MR	-0.61185	1	0.673	0.85	1.07	1.093	0.935	1.379	1.314	0.187577
A0A3B6JLE2	155	K	Gamma-interferon-inducible lysosomal thiol reductase OS=Triticum aestivum OX=4565 PE=3 SV=1	--	1	0.00213619	95.094	2	PVTECYK(1)GER	-0.82238	1	0.941	1.173	1.077	0.891	0.971	0.946	0.88	0.145753
A0A3B6JL53	569	K	Acetate/butyrate--CoA ligase AAE7, peroxisomal OS=Triticum aestivum OX=4565 PE=4 SV=1	--	1	0.00221525	109.66	2	AK(1)ELGPVK	0.15317	3	0.274	0.269	0.253	1.696	1.787	1.722	6.539	3.25242e-07
A0A3B6JL53	558	K	Acetate/butyrate--CoA ligase AAE7, peroxisomal OS=Triticum aestivum OX=4565 PE=4 SV=1	--	1	0.0163895	91.853	2	TATGK(1)IK	0.38928	1	0.206	0.221	0.205	1.861	1.71	1.798	8.495	4.06947e-07
A0A3B6ISW5	319	K	Late embryogenesis abundant protein D-29-like OS=Triticum aestivum OX=4565 PE=3 SV=1	--	1	2.55431e-17	159.18	3	AAEK(1)AASVYFEEK	-1.1819	7	0.486	0.496	0.525	1.399	1.496	1.597	2.981	1.66308e-05
A0A3B6ISW5	328	K	Late embryogenesis abundant protein D-29-like OS=Triticum aestivum OX=4565 PE=3 SV=1	--	1	1.78833e-06	129.34	2	AASVYFEEK(1)DR	0.76102	2	0.53	0.537	0.545	1.347	1.455	1.586	2.722	3.10971e-05
A0A3B6ISW5	232	K	Late embryogenesis abundant protein D-29-like OS=Triticum aestivum OX=4565 PE=3 SV=1	--	1	5.57041e-08	109.07	3	AGEYTDATK(1)GTAQEAR	0.35096	2	0.715	0.693	0.804	1.355	1.165	1.268	1.712	0.0010251
A0A3B6HR26	161	K	Late embryogenesis abundant protein D-29-like OS=Triticum aestivum OX=4565 PE=3 SV=1	--	1	7.54965e-19	172.76	2	ATEAK(1)DTVAQK	-0.96346	4	0.59	0.634	0.654	1.369	1.353	1.399	2.194	1.63107e-05
A0A3B6HR26	167	K	Late embryogenesis abundant protein D-29-like OS=Triticum aestivum OX=4565 PE=3 SV=1	--	1	3.6546e-24	162.69	3	DTVAQK(1)TNETAEATK	-0.49525	4	0.531	0.545	0.562	1.456	1.462	1.444	2.663	5.17511e-07
A0A3B6ISW5	190	K	Late embryogenesis abundant protein D-29-like OS=Triticum aestivum OX=4565 PE=3 SV=1	--	1	2.57995e-26	182.1	2	DALAGK(1)TQEAK	0.82459	6	0.627	0.687	0.623	1.354	1.371	1.339	2.098	2.13071e-05
A0A3B6HR26	194	K	Late embryogenesis abundant protein D-29-like OS=Triticum aestivum OX=4565 PE=3 SV=1	--	1	5.12445e-05	107.09	3	TQEAK(1)DSTMQK	-0.63094	1	0.634	0.557	0.668	1.461	1.413	1.267	2.228	0.000314117
A0A3B6HR26	156	K	Late embryogenesis abundant protein D-29-like OS=Triticum aestivum OX=4565 PE=3 SV=1	--	1	5.08738e-13	162.31	3	DCTVEK(1)ATEAK	0.56692	4	0.549	0.555	0.59	1.509	1.411	1.386	2.542	1.07983e-05
A0A3B6HR26	101	K	Late embryogenesis abundant protein D-29-like OS=Triticum aestivum OX=4565 PE=3 SV=1	--	1	8.57116e-59	171.39	3	DTAADK(1)TYQAADATGNTMGEYK	-0.63673	1	0.473	0.439	0.51	1.587	1.602	1.39	3.22	4.97113e-05
A0A3B6HR26	176	K	Late embryogenesis abundant protein D-29-like OS=Triticum aestivum OX=4565 PE=3 SV=1	--	1	0.00158303	81.92	3	TNETAEATK(1)NK	-0.68749	3	0.547	0.596	0.625	1.32	1.608	1.305	2.394	0.000371525
A0A3B6HR26	222	K	Late embryogenesis abundant protein D-29-like OS=Triticum aestivum OX=4565 PE=3 SV=1	--	1	2.90728e-24	163.64	3	DVTQQK(1)AGEYTDATK	0.69218	5	0.431	0.457	0.534	1.401	1.715	1.461	3.219	0.000192164
A0A3B6ISW5	124	K	Late embryogenesis abundant protein D-29-like OS=Triticum aestivum OX=4565 PE=3 SV=1	--	1	0.0013697	119.75	2	DYTAEK(1)AK	0.14035	5	0.482	0.566	0.575	1.52	1.442	1.416	2.697	7.86701e-05
A0A3B6ISW5	283	K	Late embryogenesis abundant protein D-29-like OS=Triticum aestivum OX=4565 PE=3 SV=1	--	1	1.06767e-17	115.54	3	GQQGTGLFGALGNMTGAIK(1)EK	0.66268	1	0.708	0.792	0.75	1.262	1.195	1.293	1.667	0.000213428
A0A3B6HR26	150	K	Late embryogenesis abundant protein D-29-like OS=Triticum aestivum OX=4565 PE=3 SV=1	--	1	0.000230018	106.32	2	LGEAK(1)DCTVEK	-0.19456	1	0.676	0.715	0.754	1.414	1.223	1.217	1.797	0.000561786
A0A3B6ISW5	184	K	Late embryogenesis abundant protein D-29-like OS=Triticum aestivum OX=4565 PE=3 SV=1	--	1	8.9065e-05	111.79	2	LGEYK(1)DALAGK	-0.023442	2	0.64	0.689	0.766	1.25	1.293	1.361	1.863	0.000413858
A0A3B6ISW5	146	K	Late embryogenesis abundant protein D-29-like OS=Triticum aestivum OX=4565 PE=3 SV=1	--	1	0.0170481	91.318	2	NK(1)LGEAK	0.34917	2
A0A3B6HR26	178	K	Late embryogenesis abundant protein D-29-like OS=Triticum aestivum OX=4565 PE=3 SV=1	--	1	0.0177976	90.709	2	NK(1)LGEYK	0.30355	3	0.307	0.333	0.392	1.586	1.721	1.661	4.814	3.13618e-05
A0A3B6ISW5	96	K	Late embryogenesis abundant protein D-29-like OS=Triticum aestivum OX=4565 PE=3 SV=1	--	1	1.11402e-10	143.93	3	TFGGAK(1)DTAADK	0.63598	4	0.515	0.534	0.509	1.492	1.448	1.502	2.851	5.57559e-07
A0A3B6ISW5	342	K	Late embryogenesis abundant protein D-29-like OS=Triticum aestivum OX=4565 PE=3 SV=1	--	1	0.0262721	82.287	2	VDK(1)CVEK	0.64462	1	0.653	0.628	0.7	1.303	1.386	1.33	2.029	4.19263e-05
A0A3B6HRF9	8	K	RNA helicase OS=Triticum aestivum OX=4565 PE=4 SV=1	--	1	1.0308e-05	97.235	3	K(1)VSLFDVVDETSVSAK	-1.2364	1	0.479	0.436	0.763	1.531	1.292	1.499	2.576	0.00575983
A0A3B6HS27	24	K	Histone H2B OS=Triticum aestivum OX=4565 PE=3 SV=1	--	1	0.0116621	87.258	2	AEK(1)TPAGK	0.91265	1	0.718	0.832	0.767	1.191	1.177	1.316	1.59	0.00110931
A0A3B6HS27	13	K	Histone H2B OS=Triticum aestivum OX=4565 PE=3 SV=1	--	1	0.0111613	83.182	2	K(1)PAAEVAEK	-1.2159	1	0.68	0.805	0.799	1.075	1.548	1.093	1.627	0.0222318
A0A3B6HS27	21	K	Histone H2B OS=Triticum aestivum OX=4565 PE=3 SV=1	--	0.999998	0.00879782	68.972	3	KPAAEVAEK(1)AEK	0.737	3	0.854	0.809	0.794	1.195	1.221	1.126	1.442	0.000360531
A0A3B6MPU5	457	K	Clathrin heavy chain OS=Triticum aestivum OX=4565 PE=3 SV=1	--	1	0.0279391	50.473	2	LVVNQNK(1)K	-0.53599	1
A0A3B6HTI0	113	K	VOC domain-containing protein OS=Triticum aestivum OX=4565 PE=4 SV=1	--	1	1.05794e-12	75.533	3	AVENGAVPVSAPEQK(1)NWGQK	-1.1804	1
A0A3B6JLS5	98	K	SHSP domain-containing protein OS=Triticum aestivum OX=4565 PE=3 SV=1	--	1	3.55499e-07	128.08	3	EQEEK(1)TDTWHR	0.15686	2	0.821	0.786	0.936	1.106	1.157	1.194	1.359	0.00558857
A0A3B6JEF0	184	K	Dihydrolipoyllysine-residue succinyltransferase OS=Triticum aestivum OX=4565 PE=3 SV=1	--	0.995832	0.0121179	54.09	3	SPK(0.996)VESVK(0.004)PQASK	-1.6294	1
A0A3B6JEF0	189	K	Dihydrolipoyllysine-residue succinyltransferase OS=Triticum aestivum OX=4565 PE=3 SV=1	--	1	0.00866526	78.324	2	VESVK(1)PQASK	0.45124	1
A0A3B6IQY2	145	K	Vicilin-like seed storage protein OS=Triticum aestivum OX=4565 PE=4 SV=1	--	1	0.00979213	59.198	3	GDVK(1)VGWIHK	0.58994	1
A0A3B6JGH7	304	K	Dehydrin OS=Triticum aestivum OX=4565 PE=3 SV=1	--	1	0.0206309	77.662	2	EK(1)LPGGNK	-0.87576	2	0.536	0.528	0.554	1.447	1.562	1.374	2.709	1.52704e-05
A0A3B6JGH7	420	K	Dehydrin OS=Triticum aestivum OX=4565 PE=3 SV=1	--	1	0.0108914	94.114	3	GMMEK(1)IK	-0.68	3	0.597	0.579	0.539	1.443	1.403	1.439	2.499	8.38602e-06
A0A3B6JGH7	359	K	Dehydrin OS=Triticum aestivum OX=4565 PE=3 SV=1	--	1	0.0113997	95.909	2	GVMEK(1)IK	-0.58972	4	0.601	0.601	0.625	1.328	1.407	1.439	2.285	7.05135e-06
A0A3B6JIL6	460	K	Fmp27_GFWDK domain-containing protein OS=Triticum aestivum OX=4565 PE=4 SV=1	--	1	0.0247595	40.724	3	PLILMK(1)SAK	-4.3526	1	0.853	0.61	0.831	1.31	1.3	1.097	1.616	0.0162687
W5EPT9	46	K	Mitochondrial ATPase inhibitor OS=Triticum aestivum OX=4565 PE=4 SV=1	--	1	0.000154841	123.79	2	AAENVYIK(1)K	0.49762	3	0.741	0.8	0.74	1.195	1.269	1.255	1.63	0.000102849
A0A3B6LX27	136	K	WRC domain-containing protein OS=Triticum aestivum OX=4565 PE=4 SV=1	--	0.999901	0.0208637	46.249	3	LHK(1)AAEK(0.945)MESMK(0.055)NQSK	4.2328	1	0.991	0.866	0.858	1.166	1.069	1.05	1.21	0.027761
A0A3B6LX27	140	K	WRC domain-containing protein OS=Triticum aestivum OX=4565 PE=4 SV=1	--	0.94531	0.0208637	46.249	3	LHK(1)AAEK(0.945)MESMK(0.055)NQSK	4.2328	1	0.991	0.866	0.858	1.166	1.069	1.05	1.21	0.027761
A0A3B6JCH1	216	K	Germin-like protein OS=Triticum aestivum OX=4565 PE=3 SV=1	--	1	0.00518246	84.297	2	VDAGVVELLK(1)SR	2.2715	1	0.659	0.788	0.799	1.255	1.22	1.28	1.672	0.00123932
A0A3B6N1Q0	8	K	Protein DETOXIFICATION OS=Triticum aestivum OX=4565 PE=3 SV=1	--	1	0.0217673	55.676	2	AIPLQAK(1)K	-0.51674	1
A0A3B6I2E1	51	K	Peroxisomal membrane protein 11C OS=Triticum aestivum OX=4565 PE=3 SV=1	--	1	4.9379e-56	178.1	3	FLSNGQPGPAQNVDK(1)STSLAR	-0.057249	7	0.368	0.377	0.484	1.337	1.72	1.713	3.881	0.000358174
A0A3B6I2H8	20	K	Protein LE25-like OS=Triticum aestivum OX=4565 PE=3 SV=1	--	1	0.0084151	99.442	2	AK(1)ITQAK	0.44428	3	0.356	0.304	0.393	1.667	1.669	1.611	4.698	3.33301e-05
A0A3B6I2H8	25	K	Protein LE25-like OS=Triticum aestivum OX=4565 PE=3 SV=1	--	1	0.000553512	117.09	2	ITQAK(1)ASEK	0.22999	2	0.347	0.321	0.382	1.662	1.628	1.661	4.715	6.80038e-06
A0A3B6RAV3	29	K	Protein LE25-like OS=Triticum aestivum OX=4565 PE=3 SV=1	--	1	0.000490964	104.17	2	ASEK(1)AEAATAR	0.61737	2	0.409	0.412	0.419	1.602	1.551	1.607	3.839	5.91788e-08
A0A3B6RAV3	16	K	Protein LE25-like OS=Triticum aestivum OX=4565 PE=3 SV=1	--	1	0.00487438	82.261	2	DGVSAVK(1)AK	1.1019	2	0.563	0.503	0.49	1.398	1.327	1.719	2.856	0.00031158
A0A3B6RAV3	56	K	Protein LE25-like OS=Triticum aestivum OX=4565 PE=3 SV=1	--	1	0.00262629	72.29	3	VAAAK(1)MELHQDK	0.032234	1	0.372	0.33	0.456	1.846	1.389	1.607	4.181	0.000331714
A0A3B6RAV3	9	K	Protein LE25-like OS=Triticum aestivum OX=4565 PE=3 SV=1	--	1	0.000631912	131.83	2	VK(1)DGVSAVK	-0.23555	2	0.448	0.503	0.544	1.491	1.489	1.524	3.013	4.12944e-05
A0A3B6I7C3	260	K	Dihydrolipoamide acetyltransferase component of pyruvate dehydrogenase complex OS=Triticum aestivum OX=4565 PE=3 SV=1	--	1	0.00256677	74.789	3	K(1)LAEDNNVPLSSLK	1.6269	1	0.672	0.774	0.891	1.217	1.201	1.245	1.567	0.00514726
A0A3B6N2V5	553	K	Tr-type G domain-containing protein OS=Triticum aestivum OX=4565 PE=3 SV=1	--	1	0.000834355	112.89	2	ETVLEK(1)SCR	-1.0918	1	0.815	1.043	0.97	1.104	1.012	1.056	1.122	0.197618
A0A3B6N2V5	389	K	Tr-type G domain-containing protein OS=Triticum aestivum OX=4565 PE=3 SV=1	--	1	0.0234554	67.414	2	MIPASDK(1)GR	1.2635	1	0.877	0.906	1.032	1.118	1.058	1.009	1.131	0.0967376
A0A3B6N2V5	310	K	Tr-type G domain-containing protein OS=Triticum aestivum OX=4565 PE=3 SV=1	--	1	0.000707592	114.86	2	NDEK(1)DLMGK	0.12286	2	0.836	0.925	1.01	1.107	1.073	1.049	1.165	0.0518729
A0A3B6N2V5	600	K	Tr-type G domain-containing protein OS=Triticum aestivum OX=4565 PE=3 SV=1	--	1	0.000309911	98.942	3	SK(1)ILSEEFGWDK	-1.015	1	0.673	0.714	0.912	1.113	1.538	1.051	1.61	0.0353718
A0A3B6N2V5	420	K	Tr-type G domain-containing protein OS=Triticum aestivum OX=4565 PE=3 SV=1	--	1	0.0224327	53.775	2	TVIWMGK(1)K	-0.71491	1
A0A3B6N2V5	3	K	Tr-type G domain-containing protein OS=Triticum aestivum OX=4565 PE=3 SV=1	--	1	0.00135028	104.07	2	VK(1)FTAEELR	-0.089136	1	0.734	0.772	0.854	1.255	1.293	1.093	1.543	0.00316621
A0A3B6N2V5	260	K	Tr-type G domain-containing protein OS=Triticum aestivum OX=4565 PE=3 SV=1	--	1	0.000940169	88.101	3	WTSK(1)NTGTATCK	-2.2271	1	0.849	0.813	0.941	1.13	1.048	1.219	1.305	0.0123701
A0A3B6I3Z6	111	K	FAA_hydrolase domain-containing protein OS=Triticum aestivum OX=4565 PE=3 SV=1	--	1	0.00596905	56.817	3	DLQSVAK(1)SAGLPWTLAK	0.2444	1
A0A3B6TDT0	73	K	Methylcrotonoyl-CoA carboxylase OS=Triticum aestivum OX=4565 PE=3 SV=1	--	1	0.00381844	45.873	3	VSQVLGGGGAGAVK(1)R	-1.0144	1
A0A3B6JNM8	140	K	rRNA-processing protein EBP2 homolog OS=Triticum aestivum OX=4565 PE=3 SV=1	--	1	0.0084151	99.442	2	GK(1)LLFEK	-1.3323	1	0.4	0.414	0.488	1.454	1.668	1.576	3.608	6.1598e-05
A0A3B6IJ76	311	K	Globulin-1 OS=Triticum aestivum OX=4565 PE=4 SV=1	--	1	1.6739e-30	178.67	2	AALK(1)TSDEQLDR	-0.17786	3	0.754	0.843	0.834	1.142	1.186	1.241	1.468	0.000856169
A0A3B6IJ76	572	K	Globulin-1 OS=Triticum aestivum OX=4565 PE=4 SV=1	--	1	3.2394e-41	161.04	3	AK(1)DQQDEGFVAGPEQQEQER	0.32315	3	1.005	0.952	1.127	1.394	0.258	1.263	0.945	0.627336
I6QQ39	263	K	Globulin-3A OS=Triticum aestivum OX=4565 GN=Glo-3A PE=2 SV=1	Glo-3A	1	8.75525e-07	106.3	3	FQYFSAK(1)PLLASLSK	0.58495	2	0.636	0.79	0.699	1.205	1.322	1.349	1.824	0.00109139
I6QQ39	271	K	Globulin-3A OS=Triticum aestivum OX=4565 GN=Glo-3A PE=2 SV=1	Glo-3A	1	0.000466787	140.45	2	PLLASLSK(1)R	0.14021	8	0.693	0.722	0.729	1.261	1.339	1.255	1.798	2.28451e-05
A0A3B6IJ76	548	K	Globulin-1 OS=Triticum aestivum OX=4565 PE=4 SV=1	--	1	8.56896e-28	152.94	3	NNVIGK(1)LDNPAQELTFGR	-0.3443	7	0.814	0.788	0.845	1.221	1.125	1.207	1.452	0.0003336
A0A3B6IJZ7	9	K	Histone domain-containing protein OS=Triticum aestivum OX=4565 PE=3 SV=1	--	1	0.00733786	80.69	2	GSK(1)VVSSVVK	0.99827	1	0.322	0.291	0.352	1.64	1.665	1.73	5.218	8.51381e-06
A0A3B6IJZ7	16	K	Histone domain-containing protein OS=Triticum aestivum OX=4565 PE=3 SV=1	--	1	0.00110457	108.7	2	VVSSVVK(1)TK	-0.61479	2	0.682	0.745	0.731	1.268	1.239	1.335	1.78	7.7042e-05
A0A3B6IK93	150	K	Late embryogenesis abundant protein OS=Triticum aestivum OX=4565 PE=4 SV=1	--	1	0.00153814	99.5	2	SQGSEVK(1)EK	-0.072456	1
A0A3B6IKE2	109	K	VOC domain-containing protein OS=Triticum aestivum OX=4565 PE=4 SV=1	--	1	0.00155477	73.415	3	GTQLFEK(1)SQPDGR	1.5331	5	1.007	0.866	1.059	1.026	0.958	1.084	1.046	0.53455
A0A3B6ILN3	26	K	Histone H2B OS=Triticum aestivum OX=4565 PE=3 SV=1	--	1	0.0116621	87.258	2	AEK(1)TPAGK	0.91265	1	0.718	0.832	0.767	1.191	1.177	1.316	1.59	0.00110931
A0A3B6ILN3	13	K	Histone H2B OS=Triticum aestivum OX=4565 PE=3 SV=1	--	1	3.63213e-06	134.68	2	K(1)PVEEEPAAEK	0.15543	1	0.729	0.795	0.809	1.16	1.199	1.308	1.572	0.000718123
A0A3B6ILN3	23	K	Histone H2B OS=Triticum aestivum OX=4565 PE=3 SV=1	--	0.999993	0.00126238	71.08	4	KPVEEEPAAEK(1)AEK	0.49599	1	0.631	0.834	0.977	1.188	1.26	1.11	1.457	0.0423407
A0A3B6ILN3	43	K	Histone H2B OS=Triticum aestivum OX=4565 PE=3 SV=1	--	1	5.32159e-06	115.57	2	LPAGK(1)SSAAAK	-0.14563	1	0.633	0.693	0.73	1.35	1.349	1.245	1.918	0.000192435
A0A3B6ILV9	565	K	Globulin-1 OS=Triticum aestivum OX=4565 PE=4 SV=1	--	1	6.34172e-15	123.63	3	AK(1)DQQDEGFVAGPEQQSR	0.69458	4	0.88	0.832	1.106	1.089	1.033	1.061	1.13	0.217277
A0A3B6ILV9	541	K	Globulin-1 OS=Triticum aestivum OX=4565 PE=4 SV=1	--	1	5.41282e-18	124.84	3	NNVIGK(1)LDSPAQELTFGR	0.76584	3	0.668	0.968	0.862	1.178	1.137	1.186	1.402	0.0340568
A0A3B6ILV9	297	K	Globulin-1 OS=Triticum aestivum OX=4565 PE=4 SV=1	--	1	0.000368596	77.633	3	VLTAALK(1)TSDEQLGR	1.0327	1	0.782	0.773	0.736	1.283	1.248	1.177	1.619	0.000106935
A0A3B6IS82	75	K	VOC domain-containing protein OS=Triticum aestivum OX=4565 PE=4 SV=1	--	1	5.8379e-18	145.91	3	ETDALTGEVQLPK(1)SPR	-1.0427	3	0.836	0.758	0.86	1.202	1.165	1.179	1.445	0.000714721
A0A3B6JM88	279	K	Cupin type-1 domain-containing protein OS=Triticum aestivum OX=4565 PE=4 SV=1	--	1	0.000518092	94.767	3	TMTNK(1)DLQNLK	-0.27453	3	0.903	0.811	0.803	1.161	1.165	1.157	1.384	0.000974103
A0A3B6ISW5	206	K	Late embryogenesis abundant protein D-29-like OS=Triticum aestivum OX=4565 PE=3 SV=1	--	1	7.71541e-89	225.63	2	AQQTK(1)DAAAEK	0.24356	1	0.575	0.541	0.579	1.359	1.484	1.463	2.54	1.15061e-05
A0A3B6ISW5	212	K	Late embryogenesis abundant protein D-29-like OS=Triticum aestivum OX=4565 PE=3 SV=1	--	1	0.0054598	95.311	2	DAAAEK(1)AR	1.2123	3	0.472	0.429	0.578	1.474	1.587	1.46	3.057	0.000254577
A0A3B6ISW5	162	K	Late embryogenesis abundant protein D-29-like OS=Triticum aestivum OX=4565 PE=3 SV=1	--	1	7.54965e-19	172.76	2	ATEAK(1)DTVAQK	-0.96346	4	0.59	0.634	0.654	1.369	1.353	1.399	2.194	1.63107e-05
A0A3B6ISW5	168	K	Late embryogenesis abundant protein D-29-like OS=Triticum aestivum OX=4565 PE=3 SV=1	--	1	4.95257e-162	250.27	2	DTVAQK(1)TSETAEATK	-0.88442	6	0.514	0.532	0.504	1.421	1.525	1.504	2.871	2.48143e-06
A0A3B6ISW5	195	K	Late embryogenesis abundant protein D-29-like OS=Triticum aestivum OX=4565 PE=3 SV=1	--	1	9.66517e-07	117.79	3	TQEAK(1)DTTMQK	-0.36227	4	0.564	0.582	0.689	1.397	1.376	1.392	2.27	0.000189493
A0A3B6ISW5	102	K	Late embryogenesis abundant protein D-29-like OS=Triticum aestivum OX=4565 PE=3 SV=1	--	1	1.21777e-23	136.1	3	DTAADK(1)TYQAADATGNK	-0.78716	3	0.409	0.513	0.499	1.441	1.542	1.596	3.222	0.000110133
A0A3B6ISW5	113	K	Late embryogenesis abundant protein D-29-like OS=Triticum aestivum OX=4565 PE=3 SV=1	--	1	2.73884e-06	97.291	3	TYQAADATGNK(1)LGEYK	-1.2238	2	0.565	0.563	0.696	1.336	1.298	1.542	2.289	0.000704426
A0A3B6ISW5	201	K	Late embryogenesis abundant protein D-29-like OS=Triticum aestivum OX=4565 PE=3 SV=1	--	1	7.21137e-14	166.62	3	DTTMQK(1)AQQTK	-0.34896	11	0.524	0.488	0.577	1.522	1.452	1.438	2.777	3.81813e-05
A0A3B6ISW5	177	K	Late embryogenesis abundant protein D-29-like OS=Triticum aestivum OX=4565 PE=3 SV=1	--	1	4.11449e-05	108.7	3	TSETAEATK(1)NK	-0.0068309	2	0.548	0.639	0.675	1.274	1.58	1.284	2.222	0.00106467
A0A3B6ISW5	223	K	Late embryogenesis abundant protein D-29-like OS=Triticum aestivum OX=4565 PE=3 SV=1	--	1	2.90728e-24	163.64	3	DVTQQK(1)AGEYTDATK	0.69218	5	0.431	0.457	0.534	1.401	1.715	1.461	3.219	0.000192164
A0A3B6ISW5	157	K	Late embryogenesis abundant protein D-29-like OS=Triticum aestivum OX=4565 PE=3 SV=1	--	1	1.55105e-07	148.62	3	DYTVEK(1)ATEAK	-1.3251	7	0.56	0.568	0.597	1.424	1.438	1.414	2.479	1.408e-06
A0A3B6ISW5	285	K	Late embryogenesis abundant protein D-29-like OS=Triticum aestivum OX=4565 PE=3 SV=1	--	1	2.30629e-07	136.24	2	EK(1)LTVGSGTQK	0.23191	7	0.629	0.625	0.603	1.363	1.368	1.412	2.231	1.28352e-06
A0A3B6ISW5	151	K	Late embryogenesis abundant protein D-29-like OS=Triticum aestivum OX=4565 PE=3 SV=1	--	1	7.9328e-20	137.84	3	LGEAK(1)DYTVEK	1.7972	2
A0A3B6ISW5	179	K	Late embryogenesis abundant protein D-29-like OS=Triticum aestivum OX=4565 PE=3 SV=1	--	1	0.0177976	90.709	2	NK(1)LGEYK	0.30355	3	0.307	0.333	0.392	1.586	1.721	1.661	4.814	3.13618e-05
A0A3B6ISW5	217	K	Late embryogenesis abundant protein D-29-like OS=Triticum aestivum OX=4565 PE=3 SV=1	--	1	1.12996e-10	166.69	2	QTK(1)DVTQQK	-0.41111	1	0.551	0.586	0.583	1.417	1.447	1.416	2.488	1.67107e-06
A0A3B6ISW5	252	K	Late embryogenesis abundant protein D-29-like OS=Triticum aestivum OX=4565 PE=3 SV=1	--	1	4.67075e-64	206.45	2	TMATTQTAADK(1)AR	-0.20313	6	0.541	0.526	0.591	1.374	1.443	1.526	2.619	3.17498e-05
A0A3B6ITU0	91	K	AAI domain-containing protein OS=Triticum aestivum OX=4565 PE=4 SV=1	--	1	0.0251177	74.841	2	VTK(1)EGVVK	0.5596	2	1.022	1.048	1.018	0.994	0.995	0.924	0.943	0.0875475
A0A3B6IUX7	10	K	Similar to OS=Triticum aestivum OX=4565 PE=4 SV=1	--	1	0.000828341	123.35	2	LTPSNAK(1)K	0.25125	1	0.539	0.611	0.619	1.336	1.418	1.478	2.392	7.92662e-05
A0A3B6IX62	213	K	Late embryogenesis abundant protein D-34-like OS=Triticum aestivum OX=4565 PE=3 SV=1	--	1	1.54489e-11	142.38	3	AK(1)LGDVLSNATAK	-0.63589	2	0.61	0.664	0.813	1.311	1.262	1.34	1.875	0.00186602
A0A3B6IX62	229	K	Late embryogenesis abundant protein D-34-like OS=Triticum aestivum OX=4565 PE=3 SV=1	--	1	6.1483e-16	139.34	2	LVADK(1)EVEADDAAR	-0.80171	2	0.652	0.613	0.635	1.353	1.298	1.449	2.158	3.08351e-05
A0A3B6IYD4	30	K	Beta-amylase OS=Triticum aestivum OX=4565 PE=3 SV=1	--	1	0.000977166	97.69	3	FEK(1)GDELRPQLK	-0.69773	5	0.965	1.055	1.075	1.021	0.931	0.953	0.939	0.219305
A0A3B6IYD4	39	K	Beta-amylase OS=Triticum aestivum OX=4565 PE=3 SV=1	--	1	0.0168511	63.624	3	GDELRPQLK(1)R	0.73909	2	0.968	0.965	1.073	0.958	0.945	1.091	0.996	0.936266
A0A3B6JDG3	279	K	Cupin type-1 domain-containing protein OS=Triticum aestivum OX=4565 PE=4 SV=1	--	1	5.84011e-11	146.79	2	AALK(1)TSDEQLGR	0.46149	1	0.873	0.823	0.845	1.122	1.193	1.144	1.361	0.000243361
A0A3B6JDG3	542	K	Cupin type-1 domain-containing protein OS=Triticum aestivum OX=4565 PE=4 SV=1	--	1	6.63471e-103	208.17	3	AK(1)DQQDEGFVAGPEQQSHEQEQER	0.1042	1	0.579	0.868	0.794	1.261	1.426	1.072	1.677	0.0238792
A0A3B6JDG3	518	K	Cupin type-1 domain-containing protein OS=Triticum aestivum OX=4565 PE=4 SV=1	--	1	9.50572e-28	152.32	3	NNVIAK(1)LDSPAQELTFGR	-0.048336	4	0.682	0.986	0.904	1.116	1.144	1.167	1.332	0.0559362
A0A3B6JCJ8	279	K	Cupin type-1 domain-containing protein OS=Triticum aestivum OX=4565 PE=4 SV=1	--	1	0.00057579	136.02	2	AALK(1)TSDER	0.86966	2	0.742	0.936	0.789	1.201	1.2	1.132	1.432	0.00729547
A0A3B6JCJ8	271	K	Cupin type-1 domain-containing protein OS=Triticum aestivum OX=4565 PE=4 SV=1	--	1	0.000466787	140.45	2	PLLASLSK(1)R	0.14021	8	0.693	0.722	0.729	1.261	1.339	1.255	1.798	2.28451e-05
A0A3B6JFW2	7	K	Non-specific serine/threonine protein kinase OS=Triticum aestivum OX=4565 PE=3 SV=1	--	1	0.0196708	44.349	2	DAILEK(1)HR	0.10572	1	1.675	0.909	0.895	0.739	0.651	1.131	0.725	0.31327
A0A3B6JHJ7	232	K	Late embryogenesis abundant protein D-29-like OS=Triticum aestivum OX=4565 PE=3 SV=1	--	1	0.000544382	68.413	3	AGVYTDATK(1)GTAQEAR	0.88571	1	0.586	0.79	0.863	1.233	1.288	1.239	1.679	0.0107677
A0A3B6JHJ7	102	K	Late embryogenesis abundant protein D-29-like OS=Triticum aestivum OX=4565 PE=3 SV=1	--	1	2.15665e-38	174.59	3	DTAADK(1)SYQAADATGNK	-1.4508	4	0.612	0.603	0.614	1.253	1.461	1.456	2.28	8.6388e-05
A0A3B6JHJ7	113	K	Late embryogenesis abundant protein D-29-like OS=Triticum aestivum OX=4565 PE=3 SV=1	--	1	5.8582e-08	108.77	3	SYQAADATGNK(1)LGEFK	-1.0599	2	0.58	0.603	0.546	1.358	1.471	1.442	2.47	1.76543e-05
A0A3B6JHJ7	223	K	Late embryogenesis abundant protein D-29-like OS=Triticum aestivum OX=4565 PE=3 SV=1	--	1	5.38644e-20	153.79	3	DVTQQK(1)AGVYTDATK	-1.1495	6	0.523	0.572	0.576	1.428	1.47	1.431	2.591	8.011e-06
A0A3B6JIZ5	118	K	SHSP domain-containing protein OS=Triticum aestivum OX=4565 PE=3 SV=1	--	1	1.49011e-07	117.2	3	K(1)YVLPENADMEK	-0.90677	1	0.735	0.787	0.864	1.225	1.204	1.185	1.515	0.00095103
A0A3B6JKL5	388	K	Protein kinase domain-containing protein OS=Triticum aestivum OX=4565 PE=3 SV=1	--	1	0.0283975	80.834	3	FIPPVMPQK(1)NLLK	-3.3798	1	0.849	0.875	0.873	1.062	1.142	1.199	1.31	0.00181385
A0A3B6JM88	494	K	Cupin type-1 domain-containing protein OS=Triticum aestivum OX=4565 PE=4 SV=1	--	1	0.0167343	69.03	2	EEQEGGK(1)GER	0.35623	1	0.731	0.728	0.981	1.179	1.371	1.009	1.459	0.0457669
A0A3B6JLF7	312	K	Late embryogenesis abundant protein D-29 OS=Triticum aestivum OX=4565 PE=4 SV=1	--	1	0.00451766	90.614	2	ATK(1)DAAWEK	0.64676	1	0.603	0.686	0.743	1.387	1.313	1.267	1.952	0.000532671
A0A3B6JNU8	45	K	40S ribosomal protein S3a OS=Triticum aestivum OX=4565 PE=3 SV=1	--	1	0.0138731	73.655	2	NVGK(1)TLVSR	-0.91016	1
A0A3B6KTK9	58	K	Knot1 domain-containing protein OS=Triticum aestivum OX=4565 PE=3 SV=1	--	1	0.0206723	43.05	3	NCANVCK(1)TEGFPGGK	-1.3368	1
A0A3B6KTK9	66	K	Knot1 domain-containing protein OS=Triticum aestivum OX=4565 PE=3 SV=1	--	1	0.0010928	99.568	2	TEGFPGGK(1)CR	-0.016477	1	0.934	1.05	1.101	0.987	1.009	0.919	0.945	0.384099
A0A3B6JRA3	31	K	J domain-containing protein OS=Triticum aestivum OX=4565 PE=4 SV=1	--	0.991712	0.000227684	54.225	4	K(0.992)LAMK(0.504)WHPDK(0.504)CGSGGVEAAKAR	0.77519	1	0.94	0.91	1.088	1.037	1.025	1	1.042	0.473132
A0A3B6JRA3	35	K	J domain-containing protein OS=Triticum aestivum OX=4565 PE=4 SV=1	--	0.845948	0.000227684	54.225	4	LAMK(0.846)WHPDK(0.154)CGSGGVEAAKAR	-0.2449	2	0.832	0.811	0.939	1.119	1.128	1.172	1.324	0.00397051
A0A3B6LG63	200	K	LisH domain-containing protein OS=Triticum aestivum OX=4565 PE=4 SV=1	--	1	0.0228264	76.282	2	AK(1)FEAAGK	4.332	1	0.5	0.494	0.593	1.355	1.6	1.458	2.781	0.000176501
A0A3B6KA62	132	K	NPH3 domain-containing protein OS=Triticum aestivum OX=4565 PE=4 SV=1	--	1	0.0149051	79.986	2	SLVK(1)SCVR	0.3306	1
A0A3B6MJL5	41	K	Malate dehydrogenase OS=Triticum aestivum OX=4565 PE=3 SV=1	--	1	0.0096636	74.464	2	AK(1)GAAPGFK	-0.83772	1
A0A3B6KBL0	170	K	Late embryogenesis abundant protein D-34-like OS=Triticum aestivum OX=4565 PE=3 SV=1	--	1	6.26671e-06	86.8	3	DVLGSAAAVLPANK(1)VATR	-1.709	1
A0A3B6KBL0	185	K	Late embryogenesis abundant protein D-34-like OS=Triticum aestivum OX=4565 PE=3 SV=1	--	1	1.81251e-07	119.52	2	EDAVAVATAAK(1)R	-0.55916	2	0.725	0.785	0.8	1.261	1.265	1.165	1.598	0.000316198
A0A3B6MLM6	98	K	TRASH domain-containing protein OS=Triticum aestivum OX=4565 PE=3 SV=1	--	1	0.0051763	89.029	2	AIPLITK(1)IR	0.078003	1	0.465	0.405	0.577	1.511	1.506	1.535	3.146	0.000360239
A0A3B6MP54	183	K	Transcription initiation factor TFIID subunit 13 OS=Triticum aestivum OX=4565 PE=4 SV=1	--	1	0.00251475	42.242	2	STELLSMNEELK(1)QAR	-1.4488	1
A0A3B6MRL4	307	K	Enoyl-[acyl-carrier-protein] reductase [NADH] 1, chloroplastic OS=Triticum aestivum OX=4565 PE=3 SV=1	--	1	0.0261636	46.352	3	AAK(1)AIGFIEK	0.6323	1	0.779	0.575	0.841	1.298	1.139	1.369	1.734	0.0119896
A0A3B6KHT1	49	K	Succinate dehydrogenase (quinone) OS=Triticum aestivum OX=4565 PE=3 SV=1	--	1	2.52534e-05	88.427	3	EAAEK(1)QAGLAAGEEEK	0.48043	1	0.816	0.925	0.794	1.187	1.075	1.203	1.367	0.00599401
A0A3B6MQ19	576	K	AMP-binding domain-containing protein OS=Triticum aestivum OX=4565 PE=4 SV=1	--	1	0.00367558	119.21	2	K(1)EFTQAK	-1.0484	1	0.32	0.369	0.471	1.493	1.652	1.695	4.172	0.000270435
A0A3B6MRL7	88	K	H15 domain-containing protein OS=Triticum aestivum OX=4565 PE=4 SV=1	--	1	4.17422e-06	132.17	2	ADAPSATPAK(1)R	0.27994	1	0.591	0.624	0.728	1.301	1.409	1.347	2.088	0.000373384
Q8LRU5	138	K	HMG-I/Y protein HMGa OS=Triticum aestivum OX=4565 GN=HMGa PE=4 SV=1	HMGa	1	0.0137068	51.135	3	EAVAK(1)ATTGMPR	-0.96064	1
A0A3B6MQ76	3	K	Cytochrome c oxidase assembly factor 3 OS=Triticum aestivum OX=4565 PE=4 SV=1	--	1	0.00591405	86.344	2	AK(1)SGTEEWR	-1.153	3	0.683	0.661	0.768	1.317	1.304	1.268	1.841	0.000199122
A0A3B6KHH3	114	K	Dehydrogenase/reductase SDR family member 4 OS=Triticum aestivum OX=4565 PE=4 SV=1	--	1	4.87815e-11	128.54	3	ESVLDK(1)LWDINVK	0.86895	3	0.519	0.627	0.555	1.424	1.345	1.53	2.527	0.000154401
A0A3B6LKU8	30	K	Seed maturation protein OS=Triticum aestivum OX=4565 PE=3 SV=1	--	1	7.45448e-09	121.24	3	EK(1)TMAVVQETVNK	0.71393	1	0.558	0.608	0.686	1.448	1.34	1.36	2.24	0.000231186
A0A3B6LKU8	41	K	Seed maturation protein OS=Triticum aestivum OX=4565 PE=3 SV=1	--	1	0.000372455	92.856	3	TMAVVQETVNK(1)AK	0.32294	3	0.897	0.73	0.929	1.162	1.109	1.173	1.347	0.0170798
A0A3B6LLM1	225	K	Proton pump-interactor OS=Triticum aestivum OX=4565 PE=4 SV=1	--	1	9.32948e-06	149.23	2	AK(1)MQDTVVER	-0.68489	2	0.69	0.775	0.798	1.187	1.389	1.162	1.652	0.00221167
A0A3B6LLM1	405	K	Proton pump-interactor OS=Triticum aestivum OX=4565 PE=4 SV=1	--	1	0.00208841	119.57	2	APLK(1)QAK	0.99202	1	0.637	0.615	0.655	1.393	1.419	1.281	2.146	3.05164e-05
A0A3B6LLM1	424	K	Proton pump-interactor OS=Triticum aestivum OX=4565 PE=4 SV=1	--	1	0.0172726	52.247	3	EEPLAK(1)ASAK	0.79515	1
A0A3B6LN46	52	K	PKS_ER domain-containing protein OS=Triticum aestivum OX=4565 PE=4 SV=1	--	1	3.30556e-09	154.36	2	EVTSLVQK(1)ENR	0.52692	2	0.31	0.315	0.326	1.651	1.712	1.686	5.309	8.4525e-08
A0A3B6LN46	563	K	PKS_ER domain-containing protein OS=Triticum aestivum OX=4565 PE=4 SV=1	--	1	0.0103974	103.74	2	VSLDPK(1)K	0.59995	1	0.279	0.321	0.455	1.565	1.745	1.634	4.686	0.000461893
A0A3B6LN46	437	K	PKS_ER domain-containing protein OS=Triticum aestivum OX=4565 PE=4 SV=1	--	1	3.55169e-37	153.36	3	VVATCGGESK(1)AAFLASLGVDR	-0.3924	1	0.688	0.718	0.813	1.175	1.232	1.373	1.703	0.00143463
A0A3B6LN46	347	K	PKS_ER domain-containing protein OS=Triticum aestivum OX=4565 PE=4 SV=1	--	1	1.16854e-10	124.07	2	YFSGSAK(1)ETAAR	0.36617	1	0.255	0.249	0.231	1.672	1.788	1.805	7.163	8.57021e-07
A0A3B6LN46	269	K	PKS_ER domain-containing protein OS=Triticum aestivum OX=4565 PE=4 SV=1	--	1	0.000341142	131.82	2	YLLNYTK(1)SK	2.3459	2
A0A3B6MWJ0	131	K	MaoC-like domain-containing protein OS=Triticum aestivum OX=4565 PE=4 SV=1	--	1	0.000174098	86.548	3	GK(1)ATILEIETTTSLK	-0.049102	1	0.476	0.616	1.426	1.259	1.094	1.129	1.383	0.260054
A0A3B6MWJ0	129	K	MaoC-like domain-containing protein OS=Triticum aestivum OX=4565 PE=4 SV=1	--	1	0.00041045	97.431	3	VAGLHDK(1)GK	0.0014828	4	0.407	0.463	0.646	1.41	1.523	1.551	2.958	0.00142987
A0A3B6MX38	17	K	Translation initiation factor eIF-2B subunit delta OS=Triticum aestivum OX=4565 PE=3 SV=1	--	1	0.0101494	74.392	2	STSGGVEPK(1)IR	0.20283	1	0.529	0.494	0.587	1.455	1.432	1.504	2.727	4.2738e-05
A0A3B6KMM2	300	K	Protein NRT1/ PTR FAMILY 6.4 OS=Triticum aestivum OX=4565 PE=3 SV=1	--	1	0.0116374	44.788	3	LRCLDK(1)AAVMDQVDLAATPK(1)K	-2.8384	1	0.72	0.763	0.698	1.306	1.27	1.243	1.751	4.67492e-05
A0A3B6KMM2	314	K	Protein NRT1/ PTR FAMILY 6.4 OS=Triticum aestivum OX=4565 PE=3 SV=1	--	1	0.0116374	44.788	3	LRCLDK(1)AAVMDQVDLAATPK(1)K	-2.8384	1	0.72	0.763	0.698	1.306	1.27	1.243	1.751	4.67492e-05
A0A3B6MXI6	241	K	Late embryogenesis abundant protein D-34-like OS=Triticum aestivum OX=4565 PE=3 SV=1	--	1	9.1369e-23	130.19	3	NK(1)LDLTTTPGGVAEAVTTAAR	1.0367	3	1.001	0.986	0.799	1.03	1.049	1.136	1.154	0.1343
A0A3B6KNF4	256	K	Globulin-2 OS=Triticum aestivum OX=4565 PE=4 SV=1	--	1	2.30246e-18	149.32	3	GGGGSGSEK(1)EDIQPR	-1.5729	7	0.764	0.794	0.907	1.156	1.218	1.16	1.434	0.00267404
A0A3B6KNF4	463	K	Globulin-2 OS=Triticum aestivum OX=4565 PE=4 SV=1	--	1	1.98652e-06	97.904	3	QLDEAAK(1)ALSFPQQAR	-0.39953	2	0.732	0.756	0.879	1.224	1.153	1.256	1.535	0.0022263
A0A3B6KNF4	222	K	Globulin-2 OS=Triticum aestivum OX=4565 PE=4 SV=1	--	1	3.3508e-17	132.4	3	SK(1)GEGEIYEASEEQIR	-0.27201	3	0.776	0.993	0.915	1.095	1.015	1.205	1.235	0.0717009
A0A3B6KNF4	268	K	Globulin-2 OS=Triticum aestivum OX=4565 PE=4 SV=1	--	1	0.00307259	100.76	2	SLTGEK(1)PR	0.26768	4	0.776	0.769	0.806	1.195	1.243	1.211	1.552	1.84456e-05
A0A3B6KNF4	220	K	Globulin-2 OS=Triticum aestivum OX=4565 PE=4 SV=1	--	1	0.0084151	99.442	2	VFESK(1)SK	0.56939	2	0.729	0.831	0.801	1.199	1.19	1.25	1.541	0.000490337
A0A3B6KNU7	21	K	MBD domain-containing protein OS=Triticum aestivum OX=4565 PE=4 SV=1	--	1	0.00470699	48.053	3	ASEGEHAAAAAAAGEQTPLK(1)K	-0.36281	1
A0A3B6KNU7	22	K	MBD domain-containing protein OS=Triticum aestivum OX=4565 PE=4 SV=1	--	1	3.17063e-22	130.36	3	K(1)AGEAEQGEELQAPSGWTK	-0.050811	1	0.605	0.605	0.55	1.332	1.438	1.47	2.409	3.57074e-05
A0A3B6LSV9	130	K	MBD domain-containing protein OS=Triticum aestivum OX=4565 PE=4 SV=1	--	0.999999	1.4965e-11	147.26	3	ATESPEDEKPAK(1)R	0.16388	3	0.508	0.535	0.566	1.526	1.431	1.434	2.729	1.17602e-05
A0A3B6LSV9	100	K	MBD domain-containing protein OS=Triticum aestivum OX=4565 PE=4 SV=1	--	1	1.49518e-23	163.8	3	PK(1)ATESPEDEKPSR	-0.34525	2	0.454	0.516	0.564	1.355	1.641	1.469	2.911	0.000218831
A0A3B6LSV9	118	K	MBD domain-containing protein OS=Triticum aestivum OX=4565 PE=4 SV=1	--	1	7.65563e-17	146.2	3	SK(1)ATESPEDEKPAK	-0.13485	3	0.516	0.661	0.61	1.317	1.463	1.434	2.358	0.000415421
A0A3B6KQ24	262	K	RRM domain-containing protein OS=Triticum aestivum OX=4565 PE=4 SV=1	--	1	0.00279131	94.767	2	DLK(1)FDVGGK	1.9662	1	0.738	0.783	0.803	1.219	1.212	1.246	1.582	6.40199e-05
A0A3B6KQ76	403	K	Citrate synthase OS=Triticum aestivum OX=4565 PE=3 SV=1	--	1	1.35477e-45	196.88	2	AALSDDYFIK(1)R	-0.6191	1	0.29	0.309	0.379	1.56	1.655	1.808	5.136	5.66108e-05
A0A3B6MYE4	454	K	Citrate synthase OS=Triticum aestivum OX=4565 PE=3 SV=1	--	1	5.05626e-14	158.01	2	ESLDDPDNK(1)IMR	-0.70736	2	0.112	0.124	0.131	1.936	1.893	1.804	15.349	6.93194e-07
A0A3B6MYE4	370	K	Citrate synthase OS=Triticum aestivum OX=4565 PE=3 SV=1	--	1	1.49011e-07	117.2	3	K(1)LAEEVFSIVGR	-0.34474	1	0.335	0.448	0.59	0.874	0.816	2.936	3.369	0.0776598
A0A3B6MYE4	60	K	Citrate synthase OS=Triticum aestivum OX=4565 PE=3 SV=1	--	1	5.40226e-17	159.52	2	YEVK(1)VSEDGTVR	0.46731	2	0.22	0.204	0.253	1.678	1.83	1.814	7.861	7.3434e-06
A0A3B6KQR9	31	K	AAI domain-containing protein OS=Triticum aestivum OX=4565 PE=4 SV=1	--	1	0.000684607	75.764	3	ANIPCLCAGLTK(1)EK	0.15769	1	1.151	0.9	1.089	0.895	0.921	1.043	0.911	0.361992
A0A3B6KR72	251	K	H15 domain-containing protein OS=Triticum aestivum OX=4565 PE=3 SV=1	--	0.987843	2.16142e-10	132.32	3	APAAAAPK(0.988)K(0.012)PAAR	-0.15718	1	0.629	0.701	0.727	1.289	1.241	1.412	1.916	0.000358006
A0A3B6KR72	118	K	H15 domain-containing protein OS=Triticum aestivum OX=4565 PE=3 SV=1	--	1	0.0127219	74.841	2	LVASGK(1)LTK	0.23294	2	0.756	0.696	0.805	1.161	1.231	1.352	1.659	0.00116677
A0A3B6KR72	237	K	H15 domain-containing protein OS=Triticum aestivum OX=4565 PE=3 SV=1	--	1	0.00932457	78.342	2	TSAK(1)DAPGK	-1.08	1	0.841	0.863	0.879	1.143	1.199	1.075	1.323	0.00121502
Q9SWU2	111	K	Histone H1 WH1A.2 OS=Triticum aestivum OX=4565 PE=2 SV=1	--	1	0.00617766	85.355	2	LVAAGK(1)LTK	0.45919	1
A0A3B6MII9	341	K	Phosphopyruvate hydratase OS=Triticum aestivum OX=4565 PE=3 SV=1	--	1	0.0107907	88.495	2	VAK(1)AIQEK	0.082083	1
A0A3B6LFC8	153	K	Thaumatin-like protein OS=Triticum aestivum OX=4565 PE=4 SV=1	--	1	2.87312e-05	78.674	3	ECLK(1)ELQVPGGCASACGK	-1.1135	2	0.88	1.023	1.027	1.032	1.082	0.955	1.047	0.489187
A0A3B6LFE7	174	K	Late embryogenesis abundant protein D-34-like OS=Triticum aestivum OX=4565 PE=3 SV=1	--	1	1.64087e-06	92.633	3	DVLDSAAAVLPANK(1)VATR	0.375	2	0.683	0.784	0.887	1.122	1.079	1.445	1.549	0.0215274
A0A3B6LGF2	247	K	F-box domain-containing protein OS=Triticum aestivum OX=4565 PE=4 SV=1	--	1	0.0255148	44.543	3	SEK(1)IWIQPESPK	-0.22439	1
A0A3B6LLY2	49	K	Succinate dehydrogenase (quinone) OS=Triticum aestivum OX=4565 PE=3 SV=1	--	1	2.69576e-18	142.32	3	EAAEK(1)QAGLAAAEEEK	0.5834	3	0.893	0.765	0.855	1.204	1.233	1.05	1.388	0.00858792
A0A3B6LLY2	21	K	Succinate dehydrogenase (quinone) OS=Triticum aestivum OX=4565 PE=3 SV=1	--	1	7.33622e-05	120.77	2	VAGAAK(1)SAVK	-0.49444	2	0.97	1.057	1.047	0.968	0.977	0.982	0.952	0.154056
A0A3B6LNN9	44	K	Late embryogenesis abundant protein, LEA-18 OS=Triticum aestivum OX=4565 PE=4 SV=1	--	1	0.00537824	86.014	2	DDGLEDYK(1)MR	0.79414	1	0.578	0.602	0.767	1.31	1.353	1.39	2.082	0.00118514
A0A3B6LNN9	36	K	Late embryogenesis abundant protein, LEA-18 OS=Triticum aestivum OX=4565 PE=4 SV=1	--	1	0.000605844	127.87	2	K(1)DDGLEDYK	0.25554	4	0.535	0.564	0.591	1.425	1.479	1.407	2.551	8.52911e-06
A0A3B6LQW8	186	K	Two-component response regulator-like PRR95 OS=Triticum aestivum OX=4565 PE=3 SV=1	--	1	0.00461733	49.094	4	QLANGEIDVQQIQQEENAPEQHGQK(1)TEVTK	-2.3847	1	0.843	0.816	0.89	1.208	1.065	1.178	1.354	0.00279717
A0A3B6LSV9	18	K	MBD domain-containing protein OS=Triticum aestivum OX=4565 PE=4 SV=1	--	1	0.000105293	58.98	3	ASEGEHAAAAGEQTPLK(1)K	-0.38476	1
A0A3B6LSV9	19	K	MBD domain-containing protein OS=Triticum aestivum OX=4565 PE=4 SV=1	--	1	3.17063e-22	130.36	3	K(1)AGEAEQGEELQAPSGWTK	-0.050811	1	0.605	0.605	0.55	1.332	1.438	1.47	2.409	3.57074e-05
A0A3B6LTW4	40	K	Malate dehydrogenase OS=Triticum aestivum OX=4565 PE=3 SV=1	--	1	0.00569977	87.149	2	AK(1)GGAPGFK	-0.72405	2	0.407	0.4	0.539	1.549	1.615	1.49	3.458	0.000230504
A0A3B6LTW4	137	K	Malate dehydrogenase OS=Triticum aestivum OX=4565 PE=3 SV=1	--	1	6.96159e-31	182.23	2	DDLFNK(1)NAGIVR	0.70715	10	0.341	0.289	0.375	1.647	1.676	1.672	4.97	2.98898e-05
A0A3B6MYE4	403	K	Citrate synthase OS=Triticum aestivum OX=4565 PE=3 SV=1	--	1	3.39629e-09	155.97	2	AALSDEYFIK(1)R	-0.55625	1	0.23	0.209	0.275	1.646	1.779	1.862	7.405	2.19856e-05
A0A3B6MYE4	79	K	Citrate synthase OS=Triticum aestivum OX=4565 PE=3 SV=1	--	1	0.000815124	112.11	2	ITAGK(1)DDK	-0.51932	2
A0A3B6MYZ0	259	K	Globulin-2 OS=Triticum aestivum OX=4565 PE=4 SV=1	--	1	1.15574e-48	191.19	3	GGGGGSGSEK(1)EDIQPR	0.085421	5	0.729	0.769	0.815	1.133	1.181	1.373	1.594	0.00224198
A0A3B6LUV8	468	K	Globulin-2 OS=Triticum aestivum OX=4565 PE=4 SV=1	--	1	1.56903e-06	99.747	3	QLDDAAK(1)ALAFPQQAR	1.2938	1	0.683	0.734	0.954	1.142	1.329	1.159	1.531	0.0181277
A0A3B6LV31	229	K	rRNA N-glycosylase OS=Triticum aestivum OX=4565 PE=3 SV=1	--	1	0.00647108	83.045	2	APAK(1)FTPIEK	0.0031331	1	1.144	1.153	1.154	0.872	0.841	0.836	0.739	2.3024e-05
A0A3B6LV31	235	K	rRNA N-glycosylase OS=Triticum aestivum OX=4565 PE=3 SV=1	--	1	0.00805649	79.311	2	FTPIEK(1)MGVR	2.6294	1	1.205	0.891	1.243	0.867	0.885	0.91	0.797	0.114011
A0A3B6N288	19	K	Late embryogenesis abundant protein Lea14-A OS=Triticum aestivum OX=4565 PE=3 SV=1	--	1	0.00161879	118.71	2	GLFSK(1)SSK	0.40534	2	0.569	0.664	0.663	1.366	1.382	1.357	2.165	0.000113584
U5HTD8	12	K	Ribosomal protein S20 OS=Triticum aestivum OX=4565 GN=rps20 PE=2 SV=1	rps20	1	0.00951812	47.037	3	ATELAYAPPMK(1)SGK	-0.77218	1	1.027	0.723	0.842	1.144	1.16	1.104	1.315	0.0506123
A0A3B6MKF1	15	K	Ribosomal_S10 domain-containing protein OS=Triticum aestivum OX=4565 PE=3 SV=1	--	1	0.00057073	70.41	3	SGK(1)AGFEGPQEAQHR	-1.3479	1	0.98	0.804	0.939	1.061	1.037	1.18	1.204	0.060094
A0A3B6MKG4	220	K	C2H2-type domain-containing protein OS=Triticum aestivum OX=4565 PE=4 SV=1	--	1	0.0146082	46.387	2	GLNVHMK(1)THPDGR	3.4021	2	0.448	0.468	0.421	1.556	1.577	1.53	3.488	2.54274e-06
A0A3B6MKW8	11	K	Outer envelope pore protein 16-2, chloroplastic OS=Triticum aestivum OX=4565 PE=4 SV=1	--	1	1.32635e-06	139.46	2	TLK(1)DEVASMDR	-2.1772	1	0.556	0.612	0.597	1.421	1.395	1.419	2.399	7.51876e-06
A0A3B6MLC4	57	K	DUF1618 domain-containing protein OS=Triticum aestivum OX=4565 PE=4 SV=1	--	1	0.0110493	58.23	2	LSVHCK(1)RMR	-4.0973	2	0.863	0.944	0.965	1.107	1.058	1.063	1.165	0.0144423
A0A3B6MQK1	41	K	Seed maturation protein OS=Triticum aestivum OX=4565 PE=3 SV=1	--	1	3.3641e-09	154.28	3	AVVQETVNK(1)AK	0.96615	3	0.373	0.379	0.369	1.672	1.631	1.575	4.351	1.66981e-07
A0A3B6MQK1	32	K	Seed maturation protein OS=Triticum aestivum OX=4565 PE=3 SV=1	--	1	0.00212084	77.185	3	TK(1)AVVQETVNK	0.38184	2	0.528	0.709	0.67	1.43	1.335	1.328	2.146	0.00117452
A0A3B6MRL7	138	K	H15 domain-containing protein OS=Triticum aestivum OX=4565 PE=4 SV=1	--	1	0.00187204	95.981	2	DAVAK(1)ATTGMPR	1.2001	1	0.622	0.669	0.71	1.381	1.367	1.251	1.999	0.000151051
A0A3B6MYZ0	455	K	Globulin-2 OS=Triticum aestivum OX=4565 PE=4 SV=1	--	1	1.56903e-06	99.747	3	QLDEAAK(1)ALAFPQQAR	-0.1942	1	0.724	0.713	0.982	1.182	1.051	1.349	1.481	0.0346957
A0A3B6N288	48	K	Late embryogenesis abundant protein Lea14-A OS=Triticum aestivum OX=4565 PE=3 SV=1	--	1	8.81065e-16	113.54	3	TEEEEGGGGFIDK(1)VK	-0.25433	1
A0A3B6PFV5	207	K	STI1 domain-containing protein OS=Triticum aestivum OX=4565 PE=4 SV=1	--	1	0.0053121	63.091	3	AEAQAAYEK(1)AK	-1.5884	1	0.814	0.825	1.001	0.969	1.185	1.206	1.273	0.0677622
A0A3B6U0P4	142	K	Dehydrin 1 OS=Triticum aestivum OX=4565 PE=3 SV=1	--	1	0.0121639	94.114	2	GLMDK(1)IK	0.2774	8	0.573	0.649	0.758	1.343	1.368	1.308	2.03	0.000955009
A0A3B6NJA3	1607	K	SNF2-family ATP dependent chromatin remodeling factor snf21 OS=Triticum aestivum OX=4565 PE=4 SV=1	--	0.999999	0.000508811	66.022	4	MSDSMQRKCKNVISK(1)LWR	3.8826	4	0.687	0.747	0.727	1.299	1.311	1.228	1.776	5.67926e-05
R9W6A6	591	K	ER molecular chaperone OS=Triticum aestivum OX=4565 GN=BiP3 PE=2 SV=1	BiP3	1	0.00514722	73.435	2	LADK(1)LESEEK	-0.37245	1
A0A3B6QAB0	770	K	Pumilio homolog 23 OS=Triticum aestivum OX=4565 PE=4 SV=1	--	1	0.00588132	67.385	3	K(1)LLK(1)PEISAK	0.021053	2	0.811	0.525	0.58	1.417	1.495	1.173	2.132	0.00695106
A0A3B6QAB0	773	K	Pumilio homolog 23 OS=Triticum aestivum OX=4565 PE=4 SV=1	--	1	0.00588132	67.385	3	K(1)LLK(1)PEISAK	0.021053	2	0.811	0.525	0.58	1.417	1.495	1.173	2.132	0.00695106
A0A3B6PG16	153	K	ATP synthase 24 kDa subunit, mitochondrial OS=Triticum aestivum OX=4565 PE=4 SV=1	--	0.967895	0.0278148	63.216	3	DIK(0.968)K(0.032)PLLR	-0.046759	1	0.723	0.776	0.846	1.152	1.261	1.242	1.559	0.00112717
A0A3B6QAJ9	162	K	ATP synthase 24 kDa subunit, mitochondrial OS=Triticum aestivum OX=4565 PE=4 SV=1	--	1	0.00416095	92.939	2	K(1)NMGLLLAEFDK	1.9032	2	0.648	0.774	0.847	1.267	1.215	1.248	1.644	0.00321163
A0A3B6QCM4	744	K	Protein RRC1-like OS=Triticum aestivum OX=4565 PE=4 SV=1	--	1	0.0243428	61.11	2	ADPVLPASK(1)WNR	-1.6805	1	0.633	0.711	0.769	1.245	1.349	1.294	1.84	0.000556822
A0A3B6NLU0	246	K	Uncharacterized protein OS=Triticum aestivum OX=4565 PE=4 SV=1	--	1	0.0077919	78.83	2	GGGGGFGGLQGK(1)R	0.96608	1	0.57	0.657	0.724	1.352	1.42	1.277	2.075	0.000640297
A0A3B6QDC6	8	K	NAC domain-containing protein OS=Triticum aestivum OX=4565 PE=4 SV=1	--	1	0.00553251	87.777	2	GQGTEVK(1)TR	-0.37922	1	0.531	0.501	0.605	1.43	1.42	1.513	2.665	7.74194e-05
A0A3B6QDC6	246	K	NAC domain-containing protein OS=Triticum aestivum OX=4565 PE=4 SV=1	--	1	0.00744511	77.597	3	K(1)AAFPEHLQGR	-0.36827	1	0.715	0.796	1.014	1.197	1.16	1.118	1.376	0.0349984
A0A3B6NR63	522	K	Sister chromatid cohesion protein PDS5-like B-B OS=Triticum aestivum OX=4565 PE=4 SV=1	--	1	0.00237592	104.48	2	SLTK(1)GSGR	-0.33473	1	0.547	0.58	0.64	1.537	1.353	1.343	2.396	0.000160367
A0A3B6NQQ5	265	K	Glyceraldehyde-3-phosphate dehydrogenase OS=Triticum aestivum OX=4565 PE=3 SV=1	--	1	0.000846125	89.356	3	AAIK(1)EESEGNLK	-1.0222	2	0.893	0.937	1.016	1.111	1.059	0.984	1.108	0.116839
A0A3B6RKE1	217	K	Glyceraldehyde-3-phosphate dehydrogenase OS=Triticum aestivum OX=4565 PE=3 SV=1	--	1	0.000460519	102.4	2	AVGK(1)VLPELNGK	1.8607	3	0.765	0.864	0.909	1.144	1.027	1.291	1.364	0.0209534
A0A3B6NQQ5	120	K	Glyceraldehyde-3-phosphate dehydrogenase OS=Triticum aestivum OX=4565 PE=3 SV=1	--	1	0.00368694	96.113	2	K(1)VIISAPSK	-0.2469	1	1.101	1.041	1.17	0.91	0.945	0.834	0.812	0.0140738
A0A3B6RKE1	192	K	Glyceraldehyde-3-phosphate dehydrogenase OS=Triticum aestivum OX=4565 PE=3 SV=1	--	1	8.14971e-26	176.32	2	TVDGPSSK(1)DWR	-1.0401	5	0.944	0.84	1.279	0.888	0.804	1.244	0.959	0.819988
A0A3B6QFD3	631	K	Polyribonucleotide nucleotidyltransferase OS=Triticum aestivum OX=4565 PE=3 SV=1	--	1	0.00109708	132.85	2	K(1)IEQDTGAR	0.18984	2	0.828	0.79	0.863	1.183	1.222	1.113	1.418	0.000736239
A0A3B6QFX6	216	K	PKS_ER domain-containing protein OS=Triticum aestivum OX=4565 PE=4 SV=1	--	1	0.00279131	94.767	2	SFLK(1)ASGLK	0.85518	1	0.459	0.438	0.578	1.509	1.51	1.506	3.068	0.000192327
A0A3B6NTT5	145	K	ATP synthase subunit O, mitochondrial OS=Triticum aestivum OX=4565 PE=3 SV=1	--	1	0.00161948	81.525	3	TVVPLPEK(1)EEK	0.52805	1	0.665	0.738	0.787	1.304	1.278	1.229	1.74	0.00043538
A0A3B6NTT5	148	K	ATP synthase subunit O, mitochondrial OS=Triticum aestivum OX=4565 PE=3 SV=1	--	0.999895	5.96877e-21	128.06	3	TVVPLPEKEEK(1)ELK	0.074469	1
A0A3B6QLZ6	316	K	Mitochondrial phosphate carrier protein 3, mitochondrial OS=Triticum aestivum OX=4565 PE=3 SV=1	--	1	0.000121195	120.77	2	GATVGDAVK(1)K	-0.17813	2	0.768	0.843	0.769	1.201	1.281	1.138	1.521	0.000809041
A0A3B6QLZ6	317	K	Mitochondrial phosphate carrier protein 3, mitochondrial OS=Triticum aestivum OX=4565 PE=3 SV=1	--	1	0.00232593	97.163	2	K(1)IGMLGLFTR	-0.031791	1	0.63	0.706	0.757	1.303	1.306	1.299	1.867	0.000303656
A0A3B6NV46	212	K	3-ketoacyl-CoA thiolase 2, peroxisomal OS=Triticum aestivum OX=4565 PE=3 SV=1	--	1	8.90846e-05	102.52	3	EEQDK(1)AAVESHAR	0.38523	2	0.433	0.448	0.803	1.125	1.643	1.548	2.563	0.0139735
A0A3B6NV46	278	K	3-ketoacyl-CoA thiolase 2, peroxisomal OS=Triticum aestivum OX=4565 PE=3 SV=1	--	1	3.21569e-52	162.72	3	K(1)DGTTTAGNSSQVSDGAGAVLLMK	1.7518	4	0.318	0.288	0.309	1.652	1.696	1.738	5.558	8.06972e-07
A0A3B6NV46	251	K	3-ketoacyl-CoA thiolase 2, peroxisomal OS=Triticum aestivum OX=4565 PE=3 SV=1	--	1	1.03797e-15	91.166	3	K(1)VVISVDDGIRPGTTLSGLAK	-1.2218	1
A0A3B6NV46	271	K	3-ketoacyl-CoA thiolase 2, peroxisomal OS=Triticum aestivum OX=4565 PE=3 SV=1	--	1	2.80799e-05	106.67	3	PGTTLSGLAK(1)LK	-0.49857	2	0.523	0.561	0.582	1.316	1.34	1.679	2.602	0.000353508
A0A3B6NV46	245	K	3-ketoacyl-CoA thiolase 2, peroxisomal OS=Triticum aestivum OX=4565 PE=3 SV=1	--	1	9.72686e-05	119.39	2	LIDPK(1)TGEEK	1.9318	3	0.64	0.473	0.466	1.463	1.533	1.424	2.799	0.000596139
A0A3B6NV46	60	K	3-ketoacyl-CoA thiolase 2, peroxisomal OS=Triticum aestivum OX=4565 PE=3 SV=1	--	1	0.0235113	85.212	2	TPICK(1)AK	0.38143	1	0.265	0.282	0.3	1.663	1.772	1.719	6.085	1.47004e-06
A0A3B6QJD6	56	K	Dehydrin 1 OS=Triticum aestivum OX=4565 PE=3 SV=1	--	1	0.0014665	83.182	3	EEHK(1)AGGILQR	0.78232	2	0.48	1.623	0.673	1.184	1.017	1.024	1.162	0.480107
A0A3B6NVJ0	397	K	PRONE domain-containing protein OS=Triticum aestivum OX=4565 PE=4 SV=1	--	1	0.0259718	40.693	3	FPGLSQTTLDTSK(1)IQYNK	3.4948	1	0.861	0.988	0.921	1.002	1.249	0.979	1.166	0.162516
A0A3B6QP50	221	K	Aldo_ket_red domain-containing protein OS=Triticum aestivum OX=4565 PE=3 SV=1	--	1	0.00492011	85.271	2	YSK(1)GNIPAESR	0.35558	2	0.687	0.748	0.764	1.297	1.313	1.191	1.729	0.000254468
A0A3B6PG16	162	K	ATP synthase 24 kDa subunit, mitochondrial OS=Triticum aestivum OX=4565 PE=4 SV=1	--	1	0.000918766	100.38	3	K(1)NMNLLLAEFDK	-0.26952	1	0.636	0.832	0.849	1.201	1.229	1.253	1.59	0.00736851
A0A3B6TZY5	66	K	H15 domain-containing protein OS=Triticum aestivum OX=4565 PE=4 SV=1	--	1	0.0262113	46.462	2	GLTSK(1)RQMK	2.3645	1	0.61	0.616	0.631	1.176	1.374	1.592	2.23	0.000833574
W5ADS2	6	K	Ubiquitin-like domain-containing protein OS=Triticum aestivum OX=4565 PE=3 SV=1	--	1	0.00989522	58.172	3	MQIFVK(1)TLTGK	0.44439	1	0.583	0.629	0.821	1.606	1.043	1.318	1.951	0.0149466
A0A3B6PIU6	192	K	3-hydroxybutyryl-CoA epimerase OS=Triticum aestivum OX=4565 PE=3 SV=1	--	1	3.33736e-08	104.26	3	GLIDALCSPDDLIK(1)ISR	0.69976	1	0.671	0.99	0.836	1.065	1.083	1.356	1.403	0.0652856
W5GVR2	29	K	60S ribosomal protein L6 OS=Triticum aestivum OX=4565 PE=3 SV=1	--	1	0.0236911	75.738	2	GLWAIK(1)AK	-1.1256	1
A0A3B6QDC6	244	K	NAC domain-containing protein OS=Triticum aestivum OX=4565 PE=4 SV=1	--	1	9.17618e-30	174.9	2	GGGGGGGFGGLQGK(1)R	0.077336	3	0.535	0.576	0.546	1.405	1.411	1.527	2.621	1.02447e-05
A0A3B6PPX5	216	K	PKS_ER domain-containing protein OS=Triticum aestivum OX=4565 PE=4 SV=1	--	1	0.00129313	105.46	2	SFLK(1)TSGLK	0.65003	2	0.555	0.522	0.597	1.401	1.427	1.497	2.584	2.60775e-05
A0A3B6QL85	71	K	Adipogenesis regulatory factor OS=Triticum aestivum OX=4565 PE=4 SV=1	--	1	0.00190403	78.903	3	EK(1)TDDVAEGAK	1.1539	1	0.746	0.724	0.801	1.246	1.297	1.185	1.642	0.000237732
A0A3B6QL85	80	K	Adipogenesis regulatory factor OS=Triticum aestivum OX=4565 PE=4 SV=1	--	1	4.88092e-32	164.94	3	TDDVAEGAK(1)ETVQETK	1.9838	2	0.816	0.779	0.848	1.13	1.226	1.201	1.456	0.00041097
A0A3B6QL85	66	K	Adipogenesis regulatory factor OS=Triticum aestivum OX=4565 PE=4 SV=1	--	1	0.00567283	62.466	3	TTAEEFLK(1)MAK	0.99075	2	0.681	0.813	0.896	1.204	1.173	1.233	1.51	0.00684131
A0A3B6PSZ6	232	K	3-ketoacyl-CoA thiolase 2, peroxisomal OS=Triticum aestivum OX=4565 PE=3 SV=1	--	1	0.000370748	96.82	3	FK(1)DEIIPVHTK	0.28376	4	0.815	0.455	0.609	1.381	1.442	1.298	2.193	0.00896211
A0A3B6QEK4	192	K	3-hydroxybutyryl-CoA epimerase OS=Triticum aestivum OX=4565 PE=3 SV=1	--	1	1.76059e-05	86.367	3	GLIDALCSPDELIK(1)MSR	-0.084296	1	0.54	0.739	0.755	1.465	1.161	1.339	1.949	0.00617807
A0A3B6QEK4	587	K	3-hydroxybutyryl-CoA epimerase OS=Triticum aestivum OX=4565 PE=3 SV=1	--	1	0.013267	55.461	3	GYYFYEK(1)GGK	0.12209	1	0.67	0.821	0.934	1.235	1.059	1.281	1.474	0.0251347
A0A3B6QEK4	609	K	3-hydroxybutyryl-CoA epimerase OS=Triticum aestivum OX=4565 PE=3 SV=1	--	1	0.00507771	89.266	2	QTK(1)TIFGGK	0.84585	1	0.391	0.462	0.59	1.531	1.576	1.45	3.158	0.000673231
A0A3B6TB89	292	K	BAG family molecular chaperone regulator 7 OS=Triticum aestivum OX=4565 PE=4 SV=1	--	1	0.0135237	84.615	2	DLAVAK(1)AK	-0.75622	1	0.691	0.788	0.741	1.234	1.327	1.218	1.702	0.000327986
A0A3B6TB89	375	K	BAG family molecular chaperone regulator 7 OS=Triticum aestivum OX=4565 PE=4 SV=1	--	1	0.000585234	91.969	3	K(1)FDLPEGGAIPNEK	-0.27781	1	0.625	0.742	0.742	1.22	1.285	1.386	1.845	0.000838643
A0A3B6RAV3	25	K	Protein LE25-like OS=Triticum aestivum OX=4565 PE=3 SV=1	--	1	0.000553512	117.09	2	ITQAK(1)ASEK	0.22999	2	0.347	0.321	0.382	1.662	1.628	1.661	4.715	6.80038e-06
A0A3B6RAV3	20	K	Protein LE25-like OS=Triticum aestivum OX=4565 PE=3 SV=1	--	1	0.00485115	107.57	2	TK(1)ITQAK	-0.49095	1	0.268	0.324	0.326	1.545	1.859	1.678	5.536	3.36357e-05
Q8LK23	242	K	Peroxidase OS=Triticum aestivum OX=4565 GN=WSP1 PE=2 SV=1	WSP1	1	0.000153425	116.13	2	GTCPAK(1)GTDR	0.30221	1	1.23	1.23	1.262	0.736	0.78	0.761	0.612	1.29182e-05
A0A3B6RH01	441	K	Acyl-coenzyme A oxidase OS=Triticum aestivum OX=4565 PE=3 SV=1	--	1	0.00990439	77.744	2	IWK(1)DIGTYR	-2.3373	1	0.465	0.502	0.604	1.407	1.502	1.519	2.819	0.000212958
A0A3B6RCH0	219	K	ADP/ATP translocase OS=Triticum aestivum OX=4565 PE=3 SV=1	--	1	0.000917367	125.5	2	AAK(1)VGGQR	-0.14433	1	0.991	0.996	1.056	1.004	0.993	0.961	0.972	0.311421
A0A3B6RCH0	114	K	ADP/ATP translocase OS=Triticum aestivum OX=4565 PE=3 SV=1	--	1	8.57709e-20	154.72	3	LLIQNQDEMIK(1)SGR	0.38765	2	0.755	0.775	0.789	1.146	1.17	1.365	1.587	0.00125813
A0A3B6RDA7	172	K	Oleosin OS=Triticum aestivum OX=4565 PE=3 SV=1	--	1	1.51235e-30	134.14	2	VGDDAGDALGTTK(1)AR	-0.83627	1
A0A3B6RDA7	145	K	Oleosin OS=Triticum aestivum OX=4565 PE=3 SV=1	--	1	1.44437e-25	132.97	2	VGGMVVQPLDSGK(1)R	0.090324	4	0.682	0.856	0.947	1.215	1.19	1.11	1.414	0.0243908
A0A3B6SH99	7	K	Protein LE25-like OS=Triticum aestivum OX=4565 PE=3 SV=1	--	1	7.24595e-05	112.44	2	AK(1)VQDAASSAK	0.50095	1	0.481	0.487	0.599	1.312	1.501	1.62	2.829	0.0003799
A0A3B6SH99	16	K	Protein LE25-like OS=Triticum aestivum OX=4565 PE=3 SV=1	--	1	4.84109e-09	117.18	3	VQDAASSAK(1)AGIDK	0.092155	4	0.656	0.625	0.594	1.369	1.356	1.402	2.201	1.29323e-05
A0A3B6RDM2	32	K	Protein LE25-like OS=Triticum aestivum OX=4565 PE=3 SV=1	--	1	0.00383642	89.805	2	K(1)ATTTDPEK	1.828	1
A0A3B6TMN0	622	K	Sucrose synthase OS=Triticum aestivum OX=4565 PE=3 SV=1	--	1	0.0151435	65.241	3	DREEQAEFK(1)R	-1.2391	1
A0A3B6TMN0	350	K	Sucrose synthase OS=Triticum aestivum OX=4565 PE=3 SV=1	--	1	0.000757098	73.296	3	LEK(1)VIGTEHTDILR	-1.0862	1	0.811	0.856	1.117	1.058	1.083	1.076	1.156	0.194177
A0A3B6SJ51	67	K	F1F0-ATPase inhibitor protein OS=Triticum aestivum OX=4565 PE=3 SV=1	--	0.99993	0.00370896	84.365	3	KLEQEK(1)DAADK	0.13895	1	0.849	0.769	0.909	1.197	1.235	1.041	1.374	0.011334
A0A3B6TMJ0	109	K	CS domain-containing protein OS=Triticum aestivum OX=4565 PE=4 SV=1	--	1	0.00324851	99.815	2	VVK(1)AAAEK	1.495	1	1.034	1.072	1.067	0.918	0.962	0.947	0.891	0.00292019
A0A3B6TMX1	690	K	Dynamin GTPase OS=Triticum aestivum OX=4565 PE=3 SV=1	--	1	0.0123951	42.068	5	VEWVNK(1)IK(1)AVIQSK(1)GGSFK	-2.1684	1	0.911	1.126	0.913	0.957	1.002	1.092	1.034	0.666855
A0A3B6TMX1	692	K	Dynamin GTPase OS=Triticum aestivum OX=4565 PE=3 SV=1	--	1	0.0123951	42.068	5	VEWVNK(1)IK(1)AVIQSK(1)GGSFK	-2.1684	1	0.911	1.126	0.913	0.957	1.002	1.092	1.034	0.666855
A0A3B6TMX1	698	K	Dynamin GTPase OS=Triticum aestivum OX=4565 PE=3 SV=1	--	1	0.0123951	42.068	5	VEWVNK(1)IK(1)AVIQSK(1)GGSFK	-2.1684	1	0.911	1.126	0.913	0.957	1.002	1.092	1.034	0.666855
A0A3B6TCF7	137	K	SHSP domain-containing protein OS=Triticum aestivum OX=4565 PE=3 SV=1	--	1	0.00271507	86.189	2	TRPIAVSSK(1)L	-0.80366	2	0.712	0.721	0.636	1.305	1.311	1.315	1.9	8.69149e-05
A0A3B6RHA9	10	K	Formate dehydrogenase, mitochondrial OS=Triticum aestivum OX=4565 PE=3 SV=1	--	1	0.0193265	69.65	2	AAAK(1)QLVDR	0.046991	2	1.13	1.181	1.125	0.815	0.85	0.899	0.746	0.000822131
A0A3B6RHA9	266	K	Formate dehydrogenase, mitochondrial OS=Triticum aestivum OX=4565 PE=3 SV=1	--	1	0.0163895	91.853	2	GMFNK(1)EK	0.20673	2	0.82	0.819	0.849	1.17	1.247	1.094	1.411	0.000975026
A0A3B6RHA9	274	K	Formate dehydrogenase, mitochondrial OS=Triticum aestivum OX=4565 PE=3 SV=1	--	1	0.0101936	83.862	2	K(1)GVIIVNNAR	0.31941	1	1.054	1.067	1.132	0.925	0.953	0.868	0.844	0.0085867
A0A3B6RHA9	230	K	Formate dehydrogenase, mitochondrial OS=Triticum aestivum OX=4565 PE=3 SV=1	--	1	0.000423768	83.692	3	LQINPELEK(1)EIGAK	0.12216	1	0.742	0.993	0.979	1.063	1.002	1.222	1.211	0.152742
A0A3B6SBK4	316	K	Pyruvate dehydrogenase E1 component subunit alpha OS=Triticum aestivum OX=4565 PE=4 SV=1	--	1	0.000778035	118.28	2	K(1)EVDTAIAK	0.61867	2	0.89	0.891	0.91	1.125	1.097	1.087	1.23	7.98872e-05
F4Y595	483	K	Heat shock protein 90 OS=Triticum aestivum OX=4565 GN=Hsp90.3-A1 PE=2 SV=1	Hsp90.3-A1	1	1.56406e-05	110.38	3	AVENSPFLEK(1)LK	-0.19043	1	1.338	0.843	0.944	1.007	0.898	0.969	0.92	0.673307
F4Y595	55	K	Heat shock protein 90 OS=Triticum aestivum OX=4565 GN=Hsp90.3-A1 PE=2 SV=1	Hsp90.3-A1	1	0.00121026	107.06	3	FESLTDK(1)SK	-0.70347	2	1.065	1.023	1.024	0.96	0.933	0.994	0.928	0.0291841
A0A3B6SIG7	52	K	Glycine--tRNA ligase OS=Triticum aestivum OX=4565 PE=3 SV=1	--	1	0.0182681	66.004	2	ALK(1)IEAGAAAR	1.7685	1	0.772	0.817	0.934	1.16	1.155	1.162	1.378	0.00458408
A0A3B6SD76	50	K	Nucleolin 1 OS=Triticum aestivum OX=4565 PE=4 SV=1	--	1	0.0102759	57.785	3	AAPAK(1)AVPGPK	-0.28552	1	0.932	0.967	1.115	0.923	0.994	1.069	0.991	0.912442
A0A3B6SD76	213	K	Nucleolin 1 OS=Triticum aestivum OX=4565 PE=4 SV=1	--	1	0.000798462	84.365	3	AAQATK(1)IAPAAAK	-1.4809	1	1.413	1.246	1.155	0.75	0.76	0.677	0.573	0.00132215
A0A3B6SKM4	221	K	Co-chaperone protein p23 OS=Triticum aestivum OX=4565 PE=3 SV=1	--	1	0.0161361	41.513	3	SDAAEISEVEGK(1)AGTAAQSN	2.1009	1	1.067	0.603	0.855	1.065	1.411	0.999	1.376	0.164749
A0A3B6TJX9	303	K	Polyadenylate-binding protein OS=Triticum aestivum OX=4565 PE=4 SV=1	--	1	0.0160576	81.017	2	ENFEK(1)SNK	-0.80239	1	0.957	1.027	1.036	1.006	0.974	1	0.987	0.660058
A0A3B6RKE1	257	K	Glyceraldehyde-3-phosphate dehydrogenase OS=Triticum aestivum OX=4565 PE=3 SV=1	--	1	0.00233568	102.52	2	AASYDDIK(1)K	-0.3342	2	0.854	0.963	0.94	1.071	1.086	1.085	1.176	0.0115073
A0A3B6RKE1	261	K	Glyceraldehyde-3-phosphate dehydrogenase OS=Triticum aestivum OX=4565 PE=3 SV=1	--	1	0.00131929	104.82	2	AIK(1)AASEGK	-0.72747	1	0.967	1.154	1.112	0.942	0.924	0.901	0.856	0.0506578
A0A3B6RKE1	5	K	Glyceraldehyde-3-phosphate dehydrogenase OS=Triticum aestivum OX=4565 PE=3 SV=1	--	1	0.00971282	90.149	2	IK(1)IGINGFGR	1.4456	1
A0A3B6RKE1	74	K	Glyceraldehyde-3-phosphate dehydrogenase OS=Triticum aestivum OX=4565 PE=3 SV=1	--	1	0.0195787	43.861	3	TLLFGEK(1)PVTVFGVR	0.24668	1	0.856	1.021	0.853	0.969	1.134	1.167	1.198	0.0944755
A0A3B6TKU8	699	K	RRM domain-containing protein OS=Triticum aestivum OX=4565 PE=4 SV=1	--	1	0.0058863	83.53	2	ITGK(1)NTLFAPR	0.16936	1	0.618	0.568	0.694	1.366	1.334	1.42	2.191	0.000205675
A0A3B6SMH4	16	K	Flap endonuclease GEN-like 2 OS=Triticum aestivum OX=4565 PE=4 SV=1	--	1	0.0211727	44.425	5	QK(1)LPLNHLQNK	-2.5409	1	0.927	0.843	0.935	1.192	1.121	0.982	1.218	0.0418897
A0A3B6SER8	42	K	Glycine-rich RNA-binding protein RZ1A OS=Triticum aestivum OX=4565 PE=4 SV=1	--	1	0.00188143	96.957	2	VVLDK(1)FSGR	-0.068173	1	0.871	0.878	0.906	1.113	1.072	1.159	1.26	0.000836572
A0A3B6TU18	99	K	Late embryogenesis abundant protein D-34-like OS=Triticum aestivum OX=4565 PE=3 SV=1	--	1	3.78484e-16	101.3	3	PGQASDAATK(1)QGITVTQTAVPGGR	-0.84438	1	0.577	0.36	0.406	1.47	1.661	1.526	3.468	0.000984702
A0A3B6RL18	254	K	Late embryogenesis abundant protein D-34-like OS=Triticum aestivum OX=4565 PE=3 SV=1	--	1	1.71793e-06	110.74	2	TK(1)AGGVGAAVTTAAR	-1.5837	3	0.273	0.266	0.273	1.69	1.721	1.777	6.389	4.27238e-08
A0A3B6SLF2	66	K	Seed maturation protein OS=Triticum aestivum OX=4565 PE=3 SV=1	--	1	0.000569323	115.71	3	VHGAEEVK(1)R	-0.56771	1	0.642	0.765	0.713	1.33	1.217	1.333	1.83	0.000509498
A0A3B6SI60	230	K	Elongation factor 1-gamma OS=Triticum aestivum OX=4565 PE=4 SV=1	--	1	0.0198609	48.794	3	EAPK(1)AAPK	-0.69009	1	0.885	0.902	0.989	1.056	1.106	1.063	1.162	0.015427
A0A3B6SI60	214	K	Elongation factor 1-gamma OS=Triticum aestivum OX=4565 PE=4 SV=1	--	1	3.87964e-10	115.33	2	QAEVVPPVQK(1)K	0.82427	3	0.823	0.95	1.042	1.116	1.025	1.044	1.131	0.157171
A0A3B6RML5	72	K	STAS domain-containing protein OS=Triticum aestivum OX=4565 PE=3 SV=1	--	1	0.0129601	76.064	2	GQPLQK(1)K	-0.048049	1	0.801	0.955	0.877	0.972	1.008	1.387	1.279	0.13021
A0A3B6SQD4	57	K	Translation machinery associated TMA7 OS=Triticum aestivum OX=4565 PE=4 SV=1	--	1	0.000141418	120.06	2	GALGGSGLK(1)K	1.1876	4	0.492	0.472	0.526	1.483	1.546	1.481	3.027	5.63593e-06
A0A3B6RQJ8	230	K	OrfB_Zn_ribbon domain-containing protein OS=Triticum aestivum OX=4565 PE=4 SV=1	--	1	0.00440598	45.992	3	MSK(1)ILVGK(1)EPEGVCNEGPILSTK	0.35318	1	0.642	0.731	0.69	1.307	1.352	1.278	1.908	9.36533e-05
A0A3B6RQJ8	235	K	OrfB_Zn_ribbon domain-containing protein OS=Triticum aestivum OX=4565 PE=4 SV=1	--	1	0.00440598	45.992	3	MSK(1)ILVGK(1)EPEGVCNEGPILSTK	0.35318	1	0.642	0.731	0.69	1.307	1.352	1.278	1.908	9.36533e-05
A0A3B6SH99	32	K	Protein LE25-like OS=Triticum aestivum OX=4565 PE=3 SV=1	--	1	5.1713e-13	162.22	2	VQK(1)ATTTDPAK	-0.59718	1	0.448	0.48	0.452	1.52	1.551	1.549	3.348	7.3541e-07
A0A3B6SI06	172	K	Oleosin OS=Triticum aestivum OX=4565 PE=3 SV=1	--	1	0.00174509	52.372	3	VGDEAVDALGTTK(1)AR	-0.68233	1
A0A3B6SI60	29	K	Elongation factor 1-gamma OS=Triticum aestivum OX=4565 PE=4 SV=1	--	1	0.000795751	71.98	3	VELPK(1)NFEMGVSNK	-1.6977	1	0.779	0.879	0.858	1.172	1.122	1.189	1.384	0.00132678
A0A3B6SK85	24	K	Defensin-like protein OS=Triticum aestivum OX=4565 PE=4 SV=1	--	1	0.0230786	85.67	2	ICK(1)EYSK	-2.6158	1	0.887	1.133	0.933	0.947	0.965	1.136	1.032	0.73727
A0A3B6SLD1	188	K	Coiled-coil domain-containing protein OS=Triticum aestivum OX=4565 PE=4 SV=1	--	1	0.00782554	49.537	4	QLRSEAQENLELK(1)NAEFTK	4.2932	1	1.017	0.838	1.004	0.998	1.117	1.026	1.099	0.24526
A0A3B6SQD7	745	K	1,4-alpha-glucan branching enzyme OS=Triticum aestivum OX=4565 PE=3 SV=1	--	0.750478	0.00280655	62.861	3	AEK(0.25)PK(0.75)GEGAASWGK	0.71302	1	0.816	0.744	0.909	1.131	1.267	1.132	1.43	0.00650341
A0A3B6SMQ1	221	K	Gp_dh_N domain-containing protein OS=Triticum aestivum OX=4565 PE=3 SV=1	--	1	0.000460519	102.4	2	AVGK(1)VLPELNGK	1.8607	3	0.765	0.864	0.909	1.144	1.027	1.291	1.364	0.0209534
A0A3B6SMQ1	217	K	Gp_dh_N domain-containing protein OS=Triticum aestivum OX=4565 PE=3 SV=1	--	1	0.000898091	67.997	3	IIPSSTGAAK(1)AVGK	-1.0921	2	0.917	1.1	0.923	0.903	0.997	1.159	1.04	0.706445
A0A3B6TAZ0	445	K	Acyl-coenzyme A oxidase OS=Triticum aestivum OX=4565 PE=3 SV=1	--	1	5.29245e-07	114.72	3	FLMK(1)TVSQVAAGK	0.46297	1
U5HTD8	15	K	Ribosomal protein S20 OS=Triticum aestivum OX=4565 GN=rps20 PE=2 SV=1	rps20	1	9.2093e-20	150.37	3	SGK(1)LGFEGTQEVQHR	0.32965	4	0.748	0.733	0.825	1.169	1.262	1.263	1.602	0.000452223
A0A3B6TQ11	172	K	Oleosin OS=Triticum aestivum OX=4565 PE=3 SV=1	--	1	1.096e-05	101.72	3	VGDEAGDALGTTK(1)AR	0.90547	1	0.717	0.874	0.892	1.16	1.218	1.14	1.417	0.00820914
A0A3B6TU18	224	K	Late embryogenesis abundant protein D-34-like OS=Triticum aestivum OX=4565 PE=3 SV=1	--	0.999994	2.15904e-35	132.83	4	ITVSDVLSDATTK(1)LADDKPAER	-0.98895	1	0.621	0.529	0.783	1.22	1.443	1.404	2.104	0.00381888
A0A3B6TU18	253	K	Late embryogenesis abundant protein D-34-like OS=Triticum aestivum OX=4565 PE=3 SV=1	--	1	7.88466e-06	101.54	2	TK(1)AGGVGAAITTAAR	1.7192	3	0.432	0.401	0.367	1.565	1.582	1.653	4	1.00197e-05
W5HZ15	14	K	Histone H2B OS=Triticum aestivum OX=4565 PE=3 SV=1	--	0.999654	0.00297253	79.652	3	KPAAAEK(1)TPAAEK	0.060701	2	0.654	0.74	0.693	1.217	1.36	1.336	1.875	0.000223164
W5HZ15	20	K	Histone H2B OS=Triticum aestivum OX=4565 PE=3 SV=1	--	1	3.88084e-06	117.93	2	TPAAEK(1)TTAGK	-0.37179	1	0.802	0.948	0.886	1.089	1.144	1.131	1.276	0.0083877
A0A3B6TZD9	132	K	Chitinase OS=Triticum aestivum OX=4565 PE=4 SV=1	--	1	4.8247e-29	137.45	3	GAAADYCTPSAQWPCAPGK(1)R	-2.1523	1	0.748	0.813	0.818	1.199	1.22	1.202	1.522	0.000137549
Q6V959	380	K	Ribosomal protein L3 OS=Triticum aestivum OX=4565 GN=RPL3 PE=2 SV=1	RPL3	1	0.0138957	73.632	2	FQTTDEK(1)QR	0.040625	1
D8L9K7	80	K	Histone H3 OS=Triticum aestivum OX=4565 GN=TAA_ctg0464b.00020.1 PE=3 SV=1	TAA_ctg0464b.00020.1	1	1.1944e-05	114.79	2	EIAQDFK(1)TDLR	-2.7908	2	0.798	0.868	0.903	1.123	1.197	1.11	1.335	0.00260162
D8L9K7	24	K	Histone H3 OS=Triticum aestivum OX=4565 GN=TAA_ctg0464b.00020.1 PE=3 SV=1	TAA_ctg0464b.00020.1	1	0.00255763	138.26	2	QLATK(1)AAR	-0.013881	3	0.671	0.674	0.768	1.26	1.305	1.321	1.839	0.000193572
D8L9K7	57	K	Histone H3 OS=Triticum aestivum OX=4565 GN=TAA_ctg0464b.00020.1 PE=3 SV=1	TAA_ctg0464b.00020.1	1	0.00835298	78.83	2	YQK(1)STELLIR	1.2023	1	0.808	0.698	0.885	1.045	1.229	1.334	1.509	0.0145404
I6QQ39	543	K	Globulin-3A OS=Triticum aestivum OX=4565 GN=Glo-3A PE=2 SV=1	Glo-3A	1	8.06308e-78	199.29	3	AK(1)DQQDEGFVAGPEQQQEHER	0.28248	3	0.75	0.788	0.916	1.416	0.996	1.133	1.445	0.0387765
I6QQ39	300	K	Globulin-3A OS=Triticum aestivum OX=4565 GN=Glo-3A PE=2 SV=1	Glo-3A	1	2.63755e-19	174.9	2	EEEEK(1)SISIVR	0.85574	4	0.763	0.85	0.837	1.166	1.177	1.208	1.449	0.000459941
I6QQ39	519	K	Globulin-3A OS=Triticum aestivum OX=4565 GN=Glo-3A PE=2 SV=1	Glo-3A	1	1.70118e-24	139.88	3	NNVIAK(1)LDDPAQELAFGR	-0.48694	3	0.792	0.652	1.07	1.196	1.045	1.245	1.387	0.0878315
I6QQ39	279	K	Globulin-3A OS=Triticum aestivum OX=4565 GN=Glo-3A PE=2 SV=1	Glo-3A	1	1.46029e-10	124.47	2	VLTAALK(1)TSDER	-0.78443	2	0.87	0.837	0.82	1.122	1.176	1.175	1.374	0.000166417
Q0Q5D9	192	K	Globulin 1 OS=Triticum aestivum OX=4565 PE=4 SV=1	--	1	3.27571e-22	124.63	3	QQGEGFSGEGAQQK(1)PQAGR	-0.35848	2	0.994	1.057	0.956	0.913	1.008	1.072	0.995	0.918853
Q43659	133	K	15kDa grain softness protein OS=Triticum aestivum OX=4565 GN=GSP-1b PE=2 SV=1	GSP-1b	1	0.00136139	103.8	2	GVQQGLK(1)AR	-0.43227	1	0.941	0.981	0.998	1.021	0.998	1.061	1.055	0.0996349
Q43659	141	K	15kDa grain softness protein OS=Triticum aestivum OX=4565 GN=GSP-1b PE=2 SV=1	GSP-1b	1	0.00146248	83.226	3	TVQTAK(1)SLPSK	1.1198	1	0.823	0.889	0.976	1.086	1.044	1.182	1.232	0.0268551
Q7XAP5	164	K	ABA inducible protein OS=Triticum aestivum OX=4565 GN=Wrab18 PE=2 SV=1	Wrab18	1	0.00148148	100.88	2	DSTTEK(1)ITR	-0.0035284	2	0.659	0.638	0.719	1.316	1.289	1.379	1.976	7.57008e-05
Q84QI5	133	K	GSP-1 Grain Softness Protein OS=Triticum aestivum OX=4565 GN=Gsp-1 PE=4 SV=1	Gsp-1	1	0.000474114	118.23	2	GLQQGLK(1)AR	0.25839	2	1.029	1.084	1.087	0.901	0.963	0.936	0.875	0.00704886
Q84QI5	100	K	GSP-1 Grain Softness Protein OS=Triticum aestivum OX=4565 GN=Gsp-1 PE=4 SV=1	Gsp-1	1	0.021238	75.043	2	NQCCK(1)QLR	-0.14044	1
Q93XQ6	44	K	Peptidyl-prolyl cis-trans isomerase OS=Triticum aestivum OX=4565 GN=CyP2 PE=2 SV=1	CyP2	1	0.00299301	70.942	3	ALCTGEK(1)GVGK	-0.78802	2	0.823	1.012	0.906	1.064	1.11	1.086	1.189	0.0440942
Q93XQ6	151	K	Peptidyl-prolyl cis-trans isomerase OS=Triticum aestivum OX=4565 GN=CyP2 PE=2 SV=1	CyP2	1	0.0160576	81.017	2	NIEK(1)VGSR	0.46951	1	0.859	0.85	0.72	1.16	1.143	1.268	1.47	0.00413724
Q9SWU2	206	K	Histone H1 WH1A.2 OS=Triticum aestivum OX=4565 PE=2 SV=1	--	0.988954	1.1017e-08	122.39	3	APAAATPK(0.989)K(0.011)PVAR	1.1	1	0.644	0.724	0.771	1.321	1.219	1.321	1.805	0.000557873
Q9SWU2	104	K	Histone H1 WH1A.2 OS=Triticum aestivum OX=4565 PE=2 SV=1	--	1	7.71968e-17	141.48	2	ILLTQIK(1)K	0.051411	1
Q9SWU2	198	K	Histone H1 WH1A.2 OS=Triticum aestivum OX=4565 PE=2 SV=1	--	1	0.00145964	112.13	2	K(1)APAAATPK	0.2271	1	0.571	0.681	0.703	1.252	1.43	1.363	2.069	0.000639823
Q9SWU2	97	K	Histone H1 WH1A.2 OS=Triticum aestivum OX=4565 PE=2 SV=1	--	1	0.00706141	86.898	2	K(1)ILLTQIK	2.1991	1
Q9SWU2	123	K	Histone H1 WH1A.2 OS=Triticum aestivum OX=4565 PE=2 SV=1	--	1	0.00399683	91.867	2	LAK(1)APAAVK	0.29568	1	0.687	0.813	1.027	1.126	1.146	1.201	1.374	0.0486111
Q9SWU2	46	K	Histone H1 WH1A.2 OS=Triticum aestivum OX=4565 PE=2 SV=1	--	0.99143	0.0122587	79.059	3	STGPK(0.991)K(0.009)PR	0.3894	1	0.766	0.939	0.844	1.196	1.06	1.195	1.354	0.0128187
Q9ZR70	49	K	Em protein OS=Triticum aestivum OX=4565 GN=Em-D1 PE=3 SV=1	Em-D1	1	1.26771e-22	178.71	2	K(1)EQMGEEGYR	-0.213	13	0.445	0.479	0.503	1.495	1.514	1.565	3.205	6.8166e-06
W4ZP51	29	K	Em protein H2 OS=Triticum aestivum OX=4565 PE=3 SV=1	--	1	6.73538e-54	163.61	3	EGETVVPGGTGGK(1)SLEAQQNLAEGR	-0.28835	3	1.075	0.802	0.766	1.104	1.119	1.134	1.27	0.078049
W5ADS2	114	K	Ubiquitin-like domain-containing protein OS=Triticum aestivum OX=4565 PE=3 SV=1	--	1	0.00110346	99.439	2	VDDATGK(1)VTR	0.63081	1	0.762	0.724	0.854	1.288	1.293	1.08	1.565	0.00436665
W5B8D6	68	K	Caleosin OS=Triticum aestivum OX=4565 GN=Clo1-B PE=2 SV=1	Clo1-B	1	0.00160747	97.813	2	GIGGK(1)DSLK	-0.020396	2	0.821	0.842	0.829	1.18	1.186	1.143	1.408	1.52575e-05
W5B8D6	19	K	Caleosin OS=Triticum aestivum OX=4565 GN=Clo1-B PE=2 SV=1	Clo1-B	1	0.00835142	40.983	3	TDGK(1)GDAADGHVVR	-0.30664	1
W5BEP1	16	K	ATP synthase subunit d, mitochondrial OS=Triticum aestivum OX=4565 GN=CAMPLR22A2D_LOCUS2925 PE=3 SV=1	CAMPLR22A2D_LOCUS2925	1	0.0022793	74.987	3	AGK(1)AIDWDGLAK	-0.51589	1	0.733	0.823	0.825	1.185	1.174	1.26	1.52	0.000727965
W5BEP1	114	K	ATP synthase subunit d, mitochondrial OS=Triticum aestivum OX=4565 GN=CAMPLR22A2D_LOCUS2925 PE=3 SV=1	CAMPLR22A2D_LOCUS2925	1	0.00209737	105.98	2	EAEK(1)TSLK	0.069294	3	0.903	0.926	0.917	1.027	1.033	1.195	1.185	0.0286851
W5BEP1	118	K	ATP synthase subunit d, mitochondrial OS=Triticum aestivum OX=4565 GN=CAMPLR22A2D_LOCUS2925 PE=3 SV=1	CAMPLR22A2D_LOCUS2925	1	0.0028743	101.82	2	TSLK(1)ESER	-1.143	1	0.767	0.852	0.809	1.213	1.261	1.098	1.471	0.00166751
W5BEP1	131	K	ATP synthase subunit d, mitochondrial OS=Triticum aestivum OX=4565 GN=CAMPLR22A2D_LOCUS2925 PE=3 SV=1	CAMPLR22A2D_LOCUS2925	1	0.00699566	53.756	3	EIAELK(1)EMK	-1.5553	1
W5BEP1	110	K	ATP synthase subunit d, mitochondrial OS=Triticum aestivum OX=4565 GN=CAMPLR22A2D_LOCUS2925 PE=3 SV=1	CAMPLR22A2D_LOCUS2925	1	0.00252644	63.185	3	FDALLIEMK(1)EAEK	-0.42965	1
W5BEP1	6	K	ATP synthase subunit d, mitochondrial OS=Triticum aestivum OX=4565 GN=CAMPLR22A2D_LOCUS2925 PE=3 SV=1	CAMPLR22A2D_LOCUS2925	1	0.00228911	119.68	2	K(1)VTDVAAK	-0.041423	3	0.841	0.839	0.851	1.188	1.2	1.081	1.371	0.000724448
W5BEP1	13	K	ATP synthase subunit d, mitochondrial OS=Triticum aestivum OX=4565 GN=CAMPLR22A2D_LOCUS2925 PE=3 SV=1	CAMPLR22A2D_LOCUS2925	1	6.16217e-05	126.19	2	VTDVAAK(1)AGK	-0.22903	4	0.754	0.8	0.793	1.214	1.221	1.218	1.556	1.81778e-05
W5BUF4	59	K	Caleosin OS=Triticum aestivum OX=4565 GN=Clo1 PE=2 SV=1	Clo1	1	4.56399e-07	110.35	3	TDGHGDAGGK(1)VGDFR	-0.93773	1	0.636	0.642	0.855	1.298	1.199	1.369	1.812	0.00447474
W5BUF4	20	K	Caleosin OS=Triticum aestivum OX=4565 GN=Clo1 PE=2 SV=1	Clo1	1	1.55371e-09	115.09	3	TDGK(1)GDAADVHVVR	1.591	4	0.673	0.772	0.863	1.272	1.237	1.183	1.6	0.00318707
W5D003	55	K	AAI domain-containing protein OS=Triticum aestivum OX=4565 GN=TRAES_3BF068600010CFD_c1 PE=3 SV=1	TRAES_3BF068600010CFD_c1	1	2.69215e-25	148.52	3	PVLK(1)LQCNGSQVPEAVLR	-0.018377	4	0.809	0.852	0.943	1.114	1.109	1.172	1.304	0.00526175
W5D637	57	K	Seed maturation protein OS=Triticum aestivum OX=4565 GN=TRAES_3BF058900010CFD_c1 PE=4 SV=1	TRAES_3BF058900010CFD_c1	1	0.000150499	119.74	2	K(1)IDDSAFAAR	-0.78904	7	0.667	0.631	0.71	1.341	1.392	1.259	1.988	0.000106533
W5GWI9	102	K	SCP2 domain-containing protein OS=Triticum aestivum OX=4565 PE=4 SV=1	--	1	0.0234005	64.827	2	IK(1)GSISAAQK	0.33607	1
W5HXT5	10	K	60S ribosomal protein L22-2 OS=Triticum aestivum OX=4565 PE=3 SV=1	--	1	0.000179431	91.202	3	GVAAATK(1)GGAGAGK	2.2189	1	0.628	0.71	0.812	1.167	1.339	1.344	1.791	0.00259168
W5I1R7	75	K	KH type-2 domain-containing protein OS=Triticum aestivum OX=4565 PE=3 SV=1	--	1	0.0121274	80.986	2	ELTSVVQK(1)R	0.86279	1	0.843	0.819	0.815	1.174	1.138	1.211	1.422	7.16214e-05

## Sheet: Peptide_quant
ID	Sequence	Length	Modifications	Modified sequence	Protein accession	Protein description	Charge	m/z	Mass error [ppm]	PEP	Score	MS/MS Count	0h-1 intensity	0h-2 intensity	0h-3 intensity	12h-1 intensity	12h-2 intensity	12h-3 intensity
0	AAAAGTKLK	9	Lactyl(K)	_AAAAGTK(la)LK_	A0A0C4BJE5	Serine hydroxymethyltransferase OS=Triticum aestivum OX=4565 PE=3 SV=1	2	451.769	0.65793	0.0040926	91.636	1	21019	20667	20776	22432	21758	23491
1	AAAAKDAAAEK	11	Lactyl(K)	_AAAAK(la)DAAAEK_	A0A3B6HPE1	Late embryogenesis abundant protein D-29 OS=Triticum aestivum OX=4565 PE=4 SV=1	2	544.783	1.2875	3.8808e-06	117.93	1	6593	7262	7188.7	9669.6	8789.3	8904.7
2	AAAAKDAAWK	10	Lactyl(K)	_AAAAK(la)DAAWK_	A0A3B6HPE1	Late embryogenesis abundant protein D-29 OS=Triticum aestivum OX=4565 PE=4 SV=1	2	537.783	1.1103	0.00024755	113.22	1	11059	10965	11824	19073	19641	19702
3	AAAAMVGHPEWEFPR	15	Oxidation (M)	_AAAAM(ox)VGHPEWEFPR_	A0A3B6U9P0	Beta-amylase OS=Triticum aestivum OX=4565 PE=3 SV=1	3	562.268	-0.81868	0.00043488	75.483	2	7847.1	7520.8	7006.2	5599	5938.7	6574.1
4	AAAAMVGHPEWEFPR	15	Oxidation (M)	_AAAAM(ox)VGHPEWEFPR_	A0A3B6U9P0	Beta-amylase OS=Triticum aestivum OX=4565 PE=3 SV=1	3	562.268	-1.9413	1.8767e-05	98.592	1	7337.5	6896.4	7055.7	6933.5	5512.8	7178.3
5	AAAAMVGHPEWEFPR	15	Oxidation (M)	_AAAAM(ox)VGHPEWEFPR_	A0A3B6U9P0	Beta-amylase OS=Triticum aestivum OX=4565 PE=3 SV=1	3	562.268	-0.61828	0.00039685	77.204	1	0	0	0	0	0	0
6	AAAAMVGHPEWEFPR	15	Oxidation (M)	_AAAAM(ox)VGHPEWEFPR_	A0A3B6U9P0	Beta-amylase OS=Triticum aestivum OX=4565 PE=3 SV=1	3	562.268	0.80168	0.0002085	85.45	1	1608.4	1626.6	2436.6	1844.9	1923.7	2059.4
7	AAAAMVGHPEWEFPR	15	Oxidation (M)	_AAAAM(ox)VGHPEWEFPR_	A0A3B6U9P0	Beta-amylase OS=Triticum aestivum OX=4565 PE=3 SV=1	3	562.268	0.98973	0.0023717	60.901	1	3276.4	4138.1	5808.7	7617.1	6995.7	7023.9
8	AAAAMVGHPEWEFPR	15	Unmodified	_AAAAMVGHPEWEFPR_	A0A3B6U9P0	Beta-amylase OS=Triticum aestivum OX=4565 PE=3 SV=1	3	556.937	-1.2838	0.00043845	76.728	2	6371	4462.5	5696.7	5360.1	5303.9	5407.8
9	AAAAMVGHPEWEFPR	15	Unmodified	_AAAAMVGHPEWEFPR_	A0A3B6U9P0	Beta-amylase OS=Triticum aestivum OX=4565 PE=3 SV=1	3	556.937	-0.38133	0.00013026	89.507	1	6766.9	5805.8	6528	7118.9	6802.8	7459.1
10	AAAAMVGHPEWEFPR	15	Unmodified	_AAAAMVGHPEWEFPR_	A0A3B6U9P0	Beta-amylase OS=Triticum aestivum OX=4565 PE=3 SV=1	3	556.937	-0.12172	2.0199e-05	98.592	1	0	0	0	0	0	0
11	AAAAMVGHPEWEFPR	15	Unmodified	_AAAAMVGHPEWEFPR_	A0A3B6U9P0	Beta-amylase OS=Triticum aestivum OX=4565 PE=3 SV=1	3	556.937	0.87273	6.1345e-05	94.688	2	576.96	644.98	489.17	537.02	616.41	564.17
12	AAAKQLVDR	9	Lactyl(K)	_AAAK(la)QLVDR_	A0A3B6RHA9	Formate dehydrogenase, mitochondrial OS=Triticum aestivum OX=4565 PE=3 SV=1	2	522.296	-0.67434	0.019326	69.65	1	5766.9	5783.9	5293.1	3579.9	4114.4	4744.5
13	AAAKQLVDR	9	Lactyl(K)	_AAAK(la)QLVDR_	A0A3B6RHA9	Formate dehydrogenase, mitochondrial OS=Triticum aestivum OX=4565 PE=3 SV=1	2	522.296	0.98211	0.023603	67.334	1	2746.4	3115.2	3187.7	2561.5	2295.2	2032.3
14	AADILVNFFEK	11	Unmodified	_AADILVNFFEK_	A0A3B6TMN0	Sucrose synthase OS=Triticum aestivum OX=4565 PE=3 SV=1	3	422.896	1.2692	0.0016588	83.182	1	7121.5	7811.7	8275.9	10845	10424	11722
15	AADILVNFFEK	11	Unmodified	_AADILVNFFEK_	A0A3B6TMN0	Sucrose synthase OS=Triticum aestivum OX=4565 PE=3 SV=1	2	633.84	2.2732	0.00020733	110.92	1	11859	14187	14738	18449	19131	19296
16	AADKAEEPSFDTDTQATDK	19	Lactyl(K)	_AADK(la)AEEPSFDTDTQATDK_	A0A3B5Z3G6	Seed biotin-containing protein SBP65-like OS=Triticum aestivum OX=4565 PE=4 SV=1	3	704.647	-1.303	0.00010789	70.837	1	1074.1	943.61	1187.7	2332.8	2556.4	2334.2
17	AADKAEEPSFDTGTQAK	17	Lactyl(K)	_AADK(la)AEEPSFDTGTQAK_	A0A3B6A0K5	Seed biotin-containing protein SBP65-like OS=Triticum aestivum OX=4565 PE=4 SV=1	3	613.287	-0.72702	2.5933e-06	94.569	1	1453.6	1485.4	1407.8	3260.5	2956.7	3039.5
18	AADKAEEPSFDTGTQAK	17	Lactyl(K)	_AADK(la)AEEPSFDTGTQAK_	A0A3B6A0K5	Seed biotin-containing protein SBP65-like OS=Triticum aestivum OX=4565 PE=4 SV=1	3	613.287	0.69165	1.6809e-23	133.86	1	2062.2	2134.1	2187.1	4434.6	4456.5	4329.3
19	AAEACEEFSGVLVTLR	16	Unmodified	_AAEACEEFSGVLVTLR_	A0A3B6I1L7	Succinate dehydrogenase subunit 5, mitochondrial OS=Triticum aestivum OX=4565 PE=4 SV=1	3	584.626	0.11692	7.6215e-08	107.82	1	2705.7	3064.1	3969.5	4688.9	4398.3	5988.6
20	AAEAELLSK	9	Unmodified	_AAEAELLSK_	A0A3B6LKF2	NAD(P)-bd_dom domain-containing protein OS=Triticum aestivum OX=4565 PE=4 SV=1	2	466.258		0.025765	62.633	1	0	0	0	0	0	0
21	AAEAKDK	7	Lactyl(K)	_AAEAK(la)DK_	A0A3B5ZZP8	Late embryogenesis abundant protein OS=Triticum aestivum OX=4565 PE=3 SV=1	2	402.709	-0.021743	0.0042535	111.95	1	8890.3	9577.4	9803	22095	21775	22535
22	AAEGKDQTGSYLGR	14	Lactyl(K)	_AAEGK(la)DQTGSYLGR_	A0A3B5Y269	Late embryogenesis abundant protein OS=Triticum aestivum OX=4565 PE=4 SV=1	2	762.868	-1.2189	1.1678e-15	136.39	1	2161.8	2736.3	2577.6	6955.6	6950.3	6614.8
23	AAEGKDQTGSYLGR	14	Lactyl(K)	_AAEGK(la)DQTGSYLGR_	A0A3B5Y269	Late embryogenesis abundant protein OS=Triticum aestivum OX=4565 PE=4 SV=1	2	762.868	1.2008	0.00044376	94.454	1	0	0	0	0	0	0
24	AAEKAASVYFEEK	13	Lactyl(K)	_AAEK(la)AASVYFEEK_	A0A3B6ISW5	Late embryogenesis abundant protein D-29-like OS=Triticum aestivum OX=4565 PE=3 SV=1	3	505.584	-0.57112	0.00040458	92.039	1	1246.4	1191.5	1403.9	4744	4410.5	5034.4
25	AAEKAASVYFEEK	13	Lactyl(K)	_AAEK(la)AASVYFEEK_	A0A3B6ISW5	Late embryogenesis abundant protein D-29-like OS=Triticum aestivum OX=4565 PE=3 SV=1	2	757.872	-1.1483	2.5543e-17	159.18	1	6808.1	7379.1	7426.8	29405	33042	32982
26	AAEKAASVYFEEK	13	Lactyl(K)	_AAEK(la)AASVYFEEK_	A0A3B6ISW5	Late embryogenesis abundant protein D-29-like OS=Triticum aestivum OX=4565 PE=3 SV=1	3	505.584	-0.88002	3.3014e-09	122.64	1	8893.9	9159.8	8362.3	18249	18765	22154
27	AAEKAASVYFEEK	13	Lactyl(K)	_AAEK(la)AASVYFEEK_	A0A3B6ISW5	Late embryogenesis abundant protein D-29-like OS=Triticum aestivum OX=4565 PE=3 SV=1	3	505.584	0.54755	1.6502e-11	124.51	2	1506.8	1506	1798	4404.5	5202.1	4728
28	AAEKAASVYFEEK	13	Lactyl(K)	_AAEK(la)AASVYFEEK_	A0A3B6ISW5	Late embryogenesis abundant protein D-29-like OS=Triticum aestivum OX=4565 PE=3 SV=1	3	505.584	0.98587	4.2717e-06	112.42	1	797.56	1023.1	994.63	4011.5	3941.1	3487
29	AAEKAASVYFEEK	13	Lactyl(K)	_AAEK(la)AASVYFEEK_	A0A3B6ISW5	Late embryogenesis abundant protein D-29-like OS=Triticum aestivum OX=4565 PE=3 SV=1	3	505.584	1.3956	1.1524e-08	119.87	1	6596.1	6132.9	7971.1	13635	14251	16599
30	AAEKAEEVR	9	Lactyl(K)	_AAEK(la)AEEVR_	A0A3B6GVC0	Embryonic protein DC-8-like OS=Triticum aestivum OX=4565 PE=3 SV=1	2	537.775	-1.0666	0.010566	77.062	1	4445.4	3644.2	4603.3	9469.8	9993.5	9120.7
31	AAEKAEEVR	9	Lactyl(K)	_AAEK(la)AEEVR_	A0A3B6GVC0	Embryonic protein DC-8-like OS=Triticum aestivum OX=4565 PE=3 SV=1	2	537.775	0.47439	0.019197	69.721	1	3537.6	2335.9	3633.9	6932.8	6569	6926
32	AAEKAEEVR	9	Lactyl(K)	_AAEK(la)AEEVR_	A0A3B6GVC0	Embryonic protein DC-8-like OS=Triticum aestivum OX=4565 PE=3 SV=1	2	537.775	0.21485	0.015285	72.2	2	5136.5	5414.9	6546.2	12684	12160	12670
33	AAEKKPVAVAAEK	13	Lactyl(K)	_AAEK(la)KPVAVAAEK_	A0A3B6QBC0	Histone H2B OS=Triticum aestivum OX=4565 PE=3 SV=1	3	461.933		0.023087	42.317	1	0	0	0	0	0	0
34	AAEKTPAGK	9	Lactyl(K)	_AAEK(la)TPAGK_	A0A3B5Y516	Histone H2B OS=Triticum aestivum OX=4565 PE=3 SV=1	2	472.756	1.192	0.0016075	97.813	1	15587	16930	15967	21036	20533	19893
35	AAELTTLLESR	11	Unmodified	_AAELTTLLESR_	Q332R4	ATP synthase subunit alpha OS=Triticum aestivum OX=4565 GN=atp1-1 PE=3 SV=1	2	602.333	-1.2698	0.0095436	85.522	1	17537	18213	16674	17333	18491	18262
36	AAENVYIKK	9	Lactyl(K)	_AAENVYIK(la)K_	W5EPT9	Mitochondrial ATPase inhibitor OS=Triticum aestivum OX=4565 PE=4 SV=1	2	554.306	-1.4466	0.0014596	112.13	1	10145	11225	10856	15170	16055	16202
37	AAENVYIKK	9	Lactyl(K)	_AAENVYIK(la)K_	W5EPT9	Mitochondrial ATPase inhibitor OS=Triticum aestivum OX=4565 PE=4 SV=1	2	554.306	-0.64161	0.0024474	100.88	1	9201.6	10736	9106.8	13828	14973	15368
38	AAENVYIKK	9	Lactyl(K)	_AAENVYIK(la)K_	W5EPT9	Mitochondrial ATPase inhibitor OS=Triticum aestivum OX=4565 PE=4 SV=1	2	554.306	-0.41544	0.00015484	123.79	1	10266	9978.9	9587.7	18734	19680	18569
39	AAESKDQTGSFLGEK	15	Lactyl(K)	_AAESK(la)DQTGSFLGEK_	A0A3B6A083	Late embryogenesis abundant protein Dc3-like OS=Triticum aestivum OX=4565 PE=3 SV=1	3	547.265	-0.88137	1.6756e-05	99.092	1	3047.4	2364.6	2037.7	4661.8	4395.1	4709.9
40	AAETKDQTGSYLGEK	15	Lactyl(K)	_AAETK(la)DQTGSYLGEK_	A0A3B5Z3R9	Late embryogenesis abundant protein Dc3-like OS=Triticum aestivum OX=4565 PE=3 SV=1	3	557.269	-1.0155	3.3048e-05	96.489	1	1650.4	1866.3	1451.5	4115.4	3855.8	4389.7
41	AAETKDQTGSYLGEK	15	Lactyl(K)	_AAETK(la)DQTGSYLGEK_	A0A3B5Z3R9	Late embryogenesis abundant protein Dc3-like OS=Triticum aestivum OX=4565 PE=3 SV=1	2	835.399	-1.1083	5.7346e-14	125.45	1	4436.8	5725.2	5472.3	11285	13375	13647
42	AAETKDQTGSYLGEK	15	Lactyl(K)	_AAETK(la)DQTGSYLGEK_	A0A3B5Z3R9	Late embryogenesis abundant protein Dc3-like OS=Triticum aestivum OX=4565 PE=3 SV=1	3	557.269	0.57967	1.2563e-16	137.21	1	2322.7	2949.3	2372.2	5987.1	5377.1	5294.3
43	AAETKDQTGSYLGEK	15	Lactyl(K)	_AAETK(la)DQTGSYLGEK_	A0A3B5Z3R9	Late embryogenesis abundant protein Dc3-like OS=Triticum aestivum OX=4565 PE=3 SV=1	3	557.269	-0.504	1.139e-05	101.53	1	2245.4	2512.3	2416.6	4852.4	5235.1	5200
44	AAETTEAAKQK	11	Lactyl(K)	_AAETTEAAK(la)QK_	A0A3B5Y545	Late embryogenesis abundant protein OS=Triticum aestivum OX=4565 PE=3 SV=1	3	407.21	1.5596	0.00011824	104.22	1	1129.3	1583.4	1697.8	3333.8	3251.1	3140.4
45	AAEVATQVNSWVEK	14	Unmodified	_AAEVATQVNSWVEK_	Q9ST58	Serpin-Z1C OS=Triticum aestivum OX=4565 PE=1 SV=1	3	511.263	-0.86395	1.1183e-09	118.24	1	12327	12963	12648	7321	9372.5	8246.8
46	AAEVATQVNSWVEK	14	Unmodified	_AAEVATQVNSWVEK_	Q9ST58	Serpin-Z1C OS=Triticum aestivum OX=4565 PE=1 SV=1	2	766.391		6.4177e-26	135.72	1	0	0	0	0	0	0
47	AAEVATQVNSWVEK	14	Unmodified	_AAEVATQVNSWVEK_	Q9ST58	Serpin-Z1C OS=Triticum aestivum OX=4565 PE=1 SV=1	3	511.263	-0.48255	7.1357e-17	141.54	1	17700	14565	15994	8897	8813.2	9557.6
48	AAEVATQVNSWVEK	14	Unmodified	_AAEVATQVNSWVEK_	Q9ST58	Serpin-Z1C OS=Triticum aestivum OX=4565 PE=1 SV=1	3	511.263	0.78936	4.4345e-16	134.04	1	8557.6	10032	9643.3	7381.2	7809	8150
49	AAEVTAQVNSWVEK	14	Unmodified	_AAEVTAQVNSWVEK_	A0A3B6KQL2	SERPIN domain-containing protein OS=Triticum aestivum OX=4565 PE=3 SV=1	3	511.263		7.1189e-09	105.03	1	0	0	0	0	0	0
50	AAEVTAQVNSWVEK	14	Unmodified	_AAEVTAQVNSWVEK_	A0A3B6KQL2	SERPIN domain-containing protein OS=Triticum aestivum OX=4565 PE=3 SV=1	3	511.263	-0.88633	1.0408e-14	130.2	1	16115	15700	14360	11065	10295	9955
51	AAEVTAQVNSWVEK	14	Unmodified	_AAEVTAQVNSWVEK_	A0A3B6KQL2	SERPIN domain-containing protein OS=Triticum aestivum OX=4565 PE=3 SV=1	3	511.263	-0.48255	8.1537e-06	105.03	1	5655.4	4359.4	4314.7	1950	2016.6	2640.9
52	AAEVTAQVNSWVEK	14	Unmodified	_AAEVTAQVNSWVEK_	A0A3B6KQL2	SERPIN domain-containing protein OS=Triticum aestivum OX=4565 PE=3 SV=1	3	511.263	0.78936	0.00047935	83.692	1	3302.3	3532.9	4120.2	4544.7	4657.3	5755.5
53	AAEVTAQVNSWVEK	14	Unmodified	_AAEVTAQVNSWVEK_	A0A3B6KQL2	SERPIN domain-containing protein OS=Triticum aestivum OX=4565 PE=3 SV=1	3	511.263	1.3167	2.0456e-17	147.52	1	9708.1	9634.2	10300	10526	10169	10957
54	AAEVTTQVNSWVEK	14	Unmodified	_AAEVTTQVNSWVEK_	A0A3B6MWJ8	SERPIN domain-containing protein OS=Triticum aestivum OX=4565 PE=3 SV=1	3	521.267	-1.2354	0.023357	41.621	1	2389.2	2681.8	2792.8	1694.3	1843.9	2267.8
55	AAEVTTQVNSWVEK	14	Unmodified	_AAEVTTQVNSWVEK_	A0A3B6MWJ8	SERPIN domain-containing protein OS=Triticum aestivum OX=4565 PE=3 SV=1	3	521.267	-0.70423	3.0778e-14	125.53	1	6273	6288.7	6809.3	3744.7	3418.5	5635.5
56	AAEVTTQVNSWVEK	14	Unmodified	_AAEVTTQVNSWVEK_	A0A3B6MWJ8	SERPIN domain-containing protein OS=Triticum aestivum OX=4565 PE=3 SV=1	3	521.267	-0.66405	4.668e-10	121.45	1	6934.6	5686.8	4993.6	2550.9	2334.1	2131.6
57	AAEVTTQVNSWVEK	14	Unmodified	_AAEVTTQVNSWVEK_	A0A3B6MWJ8	SERPIN domain-containing protein OS=Triticum aestivum OX=4565 PE=3 SV=1	2	781.396	-0.94694	1.2383e-101	226.65	1	46549	44989	44861	12526	12770	12927
58	AAEVTTQVNSWVEK	14	Unmodified	_AAEVTTQVNSWVEK_	A0A3B6MWJ8	SERPIN domain-containing protein OS=Triticum aestivum OX=4565 PE=3 SV=1	3	521.267	-0.87163	5.0917e-17	143.94	1	11304	10399	10187	3749.3	3933.8	4416.1
59	AAEVTTQVNSWVEK	14	Unmodified	_AAEVTTQVNSWVEK_	A0A3B6MWJ8	SERPIN domain-containing protein OS=Triticum aestivum OX=4565 PE=3 SV=1	2	781.396		1.1425e-40	149.3	1	0	0	0	0	0	0
60	AAEVTTQVNSWVEK	14	Unmodified	_AAEVTTQVNSWVEK_	A0A3B6MWJ8	SERPIN domain-containing protein OS=Triticum aestivum OX=4565 PE=3 SV=1	3	521.267	0.9686	4.1391e-16	134.61	1	2913.8	2772.4	2756.9	1523.6	1601	2109.1
61	AAEVTTQVNSWVEK	14	Deamidation (NQ)	_AAEVTTQVN(de)SWVEK_	A0A3B6MWJ8	SERPIN domain-containing protein OS=Triticum aestivum OX=4565 PE=3 SV=1	3	521.595		0.00089119	66.215	1	0	0	0	0	0	0
64	AAGEEEEAAGEEFEYQAEVSR	21	Unmodified	_AAGEEEEAAGEEFEYQAEVSR_	A0A3B6LNG5	HATPase_c domain-containing protein OS=Triticum aestivum OX=4565 PE=3 SV=1	3	767.665	-1.3707	1.6348e-56	182.82	1	842.65	939.62	894.94	1207.7	814.62	1231.2
65	AAGEEEEAAGEEFEYQAEVSR	21	Unmodified	_AAGEEEEAAGEEFEYQAEVSR_	A0A3B6LNG5	HATPase_c domain-containing protein OS=Triticum aestivum OX=4565 PE=3 SV=1	3	767.665	0.26245	7.3446e-35	148.38	1	0	0	0	0	0	0
66	AAGLILQLIR	10	Unmodified	_AAGLILQLIR_	A0A3B6C3C5	RuvB-like helicase OS=Triticum aestivum OX=4565 PE=3 SV=1	2	534.35		0.0058723	74.941	1	0	0	0	0	0	0
67	AAGLILQLIR	10	Unmodified	_AAGLILQLIR_	A0A3B6C3C5	RuvB-like helicase OS=Triticum aestivum OX=4565 PE=3 SV=1	2	534.35	1.5072	0.0011413	105.36	1	13592	10535	11148	21931	22516	19236
68	AAGTTQAAKDR	11	Lactyl(K)	_AAGTTQAAK(la)DR_	A0A3B6A087	Late embryogenesis abundant protein OS=Triticum aestivum OX=4565 PE=3 SV=1	2	581.297	0.69161	2.5444e-06	132.79	1	1825.5	1811.7	1894.5	4971.2	6183.8	6005
69	AAGVGAAR	8	Unmodified	_AAGVGAAR_	A0A3B6MKW8	Outer envelope pore protein 16-2, chloroplastic OS=Triticum aestivum OX=4565 PE=4 SV=1	2	336.693	0.7791	0.0028487	119.07	1	5840	5377.8	5120.7	8475.4	9856.7	9134.3
70	AAGVGAAR	8	Unmodified	_AAGVGAAR_	A0A3B6MKW8	Outer envelope pore protein 16-2, chloroplastic OS=Triticum aestivum OX=4565 PE=4 SV=1	2	336.693	-0.33571	0.012062	94.006	1	7128.5	8395	11856	17801	18523	15874
71	AAGVGAAR	8	Unmodified	_AAGVGAAR_	A0A3B6MKW8	Outer envelope pore protein 16-2, chloroplastic OS=Triticum aestivum OX=4565 PE=4 SV=1	2	336.693	0.55655	0.0043264	111.73	1	2951.3	2757.5	3831.7	6506.4	6876.4	6687.1
72	AAHLALK	7	Unmodified	_AAHLALK_	A0A077RY90	Cysteine-dependent adenosine diphosphate thiazole synthase OS=Triticum aestivum OX=4565 GN=TRAES_3BF087900030CFD_c1 PE=4 SV=1	3	241.822	-0.48732	0.025186	48.761	1	0	0	0	0	0	0
73	AAIDQHEGGLEAFSR	15	Unmodified	_AAIDQHEGGLEAFSR_	A0A3B6DDM1	1,4-alpha-glucan branching enzyme OS=Triticum aestivum OX=4565 PE=3 SV=1	3	534.262	-0.33634	0.00050911	73.758	1	6429.9	5736	5668.1	5099.9	4483	5535.8
74	AAIKEESEGNLK	12	Lactyl(K)	_AAIK(la)EESEGNLK_	A0A3B6NQQ5	Glyceraldehyde-3-phosphate dehydrogenase OS=Triticum aestivum OX=4565 PE=3 SV=1	3	454.237	-0.48582	0.0042981	63.473	1	2492.4	2275.4	2509.2	2283.2	1922.6	1975
75	AAIKEESEGNLK	12	Lactyl(K)	_AAIK(la)EESEGNLK_	A0A3B6NQQ5	Glyceraldehyde-3-phosphate dehydrogenase OS=Triticum aestivum OX=4565 PE=3 SV=1	3	454.237	0.7936	0.00084612	89.356	1	4187.2	4727.7	5086.1	6020.1	5997.4	5381.6
76	AAKAIGFIEK	10	Lactyl(K)	_AAK(la)AIGFIEK_	A0A3B6MRL4	Enoyl-[acyl-carrier-protein] reductase [NADH] 1, chloroplastic OS=Triticum aestivum OX=4565 PE=3 SV=1	3	373.885	-0.37773	0.026164	46.352	1	1750.5	1291.8	1889.8	2917.1	2561.2	3077.8
77	AAKGIPLSAPAASQVK	16	Lactyl(K)	_AAK(la)GIPLSAPAASQVK_	A0A3B6EEU3	3-hydroxybutyryl-CoA epimerase OS=Triticum aestivum OX=4565 PE=3 SV=1	3	527.638	-0.68984	5.859e-11	117	1	5215.2	5648.4	6106.3	9230.2	9778.1	10946
78	AAKGIPLSAPAASQVK	16	Lactyl(K)	_AAK(la)GIPLSAPAASQVK_	A0A3B6EEU3	3-hydroxybutyryl-CoA epimerase OS=Triticum aestivum OX=4565 PE=3 SV=1	3	527.638	0.72138	0.0024616	61.265	1	0	0	0	0	0	0
79	AAKVGGQR	8	Lactyl(K)	_AAK(la)VGGQR_	A0A3B6RCH0	ADP/ATP translocase OS=Triticum aestivum OX=4565 PE=3 SV=1	2	429.743	0.89658	0.00091737	125.5	1	23183	23302	24699	23479	23218	22469
80	AALECCHK	8	Unmodified	_AALECCHK_	A0A3B6QKH8	S-(hydroxymethyl)glutathione dehydrogenase OS=Triticum aestivum OX=4565 PE=3 SV=1	3	330.149	0.5403	0.014129	58.917	1	3096.7	2360.7	2203.7	3112.9	3441.4	3171
81	AALECCHK	8	Unmodified	_AALECCHK_	A0A3B6QKH8	S-(hydroxymethyl)glutathione dehydrogenase OS=Triticum aestivum OX=4565 PE=3 SV=1	3	330.149	0.1837	0.0036117	85.212	1	6724	6217.3	6069.4	7659.8	6992.1	7970.2
82	AALECCHK	8	Unmodified	_AALECCHK_	A0A3B6QKH8	S-(hydroxymethyl)glutathione dehydrogenase OS=Triticum aestivum OX=4565 PE=3 SV=1	3	330.149	-0.45694	0.00045597	143.85	2	11079	10807	12529	20813	22005	19178
83	AALECCHK	8	Unmodified	_AALECCHK_	A0A3B6QKH8	S-(hydroxymethyl)glutathione dehydrogenase OS=Triticum aestivum OX=4565 PE=3 SV=1	3	330.149	0.15904	0.0076164	73.26	1	5844.2	5801.5	6806.3	10551	10669	9989.1
84	AALESDTR	8	Unmodified	_AALESDTR_	A0A3B6MRL4	Enoyl-[acyl-carrier-protein] reductase [NADH] 1, chloroplastic OS=Triticum aestivum OX=4565 PE=3 SV=1	2	431.717	0.90022	0.027044	83.168	1	5543.8	5958	6639.5	9570.9	9780.7	9659.4
85	AALKTSDEQLDR	12	Lactyl(K)	_AALK(la)TSDEQLDR_	A0A3B6IJ76	Globulin-1 OS=Triticum aestivum OX=4565 PE=4 SV=1	2	709.86	-1.4602	0.0001702	105.99	1	8256.2	7896.4	8250.3	12054	13157	12705
86	AALKTSDEQLDR	12	Lactyl(K)	_AALK(la)TSDEQLDR_	A0A3B6IJ76	Globulin-1 OS=Triticum aestivum OX=4565 PE=4 SV=1	2	709.86	0.80189	1.6739e-30	178.67	2	17575	20989	20325	27048	27451	29812
87	AALKTSDEQLGR	12	Lactyl(K)	_AALK(la)TSDEQLGR_	A0A3B6JDG3	Cupin type-1 domain-containing protein OS=Triticum aestivum OX=4565 PE=4 SV=1	2	680.857	-1.172	5.8401e-11	146.79	1	10232	9643.7	9906	13157	13990	13406
88	AALKTSDEQLGR	12	Unmodified	_AALKTSDEQLGR_	A0A3B6JDG3	Cupin type-1 domain-containing protein OS=Triticum aestivum OX=4565 PE=4 SV=1	3	430.233	-0.40669	4.7457e-10	146.67	1	34947	32096	30433	31359	30244	31101
89	AALKTSDER	9	Lactyl(K)	_AALK(la)TSDER_	A0A3B6JCJ8	Cupin type-1 domain-containing protein OS=Triticum aestivum OX=4565 PE=4 SV=1	2	531.775	0.80228	0.0014138	102.52	1	3998.5	5071	4379.2	7141.1	6784.4	6518.7
90	AALKTSDER	9	Lactyl(K)	_AALK(la)TSDER_	A0A3B6JCJ8	Cupin type-1 domain-containing protein OS=Triticum aestivum OX=4565 PE=4 SV=1	2	531.775	0.64622	0.00057579	136.02	1	9169.5	11545	9627	14179	14505	13564
91	AALKTSDERLER	12	Unmodified	_AALKTSDERLER_	A0A3B6JCJ8	Cupin type-1 domain-containing protein OS=Triticum aestivum OX=4565 PE=4 SV=1	4	347.943	0.16206	0.00036687	96.745	1	18159	19776	20682	34944	36696	40220
92	AALLLLLIGK	10	Unmodified	_AALLLLLIGK_	A0A3B6H4S6	Protein EFR3 OS=Triticum aestivum OX=4565 PE=4 SV=1	2	512.86		2.0085e-20	144.09	1	0	0	0	0	0	0
93	AALSAMSSVTETLAIMTSSSTGQPPL	26	Unmodified	_AALSAMSSVTETLAIMTSSSTGQPPL_	A0A3B6NSU4	Pyrophosphate--fructose 6-phosphate 1-phosphotransferase subunit alpha OS=Triticum aestivum OX=4565 PE=4 SV=1	3	851.093	1.8103	6.8963e-44	135.38	1	497.09	475.65	427.88	504.54	531.42	866.3
94	AALSAMSSVTETLAIMTSSSTGQPPL	26	Unmodified	_AALSAMSSVTETLAIMTSSSTGQPPL_	A0A3B6NSU4	Pyrophosphate--fructose 6-phosphate 1-phosphotransferase subunit alpha OS=Triticum aestivum OX=4565 PE=4 SV=1	3	851.093	0.74426	1.0662e-36	126.26	1	272.74	229.05	481.52	529.93	317.63	541.37
95	AALSDDYFIKR	11	Lactyl(K)	_AALSDDYFIK(la)R_	A0A3B6KQ76	Citrate synthase OS=Triticum aestivum OX=4565 PE=3 SV=1	2	685.851	1.7957	1.3548e-45	196.88	1	4187.2	4463.7	5479	22550	23920	26137
96	AALSDEYFIKR	11	Lactyl(K)	_AALSDEYFIK(la)R_	A0A3B6MYE4	Citrate synthase OS=Triticum aestivum OX=4565 PE=3 SV=1	2	692.859	2.0198	3.3963e-09	155.97	1	1216.1	1104.4	1453.7	8716.5	9419.1	9856
97	AALVADEIAEQAEFFSFGTNDLTQMTFGYSR	31	Unmodified	_AALVADEIAEQAEFFSFGTNDLTQMTFGYSR_	A0A3B5ZXI9	Pyruvate, phosphate dikinase OS=Triticum aestivum OX=4565 PE=3 SV=1	4	858.154	2.1488	0.0003802	44.757	1	0	0	0	0	0	0
98	AALVGLYQDGSMLTFEGEK	19	Unmodified	_AALVGLYQDGSMLTFEGEK_	A0A3B6REZ0	NTF2 domain-containing protein OS=Triticum aestivum OX=4565 PE=4 SV=1	3	677.003	0.63857	4.8281e-17	116.06	1	8885.6	9342.3	9518	12924	13184	15247
99	AALVGLYQEGSMLSFEGEK	19	Unmodified	_AALVGLYQEGSMLSFEGEK_	A0A3B6KL69	NTF2 domain-containing protein OS=Triticum aestivum OX=4565 PE=4 SV=1	3	677.003	1.3089	6.9277e-11	99.273	1	7912.3	10298	8564.8	13302	12766	14261
100	AALWFWMNNVK	11	Unmodified	_AALWFWMNNVK_	A0A3B6C8Z7	Chitinase OS=Triticum aestivum OX=4565 PE=4 SV=1	3	460.569		9.1867e-11	115.71	1	0	0	0	0	0	0
101	AALWFWMNNVK	11	Unmodified	_AALWFWMNNVK_	A0A3B6C8Z7	Chitinase OS=Triticum aestivum OX=4565 PE=4 SV=1	3	460.569	0.6571	1.1558e-05	113.62	2	3461.6	2211.8	3693.3	14198	8377.7	7013.2
102	AALWFWMNNVK	11	Unmodified	_AALWFWMNNVK_	A0A3B6C8Z7	Chitinase OS=Triticum aestivum OX=4565 PE=4 SV=1	2	690.35	1.3975	2.5978e-126	240.47	1	3218.9	3504.5	3954.3	16010	17151	19639
103	AALWFWMNNVK	11	Unmodified	_AALWFWMNNVK_	A0A3B6C8Z7	Chitinase OS=Triticum aestivum OX=4565 PE=4 SV=1	3	460.569	1.1686	9.008e-05	105.52	2	3122.2	4479.2	6215.5	18642	12566	12409
104	AALWFWMNNVK	11	Unmodified	_AALWFWMNNVK_	A0A3B6C8Z7	Chitinase OS=Triticum aestivum OX=4565 PE=4 SV=1	2	690.35	2.0261	1.2251e-12	160.82	1	3281.5	3635	3952	11976	13407	23566
105	AALWFWMNNVK	11	Oxidation (M)	_AALWFWM(ox)NNVK_	A0A3B6C8Z7	Chitinase OS=Triticum aestivum OX=4565 PE=4 SV=1	3	465.901	0.73023	0.00076331	91.867	1	10243	7422.2	7803.9	23243	22601	21928
106	AALWFWMNNVK	11	Oxidation (M)	_AALWFWM(ox)NNVK_	A0A3B6C8Z7	Chitinase OS=Triticum aestivum OX=4565 PE=4 SV=1	2	698.348	1.1645	2.6118e-05	118.71	1	4015	4543.8	5031.7	21395	21657	25179
107	AALWFWMNNVK	11	Oxidation (M)	_AALWFWM(ox)NNVK_	A0A3B6C8Z7	Chitinase OS=Triticum aestivum OX=4565 PE=4 SV=1	3	465.901	1.1492	0.002836	72.607	1	1219.5	1417.9	2037.3	6321.5	6433.6	7203.3
108	AALWFWMNNVK	11	Oxidation (M)	_AALWFWM(ox)NNVK_	A0A3B6C8Z7	Chitinase OS=Triticum aestivum OX=4565 PE=4 SV=1	3	465.901	1.5276	0.0016586	81.972	1	2463.2	2296.3	3354.5	10602	10941	12679
109	AALWFWMNNVK	11	Deamidation (NQ)	_AALWFWMN(de)NVK_	A0A3B6C8Z7	Chitinase OS=Triticum aestivum OX=4565 PE=4 SV=1	3	460.897	1.3683	0.021923	80.688	1	4202.4	3424.3	6878.4	11148	12785	9674.8
110	AALWFWMNNVK	11	Oxidation (M),Deamidation (NQ)	_AALWFWM(ox)N(de)NVK_	A0A3B6C8Z7	Chitinase OS=Triticum aestivum OX=4565 PE=4 SV=1	3	466.229	0.99021	0.020424	51.445	1	817.81	1423.7	1193	2083.5	2663.1	2585
111	AAMEAGIDR	9	Unmodified	_AAMEAGIDR_	A0A3B5ZYX1	Aldo_ket_red domain-containing protein OS=Triticum aestivum OX=4565 PE=3 SV=1	2	467.227	-0.10983	0.011488	85.355	1	10111	10649	9103.3	10547	9060.8	10102
112	AANADGHK	8	Unmodified	_AANADGHK_	A0A341Y4U2	V-type proton ATPase catalytic subunit A OS=Triticum aestivum OX=4565 PE=3 SV=1	3	261.796	0.4991	0.0090231	69.825	1	4148.5	3496.3	3774.1	5325.2	6031.2	5136.3
113	AANADGHK	8	Unmodified	_AANADGHK_	A0A341Y4U2	V-type proton ATPase catalytic subunit A OS=Triticum aestivum OX=4565 PE=3 SV=1	3	261.796	-0.37616	0.011438	63.419	1	3193.1	3467.8	4156.7	6773.7	6642.3	6739.1
114	AANADGHK	8	Unmodified	_AANADGHK_	A0A341Y4U2	V-type proton ATPase catalytic subunit A OS=Triticum aestivum OX=4565 PE=3 SV=1	3	261.796	-0.02903	0.014088	58.981	1	0	0	0	0	0	0
115	AAPAKAVPGPK	11	Lactyl(K)	_AAPAK(la)AVPGPK_	A0A3B6SD76	Nucleolin 1 OS=Triticum aestivum OX=4565 PE=4 SV=1	3	360.213	0.38162	0.010276	57.785	1	6262.2	6496.7	7496.1	6200.1	6681.6	7187.4
116	AAQATKIAPAAAK	13	Lactyl(K)	_AAQATK(la)IAPAAAK_	A0A3B6SD76	Nucleolin 1 OS=Triticum aestivum OX=4565 PE=4 SV=1	3	428.582	0.573	0.00079846	84.365	1	25683	22644	20994	13626	13824	12308
117	AAQDIALADLAPTHPIR	17	Unmodified	_AAQDIALADLAPTHPIR_	Q9FXQ9	TaWIN1 OS=Triticum aestivum OX=4565 GN=TaWIN1 PE=2 SV=1	3	591.66	-1.3301	4.5432e-13	120.9	1	4270.4	4155.5	4692.4	4607.3	5073.2	4782.2
118	AAQDIALADLAPTHPIR	17	Unmodified	_AAQDIALADLAPTHPIR_	Q9FXQ9	TaWIN1 OS=Triticum aestivum OX=4565 GN=TaWIN1 PE=2 SV=1	3	591.66	0.30371	4.2147e-05	81.618	1	0	0	0	0	0	0
119	AAQDIALAELAPTHPIR	17	Unmodified	_AAQDIALAELAPTHPIR_	G5DFC5	14-3-3 protein OS=Triticum aestivum OX=4565 PE=2 SV=1	3	596.332	0.35741	6.7651e-13	119.51	1	1668	1833.7	2787	3702.7	8394.3	4886.4
120	AAQDIALVDLAPTHPIR	17	Unmodified	_AAQDIALVDLAPTHPIR_	A0A3B6HRX3	14_3_3 domain-containing protein OS=Triticum aestivum OX=4565 PE=3 SV=1	3	601.004	0.34119	0.0032277	60.618	1	5113.4	5196.7	6159.9	7477.4	7403.3	6782.4
121	AAQEAIVLPPWVALAIR	17	Unmodified	_AAQEAIVLPPWVALAIR_	A0A3B6TMN0	Sucrose synthase OS=Triticum aestivum OX=4565 PE=3 SV=1	3	606.693	0.9539	0.00074607	66.826	1	2174.5	1459.6	2043.8	2771.5	3118.5	2440.2
122	AAQEAIVLPPWVALAIR	17	Unmodified	_AAQEAIVLPPWVALAIR_	A0A3B6TMN0	Sucrose synthase OS=Triticum aestivum OX=4565 PE=3 SV=1	3	606.693	0.75471	0.0011814	63.462	1	1835.2	2200.7	2545.1	3443.2	4048.8	4870.6
123	AAQGKDQTASTLGEK	15	Lactyl(K)	_AAQGK(la)DQTASTLGEK_	A0A3B5ZZP8	Late embryogenesis abundant protein OS=Triticum aestivum OX=4565 PE=3 SV=1	3	526.265	-1.1409	0.00021924	84.508	3	12639	10914	11571	23119	23374	24210
124	AAQGKDQTASTLGEK	15	Lactyl(K)	_AAQGK(la)DQTASTLGEK_	A0A3B5ZZP8	Late embryogenesis abundant protein OS=Triticum aestivum OX=4565 PE=3 SV=1	2	788.894	-1.5977	8.1695e-47	189.81	1	6881.7	5951.7	6129.3	13129	14031	13425
125	AAQGKDQTASTLGEK	15	Lactyl(K)	_AAQGK(la)DQTASTLGEK_	A0A3B5ZZP8	Late embryogenesis abundant protein OS=Triticum aestivum OX=4565 PE=3 SV=1	3	526.265	-1.0225	6.909e-05	93.424	1	2191	1984.8	2279.4	4221.4	4049.5	4649.9
126	AAQGKDQTASTLGEK	15	Lactyl(K)	_AAQGK(la)DQTASTLGEK_	A0A3B5ZZP8	Late embryogenesis abundant protein OS=Triticum aestivum OX=4565 PE=3 SV=1	3	526.265	1.0224	7.4033e-10	115.63	1	3686.6	3364.3	3820.8	8862.3	8194.7	8902
127	AAQGKDQTASTLGEK	15	Lactyl(K)	_AAQGK(la)DQTASTLGEK_	A0A3B5ZZP8	Late embryogenesis abundant protein OS=Triticum aestivum OX=4565 PE=3 SV=1	3	526.265	0.0020976	5.7507e-07	109.13	2	3365.1	3190.4	3479.7	8362.9	9043.4	9605.5
128	AAQLDIVVTNK	11	Unmodified	_AAQLDIVVTNK_	A0A3B6SDD9	Ribosomal protein L32e OS=Triticum aestivum OX=4565 PE=3 SV=1	3	391.228	-0.20454	0.0027163	74.962	1	6991	5721.4	6743.3	9722.4	9096.9	9193.5
129	AAQLDIVVTNK	11	Unmodified	_AAQLDIVVTNK_	A0A3B6SDD9	Ribosomal protein L32e OS=Triticum aestivum OX=4565 PE=3 SV=1	2	586.338	-1.1485	4.7316e-06	132.79	1	10259	9024.1	9859.3	10710	11325	10897
130	AAQLDVVVTNK	11	Unmodified	_AAQLDVVVTNK_	W5FVL1	60S ribosomal protein L32 OS=Triticum aestivum OX=4565 PE=3 SV=1	3	386.556	0.38231	0.001241	87.184	1	7288.5	6464.3	6489.9	8313	7912.9	7601.4
131	AAQLDVVVTNK	11	Unmodified	_AAQLDVVVTNK_	W5FVL1	60S ribosomal protein L32 OS=Triticum aestivum OX=4565 PE=3 SV=1	2	579.33		0.0089527	86.772	1	0	0	0	0	0	0
132	AAQLLSK	7	Unmodified	_AAQLLSK_	Q93XQ7	Protein disulfide-isomerase OS=Triticum aestivum OX=4565 GN=PDI3 PE=2 SV=1	2	365.727		0.020837	91.853	1	0	0	0	0	0	0
133	AAQTAASAKLTTK	13	Lactyl(K)	_AAQTAASAK(la)LTTK_	A0A3B6EII0	HABP4_PAI-RBP1 domain-containing protein OS=Triticum aestivum OX=4565 PE=4 SV=1	3	445.249	1.2366	0.00050405	89.507	1	0	0	0	0	0	0
134	AASQTLESLLVTGDVDFVIGK	21	Unmodified	_AASQTLESLLVTGDVDFVIGK_	A0A3B6B5J2	Nucleoredoxin 1 OS=Triticum aestivum OX=4565 PE=3 SV=1	3	721.723	1.5139	5.9778e-15	113.51	2	9357.8	9654	8778.9	10609	11204	11565
135	AASSAKVIPAGLQK	14	Lactyl(K)	_AASSAK(la)VIPAGLQK_	Q03387	Eukaryotic translation initiation factor isoform 4G-1 OS=Triticum aestivum OX=4565 PE=1 SV=2	3	471.608		4.6122e-05	82.069	1	0	0	0	0	0	0
136	AASVYFEEK	9	Unmodified	_AASVYFEEK_	A0A3B6ISW5	Late embryogenesis abundant protein D-29-like OS=Triticum aestivum OX=4565 PE=3 SV=1	2	522.256	-1.5706	0.0014279	113.93	1	6813.5	7636.3	7008.4	9495.8	10215	10103
137	AASVYFEEK	9	Unmodified	_AASVYFEEK_	A0A3B6ISW5	Late embryogenesis abundant protein D-29-like OS=Triticum aestivum OX=4565 PE=3 SV=1	2	522.256	1.0498	0.0023653	105.98	1	0	0	0	0	0	0
138	AASVYFEEKDR	11	Lactyl(K)	_AASVYFEEK(la)DR_	A0A3B6ISW5	Late embryogenesis abundant protein D-29-like OS=Triticum aestivum OX=4565 PE=3 SV=1	2	693.83	-1.8877	8.6805e-07	129.34	2	5216.7	5287.7	5367.5	13261	14332	15617
139	AASYDDIK	8	Unmodified	_AASYDDIK_	A0A3B6RKE1	Glyceraldehyde-3-phosphate dehydrogenase OS=Triticum aestivum OX=4565 PE=3 SV=1	2	441.714	-1.1271	0.028197	82.287	1	16944	17974	16592	15210	16132	17407
140	AASYDDIKK	9	Lactyl(K)	_AASYDDIK(la)K_	A0A3B6RKE1	Glyceraldehyde-3-phosphate dehydrogenase OS=Triticum aestivum OX=4565 PE=3 SV=1	2	541.772	1.6286	0.0023357	102.52	1	8830.6	9470	8830.6	10609	10023	9998.9
141	AASYDDIKK	9	Lactyl(K)	_AASYDDIK(la)K_	A0A3B6RKE1	Glyceraldehyde-3-phosphate dehydrogenase OS=Triticum aestivum OX=4565 PE=3 SV=1	2	541.772	0.81026	0.02799	70.942	1	8332.6	9876.1	10052	10914	11805	11810
142	AASYDDIKK	9	Unmodified	_AASYDDIKK_	A0A3B6RKE1	Glyceraldehyde-3-phosphate dehydrogenase OS=Triticum aestivum OX=4565 PE=3 SV=1	3	337.51	1.2763	0.0093061	72.325	1	8742.7	9021.9	11030	23228	23923	22772
143	AATAAPSSLNR	11	Unmodified	_AATAAPSSLNR_	A0A1D5ZBB4	Vesicle-associated membrane protein 726 OS=Triticum aestivum OX=4565 PE=3 SV=1	2	529.783		0.0040673	73.666	1	0	0	0	0	0	0
144	AATGETCSTFDAVTAVVFK	19	Unmodified	_AATGETCSTFDAVTAVVFK_	F6IB54	Putative feruloyl transferase OS=Triticum aestivum OX=4565 GN=bahd3 PE=2 SV=1	3	658.987	1.953	1.5482e-13	106.31	1	13486	15167	16515	27471	28582	30711
145	AATGFGVSTLVEWVLK	16	Unmodified	_AATGFGVSTLVEWVLK_	A0A3B6PSA8	CYTOSOL_AP domain-containing protein OS=Triticum aestivum OX=4565 PE=3 SV=1	3	559.979	1.5031	1.5375e-15	125.22	1	5133.1	4548.4	5256.3	8131	7609.2	7942.1
146	AATGFGVSTLVEWVLK	16	Unmodified	_AATGFGVSTLVEWVLK_	A0A3B6PSA8	CYTOSOL_AP domain-containing protein OS=Triticum aestivum OX=4565 PE=3 SV=1	3	559.979	2.2877	0.00015971	76.358	1	1284.1	1631.1	2525.8	2588.6	2853.8	3158.5
147	AAVAQAK	7	Unmodified	_AAVAQAK_	A0A3B6H0W1	Transaldolase OS=Triticum aestivum OX=4565 PE=3 SV=1	2	329.698	-0.38414	0.0073821	114.02	1	5815.2	5510.4	4797.4	6261.7	6437.7	6519.8
148	AAVAQAK	7	Unmodified	_AAVAQAK_	A0A3B6H0W1	Transaldolase OS=Triticum aestivum OX=4565 PE=3 SV=1	2	329.698	-0.72483	0.018541	97.071	1	8254.1	8516.3	10508	15740	16785	13982
149	AAVAQAK	7	Unmodified	_AAVAQAK_	A0A3B6H0W1	Transaldolase OS=Triticum aestivum OX=4565 PE=3 SV=1	2	329.698	0.61718	0.011362	104.11	1	11185	13562	13364	22815	22324	20818
150	AAVAQAK	7	Unmodified	_AAVAQAK_	A0A3B6H0W1	Transaldolase OS=Triticum aestivum OX=4565 PE=3 SV=1	2	329.698	2.0903	0.0041521	126.24	1	9881.3	11137	11307	19089	18557	18139
151	AAVAWEAGK	9	Unmodified	_AAVAWEAGK_	A9U8G5	Alcohol dehydrogenase ADH1D OS=Triticum aestivum OX=4565 PE=2 SV=1	2	451.74	-1.0979	0.0014643	113.62	1	5933.2	5293.3	5199.4	6114.5	6918.9	6806.9
152	AAVAWEAGK	9	Unmodified	_AAVAWEAGK_	A9U8G5	Alcohol dehydrogenase ADH1D OS=Triticum aestivum OX=4565 PE=2 SV=1	2	451.74	1.4229	0.0026962	101.65	1	6314.3	6841.4	7243.8	11994	13156	12798
153	AAVAWEAGKPLSMEEVEVAPPQAMEVR	27	Unmodified	_AAVAWEAGKPLSMEEVEVAPPQAMEVR_	A9U8G5	Alcohol dehydrogenase ADH1D OS=Triticum aestivum OX=4565 PE=2 SV=1	4	724.615	1.2942	2.7285e-31	120.27	1	1267.4	1124.7	1588.4	2994.5	3360	3180.7
154	AAVEEGIVVGGGCTLLR	17	Unmodified	_AAVEEGIVVGGGCTLLR_	A0A3B6I483	RuBisCO large subunit-binding protein subunit beta, chloroplastic OS=Triticum aestivum OX=4565 PE=3 SV=1	3	567.638	-0.23556	7.4621e-06	89.642	1	2912.6	2223.6	2880.8	3888.1	3850.3	4505.3
155	AAVLCVQWSPDK	12	Unmodified	_AAVLCVQWSPDK_	A0A3B6EJ95	CAF1C_H4-bd domain-containing protein OS=Triticum aestivum OX=4565 PE=3 SV=1	3	458.568	1.4665	0.010815	57.175	1	9872.9	11040	12250	24901	25800	30352
156	AAVPSGASTGVYEALELR	18	Unmodified	_AAVPSGASTGVYEALELR_	A0A3B6LEZ6	Phosphopyruvate hydratase OS=Triticum aestivum OX=4565 PE=3 SV=1	3	597.648	-0.40161	5.0096e-13	115.73	1	4095.4	3673.8	3354.9	4802.4	4228.8	4565.9
157	AAVPSGASTGVYEALELR	18	Unmodified	_AAVPSGASTGVYEALELR_	A0A3B6LEZ6	Phosphopyruvate hydratase OS=Triticum aestivum OX=4565 PE=3 SV=1	3	597.648	0.12995	0.019969	45.342	1	3869.4	4407.7	5667.8	8517.6	7848	6940.6
158	AAYVALMQTVNK	12	Unmodified	_AAYVALMQTVNK_	A0A3B6PKK3	Aminopeptidase OS=Triticum aestivum OX=4565 PE=3 SV=1	3	436.904	-1.326	0.0032051	70.942	1	1910.4	2053.7	1464.8	2245.3	2508.4	3662.2
159	AAYVALMQTVNK	12	Unmodified	_AAYVALMQTVNK_	A0A3B6PKK3	Aminopeptidase OS=Triticum aestivum OX=4565 PE=3 SV=1	3	436.904	0.95711	0.00039918	97.813	1	7606.1	8425.9	10961	18489	16471	19684
160	ACAMAGLHVLR	11	Unmodified	_ACAMAGLHVLR_	A0A3B6JMW4	Heat shock 70 kDa protein 8 OS=Triticum aestivum OX=4565 PE=3 SV=1	3	400.211	-0.16144	0.00034125	98.048	1	2586.1	2225.1	2331.5	2762.8	2950.7	3356.7
161	ACAMAGLHVLR	11	Unmodified	_ACAMAGLHVLR_	A0A3B6JMW4	Heat shock 70 kDa protein 8 OS=Triticum aestivum OX=4565 PE=3 SV=1	3	400.211	0.24373	0.00075131	92.732	1	12451	10894	12820	16385	16588	15624
162	ACAMAGLHVLR	11	Unmodified	_ACAMAGLHVLR_	A0A3B6JMW4	Heat shock 70 kDa protein 8 OS=Triticum aestivum OX=4565 PE=3 SV=1	3	400.211	-0.32063	0.00055982	95.09	1	1928.3	2047.6	2648	2754.4	3131.8	3060.6
163	ACCAVWQK	8	Unmodified	_ACCAVWQK_	A0A3B6KQR9	AAI domain-containing protein OS=Triticum aestivum OX=4565 PE=4 SV=1	2	511.731	-1.2857	0.0033707	142.64	2	15449	14104	13831	15999	14795	16065
164	ACCAVWQK	8	Unmodified	_ACCAVWQK_	A0A3B6KQR9	AAI domain-containing protein OS=Triticum aestivum OX=4565 PE=4 SV=1	2	511.731	0.77742	0.0054056	101.64	1	15334	18014	18974	31269	30296	29460
165	ACDATGKGQGAVEATK	16	Lactyl(K)	_ACDATGK(la)GQGAVEATK_	A0A3B5Y269	Late embryogenesis abundant protein OS=Triticum aestivum OX=4565 PE=4 SV=1	3	545.926	-0.71774	7.4532e-06	95.197	1	2597.6	2664.8	3647.1	6184.1	6347.2	5848.3
166	ACDATGKGQGAVEATK	16	Lactyl(K)	_ACDATGK(la)GQGAVEATK_	A0A3B5Y269	Late embryogenesis abundant protein OS=Triticum aestivum OX=4565 PE=4 SV=1	3	545.926	0.60498	2.4881e-18	142.91	1	2437.1	3170.5	3175	6378.8	6479.9	6527.4
167	ACEAKDR	7	Lactyl(K)	_ACEAK(la)DR_	A0A3B5Y269	Late embryogenesis abundant protein OS=Triticum aestivum OX=4565 PE=4 SV=1	2	461.208	0.55689	0.014803	93.143	1	7701.8	9503.9	8199	14733	15240	14175
168	ACEAKDR	7	Lactyl(K)	_ACEAK(la)DR_	A0A3B5Y269	Late embryogenesis abundant protein OS=Triticum aestivum OX=4565 PE=4 SV=1	2	461.208	-0.32944	0.023082	85.666	1	3273	3649.6	3423.5	6733.2	7211.5	7263
169	ACQASQLAVCASAILSGAK	19	Unmodified	_ACQASQLAVCASAILSGAK_	P82901	Non-specific lipid-transfer protein 2P OS=Triticum aestivum OX=4565 PE=1 SV=1	3	635.989	1.04	7.794e-11	98.391	1	7803	14260	10223	9183.6	10408	12995
170	ACQASQLAVCASAILSGAK	19	Unmodified	_ACQASQLAVCASAILSGAK_	P82901	Non-specific lipid-transfer protein 2P OS=Triticum aestivum OX=4565 PE=1 SV=1	3	635.989	1.2073	0.019598	43.696	1	0	0	0	0	0	0
171	ACQQVMDQQLR	11	Unmodified	_ACQQVMDQQLR_	P08489	Glutenin, high molecular weight subunit PW212 OS=Triticum aestivum OX=4565 PE=3 SV=1	2	688.824	-1.1064	1.5973e-58	208.03	1	26966	27442	26064	10622	9583.3	10660
172	ACQQVMDQQLR	11	Unmodified	_ACQQVMDQQLR_	P08489	Glutenin, high molecular weight subunit PW212 OS=Triticum aestivum OX=4565 PE=3 SV=1	2	688.824	-1.7825	1.0616e-08	151.26	1	10129	10561	9020.7	3831.4	3874.9	4033.1
173	ACQQVMDQQLR	11	Unmodified	_ACQQVMDQQLR_	P08489	Glutenin, high molecular weight subunit PW212 OS=Triticum aestivum OX=4565 PE=3 SV=1	3	459.552	-0.0050914	0.014962	54.784	1	1202.9	656.53	632.4	751.79	779.75	787.58
174	ACQQVMDQQLR	11	Unmodified	_ACQQVMDQQLR_	P08489	Glutenin, high molecular weight subunit PW212 OS=Triticum aestivum OX=4565 PE=3 SV=1	2	688.824	1.318	1.0616e-08	151.26	1	10730	10757	10661	9110.8	8539.5	8792.9
175	ADAMNRK	7	Oxidation (M),Deamidation (NQ)	_ADAM(ox)N(de)RK_	A0A3B6MYJ6	VARLMGL domain-containing protein OS=Triticum aestivum OX=4565 PE=4 SV=1	2	411.692	1.0559	0.02249	43.124	1	18226	16490	20321	21965	21478	18612
176	ADANYYVLPANR	12	Unmodified	_ADANYYVLPANR_	P16347	Endogenous alpha-amylase/subtilisin inhibitor OS=Triticum aestivum OX=4565 PE=1 SV=1	2	683.841	-1.5386	0.00082426	104.24	1	7577.4	10201	9303.4	4092.6	4536.1	5778.7
177	ADANYYVLPANR	12	Unmodified	_ADANYYVLPANR_	P16347	Endogenous alpha-amylase/subtilisin inhibitor OS=Triticum aestivum OX=4565 PE=1 SV=1	2	683.841	2.151	0.0016123	101.53	1	5626.5	5707.6	6725.9	6720.8	7463.2	15408
178	ADAPSATPAKR	11	Lactyl(K)	_ADAPSATPAK(la)R_	A0A3B6MRL7	H15 domain-containing protein OS=Triticum aestivum OX=4565 PE=4 SV=1	2	578.801	0.33387	4.1742e-06	132.17	1	5267.5	5568.7	6491.8	11603	12564	12008
179	ADDGFSATVR	10	Unmodified	_ADDGFSATVR_	A0A3B6JKB0	Ricin B-type lectin domain-containing protein OS=Triticum aestivum OX=4565 PE=4 SV=1	2	519.746	-0.44192	0.00083076	108.43	1	4842.5	5250.7	4775.3	6403	6738.6	7109.2
180	ADDGFSATVR	10	Unmodified	_ADDGFSATVR_	A0A3B6JKB0	Ricin B-type lectin domain-containing protein OS=Triticum aestivum OX=4565 PE=4 SV=1	2	519.746	0.40728	0.0016485	102.06	1	8254.6	7970	8943.9	17289	15852	15074
181	ADEGYCLSVR	10	Unmodified	_ADEGYCLSVR_	A0A3B6JKB0	Ricin B-type lectin domain-containing protein OS=Triticum aestivum OX=4565 PE=4 SV=1	2	585.266	-0.70226	0.0021574	98.754	1	6503.4	7026.8	7092.7	8790.8	9051.1	10354
182	ADEGYCLSVR	10	Unmodified	_ADEGYCLSVR_	A0A3B6JKB0	Ricin B-type lectin domain-containing protein OS=Triticum aestivum OX=4565 PE=4 SV=1	2	585.266	1.2412	7.2344e-05	122.77	1	8034.6	9368.2	9770.9	22338	21731	20244
183	ADEGYCLSVR	10	Unmodified	_ADEGYCLSVR_	A0A3B6JKB0	Ricin B-type lectin domain-containing protein OS=Triticum aestivum OX=4565 PE=4 SV=1	2	585.266	0.80628	0.0013986	103.69	1	8101.8	9472	10511	17446	19051	20073
184	ADESDNWGKNK	11	Lactyl(K)	_ADESDNWGK(la)NK_	Q9AUJ7	Eukaryotic translation initiation factor 4B1 OS=Triticum aestivum OX=4565 GN=EIF4B PE=1 SV=1	3	445.865	-0.57862	0.01593	52.903	1	9317	9980.9	11731	17181	17338	15409
185	ADGTLCGPVIDDAK	14	Unmodified	_ADGTLCGPVIDDAK_	A0A3B6TWH8	Os06g0611000 protein OS=Triticum aestivum OX=4565 PE=4 SV=1	2	716.343	-1.2727	1.0736e-08	115.91	1	6922	5838.8	6183.2	10012	9721.5	9848.5
186	ADGTLCGPVIDDAK	14	Unmodified	_ADGTLCGPVIDDAK_	A0A3B6TWH8	Os06g0611000 protein OS=Triticum aestivum OX=4565 PE=4 SV=1	3	477.898	-0.52262	0.001011	68.168	1	5581.4	5694.4	5278	8305.1	8284.9	9116.2
187	ADKIAVIVGTITDDQR	16	Unmodified	_ADKIAVIVGTITDDQR_	W5BPV2	Ribosomal_L18e/L15P domain-containing protein OS=Triticum aestivum OX=4565 PE=3 SV=1	3	572.316	1.0802	0.0016665	85.087	1	2142.5	2412.8	2781.3	5459.7	4661.5	4579
188	ADLNVPLDDAQK	12	Unmodified	_ADLNVPLDDAQK_	P12783	Phosphoglycerate kinase, cytosolic OS=Triticum aestivum OX=4565 PE=2 SV=1	2	649.833	-1.4975	1.239e-07	121.18	1	14630	13462	13912	14966	13215	12536
189	ADLQGQLK	8	Unmodified	_ADLQGQLK_	W5C1E9	Genome assembly, chromosome: II OS=Triticum aestivum OX=4565 GN=CAMPLR22A2D_LOCUS2763 PE=3 SV=1	2	436.745		0.01265	82.287	1	0	0	0	0	0	0
190	ADLVVDVLIK	10	Unmodified	_ADLVVDVLIK_	A0A3B6N288	Late embryogenesis abundant protein Lea14-A OS=Triticum aestivum OX=4565 PE=3 SV=1	2	542.834	2.0534	0.00027209	116.55	1	8249.5	9444.5	11116	18027	18829	19277
191	ADNAIGATLIGR	12	Unmodified	_ADNAIGATLIGR_	A0A3B6GQ57	Phospholipase D OS=Triticum aestivum OX=4565 PE=3 SV=1	2	586.325		0.0065113	71.513	1	0	0	0	0	0	0
192	ADNAIGATLIGR	12	Unmodified	_ADNAIGATLIGR_	A0A3B6GQ57	Phospholipase D OS=Triticum aestivum OX=4565 PE=3 SV=1	2	586.325	0.74272	0.0076108	87.427	1	0	0	0	0	0	0
193	ADNLYWEGFK	10	Unmodified	_ADNLYWEGFK_	A0A3B6LV31	rRNA N-glycosylase OS=Triticum aestivum OX=4565 PE=3 SV=1	2	621.793	-0.50686	0.0013127	104.24	1	26159	26310	26608	13629	15166	16596
194	ADNLYWEGFK	10	Unmodified	_ADNLYWEGFK_	A0A3B6LV31	rRNA N-glycosylase OS=Triticum aestivum OX=4565 PE=3 SV=1	3	414.865	0.36689	0.017848	53.237	1	8205.7	9087.1	11141	8765.1	8749.9	9000.8
195	ADPVLPASKWNR	12	Lactyl(K)	_ADPVLPASK(la)WNR_	A0A3B6QCM4	Protein RRC1-like OS=Triticum aestivum OX=4565 PE=4 SV=1	2	713.378	1.6443	0.024343	61.11	1	6270.6	7042.4	7619.8	12337	13366	12823
196	ADVAEVCVQALQYEEVK	17	Unmodified	_ADVAEVCVQALQYEEVK_	A0A3B6N2D1	NAD(P)-bd_dom domain-containing protein OS=Triticum aestivum OX=4565 PE=4 SV=1	3	650.987	1.1928	1.643e-09	108.18	1	6905.3	6627.3	7588.5	10659	10791	10599
197	ADVEVPAEPR	10	Unmodified	_ADVEVPAEPR_	A0A077S347	Oil body-associated protein 2C OS=Triticum aestivum OX=4565 GN=TRAES_3BF048500040CFD_c1 PE=3 SV=1	2	541.777	-0.96767	0.014582	79.659	1	2773.2	2721.8	4310.5	3744.6	12805	3077.8
198	ADVFLLVGTQPR	12	Unmodified	_ADVFLLVGTQPR_	A0A3B6JFJ4	NADH dehydrogenase [ubiquinone] iron-sulfur protein 1, mitochondrial OS=Triticum aestivum OX=4565 PE=3 SV=1	2	658.372	1.146	0.0012229	102.87	1	0	0	0	0	0	0
199	ADVVISTK	8	Unmodified	_ADVVISTK_	A0A3B6QP50	Aldo_ket_red domain-containing protein OS=Triticum aestivum OX=4565 PE=3 SV=1	2	416.742		0.016203	80.688	1	0	0	0	0	0	0
201	AEAQAAYEKAK	11	Lactyl(K)	_AEAQAAYEK(la)AK_	A0A3B6PFV5	STI1 domain-containing protein OS=Triticum aestivum OX=4565 PE=4 SV=1	3	417.879	0.078044	0.0053121	63.091	1	8447.4	8555.7	10384	10049	12294	12505
202	AEAQSVDFQTK	11	Unmodified	_AEAQSVDFQTK_	A0A3B6KQL2	SERPIN domain-containing protein OS=Triticum aestivum OX=4565 PE=3 SV=1	3	408.535		0.00021202	95.618	1	0	0	0	0	0	0
203	AEAQSVDFQTK	11	Unmodified	_AEAQSVDFQTK_	A0A3B6KQL2	SERPIN domain-containing protein OS=Triticum aestivum OX=4565 PE=3 SV=1	2	612.299		3.2115e-14	127.71	1	0	0	0	0	0	0
204	AEDGRGRAEDAAEAAK	16	Unmodified	_AEDGRGRAEDAAEAAK_	A0A3B5Z0A9	Protein NRT1/ PTR FAMILY 3.1 OS=Triticum aestivum OX=4565 PE=3 SV=1	3	539.592		0.012337	43.592	1	0	0	0	0	0	0
205	AEDVQGMNVLTNFWGMDFTTDK	22	Oxidation (M)	_AEDVQGM(ox)NVLTNFWGMDFTTDK_	A0A3B6JNU8	40S ribosomal protein S3a OS=Triticum aestivum OX=4565 PE=3 SV=1	3	845.71	2.1488	5.0995e-52	158.78	1	15528	14540	14737	20035	20525	21639
206	AEDVQGMNVLTNFWGMDFTTDK	22	Oxidation (M)	_AEDVQGMNVLTNFWGM(ox)DFTTDK_	A0A3B6JNU8	40S ribosomal protein S3a OS=Triticum aestivum OX=4565 PE=3 SV=1	3	845.71	1.9487	5.5709e-16	103.92	1	15945	14973	13704	18246	19102	16453
207	AEDVQGMNVLTNFWGMDFTTDK	22	Oxidation (M)	_AEDVQGMNVLTNFWGM(ox)DFTTDK_	A0A3B6JNU8	40S ribosomal protein S3a OS=Triticum aestivum OX=4565 PE=3 SV=1	3	845.71	0.53317	1.4064e-07	78.272	1	945.41	1161.7	1045.3	1867.4	1607.7	2105.5
208	AEDVQGMNVLTNFWGMDFTTDK	22	Oxidation (M)	_AEDVQGM(ox)NVLTNFWGMDFTTDK_	A0A3B6JNU8	40S ribosomal protein S3a OS=Triticum aestivum OX=4565 PE=3 SV=1	3	845.71	0.78786	8.499e-16	102.66	1	4571.8	5286.6	4867.9	8144.6	8188.3	8939.5
209	AEDVQGMNVLTNFWGMDFTTDK	22	Unmodified	_AEDVQGMNVLTNFWGMDFTTDK_	A0A3B6JNU8	40S ribosomal protein S3a OS=Triticum aestivum OX=4565 PE=3 SV=1	3	840.379	1.7571	7.8001e-29	128.8	1	3788.7	3841	3936.4	6883	7721.2	7269.1
210	AEDVQGMNVLTNFWGMDFTTDK	22	Unmodified	_AEDVQGMNVLTNFWGMDFTTDK_	A0A3B6JNU8	40S ribosomal protein S3a OS=Triticum aestivum OX=4565 PE=3 SV=1	4	630.536	1.2572	1.1897e-28	124.66	1	13847	10593	10304	17629	18058	18902
211	AEDVQGMNVLTNFWGMDFTTDK	22	Unmodified	_AEDVQGMNVLTNFWGMDFTTDK_	A0A3B6JNU8	40S ribosomal protein S3a OS=Triticum aestivum OX=4565 PE=3 SV=1	3	840.379	0.95688	6.6547e-67	178.22	3	9183.7	10076	10863	17139	17530	17665
212	AEDVQGMNVLTNFWGMDFTTDK	22	2 Oxidation (M)	_AEDVQGM(ox)NVLTNFWGM(ox)DFTTDK_	A0A3B6JNU8	40S ribosomal protein S3a OS=Triticum aestivum OX=4565 PE=3 SV=1	3	851.042	0.87608	3.2982e-13	95.195	1	1023.7	946.58	1386.2	2062.2	1982.8	2146.9
213	AEEAAAADSEDLSEFQK	17	Unmodified	_AEEAAAADSEDLSEFQK_	A0A3B6PGD2	Calnexin homolog OS=Triticum aestivum OX=4565 PE=3 SV=1	3	604.271	-1.4001	8.6959e-08	101.42	1	3572.9	3217.2	3559.5	3749.5	3580.4	4053.1
214	AEEIMGQAIR	10	Unmodified	_AEEIMGQAIR_	A0A3B6QP50	Aldo_ket_red domain-containing protein OS=Triticum aestivum OX=4565 PE=3 SV=1	2	559.287	-0.82493	0.025482	70.942	1	8150.9	8283	8324.1	9006	8052.5	8787.6
215	AEEIMGQAIR	10	Unmodified	_AEEIMGQAIR_	A0A3B6QP50	Aldo_ket_red domain-containing protein OS=Triticum aestivum OX=4565 PE=3 SV=1	2	559.287		0.006795	69.65	1	0	0	0	0	0	0
216	AEEKTGYVVGAAQDK	15	Lactyl(K)	_AEEK(la)TGYVVGAAQDK_	A0A0F7GA49	WSI18 protein OS=Triticum aestivum OX=4565 PE=2 SV=1	3	546.605	0.24895	8.9466e-06	102.64	1	4423	4800.7	6252.5	9215.7	9545.6	9272.3
217	AEEKTGYVVGAAQDK	15	Lactyl(K)	_AEEK(la)TGYVVGAAQDK_	A0A0F7GA49	WSI18 protein OS=Triticum aestivum OX=4565 PE=2 SV=1	3	546.605	0.87937	1.4254e-05	100.23	2	13425	14377	15489	21402	21382	21567
218	AEEKTGYVVGAAQDK	15	Lactyl(K)	_AEEK(la)TGYVVGAAQDK_	A0A0F7GA49	WSI18 protein OS=Triticum aestivum OX=4565 PE=2 SV=1	3	546.605	-0.17465	0.00037509	77.324	1	6595.7	8154.1	8069.3	13321	13218	12338
219	AEEPSFDTDTQATDKAK	17	Lactyl(K)	_AEEPSFDTDTQATDK(la)AK_	A0A3B5Z3G6	Seed biotin-containing protein SBP65-like OS=Triticum aestivum OX=4565 PE=4 SV=1	3	642.625	-1.206	1.0695e-23	136.81	1	4355.3	3805.3	4594.7	10241	9970.4	9580
220	AEEPSFDTDTQATDKAK	17	Lactyl(K)	_AEEPSFDTDTQATDK(la)AK_	A0A3B5Z3G6	Seed biotin-containing protein SBP65-like OS=Triticum aestivum OX=4565 PE=4 SV=1	3	642.625	1.1932	0.0029267	60.529	1	0	0	0	0	0	0
221	AEEPSFDTGTQAKDK	15	Lactyl(K)	_AEEPSFDTGTQAK(la)DK_	A0A3B6A0K5	Seed biotin-containing protein SBP65-like OS=Triticum aestivum OX=4565 PE=4 SV=1	3	565.928	-0.83302	7.1216e-05	93.243	2	5828.6	5884.1	5990.7	11779	11609	11905
222	AEEPSFDTGTQAKDK	15	Lactyl(K)	_AEEPSFDTGTQAK(la)DK_	A0A3B6A0K5	Seed biotin-containing protein SBP65-like OS=Triticum aestivum OX=4565 PE=4 SV=1	2	848.389	-1.029	0.00081025	85.493	1	2158.3	2377.2	1672.1	6702.4	6571.8	6559.4
223	AEEPSFDTGTQAKDK	15	Lactyl(K)	_AEEPSFDTGTQAK(la)DK_	A0A3B6A0K5	Seed biotin-containing protein SBP65-like OS=Triticum aestivum OX=4565 PE=4 SV=1	3	565.928	0.65527	6.6135e-24	158.93	1	9977.2	9225.7	11932	14482	15409	15820
224	AEEPSFDTSTQTKR	14	Lactyl(K)	_AEEPSFDTSTQTK(la)R_	A0A3B5Y5E3	Seed biotin-containing protein SBP65-like OS=Triticum aestivum OX=4565 PE=4 SV=1	3	556.929	-0.3129	0.0054337	61.409	1	641.81	327.35	205.33	897.23	763.93	696.55
225	AEEPSFDTSTQTKR	14	Lactyl(K)	_AEEPSFDTSTQTK(la)R_	A0A3B5Y5E3	Seed biotin-containing protein SBP65-like OS=Triticum aestivum OX=4565 PE=4 SV=1	2	834.889	-1.036	1.4309e-16	147.12	1	1947.7	1646.5	1446.7	8174.1	7687.4	7699.1
226	AEEPSFDTSTQTKR	14	Lactyl(K)	_AEEPSFDTSTQTK(la)R_	A0A3B5Y5E3	Seed biotin-containing protein SBP65-like OS=Triticum aestivum OX=4565 PE=4 SV=1	3	556.929	0.5071	1.1968e-70	206.32	2	5201.2	5253.2	6395.6	10272	9779.5	9435
227	AEFEQVNQAIFEK	13	Unmodified	_AEFEQVNQAIFEK_	A0A3B6JMW4	Heat shock 70 kDa protein 8 OS=Triticum aestivum OX=4565 PE=3 SV=1	3	518.26	-0.76278	0.001803	72.891	1	3150.6	3077.5	2225.8	3553.8	3012.1	3246.7
228	AEFEQVNQAIFEK	13	Unmodified	_AEFEQVNQAIFEK_	A0A3B6JMW4	Heat shock 70 kDa protein 8 OS=Triticum aestivum OX=4565 PE=3 SV=1	3	518.26	0.77736	0.0007288	86.944	1	2797.3	3216.5	3661.4	6034.2	6166.7	6151.3
229	AEFGPSQPFK	10	Unmodified	_AEFGPSQPFK_	A0A3B6CE27	Adenosylhomocysteinase OS=Triticum aestivum OX=4565 PE=3 SV=1	2	554.277	-1.1412	0.0072738	90.05	1	12778	12746	12579	15195	15042	15767
230	AEFGPSQPFK	10	Unmodified	_AEFGPSQPFK_	A0A3B6CE27	Adenosylhomocysteinase OS=Triticum aestivum OX=4565 PE=3 SV=1	2	554.277	-1.2445	0.0092004	87.184	1	13388	13416	12675	14736	14032	14575
231	AEFGPSQPFK	10	Unmodified	_AEFGPSQPFK_	A0A3B6CE27	Adenosylhomocysteinase OS=Triticum aestivum OX=4565 PE=3 SV=1	3	369.854	0.64853	0.0035573	71.451	1	0	0	0	0	0	0
232	AEGEGGVVIEPDEK	14	Unmodified	_AEGEGGVVIEPDEK_	A0A3B6GTS5	SMP domain-containing protein OS=Triticum aestivum OX=4565 PE=4 SV=1	2	714.846	-1.4051	0.0032339	83.692	1	3702.3	4018.1	4084	3910.2	3576.8	4191.3
233	AEGEGGVVIEPDEK	14	Unmodified	_AEGEGGVVIEPDEK_	A0A3B6GTS5	SMP domain-containing protein OS=Triticum aestivum OX=4565 PE=4 SV=1	3	476.9	-0.28164	0.02547	40.278	1	5324.4	5474.6	4949.3	5921.7	6280.8	6034
234	AEGLVVADAFVVVDR	15	Unmodified	_AEGLVVADAFVVVDR_	W5CPX1	Uridine 5'-monophosphate synthase OS=Triticum aestivum OX=4565 GN=TRAES_3BF139100030CFD_c1 PE=3 SV=1	3	520.619	0.40164	1.0089e-05	102.65	1	2246.3	1937.6	45982	6236.5	17560	4949.3
235	AEGLVVADAFVVVDR	15	Unmodified	_AEGLVVADAFVVVDR_	W5CPX1	Uridine 5'-monophosphate synthase OS=Triticum aestivum OX=4565 GN=TRAES_3BF139100030CFD_c1 PE=3 SV=1	3	520.619	0.65104	5.6299e-05	95.067	2	1189.4	1425.4	1457.3	1988.7	1912.9	2273.2
236	AEGLVVADAFVVVDR	15	Unmodified	_AEGLVVADAFVVVDR_	W5CPX1	Uridine 5'-monophosphate synthase OS=Triticum aestivum OX=4565 GN=TRAES_3BF139100030CFD_c1 PE=3 SV=1	3	520.619	0.88289	1.0089e-05	102.65	1	2896.1	2352.1	5383.5	4228.9	5021.4	5247.8
237	AEIKFAEDCDDHDR	14	Lactyl(K)	_AEIK(la)FAEDCDDHDR_	A0A3B6EB75	Mitochondrial glycoprotein OS=Triticum aestivum OX=4565 PE=4 SV=1	3	598.253	-0.71079	0.00096163	65.467	1	2077.5	2251.3	2523.6	2166.2	2293.9	2552.8
238	AEKDGILASLAR	12	Lactyl(K)	_AEK(la)DGILASLAR_	A0A3B5YT90	Alanine transaminase OS=Triticum aestivum OX=4565 PE=3 SV=1	2	658.364	0.80096	0.00010921	107.11	1	10817	11736	11441	10303	10655	11563
239	AEKPKGEGAASWGK	14	Lactyl(K)	_AEKPK(la)GEGAASWGK_	A0A3B6SQD7	1,4-alpha-glucan branching enzyme OS=Triticum aestivum OX=4565 PE=3 SV=1	3	496.588	0.56322	0.0028066	62.861	1	5890.1	5371.9	6565.6	8170.5	9151.2	8177.4
240	AEKTPAGK	8	Lactyl(K)	_AEK(la)TPAGK_	A0A3B6ILN3	Histone H2B OS=Triticum aestivum OX=4565 PE=3 SV=1	2	437.237	1.6039	0.011662	87.258	1	6783.2	7859	7250	11248	11116	12431
241	AELDHMAGTFGK	12	Unmodified	_AELDHMAGTFGK_	A0A077S347	Oil body-associated protein 2C OS=Triticum aestivum OX=4565 GN=TRAES_3BF048500040CFD_c1 PE=3 SV=1	3	426.205	-1.2039	0.0075537	60.301	1	0	0	0	0	0	0
242	AEQAPLHLWLIIAR	14	Unmodified	_AEQAPLHLWLIIAR_	A0A3B6QLK9	TPR_REGION domain-containing protein OS=Triticum aestivum OX=4565 PE=4 SV=1	3	544.319	0.64501	1.3288e-09	117.2	1	886.6	1113	1328.8	2295.1	3034.5	2861.8
243	AEQLIIDVLAEADAGSSGTISNR	23	Unmodified	_AEQLIIDVLAEADAGSSGTISNR_	A0A3B6NQQ1	Far upstream element-binding protein 2 OS=Triticum aestivum OX=4565 PE=4 SV=1	3	777.399	1.3227	8.3279e-16	101.3	1	4195.9	2402.7	2453.2	3659.6	4380.1	3831.2
244	AEQNGEK	7	Unmodified	_AEQNGEK_	A0A3B6KE29	Aspartate--tRNA ligase OS=Triticum aestivum OX=4565 PE=3 SV=1	2	388.183	-0.17321	0.015927	99.139	1	3812.1	4182.1	4083.1	7979.7	7542.1	7650.1
245	AETQSVDFQTK	11	Unmodified	_AETQSVDFQTK_	A0A3B6MWJ8	SERPIN domain-containing protein OS=Triticum aestivum OX=4565 PE=3 SV=1	2	627.304		1.8248e-18	133.16	1	0	0	0	0	0	0
246	AETQSVDFQTK	11	Unmodified	_AETQSVDFQTK_	A0A3B6MWJ8	SERPIN domain-containing protein OS=Triticum aestivum OX=4565 PE=3 SV=1	3	418.538		3.733e-19	134.3	1	0	0	0	0	0	0
247	AETQSVDFQTK	11	Unmodified	_AETQSVDFQTK_	A0A3B6MWJ8	SERPIN domain-containing protein OS=Triticum aestivum OX=4565 PE=3 SV=1	2	627.304	-1.4396	3.1041e-18	168.76	1	27836	27226	25436	8015.8	8479	7505.9
248	AETQSVDFQTK	11	Unmodified	_AETQSVDFQTK_	A0A3B6MWJ8	SERPIN domain-containing protein OS=Triticum aestivum OX=4565 PE=3 SV=1	3	418.538	0.57901	0.0019655	80.245	1	0	0	0	0	0	0
249	AETQSVDFQTK	11	Unmodified	_AETQSVDFQTK_	A0A3B6MWJ8	SERPIN domain-containing protein OS=Triticum aestivum OX=4565 PE=3 SV=1	2	627.304	1.0842	1.5834e-18	172.33	1	25369	28710	26853	17605	16825	16606
250	AFANVSAAQFPWAK	14	Unmodified	_AFANVSAAQFPWAK_	A0A3B6E9P7	Transmembrane protein OS=Triticum aestivum OX=4565 PE=3 SV=1	3	503.261	0.70855	0.0037067	56.569	1	0	0	0	0	0	0
251	AFAPDVLGWTFR	12	Unmodified	_AFAPDVLGWTFR_	A0A3B6N282	11-beta-hydroxysteroid dehydrogenase-like 5 OS=Triticum aestivum OX=4565 PE=4 SV=1	2	690.359	1.0556	9.0025e-11	147.33	1	22012	23249	24540	41231	44029	45965
252	AFAVLANSPLR	11	Unmodified	_AFAVLANSPLR_	A0A3B6KQT8	TIP120 domain-containing protein OS=Triticum aestivum OX=4565 PE=4 SV=1	2	579.835	0.54186	0.0021422	98.754	1	5023.8	4974.8	4954.3	8973.5	8726.8	9080.3
253	AFAYFVLSGGR	11	Unmodified	_AFAYFVLSGGR_	A0A3B6C6U3	Cytochrome b-c1 complex subunit Rieske, mitochondrial OS=Triticum aestivum OX=4565 PE=3 SV=1	2	594.314	0.23464	1.7913e-09	157.38	1	10264	11667	13136	36028	38611	49065
254	AFDAQDQSGGGGFIAVEGFQQVLR	24	Unmodified	_AFDAQDQSGGGGFIAVEGFQQVLR_	A0A3B6C719	Ubiquitinyl hydrolase 1 OS=Triticum aestivum OX=4565 PE=3 SV=1	3	833.075	0.85224	1.1221e-13	95.926	1	590.06	601.91	505.92	767.63	588.53	897.61
255	AFDLGGHQIAR	11	Unmodified	_AFDLGGHQIAR_	B2ZGG5	GTPase SAR1 OS=Triticum aestivum OX=4565 GN=Sar1.2 PE=2 SV=1	3	395.544	-0.14716	6.1092e-07	130.98	1	2138.1	1903.6	2049.2	2538.9	3137.6	2991.9
256	AFDLGGHQIAR	11	Unmodified	_AFDLGGHQIAR_	B2ZGG5	GTPase SAR1 OS=Triticum aestivum OX=4565 GN=Sar1.2 PE=2 SV=1	3	395.544	-0.27406	0.00029143	99.53	1	0	0	0	0	0	0
257	AFDLMAK	7	Unmodified	_AFDLMAK_	A9U8G5	Alcohol dehydrogenase ADH1D OS=Triticum aestivum OX=4565 PE=2 SV=1	2	398.207	-0.06468	0.014963	100.19	1	6812.9	6551.5	6110.9	9840.6	10343	10670
258	AFEPILLAGR	10	Unmodified	_AFEPILLAGR_	W5DS33	40S ribosomal protein S16 OS=Triticum aestivum OX=4565 PE=3 SV=1	2	543.819	0.48342	0.0057176	92.428	1	21167	17108	18464	31358	32686	29413
259	AFEPILLAGR	10	Unmodified	_AFEPILLAGR_	W5DS33	40S ribosomal protein S16 OS=Triticum aestivum OX=4565 PE=3 SV=1	2	543.819	1.0526	0.00019157	141.25	1	9041	11303	11890	25729	25839	24912
260	AFFNGIK	7	Unmodified	_AFFNGIK_	A0A3B6B2F0	Chitinase OS=Triticum aestivum OX=4565 PE=4 SV=1	2	398.721		0.012271	88.029	1	0	0	0	0	0	0
261	AFGDLISASGITEEMIDSLILLK	23	Unmodified	_AFGDLISASGITEEMIDSLILLK_	A0A096UNF8	Genome assembly, chromosome: II OS=Triticum aestivum OX=4565 GN=CAMPLR22A2D_LOCUS1179 PE=3 SV=1	3	812.77	1.685	2.9796e-44	143.57	1	2259.2	3037.9	3248.7	6542.3	5921.8	7807.9
262	AFLLVGSR	8	Unmodified	_AFLLVGSR_	A0A3B6MQT5	Uncharacterized protein OS=Triticum aestivum OX=4565 PE=4 SV=1	2	431.761	0.42988	0.015995	91.318	1	1957.7	2645.9	2836	4981.2	4947.6	5800.1
263	AFLQPSHHDADEIAFVR	17	Unmodified	_AFLQPSHHDADEIAFVR_	A0A3B6KNF4	Globulin-2 OS=Triticum aestivum OX=4565 PE=4 SV=1	4	488.996	0.13829	3.1128e-05	81.346	1	1245.1	900.31	914.11	1096.6	739.65	882.71
264	AFLQPSHHDADEIAFVR	17	Unmodified	_AFLQPSHHDADEIAFVR_	A0A3B6KNF4	Globulin-2 OS=Triticum aestivum OX=4565 PE=4 SV=1	4	488.996	0.92025	7.6723e-10	110.57	1	0	0	0	0	0	0
265	AFLQPSHHDADEIAFVR	17	Unmodified	_AFLQPSHHDADEIAFVR_	A0A3B6KNF4	Globulin-2 OS=Triticum aestivum OX=4565 PE=4 SV=1	4	488.996	-0.084102	3.0294e-05	81.594	1	6485.4	5287.9	5407.1	6028.4	5733.3	6463.9
266	AFLQPSHHDADEIAFVR	17	Unmodified	_AFLQPSHHDADEIAFVR_	A0A3B6KNF4	Globulin-2 OS=Triticum aestivum OX=4565 PE=4 SV=1	4	488.996	1.2401	0.00010558	71.601	1	0	0	0	0	0	0
267	AFLQPSHHDADEIAFVR	17	Unmodified	_AFLQPSHHDADEIAFVR_	A0A3B6KNF4	Globulin-2 OS=Triticum aestivum OX=4565 PE=4 SV=1	4	488.996	1.0195	1.2125e-23	134.76	1	5113	4830.9	6427.1	6991.2	6693.8	6507.4
268	AFLQPSHHDADEIAFVR	17	Unmodified	_AFLQPSHHDADEIAFVR_	A0A3B6KNF4	Globulin-2 OS=Triticum aestivum OX=4565 PE=4 SV=1	4	488.996	1.2303	5.2241e-05	78.078	1	4732.7	5380.9	6427.6	7816.2	7886.4	9838.8
269	AFLQPSHYDADEIAFVR	17	Unmodified	_AFLQPSHYDADEIAFVR_	A0A3B6MYZ0	Globulin-2 OS=Triticum aestivum OX=4565 PE=4 SV=1	3	660.327	-0.82248	0.0026282	61.265	1	2431.7	2404.3	2419.9	2888	3147.6	3159.5
270	AFLQPSHYDADEIAFVR	17	Unmodified	_AFLQPSHYDADEIAFVR_	A0A3B6MYZ0	Globulin-2 OS=Triticum aestivum OX=4565 PE=4 SV=1	3	660.327	-0.9678	0.00012549	73.498	1	3097.5	2899.4	2517.7	3583	3429.9	4066
271	AFLQPSHYDADEIAFVR	17	Unmodified	_AFLQPSHYDADEIAFVR_	A0A3B6MYZ0	Globulin-2 OS=Triticum aestivum OX=4565 PE=4 SV=1	3	660.327	-0.59536	4.8935e-25	147.64	3	8840.4	6952.4	7686.4	9605.4	10266	10667
272	AFLQPSHYDADEIAFVR	17	Unmodified	_AFLQPSHYDADEIAFVR_	A0A3B6MYZ0	Globulin-2 OS=Triticum aestivum OX=4565 PE=4 SV=1	3	660.327	0.087145	1.2382e-10	114.52	1	0	0	0	0	0	0
273	AFLQPSHYDADEIAFVR	17	Unmodified	_AFLQPSHYDADEIAFVR_	A0A3B6MYZ0	Globulin-2 OS=Triticum aestivum OX=4565 PE=4 SV=1	3	660.327	0.73734	3.1197e-80	209.31	1	3629.7	3579.6	4343.5	6733.8	8180.8	8951.5
274	AFLQPSHYDADEIAFVR	17	Unmodified	_AFLQPSHYDADEIAFVR_	A0A3B6MYZ0	Globulin-2 OS=Triticum aestivum OX=4565 PE=4 SV=1	2	989.987	0.64766	1.3896e-54	189.87	1	3752.7	3562.3	3948.5	9012.2	9042.2	9175.4
275	AFLQPSHYDADEIAFVR	17	Unmodified	_AFLQPSHYDADEIAFVR_	A0A3B6MYZ0	Globulin-2 OS=Triticum aestivum OX=4565 PE=4 SV=1	3	660.327	1.1293	1.4524e-07	98.062	1	4264.7	4619.4	4330.9	5848.1	6183.2	6726.4
276	AFLQPSHYDADEIAFVR	17	Unmodified	_AFLQPSHYDADEIAFVR_	A0A3B6MYZ0	Globulin-2 OS=Triticum aestivum OX=4565 PE=4 SV=1	3	660.327	0.79156	1.2688e-45	179.74	1	3045.4	2646.5	2781.8	4818.5	5953.3	5576.1
277	AFLQPSHYDADEIAFVR	17	Unmodified	_AFLQPSHYDADEIAFVR_	A0A3B6MYZ0	Globulin-2 OS=Triticum aestivum OX=4565 PE=4 SV=1	2	989.987	0.24144	1.4159e-66	201.18	1	6993.4	6510.7	7798.9	12884	13126	13124
278	AFLVEEQK	8	Unmodified	_AFLVEEQK_	A0A1D5THS1	Genome assembly, chromosome: II OS=Triticum aestivum OX=4565 GN=CAMPLR22A2D_LOCUS3258 PE=3 SV=1	2	482.261	-1.4663	0.0023645	120.15	2	18885	19974	19035	25025	27408	24870
279	AFLVEEQK	8	Unmodified	_AFLVEEQK_	A0A1D5THS1	Genome assembly, chromosome: II OS=Triticum aestivum OX=4565 GN=CAMPLR22A2D_LOCUS3258 PE=3 SV=1	2	482.261	0.11664	0.0043485	111.95	1	22805	21795	21296	26912	28590	28517
280	AFLVEEQK	8	Unmodified	_AFLVEEQK_	A0A1D5THS1	Genome assembly, chromosome: II OS=Triticum aestivum OX=4565 GN=CAMPLR22A2D_LOCUS3258 PE=3 SV=1	2	482.261	-2.4119	0.0053896	133.23	1	12345	12091	12148	15790	15382	16056
281	AFLVEEQK	8	Unmodified	_AFLVEEQK_	A0A1D5THS1	Genome assembly, chromosome: II OS=Triticum aestivum OX=4565 GN=CAMPLR22A2D_LOCUS3258 PE=3 SV=1	2	482.261	-1.8919	0.0023645	120.15	1	0	0	0	0	0	0
282	AFLVEEQK	8	Unmodified	_AFLVEEQK_	A0A1D5THS1	Genome assembly, chromosome: II OS=Triticum aestivum OX=4565 GN=CAMPLR22A2D_LOCUS3258 PE=3 SV=1	2	482.261	0.66886	0.0053896	133.23	1	0	0	0	0	0	0
283	AFLVEEQK	8	Unmodified	_AFLVEEQK_	A0A1D5THS1	Genome assembly, chromosome: II OS=Triticum aestivum OX=4565 GN=CAMPLR22A2D_LOCUS3258 PE=3 SV=1	2	482.261	0.75741	0.0053896	133.23	1	2704.7	3320.6	3137.9	8575	8197.5	7443.9
284	AFLVEEQKIVK	11	Unmodified	_AFLVEEQKIVK_	A0A1D5THS1	Genome assembly, chromosome: II OS=Triticum aestivum OX=4565 GN=CAMPLR22A2D_LOCUS3258 PE=3 SV=1	3	435.259		0.0034464	89.029	1	0	0	0	0	0	0
285	AFNVEKAPSDFK	12	Lactyl(K)	_AFNVEK(la)APSDFK_	A0A3B6FKA3	Glutaredoxin-dependent peroxiredoxin OS=Triticum aestivum OX=4565 PE=3 SV=1	2	712.856		6.0479e-11	115.12	1	0	0	0	0	0	0
286	AFNVEKAPSDFK	12	Lactyl(K)	_AFNVEK(la)APSDFK_	A0A3B6FKA3	Glutaredoxin-dependent peroxiredoxin OS=Triticum aestivum OX=4565 PE=3 SV=1	3	475.573	0.86484	0.0032083	69.03	1	6190.4	6874.4	10635	10476	10364	10825
287	AFNYSVR	7	Unmodified	_AFNYSVR_	A0A3B6HTI0	VOC domain-containing protein OS=Triticum aestivum OX=4565 PE=4 SV=1	2	428.719	0.029784	0.0087958	108.46	1	8941.6	10692	11924	21857	20363	23054
288	AFSIITSVFK	10	Unmodified	_AFSIITSVFK_	A0A3B5ZRV5	Histidine--tRNA ligase OS=Triticum aestivum OX=4565 PE=3 SV=1	2	556.821	1.0226	2.0866e-10	164.64	1	4966.2	6441.6	5225.6	12676	13945	16602
289	AFSVFLFNSK	10	Unmodified	_AFSVFLFNSK_	A0A3B6AXB7	Isopentenyl-diphosphate Delta-isomerase OS=Triticum aestivum OX=4565 PE=3 SV=1	2	580.311	1.3441	1.953e-15	168.3	1	31725	23365	24085	39509	43211	38305
290	AFSVFLFNSK	10	Unmodified	_AFSVFLFNSK_	A0A3B6AXB7	Isopentenyl-diphosphate Delta-isomerase OS=Triticum aestivum OX=4565 PE=3 SV=1	2	580.311	1.5356	5.2343e-05	147.62	1	5857.6	6466.9	6914.1	13978	15881	17081
291	AFSVFLFNSK	10	Unmodified	_AFSVFLFNSK_	A0A3B6AXB7	Isopentenyl-diphosphate Delta-isomerase OS=Triticum aestivum OX=4565 PE=3 SV=1	3	387.21	1.1727	0.00043637	96.665	1	2955.1	2976.8	8207.2	7588.1	7396	7627.3
292	AFVEVNETGTEAAATTIAK	19	Unmodified	_AFVEVNETGTEAAATTIAK_	A0A3B6KQL2	SERPIN domain-containing protein OS=Triticum aestivum OX=4565 PE=3 SV=1	3	641.662	-1.4171	6.7699e-14	111.01	2	17777	15194	16665	10987	9020.2	13000
293	AFVEVNETGTEAAATTIAK	19	Unmodified	_AFVEVNETGTEAAATTIAK_	A0A3B6KQL2	SERPIN domain-containing protein OS=Triticum aestivum OX=4565 PE=3 SV=1	2	961.989	-1.039	1.8978e-16	119.27	1	17051	17056	16342	7128.4	7971.4	8675.8
294	AFVEVNETGTEAAATTIAK	19	Unmodified	_AFVEVNETGTEAAATTIAK_	A0A3B6KQL2	SERPIN domain-containing protein OS=Triticum aestivum OX=4565 PE=3 SV=1	3	641.662	-2.06	3.0019e-41	164.2	2	27070	24157	25607	15590	16595	18615
295	AFVEVNETGTEAAATTIAK	19	Unmodified	_AFVEVNETGTEAAATTIAK_	A0A3B6KQL2	SERPIN domain-containing protein OS=Triticum aestivum OX=4565 PE=3 SV=1	2	961.989		2.1093e-58	148.38	1	0	0	0	0	0	0
296	AFVEVNETGTEAAATTIAK	19	Unmodified	_AFVEVNETGTEAAATTIAK_	A0A3B6KQL2	SERPIN domain-containing protein OS=Triticum aestivum OX=4565 PE=3 SV=1	3	641.662		7.2403e-17	111.01	1	0	0	0	0	0	0
297	AFVEVNETGTEAAATTIAK	19	Unmodified	_AFVEVNETGTEAAATTIAK_	A0A3B6KQL2	SERPIN domain-containing protein OS=Triticum aestivum OX=4565 PE=3 SV=1	3	641.662	-0.2998	1.5347e-11	104.76	2	13524	11424	11668	8492.2	7835.3	8326
298	AFVEVNETGTEAAATTIAK	19	Unmodified	_AFVEVNETGTEAAATTIAK_	A0A3B6KQL2	SERPIN domain-containing protein OS=Triticum aestivum OX=4565 PE=3 SV=1	3	641.662	-0.39769	6.614e-41	160.43	1	36919	17872	17488	14537	15181	8930.6
299	AFVEVNETGTEAAATTIAK	19	Unmodified	_AFVEVNETGTEAAATTIAK_	A0A3B6KQL2	SERPIN domain-containing protein OS=Triticum aestivum OX=4565 PE=3 SV=1	3	641.662	1.1454	3.5545e-47	167.92	2	12131	15066	14148	11216	10222	10939
300	AFVEVNETGTEAAATTIAK	19	Unmodified	_AFVEVNETGTEAAATTIAK_	A0A3B6KQL2	SERPIN domain-containing protein OS=Triticum aestivum OX=4565 PE=3 SV=1	4	481.498	0.4124	2.4575e-07	82.01	1	4806.7	6300.8	6126.1	8252.7	5834.7	7508.6
301	AFVEVNETGTEAAATTIAK	19	Unmodified	_AFVEVNETGTEAAATTIAK_	A0A3B6KQL2	SERPIN domain-containing protein OS=Triticum aestivum OX=4565 PE=3 SV=1	3	641.662	1.1783	9.0661e-34	145.48	2	12775	15467	14918	14638	13691	14140
302	AFVHWYVGEGMEEGEFSEAR	20	Unmodified	_AFVHWYVGEGMEEGEFSEAR_	A0A3B6A0V6	Tubulin alpha chain OS=Triticum aestivum OX=4565 PE=3 SV=1	3	777.344	1.6909	7.1326e-34	144.17	1	9010.9	9828.7	11422	10538	11847	13072
303	AFVVAFR	7	Unmodified	_AFVVAFR_	A0A3B5YTP0	H(+)-exporting diphosphatase OS=Triticum aestivum OX=4565 PE=3 SV=1	2	405.237	0.49391	0.013786	101.47	1	6276.9	7228.4	8622.4	9264.6	10557	10144
304	AFVVPGFTDADGVGYVAQGEGVLTVIENGEK	31	Unmodified	_AFVVPGFTDADGVGYVAQGEGVLTVIENGEK_	A0A3B6JDG3	Cupin type-1 domain-containing protein OS=Triticum aestivum OX=4565 PE=4 SV=1	4	785.396	0.97239	2.0112e-41	121.91	4	14866	13327	12099	21339	20727	22204
305	AFVVPGFTDADGVGYVAQGEGVLTVIENGEK	31	Unmodified	_AFVVPGFTDADGVGYVAQGEGVLTVIENGEK_	A0A3B6JDG3	Cupin type-1 domain-containing protein OS=Triticum aestivum OX=4565 PE=4 SV=1	4	785.396	0.83468	3.3187e-63	143.37	1	1952.3	2080.5	1840.5	3091.7	3704	3987.1
306	AFVVPGFTDADGVGYVAQGEGVLTVIENGEK	31	Unmodified	_AFVVPGFTDADGVGYVAQGEGVLTVIENGEK_	A0A3B6JDG3	Cupin type-1 domain-containing protein OS=Triticum aestivum OX=4565 PE=4 SV=1	4	785.396	1.6824	8.4107e-41	116.05	9	24099	25168	25862	46267	44136	44760
307	AFVVPGFTDADGVGYVAQGEGVLTVIENGEK	31	Unmodified	_AFVVPGFTDADGVGYVAQGEGVLTVIENGEK_	A0A3B6JDG3	Cupin type-1 domain-containing protein OS=Triticum aestivum OX=4565 PE=4 SV=1	5	628.518	1.2002	5.3317e-05	48.634	1	320.49	268.3	303.95	606.8	782.4	602.14
308	AFVVPGFTDADGVGYVAQGEGVLTVIENGEK	31	Unmodified	_AFVVPGFTDADGVGYVAQGEGVLTVIENGEK_	A0A3B6JDG3	Cupin type-1 domain-containing protein OS=Triticum aestivum OX=4565 PE=4 SV=1	3	1046.86	1.809	1.5281e-07	57.845	1	0	0	0	0	0	0
309	AFVVPGFTDADGVGYVAQGEGVLTVIENGEK	31	Unmodified	_AFVVPGFTDADGVGYVAQGEGVLTVIENGEK_	A0A3B6JDG3	Cupin type-1 domain-containing protein OS=Triticum aestivum OX=4565 PE=4 SV=1	4	785.396	1.9852	1.928e-19	81.97	3	1239.5	1209.1	1409.8	2072.6	1923.2	1748.1
310	AFVVPGFTDADGVGYVAQGEGVLTVIENGEK	31	Unmodified	_AFVVPGFTDADGVGYVAQGEGVLTVIENGEK_	A0A3B6JDG3	Cupin type-1 domain-containing protein OS=Triticum aestivum OX=4565 PE=4 SV=1	4	785.396	1.9765	0.027013	18.261	1	821.54	718.97	704.4	1298.3	1228.3	1336.3
311	AFVVPGFTDADGVGYVAQGEGVLTVIENGEK	31	Unmodified	_AFVVPGFTDADGVGYVAQGEGVLTVIENGEK_	A0A3B6JDG3	Cupin type-1 domain-containing protein OS=Triticum aestivum OX=4565 PE=4 SV=1	4	785.396	1.5859	3.3763e-41	120.66	2	8932.1	11626	10067	17079	18802	21911
312	AFVVPGFTDADGVGYVAQGEGVLTVIENGEK	31	Deamidation (NQ)	_AFVVPGFTDADGVGYVAQGEGVLTVIEN(de)GEK_	A0A3B6JDG3	Cupin type-1 domain-containing protein OS=Triticum aestivum OX=4565 PE=4 SV=1	4	785.642	0.82403	1.528e-16	76.294	1	551.79	455.13	573.13	908.26	1103.6	998.45
313	AFVVPGFTDADGVGYVAQGEGVLTVIENGEK	31	Deamidation (NQ)	_AFVVPGFTDADGVGYVAQ(de)GEGVLTVIENGEK_	A0A3B6JDG3	Cupin type-1 domain-containing protein OS=Triticum aestivum OX=4565 PE=4 SV=1	3	1047.19		1.3709e-18	75.695	1	0	0	0	0	0	0
314	AFVVPGFTDADGVGYVAQGEGVLTVIENGEK	31	Deamidation (NQ)	_AFVVPGFTDADGVGYVAQGEGVLTVIEN(de)GEK_	A0A3B6JDG3	Cupin type-1 domain-containing protein OS=Triticum aestivum OX=4565 PE=4 SV=1	4	785.642	1.4609	2.1112e-54	137.9	1	4868.7	6194.5	5403.4	10044	10236	10167
315	AFVVPGFTDADGVGYVAQGEGVLTVIENGEKR	32	Unmodified	_AFVVPGFTDADGVGYVAQGEGVLTVIENGEKR_	A0A3B6JDG3	Cupin type-1 domain-containing protein OS=Triticum aestivum OX=4565 PE=4 SV=1	4	824.421	1.2182	4.9316e-95	177.24	1	2759.8	3346	2792.2	7338	7266	8289.7
316	AFVVPGLTDADGVGYVAQGEGVLTVIENGEK	31	Unmodified	_AFVVPGLTDADGVGYVAQGEGVLTVIENGEK_	I6QQ39	Globulin-3A OS=Triticum aestivum OX=4565 GN=Glo-3A PE=2 SV=1	4	776.9	-2.2675	3.7294e-35	112.26	1	1577.9	1683.8	1547.3	2713.5	2675.5	2739.8
317	AFVVPGLTDADGVGYVAQGEGVLTVIENGEK	31	Unmodified	_AFVVPGLTDADGVGYVAQGEGVLTVIENGEK_	I6QQ39	Globulin-3A OS=Triticum aestivum OX=4565 GN=Glo-3A PE=2 SV=1	3	1035.53	-2.1262	6.9516e-20	87.091	1	2000.6	1901.1	1954	3405	2689.4	3084.3
318	AFVVPGLTDADGVGYVAQGEGVLTVIENGEK	31	Unmodified	_AFVVPGLTDADGVGYVAQGEGVLTVIENGEK_	I6QQ39	Globulin-3A OS=Triticum aestivum OX=4565 GN=Glo-3A PE=2 SV=1	4	776.9	-2.9052	2.5903e-05	51.783	1	5632.2	5743.4	5638.2	7961.4	8474.5	8792.7
319	AFVVPGLTDADGVGYVAQGEGVLTVIENGEK	31	Unmodified	_AFVVPGLTDADGVGYVAQGEGVLTVIENGEK_	I6QQ39	Globulin-3A OS=Triticum aestivum OX=4565 GN=Glo-3A PE=2 SV=1	3	1035.53	-4.0016	1.1709e-79	161	1	11341	12467	11276	17147	19330	19425
320	AFVVPGLTDADGVGYVAQGEGVLTVIENGEK	31	Unmodified	_AFVVPGLTDADGVGYVAQGEGVLTVIENGEK_	I6QQ39	Globulin-3A OS=Triticum aestivum OX=4565 GN=Glo-3A PE=2 SV=1	4	776.9	-2.1578	2.408e-54	137.9	1	14968	16664	15624	22904	25366	26814
321	AFVVPGLTDADGVGYVAQGEGVLTVIENGEK	31	Unmodified	_AFVVPGLTDADGVGYVAQGEGVLTVIENGEK_	I6QQ39	Globulin-3A OS=Triticum aestivum OX=4565 GN=Glo-3A PE=2 SV=1	3	1035.53	-1.3517	1.0079e-46	128.89	1	18065	19668	18685	28573	31876	32368
322	AFVVPGLTDADGVGYVAQGEGVLTVIENGEK	31	Unmodified	_AFVVPGLTDADGVGYVAQGEGVLTVIENGEK_	I6QQ39	Globulin-3A OS=Triticum aestivum OX=4565 GN=Glo-3A PE=2 SV=1	3	1035.53	-2.2845	1.1628e-79	161.04	1	10961	11846	11646	18510	18047	19441
323	AFVVPGLTDADGVGYVAQGEGVLTVIENGEK	31	Unmodified	_AFVVPGLTDADGVGYVAQGEGVLTVIENGEK_	I6QQ39	Globulin-3A OS=Triticum aestivum OX=4565 GN=Glo-3A PE=2 SV=1	4	776.9	1.7366	0.0024408	40.849	1	10777	8947	9883.1	15433	15889	14820
324	AFVVPGLTDADGVGYVAQGEGVLTVIENGEK	31	Unmodified	_AFVVPGLTDADGVGYVAQGEGVLTVIENGEK_	I6QQ39	Globulin-3A OS=Triticum aestivum OX=4565 GN=Glo-3A PE=2 SV=1	4	776.9	1.0252	1.1336e-34	106.62	6	34549	24587	21976	37122	37744	39429
325	AFVVPGLTDADGVGYVAQGEGVLTVIENGEK	31	Unmodified	_AFVVPGLTDADGVGYVAQGEGVLTVIENGEK_	I6QQ39	Globulin-3A OS=Triticum aestivum OX=4565 GN=Glo-3A PE=2 SV=1	4	776.9	1.2596	8.8345e-25	95.523	1	4641.5	3643.5	3978.7	5763.5	5691.1	9013.9
326	AFVVPGLTDADGVGYVAQGEGVLTVIENGEK	31	Unmodified	_AFVVPGLTDADGVGYVAQGEGVLTVIENGEK_	I6QQ39	Globulin-3A OS=Triticum aestivum OX=4565 GN=Glo-3A PE=2 SV=1	4	776.9	0.69743	0.026025	19.241	1	689.83	447.59	564.38	1106.9	821.69	1291.6
327	AFVVPGLTDADGVGYVAQGEGVLTVIENGEK	31	Unmodified	_AFVVPGLTDADGVGYVAQGEGVLTVIENGEK_	I6QQ39	Globulin-3A OS=Triticum aestivum OX=4565 GN=Glo-3A PE=2 SV=1	4	776.9	0.87052	1.8174e-105	186.44	2	3376.2	3969.5	3628.2	6791.1	7786.1	8501.8
328	AFVVPGLTDADGVGYVAQGEGVLTVIENGEK	31	Unmodified	_AFVVPGLTDADGVGYVAQGEGVLTVIENGEK_	I6QQ39	Globulin-3A OS=Triticum aestivum OX=4565 GN=Glo-3A PE=2 SV=1	4	776.9	1.52	0.0046444	36.67	1	5438.2	5723.2	7345.2	10437	11683	10511
329	AFVVPGLTDADGVGYVAQGEGVLTVIENGEK	31	Unmodified	_AFVVPGLTDADGVGYVAQGEGVLTVIENGEK_	I6QQ39	Globulin-3A OS=Triticum aestivum OX=4565 GN=Glo-3A PE=2 SV=1	4	776.9	1.7371	9.9e-80	159.86	24	46582	49699	57468	97963	98710	101240
330	AFVVPGLTDADGVGYVAQGEGVLTVIENGEK	31	Unmodified	_AFVVPGLTDADGVGYVAQGEGVLTVIENGEK_	I6QQ39	Globulin-3A OS=Triticum aestivum OX=4565 GN=Glo-3A PE=2 SV=1	4	776.9	1.463	8.7871e-74	149.94	3	10208	10985	12309	22029	22468	23246
331	AFVVPGLTDADGVGYVAQGEGVLTVIENGEK	31	Deamidation (NQ)	_AFVVPGLTDADGVGYVAQGEGVLTVIEN(de)GEK_	I6QQ39	Globulin-3A OS=Triticum aestivum OX=4565 GN=Glo-3A PE=2 SV=1	3	1035.86	-0.23702	3.3229e-18	81.406	1	2506	2879.7	2260.9	3446.7	4219.9	3971.7
332	AFVVPGLTDADGVGYVAQGEGVLTVIENGEK	31	Deamidation (NQ)	_AFVVPGLTDADGVGYVAQGEGVLTVIEN(de)GEK_	I6QQ39	Globulin-3A OS=Triticum aestivum OX=4565 GN=Glo-3A PE=2 SV=1	4	777.146	1.3994	3.596e-47	130.43	2	3166.6	3650.7	2965.2	5950.6	5946.1	5848.9
333	AFVVPGLTDADGVGYVAQGEGVLTVIENGEK	31	Deamidation (NQ)	_AFVVPGLTDADGVGYVAQGEGVLTVIEN(de)GEK_	I6QQ39	Globulin-3A OS=Triticum aestivum OX=4565 GN=Glo-3A PE=2 SV=1	4	777.146	1.3247	6.4387e-36	114.49	4	14130	15129	15510	22181	21558	23682
334	AFVVPGLTDADGVGYVAQGEGVLTVIENGEK	31	Deamidation (NQ)	_AFVVPGLTDADGVGYVAQ(de)GEGVLTVIENGEK_	I6QQ39	Globulin-3A OS=Triticum aestivum OX=4565 GN=Glo-3A PE=2 SV=1	4	777.146	1.2134	2.7494e-30	104.14	3	5910.5	5746.3	12286	10957	10338	9832.5
335	AFVVPGLTDADGVGYVAQGEGVLTVIENGEK	31	Deamidation (NQ)	_AFVVPGLTDADGVGYVAQ(de)GEGVLTVIENGEK_	I6QQ39	Globulin-3A OS=Triticum aestivum OX=4565 GN=Glo-3A PE=2 SV=1	4	777.146	1.1045	3.3131e-24	89.723	2	1731.8	1658.7	1541.4	2616.4	2469.6	1843.1
336	AFVVPGLTDADGVGYVAQGEGVLTVIENGEK	31	Deamidation (NQ)	_AFVVPGLTDADGVGYVAQGEGVLTVIEN(de)GEK_	I6QQ39	Globulin-3A OS=Triticum aestivum OX=4565 GN=Glo-3A PE=2 SV=1	4	777.146	0.84422	9.8523e-25	94.96	1	879.71	974.79	858.13	2086.6	2085.8	2642.4
337	AFVVPGLTDADGVGYVAQGEGVLTVIENGEK	31	Deamidation (NQ)	_AFVVPGLTDADGVGYVAQGEGVLTVIEN(de)GEK_	I6QQ39	Globulin-3A OS=Triticum aestivum OX=4565 GN=Glo-3A PE=2 SV=1	4	777.146	1.3824	3.3406e-80	164.46	2	8165.8	10261	8788.4	17959	16334	18759
338	AFVVPGLTDADGVGYVAQGEGVLTVIENGEK	31	Deamidation (NQ)	_AFVVPGLTDADGVGYVAQGEGVLTVIEN(de)GEK_	I6QQ39	Globulin-3A OS=Triticum aestivum OX=4565 GN=Glo-3A PE=2 SV=1	4	777.146	1.1014	1.1807e-20	88.394	2	3003	3623.8	5101.7	5875.3	5469.6	6962.1
339	AGAAAVK	7	Unmodified	_AGAAAVK_	A0A3B6N040	AB hydrolase-1 domain-containing protein OS=Triticum aestivum OX=4565 PE=4 SV=1	2	294.179	0.32887	0.0092278	106.76	1	6305.3	7067.7	7145.1	25351	6813.4	7705.6
340	AGAAVGGQVVEK	12	Unmodified	_AGAAVGGQVVEK_	A0A3B6JM88	Cupin type-1 domain-containing protein OS=Triticum aestivum OX=4565 PE=4 SV=1	2	543.301	-1.3837	4.1644e-10	125.54	1	6921.3	6176.7	6645.9	8330.7	8725.3	8277.6
341	AGAAVGGQVVEK	12	Unmodified	_AGAAVGGQVVEK_	A0A3B6JM88	Cupin type-1 domain-containing protein OS=Triticum aestivum OX=4565 PE=4 SV=1	3	362.537	-0.16388	0.0032051	70.942	1	6052.7	5038.2	5693.2	7316.1	7102.2	6979.8
342	AGAAVGGQVVEK	12	Unmodified	_AGAAVGGQVVEK_	A0A3B6JM88	Cupin type-1 domain-containing protein OS=Triticum aestivum OX=4565 PE=4 SV=1	3	362.537	-0.28804	0.015712	53.237	1	7468.5	6189.1	6370.3	8721.8	8220.6	8641
343	AGAAVGGQVVEK	12	Unmodified	_AGAAVGGQVVEK_	A0A3B6JM88	Cupin type-1 domain-containing protein OS=Triticum aestivum OX=4565 PE=4 SV=1	2	543.301	1.909	1.032e-09	130.1	1	4489.7	3961.3	4873.3	7754.3	9271.4	7761.6
344	AGAAVGGQVVEKER	14	Unmodified	_AGAAVGGQVVEKER_	A0A3B6JM88	Cupin type-1 domain-containing protein OS=Triticum aestivum OX=4565 PE=4 SV=1	3	457.584	-0.84744	7.7723e-13	126.32	1	4882.6	4171.8	4959.7	6649.5	6280.9	6037.4
345	AGAAVGGQVVEKER	14	Unmodified	_AGAAVGGQVVEKER_	A0A3B6JM88	Cupin type-1 domain-containing protein OS=Triticum aestivum OX=4565 PE=4 SV=1	3	457.584	-0.74106	1.1145e-14	135.04	1	7367.9	6897.5	6737.4	10296	9121.9	10066
346	AGAAVGGQVVEKER	14	Unmodified	_AGAAVGGQVVEKER_	A0A3B6JM88	Cupin type-1 domain-containing protein OS=Triticum aestivum OX=4565 PE=4 SV=1	3	457.584	1.5646	6.4077e-09	122.64	1	4125.2	4965.4	4878.4	12147	11185	10684
347	AGAAVGGQVVEKER	14	Unmodified	_AGAAVGGQVVEKER_	A0A3B6JM88	Cupin type-1 domain-containing protein OS=Triticum aestivum OX=4565 PE=4 SV=1	3	457.584	0.064367	3.5283e-36	181.26	1	17016	17892	18411	52657	52848	49708
348	AGAAVGGQVVEKER	14	Lactyl(K)	_AGAAVGGQVVEK(la)ER_	A0A3B6JM88	Cupin type-1 domain-containing protein OS=Triticum aestivum OX=4565 PE=4 SV=1	3	481.591	1.2004	0.00062203	77.894	1	1746.7	1663.9	2265.9	3389.1	2965.7	2556.2
349	AGANVTVASVEDTLQIVTR	19	Unmodified	_AGANVTVASVEDTLQIVTR_	A0A3B6FME7	DJ-1_PfpI domain-containing protein OS=Triticum aestivum OX=4565 PE=4 SV=1	3	648.685	0.83004	0.0031567	59.574	1	1144.5	1040	1375.7	1615.8	1726.6	1935.4
350	AGANVVFTTK	10	Unmodified	_AGANVVFTTK_	A0A3B6TPH5	T-complex protein 1 subunit alpha OS=Triticum aestivum OX=4565 PE=3 SV=1	2	504.28	-1.5364	0.010139	85.813	1	12843	11623	12056	12958	14089	14505
351	AGDAAEKASR	10	Lactyl(K)	_AGDAAEK(la)ASR_	A0A3B6DIS9	Late embryogenesis abundant protein D-29 OS=Triticum aestivum OX=4565 PE=4 SV=1	2	524.257	0.79464	0.0073875	80.555	1	5967.5	6536.3	6685.6	7258.4	7591.5	7161.2
352	AGDAAEKASR	10	Lactyl(K)	_AGDAAEK(la)ASR_	A0A3B6DIS9	Late embryogenesis abundant protein D-29 OS=Triticum aestivum OX=4565 PE=4 SV=1	2	524.257	0.49877	0.0012074	98.182	1	8432.5	9190.7	8849	8260.4	8363.4	8383.8
353	AGDAVVVLHR	10	Unmodified	_AGDAVVVLHR_	A0A3B6CIR4	Pyruvate kinase OS=Triticum aestivum OX=4565 PE=3 SV=1	3	346.201	0.92109	0.0039968	70.439	1	5000	5307.7	6624.4	7959.4	8228.4	8726.5
354	AGDTVLIIEDLVTSGASVLETAAPLR	26	Unmodified	_AGDTVLIIEDLVTSGASVLETAAPLR_	W5CPX1	Uridine 5'-monophosphate synthase OS=Triticum aestivum OX=4565 GN=TRAES_3BF139100030CFD_c1 PE=3 SV=1	3	871.144	-1.6013	3.5764e-27	114.15	1	0	0	0	0	158.9	241.74
355	AGDTVLIIEDLVTSGASVLETAAPLR	26	Unmodified	_AGDTVLIIEDLVTSGASVLETAAPLR_	W5CPX1	Uridine 5'-monophosphate synthase OS=Triticum aestivum OX=4565 GN=TRAES_3BF139100030CFD_c1 PE=3 SV=1	4	653.61	-1.6542	1.1758e-10	72.302	1	130.41	0	126.47	174.23	284.49	214.01
356	AGDTVLIIEDLVTSGASVLETAAPLR	26	Unmodified	_AGDTVLIIEDLVTSGASVLETAAPLR_	W5CPX1	Uridine 5'-monophosphate synthase OS=Triticum aestivum OX=4565 GN=TRAES_3BF139100030CFD_c1 PE=3 SV=1	3	871.144	1.794	1.4207e-148	223.15	1	1324.4	1032.7	1067.8	1169.8	1538.1	2160.8
357	AGDTVLIIEDLVTSGASVLETAAPLR	26	Unmodified	_AGDTVLIIEDLVTSGASVLETAAPLR_	W5CPX1	Uridine 5'-monophosphate synthase OS=Triticum aestivum OX=4565 GN=TRAES_3BF139100030CFD_c1 PE=3 SV=1	3	871.144	1.6105	6.0741e-91	192.1	1	508.47	131.66	204.37	449.04	438.08	724.67
358	AGDVFWIPR	9	Unmodified	_AGDVFWIPR_	A0A3B6IQY2	Vicilin-like seed storage protein OS=Triticum aestivum OX=4565 PE=4 SV=1	2	530.782	-0.26426	0.0095866	89.08	1	10540	7739.8	11143	16402	16582	16145
359	AGDVFWIPR	9	Unmodified	_AGDVFWIPR_	A0A3B6IQY2	Vicilin-like seed storage protein OS=Triticum aestivum OX=4565 PE=4 SV=1	2	530.782	0.90958	0.0087589	90.15	1	5003.1	6216.2	6241.5	13342	13398	17043
360	AGEAGQKTSETAQAAK	16	Lactyl(K)	_AGEAGQK(la)TSETAQAAK_	A0A3B5Y269	Late embryogenesis abundant protein OS=Triticum aestivum OX=4565 PE=4 SV=1	3	540.601	0.6958	6.8031e-08	107.75	1	4995.8	5158.9	5467.7	9203.8	9870.4	9659.1
361	AGETAEATKQK	11	Lactyl(K)	_AGETAEATK(la)QK_	A0A3B5ZZP8	Late embryogenesis abundant protein OS=Triticum aestivum OX=4565 PE=3 SV=1	3	402.538	1.5006	0.0014038	83.862	2	2790	3628	3130.2	7567.6	7211.2	7561.8
362	AGETAEATKQK	11	Lactyl(K)	_AGETAEATK(la)QK_	A0A3B5ZZP8	Late embryogenesis abundant protein OS=Triticum aestivum OX=4565 PE=3 SV=1	2	603.304	1.2817	1.8311e-06	136.7	1	13073	14054	14643	33217	36257	34321
363	AGEYTDATKGTAQEAR	16	Lactyl(K)	_AGEYTDATK(la)GTAQEAR_	A0A3B6ISW5	Late embryogenesis abundant protein D-29-like OS=Triticum aestivum OX=4565 PE=3 SV=1	3	580.939	-0.6327	0.0049268	58.461	1	0	0	0	0	0	0
364	AGEYTDATKGTAQEAR	16	Lactyl(K)	_AGEYTDATK(la)GTAQEAR_	A0A3B6ISW5	Late embryogenesis abundant protein D-29-like OS=Triticum aestivum OX=4565 PE=3 SV=1	3	580.939	0.73698	5.5704e-08	109.07	1	1912	1854.7	2150.2	3626.3	3118.2	3391.4
365	AGFAGDDAPR	10	Unmodified	_AGFAGDDAPR_	W5AH12	Actin OS=Triticum aestivum OX=4565 PE=3 SV=1	2	488.728	-0.50906	4.2146e-05	123.79	2	11988	11418	10913	13248	13065	13146
366	AGFAGDDAPR	10	Unmodified	_AGFAGDDAPR_	W5AH12	Actin OS=Triticum aestivum OX=4565 PE=3 SV=1	2	488.728	0.85975	0.0065898	91.095	2	11150	13229	15216	22508	21549	19718
367	AGFAPGHWVK	10	Unmodified	_AGFAPGHWVK_	A0A3B5YWB5	Basic secretory protease OS=Triticum aestivum OX=4565 PE=4 SV=1	3	357.191		0.0016846	79.474	1	0	0	0	0	0	0
368	AGFAPGHWVK	10	Unmodified	_AGFAPGHWVK_	A0A3B5YWB5	Basic secretory protease OS=Triticum aestivum OX=4565 PE=4 SV=1	3	357.191	-1.3135	0.0075174	62.582	1	0	0	0	0	0	0
369	AGGAYTMNTASAVTVR	16	Unmodified	_AGGAYTMNTASAVTVR_	D8L9P6	60S ribosomal protein L37a, expressed OS=Triticum aestivum OX=4565 GN=TAA_ctg0616b.00240.1 PE=1 SV=1	3	523.928	-0.41097	0.027832	41.482	1	3782.3	3590.2	4444.9	4420	3984.5	5172.7
370	AGGAYTMNTASAVTVR	16	Unmodified	_AGGAYTMNTASAVTVR_	D8L9P6	60S ribosomal protein L37a, expressed OS=Triticum aestivum OX=4565 GN=TAA_ctg0616b.00240.1 PE=1 SV=1	3	523.928		0.00095659	53.168	1	0	0	0	0	0	0
371	AGGAYTMNTASAVTVR	16	Unmodified	_AGGAYTMNTASAVTVR_	D8L9P6	60S ribosomal protein L37a, expressed OS=Triticum aestivum OX=4565 GN=TAA_ctg0616b.00240.1 PE=1 SV=1	3	523.928	-0.023254	0.00020549	73.296	1	5605.1	4741.9	5336.9	6712.5	5566.1	6268.6
372	AGIALNDHFVK	11	Unmodified	_AGIALNDHFVK_	A0A3B6RKE1	Glyceraldehyde-3-phosphate dehydrogenase OS=Triticum aestivum OX=4565 PE=3 SV=1	3	395.552	0.017802	0.0050182	66.056	1	2690.1	1842.7	2492.5	3196.6	2623	2856
373	AGIALNDHFVK	11	Unmodified	_AGIALNDHFVK_	A0A3B6RKE1	Glyceraldehyde-3-phosphate dehydrogenase OS=Triticum aestivum OX=4565 PE=3 SV=1	3	395.552	0.2079	0.013	56.548	1	0	0	0	0	0	0
374	AGIALNDHFVK	11	Unmodified	_AGIALNDHFVK_	A0A3B6RKE1	Glyceraldehyde-3-phosphate dehydrogenase OS=Triticum aestivum OX=4565 PE=3 SV=1	3	395.552	1.3545	0.0012709	86.898	1	1996.7	1731.4	1822.3	4585	4549.4	4653.5
375	AGIALNNNFVK	11	Deamidation (NQ)	_AGIALNN(de)NFVK_	A0A3B6SMQ1	Gp_dh_N domain-containing protein OS=Triticum aestivum OX=4565 PE=3 SV=1	2	581.317	-1.2135	5.2861e-06	123.79	1	14496	11932	13537	11303	10387	11569
377	AGKAIDWDGLAK	12	Lactyl(K)	_AGK(la)AIDWDGLAK_	W5BEP1	ATP synthase subunit d, mitochondrial OS=Triticum aestivum OX=4565 GN=CAMPLR22A2D_LOCUS2925 PE=3 SV=1	3	439.566	1.3293	0.0022793	74.987	1	7772.1	8733.5	8750.9	12569	12459	13372
378	AGLQFPVGR	9	Unmodified	_AGLQFPVGR_	A0A1D5YKH2	Histone H2A OS=Triticum aestivum OX=4565 PE=3 SV=1	2	472.769		0.0047098	96.027	1	0	0	0	0	0	0
379	AGLQFPVGR	9	Unmodified	_AGLQFPVGR_	A0A1D5YKH2	Histone H2A OS=Triticum aestivum OX=4565 PE=3 SV=1	2	472.769	0.55865	0.00075527	119.21	2	31624	26772	28491	37255	40199	33600
380	AGLQFPVGR	9	Unmodified	_AGLQFPVGR_	A0A1D5YKH2	Histone H2A OS=Triticum aestivum OX=4565 PE=3 SV=1	2	472.769	0.70858	0.010356	87.639	2	5895.1	6269.4	6158.1	9643	9346.1	9606.8
381	AGMTHIVR	8	Unmodified	_AGMTHIVR_	Q6V959	Ribosomal protein L3 OS=Triticum aestivum OX=4565 GN=RPL3 PE=2 SV=1	3	295.497	-0.60962	0.0014573	95.531	1	0	0	0	0	0	0
382	AGNGCAGK	8	Unmodified	_AGNGCAGK_	A0A3B6C8Z7	Chitinase OS=Triticum aestivum OX=4565 PE=4 SV=1	2	367.666	0.27218	0.02798	82.452	1	7371.8	7943.6	8608.4	23252	21530	17981
383	AGNGCAGK	8	Unmodified	_AGNGCAGK_	A0A3B6C8Z7	Chitinase OS=Triticum aestivum OX=4565 PE=4 SV=1	2	367.666	0.86562	0.02798	82.452	1	4518.1	5405.8	5051.9	12630	13407	12803
384	AGNGCAGK	8	Unmodified	_AGNGCAGK_	A0A3B6C8Z7	Chitinase OS=Triticum aestivum OX=4565 PE=4 SV=1	2	367.666	0.2391	0.02798	82.452	1	3893.9	4064.6	3836.3	11011	10721	10020
385	AGNLGDSVTVAR	12	Unmodified	_AGNLGDSVTVAR_	W5HXT5	60S ribosomal protein L22-2 OS=Triticum aestivum OX=4565 PE=3 SV=1	2	580.307	-0.90246	0.0088235	85.554	1	3179.9	3951.1	3230.8	4943.8	5289.8	5781.5
386	AGNLGDSVTVTR	12	Unmodified	_AGNLGDSVTVTR_	W5C5N9	Genome assembly, chromosome: II OS=Triticum aestivum OX=4565 GN=CAMPLR22A2D_LOCUS969 PE=3 SV=1	2	595.312	-0.99145	0.00022309	106.32	2	7772.2	7861.1	7368.6	10727	9864.9	9387.8
387	AGQATEATKQK	11	Lactyl(K)	_AGQATEATK(la)QK_	A0A3B5Z3R9	Late embryogenesis abundant protein Dc3-like OS=Triticum aestivum OX=4565 PE=3 SV=1	3	402.21	0.96711	0.0017795	79.889	1	4553.7	11853	6642.7	8845.2	8061.2	8350.2
388	AGQGYETLK	9	Unmodified	_AGQGYETLK_	A0A3B6HPE1	Late embryogenesis abundant protein D-29 OS=Triticum aestivum OX=4565 PE=4 SV=1	2	483.748	-1.3288	0.021155	76.228	1	4397.5	5606.1	4798.4	3884.8	4224.3	4771.4
389	AGQTTEATKQK	11	Lactyl(K)	_AGQTTEATK(la)QK_	A0A3B5ZZP8	Late embryogenesis abundant protein OS=Triticum aestivum OX=4565 PE=3 SV=1	3	412.214	1.5003	0.00087433	89.805	1	4195.8	3218.3	4140.6	5141.8	5296.7	5264.4
390	AGQVTGAAKDEACDAK	16	Lactyl(K)	_AGQVTGAAK(la)DEACDAK_	A0A3B5ZVX4	Late embryogenesis abundant protein OS=Triticum aestivum OX=4565 PE=4 SV=1	3	555.258	-1.069	5.1781e-06	96.208	1	3880.9	4036.1	4382.6	6549.6	6511.1	7458.6
391	AGVYTDATKGTAQEAR	16	Lactyl(K)	_AGVYTDATK(la)GTAQEAR_	A0A3B6JHJ7	Late embryogenesis abundant protein D-29-like OS=Triticum aestivum OX=4565 PE=3 SV=1	3	570.948	0.46778	0.00054438	68.413	1	4459.3	6011.2	6561.1	9379.8	9798.7	9422.9
392	AHAVCGPVVSCADITLLATR	20	Unmodified	_AHAVCGPVVSCADITLLATR_	A0A3B6CHB9	Peroxidase OS=Triticum aestivum OX=4565 PE=3 SV=1	3	704.363	-0.90806	3.793e-05	71.376	1	19215	12121	18105	15440	14827	15332
393	AHFEFMEK	8	Unmodified	_AHFEFMEK_	A0A3B6ASQ9	Xylose isomerase OS=Triticum aestivum OX=4565 PE=3 SV=1	3	346.829	0.92573	0.011438	63.419	1	2406.7	2849.6	2867.8	4266.1	4536.1	4538.7
394	AHGGVHDGTEVVLWK	15	Unmodified	_AHGGVHDGTEVVLWK_	A0A3B6DAA8	Ricin B-type lectin domain-containing protein OS=Triticum aestivum OX=4565 PE=4 SV=1	4	401.96	0.15633	0.0026861	59.227	1	9054.9	7388.1	7775.5	8878.8	8447.9	8856.3
395	AHGLAPEIPEDLYFLIK	17	Unmodified	_AHGLAPEIPEDLYFLIK_	W5I035	Ribosomal_S13_N domain-containing protein OS=Triticum aestivum OX=4565 PE=3 SV=1	3	642.684	1.2227	9.9989e-07	96.673	1	5883.4	6391.8	7504.3	12614	13564	14127
396	AHLMEIQINGGTIADK	16	Unmodified	_AHLMEIQINGGTIADK_	Q6V959	Ribosomal protein L3 OS=Triticum aestivum OX=4565 GN=RPL3 PE=2 SV=1	3	570.966	-1.1028	4.5454e-05	86.548	1	6896.4	5491.3	5801.8	6242.5	6108.7	6945.5
397	AHLMEIQINGGTIADK	16	Unmodified	_AHLMEIQINGGTIADK_	Q6V959	Ribosomal protein L3 OS=Triticum aestivum OX=4565 GN=RPL3 PE=2 SV=1	3	570.966	1.208	9.0583e-05	81.526	1	0	0	0	0	0	0
398	AHLMEIQINGGTIADK	16	2 Deamidation (NQ)	_AHLMEIQ(de)IN(de)GGTIADK_	Q6V959	Ribosomal protein L3 OS=Triticum aestivum OX=4565 GN=RPL3 PE=2 SV=1	3	571.622		0.001027	50.305	1	0	0	0	0	0	0
399	AHLPANFR	8	Unmodified	_AHLPANFR_	Q9SWU2	Histone H1 WH1A.2 OS=Triticum aestivum OX=4565 PE=2 SV=1	3	309.172	-0.12206	0.0050366	79.146	1	0	0	0	301.34	165.9	257.62
400	AHLPANFR	8	Unmodified	_AHLPANFR_	Q9SWU2	Histone H1 WH1A.2 OS=Triticum aestivum OX=4565 PE=2 SV=1	3	309.172	0.080577	0.016773	54.774	1	0	0	0	0	0	0
401	AHLPANFR	8	Unmodified	_AHLPANFR_	Q9SWU2	Histone H1 WH1A.2 OS=Triticum aestivum OX=4565 PE=2 SV=1	3	309.172	0.062371	0.0073031	73.975	2	288.6	321.35	618.98	763.08	892.67	594.53
402	AHLPANFRK	9	Unmodified	_AHLPANFRK_	Q9SWU2	Histone H1 WH1A.2 OS=Triticum aestivum OX=4565 PE=2 SV=1	4	264.154	0.20374	0.026419	43.808	1	1246	1382.2	1003.8	2004	2578.6	1927
403	AHLPANFRK	9	Unmodified	_AHLPANFRK_	Q9SWU2	Histone H1 WH1A.2 OS=Triticum aestivum OX=4565 PE=2 SV=1	4	264.154	2.0989	0.026419	43.808	1	1253.5	1941.1	2807.6	3170.5	1646.8	2745.5
404	AHLPANFRK	9	Unmodified	_AHLPANFRK_	Q9SWU2	Histone H1 WH1A.2 OS=Triticum aestivum OX=4565 PE=2 SV=1	4	264.154	0.006837	0.00071494	95.531	1	2943.1	2824.4	3810.3	6708	7034.9	5817.9
405	AHLPANFRK	9	Unmodified	_AHLPANFRK_	Q9SWU2	Histone H1 WH1A.2 OS=Triticum aestivum OX=4565 PE=2 SV=1	4	264.154	0.56746	0.0035721	75.213	2	16352	13716	19411	32682	31837	29785
406	AHLPGNFR	8	Unmodified	_AHLPGNFR_	A0A3B6LV14	H15 domain-containing protein OS=Triticum aestivum OX=4565 PE=3 SV=1	3	304.5	0.073283	0.025234	46.021	1	1328	1408.6	1643.2	1995.1	2161.4	2233.4
407	AHLPGNFRK	9	Unmodified	_AHLPGNFRK_	A0A3B6LV14	H15 domain-containing protein OS=Triticum aestivum OX=4565 PE=3 SV=1	4	260.65	0.15036	0.027315	42.869	1	1741.5	2138.6	2203.1	2607.4	2634.6	2986.1
408	AHLPGNFRK	9	Unmodified	_AHLPGNFRK_	A0A3B6LV14	H15 domain-containing protein OS=Triticum aestivum OX=4565 PE=3 SV=1	4	260.65	0.54786	0.026419	43.808	1	2070.7	2350	2931.9	4202.7	4406.6	4340.1
409	AHPDVFNMMLQILEDGR	17	Unmodified	_AHPDVFNMMLQILEDGR_	A0A3B6B051	UVR domain-containing protein OS=Triticum aestivum OX=4565 PE=3 SV=1	3	662.657	1.5354	6.7787e-06	90.385	1	0	0	0	0	0	0
410	AHSDVFNVFLQILDDGR	17	Unmodified	_AHSDVFNVFLQILDDGR_	A0A3B6U6K4	Clp R domain-containing protein OS=Triticum aestivum OX=4565 PE=3 SV=1	3	649.33	1.1646	5.0854e-10	112.91	1	0	0	0	0	0	0
411	AHVAVFNTLLQVLDDGR	17	Unmodified	_AHVAVFNTLLQVLDDGR_	A0A3B5ZYT4	Clp R domain-containing protein OS=Triticum aestivum OX=4565 PE=3 SV=1	3	623.339	1.3027	7.8706e-10	111.75	1	2250.8	1563.5	1877.8	2592.4	2476.6	2381.1
412	AIAAISAGNDDFIGTMIAEAINK	23	Unmodified	_AIAAISAGNDDFIGTMIAEAINK_	A0A3B6N2R9	RuBisCO large subunit-binding protein subunit alpha, chloroplastic OS=Triticum aestivum OX=4565 PE=3 SV=1	3	769.395	1.9305	2.2357e-77	190.1	1	8423.1	8005.7	7035.6	12571	13085	12780
413	AIAAISAGNDDFIGTMIVEAINK	23	Unmodified	_AIAAISAGNDDFIGTMIVEAINK_	A0A3B6LYU7	RuBisCO large subunit-binding protein subunit alpha, chloroplastic OS=Triticum aestivum OX=4565 PE=3 SV=1	3	778.739	2.1757	4.8008e-59	172.57	1	4780.3	4461.6	4830.7	8567.4	8060.6	7269.6
414	AIAAISAGNDDFIGTMIVEAINK	23	Unmodified	_AIAAISAGNDDFIGTMIVEAINK_	A0A3B6LYU7	RuBisCO large subunit-binding protein subunit alpha, chloroplastic OS=Triticum aestivum OX=4565 PE=3 SV=1	3	778.739	1.2501	2.6294e-77	189.51	1	3521.3	4189.9	3835.3	7328.9	7768.8	8065.6
415	AIANEAQASFINVSMSTITSK	21	Unmodified	_AIANEAQASFINVSMSTITSK_	A0A3B6GR56	AAA domain-containing protein OS=Triticum aestivum OX=4565 PE=4 SV=1	3	728.372	1.5245	1.3286e-14	111.66	1	9368.6	10636	10091	14486	13242	13681
416	AIDAELIK	8	Unmodified	_AIDAELIK_	W5GVR2	60S ribosomal protein L6 OS=Triticum aestivum OX=4565 PE=3 SV=1	2	436.758	-1.0247	0.026022	83.948	1	0	0	0	0	0	0
417	AIDDAEGMVK	10	Unmodified	_AIDDAEGMVK_	W5A874	Dihydrolipoyl dehydrogenase OS=Triticum aestivum OX=4565 PE=3 SV=1	2	524.753	-1.6039	0.0032291	96.229	1	12201	11981	11817	13937	12632	12569
418	AIDISNVSMLVIDGLK	16	Unmodified	_AIDISNVSMLVIDGLK_	A0A3B6HTA6	DEAD domain-containing protein OS=Triticum aestivum OX=4565 PE=4 SV=1	3	563.315	1.448	0.0037979	60.246	1	0	0	0	0	0	0
419	AIDLVDEACANVR	13	Unmodified	_AIDLVDEACANVR_	A0A3B5ZYT4	Clp R domain-containing protein OS=Triticum aestivum OX=4565 PE=3 SV=1	2	723.356	-1.0372	4.9512e-10	134.61	1	13934	11910	11476	12311	12546	12783
420	AIELDTESDGTEIQSALAEWTGQR	24	Unmodified	_AIELDTESDGTEIQSALAEWTGQR_	A0A3B6C9E7	Glutaredoxin domain-containing protein OS=Triticum aestivum OX=4565 PE=1 SV=1	3	874.084	1.1809	0.022932	34.049	1	0	0	0	0	0	0
421	AIELFHK	7	Unmodified	_AIELFHK_	A0A3B6DK98	Disease resistance protein OS=Triticum aestivum OX=4565 PE=3 SV=1	3	286.501	0.45965	0.014002	62.714	1	4446.9	4358	4771.2	3023	2388.6	3437.1
422	AIELFHK	7	Unmodified	_AIELFHK_	A0A3B6DK98	Disease resistance protein OS=Triticum aestivum OX=4565 PE=3 SV=1	3	286.501	0.72646	0.01101	73.039	1	11147	11044	12819	15156	14547	16855
423	AIEMVDENTICVAAILGSTLTGEYEDVK	28	Unmodified	_AIEMVDENTICVAAILGSTLTGEYEDVK_	D8L9S2	Glutamate decarboxylase OS=Triticum aestivum OX=4565 GN=gad1 PE=3 SV=1	3	1014.49	-0.10944	8.9934e-91	187.51	1	7724	8532.3	8574.2	23111	23620	24259
424	AIFIFVK	7	Unmodified	_AIFIFVK_	U3Q019	Autophagy-related protein OS=Triticum aestivum OX=4565 GN=ATG8b PE=2 SV=1	2	419.265	0.87722	0.0049628	118.06	1	23536	26415	18632	40774	41509	32993
425	AIFTEGCK	8	Unmodified	_AIFTEGCK_	A0A3B5ZRV7	Chaperonin Cpn OS=Triticum aestivum OX=4565 PE=3 SV=1	2	463.226	-1.0435	0.0061706	99.442	1	10227	10024	10179	12940	12659	13711
426	AIGAGAAKK	9	Lactyl(K)	_AIGAGAAK(la)K_	W5BNS0	Histone H2A OS=Triticum aestivum OX=4565 PE=3 SV=1	2	429.756	1.522	0.00028663	124.98	1	4379	4810.3	11848	20696	19438	18571
428	AIGSGAAKK	9	Lactyl(K)	_AIGSGAAK(la)K_	Q43312	Protein H2A.7 OS=Triticum aestivum OX=4565 GN=H2A-10 PE=2 SV=3	2	437.753	1.3973	0.022547	73.887	1	8109.1	9903.4	11608	33145	38411	37454
429	AIGSGAAKK	9	Lactyl(K)	_AIGSGAAK(la)K_	Q43312	Protein H2A.7 OS=Triticum aestivum OX=4565 GN=H2A-10 PE=2 SV=3	2	437.753	1.505	0.0053669	93.667	1	6857.2	6812.1	10904	39794	41625	38053
430	AIGVDLLR	8	Unmodified	_AIGVDLLR_	A0A3B6TZD9	Chitinase OS=Triticum aestivum OX=4565 PE=4 SV=1	2	428.766	-0.23165	0.0026993	119.41	1	11166	10539	10226	8355.2	8505.8	9152.9
431	AIGVDLLSNPDLVATDPTVSFK	22	Unmodified	_AIGVDLLSNPDLVATDPTVSFK_	Q4Z8L8	Chitinase OS=Triticum aestivum OX=4565 PE=4 SV=1	3	758.074	1.9312	2.2379e-52	163.85	1	17761	15441	15626	16440	15835	16042
432	AIGVDLLSNPDLVATDPTVSFK	22	Unmodified	_AIGVDLLSNPDLVATDPTVSFK_	Q4Z8L8	Chitinase OS=Triticum aestivum OX=4565 PE=4 SV=1	3	758.074	0.62057	4.1195e-36	139.02	1	3481.7	4371.3	4078.6	4507.3	4429.8	4273.5
433	AIGVDLLSNPDLVATDPTVSFK	22	Unmodified	_AIGVDLLSNPDLVATDPTVSFK_	Q4Z8L8	Chitinase OS=Triticum aestivum OX=4565 PE=4 SV=1	3	758.074	1.2745	1.1596e-28	127.01	1	4183.6	4689.3	4102.9	5227.3	4883.6	5221.1
434	AIGVEINK	8	Unmodified	_AIGVEINK_	F4YWL9	60S ribosomal protein L21 OS=Triticum aestivum OX=4565 GN=RPL21 PE=1 SV=1	2	422.25	-2.5949	0.0041245	109.71	1	17511	15665	15729	21910	22877	24208
435	AIGVEINK	8	Unmodified	_AIGVEINK_	F4YWL9	60S ribosomal protein L21 OS=Triticum aestivum OX=4565 GN=RPL21 PE=1 SV=1	2	422.25	-2.2325	0.0054794	101.43	1	5216.7	5236.4	4700.4	6520.6	6514.8	6540.1
436	AIGVEINK	8	Unmodified	_AIGVEINK_	F4YWL9	60S ribosomal protein L21 OS=Triticum aestivum OX=4565 GN=RPL21 PE=1 SV=1	2	422.25		0.0033268	108.74	1	0	0	0	0	0	0
437	AIGVEINK	8	Unmodified	_AIGVEINK_	F4YWL9	60S ribosomal protein L21 OS=Triticum aestivum OX=4565 GN=RPL21 PE=1 SV=1	2	422.25	0.97496	0.0041245	109.71	1	7001.2	7093	8029.6	15564	16418	15762
438	AIHLILSK	8	Unmodified	_AIHLILSK_	A0A3B6NY09	Protein BTR1 OS=Triticum aestivum OX=4565 PE=4 SV=1	3	298.864	1.2334	0.00093757	98.997	1	8289.6	7427.6	7285.5	11585	11054	11529
439	AIHLILSK	8	Unmodified	_AIHLILSK_	A0A3B6NY09	Protein BTR1 OS=Triticum aestivum OX=4565 PE=4 SV=1	3	298.864	0.15954	0.012185	61.962	1	2495.7	2920.8	3602.4	5240.9	4970.4	6046.9
440	AIKAASEGK	9	Lactyl(K)	_AIK(la)AASEGK_	A0A3B6RKE1	Glyceraldehyde-3-phosphate dehydrogenase OS=Triticum aestivum OX=4565 PE=3 SV=1	2	473.764	0.9415	0.0013193	104.82	1	20141	24041	23174	19624	19255	18765
441	AILIFVQNFR	10	Unmodified	_AILIFVQNFR_	A0A3B6FPB6	Importin N-terminal domain-containing protein OS=Triticum aestivum OX=4565 PE=3 SV=1	2	610.861	1.0469	0.0013482	104.01	1	15453	11335	28626	19453	17159	13184
442	AILIFVQNFR	10	Unmodified	_AILIFVQNFR_	A0A3B6FPB6	Importin N-terminal domain-containing protein OS=Triticum aestivum OX=4565 PE=3 SV=1	2	610.861	1.6897	3.2693e-05	148.52	2	9554.2	10668	26223	16801	17599	20278
443	AILIFVQNFR	10	Unmodified	_AILIFVQNFR_	A0A3B6FPB6	Importin N-terminal domain-containing protein OS=Triticum aestivum OX=4565 PE=3 SV=1	2	610.861	1.1722	0.0002662	116.73	1	5611.3	6577.3	7468.3	9696.7	10474	14450
444	AILVDKDR	8	Lactyl(K)	_AILVDK(la)DR_	A0A3B5ZTQ0	ECH_2 domain-containing protein OS=Triticum aestivum OX=4565 PE=4 SV=1	2	501.285	0.80623	0.019915	78.113	1	0	0	0	0	0	0
445	AILVNIFGGIMK	12	Unmodified	_AILVNIFGGIMK_	A0A3B6QFG6	Succinate--CoA ligase [ADP-forming] subunit beta, mitochondrial OS=Triticum aestivum OX=4565 PE=3 SV=1	2	638.378		6.3815e-101	193.96	1	0	0	0	0	0	0
446	AILVNIFGGIMK	12	Unmodified	_AILVNIFGGIMK_	A0A3B6QFG6	Succinate--CoA ligase [ADP-forming] subunit beta, mitochondrial OS=Triticum aestivum OX=4565 PE=3 SV=1	3	425.921	0.80959	0.0011514	87.184	1	13718	17483	8610.6	17637	19336	15014
447	AILVNIFGGIMK	12	Oxidation (M)	_AILVNIFGGIM(ox)K_	A0A3B6QFG6	Succinate--CoA ligase [ADP-forming] subunit beta, mitochondrial OS=Triticum aestivum OX=4565 PE=3 SV=1	3	431.253	1.4791	9.0314e-05	104.82	1	2595.4	2325.8	4423.9	9487.3	7679.5	10634
448	AILVNIFGGIMK	12	Oxidation (M)	_AILVNIFGGIM(ox)K_	A0A3B6QFG6	Succinate--CoA ligase [ADP-forming] subunit beta, mitochondrial OS=Triticum aestivum OX=4565 PE=3 SV=1	3	431.253	0.54695	0.014649	53.211	1	2282.1	2150.1	3241.1	4562.4	4701.2	7021.8
449	AIMFYEK	7	Unmodified	_AIMFYEK_	A0A3B6RMH1	Lactoylglutathione lyase OS=Triticum aestivum OX=4565 PE=3 SV=1	2	451.228	-1.0594	0.014963	100.19	1	14787	16061	14120	17538	18156	17927
450	AIMFYEK	7	Unmodified	_AIMFYEK_	A0A3B6RMH1	Lactoylglutathione lyase OS=Triticum aestivum OX=4565 PE=3 SV=1	2	451.228	-1.3139	0.014963	100.19	1	13941	14230	12797	14330	16693	18153
451	AIMFYEK	7	Unmodified	_AIMFYEK_	A0A3B6RMH1	Lactoylglutathione lyase OS=Triticum aestivum OX=4565 PE=3 SV=1	2	451.228	1.149	0.014963	100.19	1	10771	10478	10996	23154	24806	24558
452	AIMFYEK	7	Unmodified	_AIMFYEK_	A0A3B6RMH1	Lactoylglutathione lyase OS=Triticum aestivum OX=4565 PE=3 SV=1	2	451.228	0.23582	0.013628	101.64	1	31225	31167	32725	53239	55466	59484
453	AINSGECNGGNAAAMNAR	18	Unmodified	_AINSGECNGGNAAAMNAR_	A0A3B6C8Z7	Chitinase OS=Triticum aestivum OX=4565 PE=4 SV=1	3	593.262		3.7495e-11	94.454	1	0	0	0	0	0	0
454	AIPKQSR	7	Lactyl(K)	_AIPK(la)QSR_	A0A3B5YPZ7	AAI domain-containing protein OS=Triticum aestivum OX=4565 PE=4 SV=1	2	436.253	0.99671	0.027375	81.119	1	12954	14987	13997	10111	10935	10396
455	AIPLITKIR	9	Lactyl(K)	_AIPLITK(la)IR_	A0A3B6MLM6	TRASH domain-containing protein OS=Triticum aestivum OX=4565 PE=3 SV=1	2	548.858	1.0093	0.0051763	89.029	1	2924.5	2552	3634.4	9513.4	9479.4	9662.5
456	AIPLQAKK	8	Deamidation (NQ),Lactyl(K)	_AIPLQ(de)AK(la)K_	A0A3B6N1Q0	Protein DETOXIFICATION OS=Triticum aestivum OX=4565 PE=3 SV=1	2	471.287	1.2682	0.021767	55.676	1	0	0	0	0	0	0
457	AIPWIFAWTQTR	12	Unmodified	_AIPWIFAWTQTR_	A0A3B6MR18	Phosphoenolpyruvate carboxylase OS=Triticum aestivum OX=4565 PE=3 SV=1	2	745.401	1.4837	6.877e-08	122.33	2	19071	13511	12731	22262	24866	24053
458	AIPWIFAWTQTR	12	Unmodified	_AIPWIFAWTQTR_	A0A3B6MR18	Phosphoenolpyruvate carboxylase OS=Triticum aestivum OX=4565 PE=3 SV=1	3	497.27	0.55412	0.0045412	64.918	1	845.79	484.99	792.43	933.94	1086.9	1376.2
459	AIPWIFAWTQTR	12	Unmodified	_AIPWIFAWTQTR_	A0A3B6MR18	Phosphoenolpyruvate carboxylase OS=Triticum aestivum OX=4565 PE=3 SV=1	2	745.401	0.71189	4.9432e-10	126.12	2	3723.6	3665.6	4404.8	8884	8130.2	8370
460	AIPWIFAWTQTR	12	Unmodified	_AIPWIFAWTQTR_	A0A3B6MR18	Phosphoenolpyruvate carboxylase OS=Triticum aestivum OX=4565 PE=3 SV=1	3	497.27	0.34332	0.001283	85.813	1	0	0	0	178.42	206.57	176.41
461	AIPWIFAWTQTR	12	Unmodified	_AIPWIFAWTQTR_	A0A3B6MR18	Phosphoenolpyruvate carboxylase OS=Triticum aestivum OX=4565 PE=3 SV=1	2	745.401	2.1366	0.0010581	103.44	1	5051.4	5850.4	6984.3	11032	10940	12178
462	AIPWIFAWTQTR	12	Unmodified	_AIPWIFAWTQTR_	A0A3B6MR18	Phosphoenolpyruvate carboxylase OS=Triticum aestivum OX=4565 PE=3 SV=1	2	745.401	2.2727	0.0058923	90.614	1	15289	17157	19001	25802	29482	46381
463	AIREEEVATALR	12	Unmodified	_AIREEEVATALR_	A0A3B6A0U5	Cytochrome P450 71D7 OS=Triticum aestivum OX=4565 PE=3 SV=1	3	453.253		0.00031721	94.122	1	0	0	0	0	0	0
464	AISGVQTVR	9	Unmodified	_AISGVQTVR_	W5F459	Protein-synthesizing GTPase OS=Triticum aestivum OX=4565 PE=4 SV=1	2	465.772	-0.36626	0.00041353	125.71	1	8189.6	8891.3	8621.8	11669	11398	11126
465	AISQQPPFEVLSLASSIADALQI	23	Unmodified	_AISQQPPFEVLSLASSIADALQI_	A0A3B6QK50	Pribosyltran domain-containing protein OS=Triticum aestivum OX=4565 PE=3 SV=1	3	800.1	1.4526	0.00012051	58.712	1	917.75	773.08	1474.1	1692.9	1743.6	1822.2
466	AITEIFSEAGFTDITK	16	Unmodified	_AITEIFSEAGFTDITK_	A0A3B6NTT5	ATP synthase subunit O, mitochondrial OS=Triticum aestivum OX=4565 PE=3 SV=1	3	581.633	0.47837	8.0915e-16	128.71	1	3514.3	2703.1	3083	6064.3	6202	5572.4
467	AITEIFSEAGFTDITK	16	Unmodified	_AITEIFSEAGFTDITK_	A0A3B6NTT5	ATP synthase subunit O, mitochondrial OS=Triticum aestivum OX=4565 PE=3 SV=1	3	581.633	1.3856	8.7937e-31	168.93	2	8951	9671	9645.4	23734	22792	23914
468	AITNNFIMLMR	11	Unmodified	_AITNNFIMLMR_	A0A3B6CF64	Fn3_like domain-containing protein OS=Triticum aestivum OX=4565 PE=4 SV=1	2	662.349	0.97855	0.009617	85.417	1	4704.7	5205.1	6491.2	11190	11083	11262
469	AIVDSIIILIR	11	Unmodified	_AIVDSIIILIR_	A0A3B5XY59	Coatomer subunit gamma OS=Triticum aestivum OX=4565 PE=3 SV=1	2	613.398	0.97887	3.585e-06	129.88	1	8994.6	7144	7343.5	16478	15660	16142
470	AIVDSIIILIR	11	Unmodified	_AIVDSIIILIR_	A0A3B5XY59	Coatomer subunit gamma OS=Triticum aestivum OX=4565 PE=3 SV=1	2	613.398	0.6803	2.0198e-06	140.78	1	1586.5	1779.7	1593.1	3942.1	3969.5	4593.6
471	AIVLTGAKGR	10	Lactyl(K)	_AIVLTGAK(la)GR_	A0A3B5YZE0	3-hydroxybutyryl-CoA epimerase OS=Triticum aestivum OX=4565 PE=3 SV=1	2	529.322		0.0069849	85.355	1	0	0	0	0	0	0
472	AIVVAAQLSAR	11	Unmodified	_AIVVAAQLSAR_	A0A3B5ZYT4	Clp R domain-containing protein OS=Triticum aestivum OX=4565 PE=3 SV=1	2	549.835	-0.30944	0.0099924	84.884	1	15750	16055	14854	17139	16411	17747
473	AIWTSIQGDLSGFK	14	Unmodified	_AIWTSIQGDLSGFK_	Q84QI5	GSP-1 Grain Softness Protein OS=Triticum aestivum OX=4565 GN=Gsp-1 PE=4 SV=1	2	761.899		6.3658e-20	125.97	1	0	0	0	0	0	0
474	AIWTSIQGDLSGFK	14	Unmodified	_AIWTSIQGDLSGFK_	Q84QI5	GSP-1 Grain Softness Protein OS=Triticum aestivum OX=4565 GN=Gsp-1 PE=4 SV=1	3	508.268	1.9143	3.2685e-16	136.3	2	18777	15216	15973	22303	22146	21705
475	AIWTSIQGDLSGFK	14	Unmodified	_AIWTSIQGDLSGFK_	Q84QI5	GSP-1 Grain Softness Protein OS=Triticum aestivum OX=4565 GN=Gsp-1 PE=4 SV=1	3	508.268	0.6897	0.0004538	84.297	1	1941	1719.3	2289.6	2348.3	2358.2	2819.3
476	AIWTSIQGDLSGFK	14	Unmodified	_AIWTSIQGDLSGFK_	Q84QI5	GSP-1 Grain Softness Protein OS=Triticum aestivum OX=4565 GN=Gsp-1 PE=4 SV=1	3	508.268	1.4749	1.5349e-09	116.19	2	14367	15755	17257	21902	25022	26389
477	AKDATGDTGNR	11	Lactyl(K)	_AK(la)DATGDTGNR_	A0A3B5Z3G6	Seed biotin-containing protein SBP65-like OS=Triticum aestivum OX=4565 PE=4 SV=1	2	589.276	0.40216	4.4622e-06	116.98	1	3139.5	3240	3491.8	6107.1	6243.8	6171.7
478	AKDATGDTGNR	11	Lactyl(K)	_AK(la)DATGDTGNR_	A0A3B5Z3G6	Seed biotin-containing protein SBP65-like OS=Triticum aestivum OX=4565 PE=4 SV=1	2	589.276	-0.44248	5.5997e-06	115.12	1	2045.6	2492	2095.2	3998.7	4324.4	3867.4
479	AKDQQDEGFVAGPEQQEQER	20	Lactyl(K)	_AK(la)DQQDEGFVAGPEQQEQER_	A0A3B6IJ76	Globulin-1 OS=Triticum aestivum OX=4565 PE=4 SV=1	3	787.691	-1.1551	1.0253e-11	104.38	1	280.6	231.03	612.83	779.19	0	597.14
480	AKDQQDEGFVAGPEQQEQER	20	Lactyl(K)	_AK(la)DQQDEGFVAGPEQQEQER_	A0A3B6IJ76	Globulin-1 OS=Triticum aestivum OX=4565 PE=4 SV=1	3	787.691	1.1294	3.2394e-41	161.04	1	1561.8	1512.8	1600.7	1854.1	0	1854.9
481	AKDQQDEGFVAGPEQQEQER	20	Lactyl(K)	_AK(la)DQQDEGFVAGPEQQEQER_	A0A3B6IJ76	Globulin-1 OS=Triticum aestivum OX=4565 PE=4 SV=1	3	787.691	0.54913	1.1607e-36	152	1	410.22	391.42	313.91	492.86	579.05	378.78
482	AKDQQDEGFVAGPEQQEQER	20	Unmodified	_AKDQQDEGFVAGPEQQEQER_	A0A3B6IJ76	Globulin-1 OS=Triticum aestivum OX=4565 PE=4 SV=1	3	763.684	-0.94633	4.2826e-07	89.663	1	3405.7	3608.3	3520.4	5483.6	5092.8	5669.6
483	AKDQQDEGFVAGPEQQQEHER	21	Lactyl(K)	_AK(la)DQQDEGFVAGPEQQQEHER_	I6QQ39	Globulin-3A OS=Triticum aestivum OX=4565 GN=Glo-3A PE=2 SV=1	3	833.377	-1.1424	7.8979e-06	74.364	1	0	0	224.12	209.89	0	184.66
484	AKDQQDEGFVAGPEQQQEHER	21	Lactyl(K)	_AK(la)DQQDEGFVAGPEQQQEHER_	I6QQ39	Globulin-3A OS=Triticum aestivum OX=4565 GN=Glo-3A PE=2 SV=1	3	833.377	1.1318	8.0631e-78	199.29	1	1283.1	1043.6	1124	1898.5	1374.3	1414.9
485	AKDQQDEGFVAGPEQQQEHER	21	Lactyl(K)	_AK(la)DQQDEGFVAGPEQQQEHER_	I6QQ39	Globulin-3A OS=Triticum aestivum OX=4565 GN=Glo-3A PE=2 SV=1	3	833.377	0.50786	5.9956e-56	176.67	1	0	304.52	217.73	313.27	328.96	337.22
486	AKDQQDEGFVAGPEQQQEHER	21	Unmodified	_AKDQQDEGFVAGPEQQQEHER_	I6QQ39	Globulin-3A OS=Triticum aestivum OX=4565 GN=Glo-3A PE=2 SV=1	4	607.28	-0.60689	2.603e-29	132.83	2	9238.9	8382.8	8402.2	12611	12627	12751
487	AKDQQDEGFVAGPEQQSHEQEQER	24	Lactyl(K)	_AK(la)DQQDEGFVAGPEQQSHEQEQER_	A0A3B6JDG3	Cupin type-1 domain-containing protein OS=Triticum aestivum OX=4565 PE=4 SV=1	3	948.089	0.31139	6.6347e-103	208.17	1	1120.4	1679.5	1536	2440.8	2758.8	2073.9
488	AKDQQDEGFVAGPEQQSR	18	Lactyl(K)	_AK(la)DQQDEGFVAGPEQQSR_	A0A3B6ILV9	Globulin-1 OS=Triticum aestivum OX=4565 PE=4 SV=1	3	687.987	-1.1731	9.3309e-07	94.845	1	1073.3	680.52	1137.2	1120.8	1091.2	1432.6
489	AKDQQDEGFVAGPEQQSR	18	Lactyl(K)	_AK(la)DQQDEGFVAGPEQQSR_	A0A3B6ILV9	Globulin-1 OS=Triticum aestivum OX=4565 PE=4 SV=1	3	687.987	0.6614	2.8347e-10	111.62	1	3875.5	3938.6	5220.4	5126.5	4261.1	3982.1
490	AKDQQDEGFVAGPEQQSR	18	Lactyl(K)	_AK(la)DQQDEGFVAGPEQQSR_	A0A3B6ILV9	Globulin-1 OS=Triticum aestivum OX=4565 PE=4 SV=1	3	687.987	1.1725	6.3417e-15	123.63	1	773.62	698.11	744.33	997.65	1111.6	939.12
491	AKDQQDEGFVAGPEQQSR	18	Lactyl(K)	_AK(la)DQQDEGFVAGPEQQSR_	A0A3B6ILV9	Globulin-1 OS=Triticum aestivum OX=4565 PE=4 SV=1	3	687.987	0.50343	5.3097e-05	75.533	1	3360.1	3271.7	4305.5	3987.7	4191	4592.9
492	AKDTALAAGK	10	Lactyl(K)	_AK(la)DTALAAGK_	A0A3B6A0K5	Seed biotin-containing protein SBP65-like OS=Triticum aestivum OX=4565 PE=4 SV=1	2	509.282	-1.7757	0.00012479	117.79	2	11938	12241	10650	22308	21732	23666
493	AKDTALAAGK	10	Lactyl(K)	_AK(la)DTALAAGK_	A0A3B6A0K5	Seed biotin-containing protein SBP65-like OS=Triticum aestivum OX=4565 PE=4 SV=1	3	339.857	-0.033776	0.0033391	70.942	1	14414	11911	13655	22353	22337	24371
494	AKDTALAAGK	10	Lactyl(K)	_AK(la)DTALAAGK_	A0A3B6A0K5	Seed biotin-containing protein SBP65-like OS=Triticum aestivum OX=4565 PE=4 SV=1	2	509.282	-1.6025	0.00012479	117.79	1	9635.1	9543.3	9490.6	20498	19879	20261
495	AKDTALAAGK	10	Lactyl(K)	_AK(la)DTALAAGK_	A0A3B6A0K5	Seed biotin-containing protein SBP65-like OS=Triticum aestivum OX=4565 PE=4 SV=1	2	509.282	1.3012	0.00090084	101.89	1	15095	16388	16222	33328	35398	34474
496	AKDTALAAGK	10	Lactyl(K)	_AK(la)DTALAAGK_	A0A3B6A0K5	Seed biotin-containing protein SBP65-like OS=Triticum aestivum OX=4565 PE=4 SV=1	2	509.282	0.87321	0.00050256	107.09	2	16695	17916	18999	38425	39413	39673
497	AKDTTGAMAQK	11	Lactyl(K)	_AK(la)DTTGAMAQK_	A0A3B5Y5E3	Seed biotin-containing protein SBP65-like OS=Triticum aestivum OX=4565 PE=4 SV=1	3	398.533	1.2001	1.0472e-06	117.25	1	6575.5	7276.4	8448.8	17385	17558	17236
498	AKDTTGAMAQK	11	Oxidation (M),Lactyl(K)	_AK(la)DTTGAM(ox)AQK_	A0A3B5Y5E3	Seed biotin-containing protein SBP65-like OS=Triticum aestivum OX=4565 PE=4 SV=1	3	403.864	0.9373	0.0019058	77.062	1	0	0	0	0	0	0
499	AKDVTGDTGNR	11	Lactyl(K)	_AK(la)DVTGDTGNR_	A0A3B6A0K5	Seed biotin-containing protein SBP65-like OS=Triticum aestivum OX=4565 PE=4 SV=1	2	603.291	0.30893	0.00644	82.069	1	3326.1	3513.2	3409.1	5114.8	5267.9	4923.7
500	AKDVTGDTGNR	11	Lactyl(K)	_AK(la)DVTGDTGNR_	A0A3B6A0K5	Seed biotin-containing protein SBP65-like OS=Triticum aestivum OX=4565 PE=4 SV=1	2	603.291	0.13263	2.235e-06	120.63	1	7260.9	8254.6	7486.1	12187	12655	12035
501	AKDVTGDTGNR	11	Lactyl(K)	_AK(la)DVTGDTGNR_	A0A3B6A0K5	Seed biotin-containing protein SBP65-like OS=Triticum aestivum OX=4565 PE=4 SV=1	2	603.291	0.56804	9.6076e-07	126.17	1	5241.5	6153.1	5879.1	10104	8888.9	9172.2
502	AKDVTVSTGGTAAEYAK	17	Lactyl(K)	_AK(la)DVTVSTGGTAAEYAK_	A0A3B6A0K5	Seed biotin-containing protein SBP65-like OS=Triticum aestivum OX=4565 PE=4 SV=1	3	580.96	-1.6218	2.1216e-07	97.5	1	2016.2	2481.2	1514.8	5929.6	5098.1	5796.8
503	AKDVTVSTGGTAAEYAK	17	Lactyl(K)	_AK(la)DVTVSTGGTAAEYAK_	A0A3B6A0K5	Seed biotin-containing protein SBP65-like OS=Triticum aestivum OX=4565 PE=4 SV=1	2	870.936		5.3028e-26	126.25	1	0	0	0	0	0	0
504	AKDVTVSTGGTAAEYAK	17	Lactyl(K)	_AK(la)DVTVSTGGTAAEYAK_	A0A3B6A0K5	Seed biotin-containing protein SBP65-like OS=Triticum aestivum OX=4565 PE=4 SV=1	3	580.96	-1.3468	1.262e-06	96.208	1	1110.9	1301.3	879.5	2821.3	3378.8	2283.3
505	AKDVTVSTGGTAAEYAK	17	Lactyl(K)	_AK(la)DVTVSTGGTAAEYAK_	A0A3B6A0K5	Seed biotin-containing protein SBP65-like OS=Triticum aestivum OX=4565 PE=4 SV=1	3	580.96	0.81855	0.019554	44.662	1	0	0	0	0	0	0
506	AKEADLGK	8	Lactyl(K)	_AK(la)EADLGK_	A0A3B6EIP9	PP28 domain-containing protein OS=Triticum aestivum OX=4565 PE=4 SV=1	2	452.243	-0.071484	0.027251	73.499	1	7845	8843.3	11534	19224	20445	19271
507	AKEATGDAGNR	11	Lactyl(K)	_AK(la)EATGDAGNR_	A0A3B5Y5E3	Seed biotin-containing protein SBP65-like OS=Triticum aestivum OX=4565 PE=4 SV=1	2	581.278	0.53427	0.0073045	79.886	1	2960.2	3290.7	3765.2	6335.9	6304.9	5895.7
508	AKEATGDAGNR	11	Lactyl(K)	_AK(la)EATGDAGNR_	A0A3B5Y5E3	Seed biotin-containing protein SBP65-like OS=Triticum aestivum OX=4565 PE=4 SV=1	2	581.278	-0.45126	4.7495e-06	116.51	1	2024.5	1964.7	2026.4	4508.4	4667	4619.5
509	AKELGPVK	8	Lactyl(K)	_AK(la)ELGPVK_	A0A3B6JL53	Acetate/butyrate--CoA ligase AAE7, peroxisomal OS=Triticum aestivum OX=4565 PE=4 SV=1	2	457.271	-0.6812	0.0035787	98.048	1	2375.5	2515.6	1744.9	23700	23695	23004
510	AKELGPVK	8	Lactyl(K)	_AK(la)ELGPVK_	A0A3B6JL53	Acetate/butyrate--CoA ligase AAE7, peroxisomal OS=Triticum aestivum OX=4565 PE=4 SV=1	2	457.271	-0.85325	0.0022152	109.66	1	2254.2	1945.2	1857.2	16233	15590	16058
511	AKELGPVK	8	Lactyl(K)	_AK(la)ELGPVK_	A0A3B6JL53	Acetate/butyrate--CoA ligase AAE7, peroxisomal OS=Triticum aestivum OX=4565 PE=4 SV=1	2	457.271	1.5502	0.0032485	99.815	1	8016.3	7929	8044.9	38267	43111	40328
512	AKETAEEAAEK	11	Lactyl(K)	_AK(la)ETAEEAAEK_	A0A3B6B3B0	Late embryogenesis abundant protein OS=Triticum aestivum OX=4565 PE=4 SV=1	3	416.87	0.085239	0.0036624	68.676	1	1822	2119.5	2662	3333.1	3083.1	3012.7
513	AKETAEEAAEK	11	Lactyl(K)	_AK(la)ETAEEAAEK_	A0A3B6B3B0	Late embryogenesis abundant protein OS=Triticum aestivum OX=4565 PE=4 SV=1	2	624.801	-1.4251	1.078e-06	140.82	1	11691	11378	10648	16173	17110	16319
514	AKETAEEAAEK	11	Lactyl(K)	_AK(la)ETAEEAAEK_	A0A3B6B3B0	Late embryogenesis abundant protein OS=Triticum aestivum OX=4565 PE=4 SV=1	3	416.87	1.0559	0.0016965	80.69	1	3099.3	2759.2	3263.2	5114	4974.7	4387.3
515	AKETAEEAAER	11	Lactyl(K)	_AK(la)ETAEEAAER_	A0A3B6DIS9	Late embryogenesis abundant protein D-29 OS=Triticum aestivum OX=4565 PE=4 SV=1	2	638.804	-1.2001	0.0012818	97.69	2	4535.8	4378.3	3969.5	5949.5	5903.8	5356
516	AKETAEEAAER	11	Lactyl(K)	_AK(la)ETAEEAAER_	A0A3B6DIS9	Late embryogenesis abundant protein D-29 OS=Triticum aestivum OX=4565 PE=4 SV=1	2	638.804	1.1656	3.4553e-46	199.96	1	8713	9347.6	9351.8	17001	23269	16609
517	AKETAEEAAER	11	Lactyl(K)	_AK(la)ETAEEAAER_	A0A3B6DIS9	Late embryogenesis abundant protein D-29 OS=Triticum aestivum OX=4565 PE=4 SV=1	2	638.804	-0.032068	1.0054e-06	122.64	2	9729.7	8585	10333	14987	14639	13445
518	AKETAGAAK	9	Lactyl(K)	_AK(la)ETAGAAK_	A0A3B6DIS9	Late embryogenesis abundant protein D-29 OS=Triticum aestivum OX=4565 PE=4 SV=1	2	459.748	0.80959	0.0012103	107.06	1	9061.3	10319	10237	13745	12111	12470
519	AKETTGQAIDK	11	Lactyl(K)	_AK(la)ETTGQAIDK_	A0A3B6DIS9	Late embryogenesis abundant protein D-29 OS=Triticum aestivum OX=4565 PE=4 SV=1	2	617.32	-1.1665	4.6666e-13	162.72	1	20350	20823	19446	28870	27893	27864
520	AKETTGQAIDK	11	Lactyl(K)	_AK(la)ETTGQAIDK_	A0A3B6DIS9	Late embryogenesis abundant protein D-29 OS=Triticum aestivum OX=4565 PE=4 SV=1	3	411.882	-0.44601	0.0050078	64.121	1	1295.5	951.38	1287.3	1802.4	1821.5	1542.3
521	AKETTGQAIDK	11	Lactyl(K)	_AK(la)ETTGQAIDK_	A0A3B6DIS9	Late embryogenesis abundant protein D-29 OS=Triticum aestivum OX=4565 PE=4 SV=1	2	617.32	1.3762	6.2452e-59	208.82	1	14290	14149	14277	23250	26196	25251
522	AKETTGQAIDK	11	Lactyl(K)	_AK(la)ETTGQAIDK_	A0A3B6DIS9	Late embryogenesis abundant protein D-29 OS=Triticum aestivum OX=4565 PE=4 SV=1	3	411.882	0.74742	0.0016965	80.69	1	1259.2	1295.7	1171.4	2741.9	2405.1	2011.8
523	AKETTGQAIDK	11	Lactyl(K)	_AK(la)ETTGQAIDK_	A0A3B6DIS9	Late embryogenesis abundant protein D-29 OS=Triticum aestivum OX=4565 PE=4 SV=1	3	411.882	1.0629	0.0003	98.105	1	699.38	675.79	757.01	1333.5	1620.3	1377.3
524	AKETTGQAIDK	11	Lactyl(K)	_AK(la)ETTGQAIDK_	A0A3B6DIS9	Late embryogenesis abundant protein D-29 OS=Triticum aestivum OX=4565 PE=4 SV=1	2	617.32	0.89781	7.2833e-05	112.42	1	1612.8	1983.3	1623.2	3447	3017.6	2959.2
525	AKETTGQAMDK	11	Lactyl(K)	_AK(la)ETTGQAMDK_	A0A3B6B3B0	Late embryogenesis abundant protein OS=Triticum aestivum OX=4565 PE=4 SV=1	3	417.868		0.00079808	80.69	1	0	0	0	0	0	0
526	AKETTGQAMDK	11	Lactyl(K)	_AK(la)ETTGQAMDK_	A0A3B6B3B0	Late embryogenesis abundant protein OS=Triticum aestivum OX=4565 PE=4 SV=1	3	417.868	0.36912	0.013975	54.023	1	0	0	0	0	0	0
527	AKETTGQAMDK	11	Lactyl(K)	_AK(la)ETTGQAMDK_	A0A3B6B3B0	Late embryogenesis abundant protein OS=Triticum aestivum OX=4565 PE=4 SV=1	3	417.868	1.1146	0.0019771	78.324	1	6298.8	6974.8	7518.1	11361	12489	10596
528	AKETTGQAMDK	11	Oxidation (M),Lactyl(K)	_AK(la)ETTGQAM(ox)DK_	A0A3B6B3B0	Late embryogenesis abundant protein OS=Triticum aestivum OX=4565 PE=4 SV=1	3	423.199	0.6292	0.0051731	62.338	1	0	0	0	0	0	0
529	AKEVTAVTAQK	11	Lactyl(K)	_AK(la)EVTAVTAQK_	A0A3B6A0K5	Seed biotin-containing protein SBP65-like OS=Triticum aestivum OX=4565 PE=4 SV=1	3	406.563	-0.13182	0.0023032	75.739	2	3636.4	3383.2	3754.6	6204	5704.8	6207.9
530	AKEVTAVTAQK	11	Lactyl(K)	_AK(la)EVTAVTAQK_	A0A3B6A0K5	Seed biotin-containing protein SBP65-like OS=Triticum aestivum OX=4565 PE=4 SV=1	2	609.34	-1.4196	5.7228e-07	145	1	11031	9345.4	8685.5	22023	23331	22471
531	AKEVTAVTAQK	11	Lactyl(K)	_AK(la)EVTAVTAQK_	A0A3B6A0K5	Seed biotin-containing protein SBP65-like OS=Triticum aestivum OX=4565 PE=4 SV=1	2	609.34	-1.3225	3.9513e-10	158.11	1	7169.1	6322.2	6361.5	15599	15735	16131
532	AKEVTAVTAQK	11	Lactyl(K)	_AK(la)EVTAVTAQK_	A0A3B6A0K5	Seed biotin-containing protein SBP65-like OS=Triticum aestivum OX=4565 PE=4 SV=1	3	406.563	-0.45202	0.0014665	83.182	1	1312.9	1647.5	1384.3	3014.9	2799.4	2628.9
533	AKEVTAVTAQK	11	Lactyl(K)	_AK(la)EVTAVTAQK_	A0A3B6A0K5	Seed biotin-containing protein SBP65-like OS=Triticum aestivum OX=4565 PE=4 SV=1	2	609.34	1.1121	7.4308e-14	166.6	1	12743	12855	11377	27882	30677	28139
534	AKEVTLTTGEMTAEYAK	17	Lactyl(K)	_AK(la)EVTLTTGEMTAEYAK_	A0A3B6A0K5	Seed biotin-containing protein SBP65-like OS=Triticum aestivum OX=4565 PE=4 SV=1	3	638.984		1.0101e-07	72.583	1	0	0	0	0	0	0
535	AKEVTLTTGEMTAEYAK	17	Lactyl(K)	_AK(la)EVTLTTGEMTAEYAK_	A0A3B6A0K5	Seed biotin-containing protein SBP65-like OS=Triticum aestivum OX=4565 PE=4 SV=1	3	638.984	1.362	6.5497e-08	102.16	1	13355	14293	14071	24163	22840	24006
536	AKEVTLTTGEMTAEYAK	17	Lactyl(K)	_AK(la)EVTLTTGEMTAEYAK_	A0A3B6A0K5	Seed biotin-containing protein SBP65-like OS=Triticum aestivum OX=4565 PE=4 SV=1	3	638.984	1.1476	8.8836e-05	75.674	1	5025.8	5364.3	5818	10932	11110	9535.9
537	AKFEAAGK	8	Lactyl(K)	_AK(la)FEAAGK_	A0A3B6LG63	LisH domain-containing protein OS=Triticum aestivum OX=4565 PE=4 SV=1	2	447.24	0.79556	0.022826	76.282	1	6419.2	6340.8	7606.3	17389	20532	18718
538	AKGAAPGFK	9	Lactyl(K)	_AK(la)GAAPGFK_	A0A3B6MJL5	Malate dehydrogenase OS=Triticum aestivum OX=4565 PE=3 SV=1	2	459.756		0.0096636	74.464	1	0	0	0	0	0	0
539	AKGATGDTGDR	11	Lactyl(K)	_AK(la)GATGDTGDR_	A0A3B6A0K5	Seed biotin-containing protein SBP65-like OS=Triticum aestivum OX=4565 PE=4 SV=1	2	560.765	0.41104	0.0012818	97.69	1	2506.6	2610.7	2377.3	6059.1	6064.8	6335.1
540	AKGATGDTGDR	11	Lactyl(K)	_AK(la)GATGDTGDR_	A0A3B6A0K5	Seed biotin-containing protein SBP65-like OS=Triticum aestivum OX=4565 PE=4 SV=1	2	560.765	-0.039034	2.0848e-06	120.87	1	1506.7	1630.5	2381.8	4683.7	4380.7	4766.4
541	AKGEGTEDTK	10	Lactyl(K)	_AK(la)GEGTEDTK_	A0A3B6A0K5	Seed biotin-containing protein SBP65-like OS=Triticum aestivum OX=4565 PE=4 SV=1	2	554.262	1.2185	0.00030703	111.79	1	14877	14213	15538	26795	28754	27811
542	AKGFVADK	8	Lactyl(K)	_AK(la)GFVADK_	A0A3B6A273	WHy domain-containing protein OS=Triticum aestivum OX=4565 PE=3 SV=1	2	454.248	-0.76146	0.00952	90.15	1	1927.3	1990.2	2684.1	6182.8	5887.5	6716.5
543	AKGFVADK	8	Lactyl(K)	_AK(la)GFVADK_	A0A3B6A273	WHy domain-containing protein OS=Triticum aestivum OX=4565 PE=3 SV=1	2	454.248	1.1459	0.0035787	98.048	1	9406.6	9808.4	10746	31094	30927	29915
544	AKGFVAEK	8	Lactyl(K)	_AK(la)GFVAEK_	A0A3B6GU21	WHy domain-containing protein OS=Triticum aestivum OX=4565 PE=3 SV=1	2	461.256	-0.97435	0.0035787	98.048	1	9536.7	8432.1	8558.3	25419	24123	23481
545	AKGFVAEK	8	Lactyl(K)	_AK(la)GFVAEK_	A0A3B6GU21	WHy domain-containing protein OS=Triticum aestivum OX=4565 PE=3 SV=1	2	461.256	-0.78844	0.0035787	98.048	1	15480	13715	15958	32405	33484	29790
546	AKGGAPGFK	9	Lactyl(K)	_AK(la)GGAPGFK_	A0A3B6LTW4	Malate dehydrogenase OS=Triticum aestivum OX=4565 PE=3 SV=1	2	452.748		0.0098143	72.607	1	0	0	0	0	0	0
547	AKGGAPGFK	9	Lactyl(K)	_AK(la)GGAPGFK_	A0A3B6LTW4	Malate dehydrogenase OS=Triticum aestivum OX=4565 PE=3 SV=1	2	452.748	0.51441	0.0056998	87.149	1	9205.6	9057.7	12187	35048	36532	33703
548	AKGSAAGAVDK	11	Lactyl(K)	_AK(la)GSAAGAVDK_	A0A3B6A0K5	Seed biotin-containing protein SBP65-like OS=Triticum aestivum OX=4565 PE=4 SV=1	2	523.777	-0.23938	0.0099107	74.853	1	0	0	0	0	0	0
549	AKGSAAGAVDK	11	Lactyl(K)	_AK(la)GSAAGAVDK_	A0A3B6A0K5	Seed biotin-containing protein SBP65-like OS=Triticum aestivum OX=4565 PE=4 SV=1	2	523.777	0.65137	0.0091557	76.311	1	6634.6	6963.3	7340	13761	13213	13668
550	AKIEQWNR	8	Lactyl(K)	_AK(la)IEQWNR_	A0A3B6A1D2	Splicing factor U2af small subunit B OS=Triticum aestivum OX=4565 PE=4 SV=1	2	558.793	1.5076	0.0086429	91.265	1	9052.3	9175	9675.8	22548	22470	22629
551	AKITQAK	7	Lactyl(K)	_AK(la)ITQAK_	A0A3B6I2H8	Protein LE25-like OS=Triticum aestivum OX=4565 PE=3 SV=1	2	416.25		0.0092566	87.476	1	0	0	0	0	0	0
552	AKITQAK	7	Lactyl(K)	_AK(la)ITQAK_	A0A3B6I2H8	Protein LE25-like OS=Triticum aestivum OX=4565 PE=3 SV=1	2	416.25	0.66138	0.0084151	99.442	1	6105.7	4926.5	6595.6	22975	22898	22567
553	AKITQAK	7	Lactyl(K)	_AK(la)ITQAK_	A0A3B6I2H8	Protein LE25-like OS=Triticum aestivum OX=4565 PE=3 SV=1	2	416.25	1.385	0.0084151	99.442	1	1846.2	1869.5	2194.1	14310	14441	13474
554	AKLGDVLSNATAK	13	Lactyl(K)	_AK(la)LGDVLSNATAK_	A0A3B6IX62	Late embryogenesis abundant protein D-34-like OS=Triticum aestivum OX=4565 PE=3 SV=1	3	453.921	-0.7031	0.0015694	73.219	1	2188.6	1707.6	3212.9	4443.9	3898.1	4413.3
555	AKLGDVLSNATAK	13	Lactyl(K)	_AK(la)LGDVLSNATAK_	A0A3B6IX62	Late embryogenesis abundant protein D-34-like OS=Triticum aestivum OX=4565 PE=3 SV=1	3	453.921	1.3012	1.5449e-11	142.38	1	4467.6	5533.9	5651.1	9856.2	9862.2	10195
556	AKMAMEVCNQK	11	Oxidation (M),Deamidation (NQ),Lactyl(K)	_AK(la)M(ox)AMEVCN(de)QK_	A0A3B6KA50	Uncharacterized protein OS=Triticum aestivum OX=4565 PE=4 SV=1	3	466.874	-0.35401	0.026794	43.594	1	2841.1	2912.5	3318.8	3597.3	3825.6	4556.4
557	AKMQDTVVER	10	Lactyl(K)	_AK(la)MQDTVVER_	A0A3B6LLM1	Proton pump-interactor OS=Triticum aestivum OX=4565 PE=4 SV=1	2	624.816	-0.91574	0.013476	71.085	1	6879.5	8223.2	7808.8	11400	7458.2	9501.3
558	AKMQDTVVER	10	Lactyl(K)	_AK(la)MQDTVVER_	A0A3B6LLM1	Proton pump-interactor OS=Triticum aestivum OX=4565 PE=4 SV=1	2	624.816	0.84393	9.3295e-06	149.23	1	7282.5	7686.9	8575.9	12972	21076	14373
559	AKQAAQGAWEATK	13	Lactyl(K)	_AK(la)QAAQGAWEATK_	A0A3B6DIS9	Late embryogenesis abundant protein D-29 OS=Triticum aestivum OX=4565 PE=4 SV=1	2	716.365	-1.3504	3.1165e-13	150.34	2	10486	10030	9223	22756	23070	23192
560	AKQAAQGAWEATK	13	Lactyl(K)	_AK(la)QAAQGAWEATK_	A0A3B6DIS9	Late embryogenesis abundant protein D-29 OS=Triticum aestivum OX=4565 PE=4 SV=1	3	477.912	-1.1763	0.0015164	73.927	2	3814	2726.5	2745.8	4886	4595	5259.5
561	AKQAAQGAWEATK	13	Lactyl(K)	_AK(la)QAAQGAWEATK_	A0A3B6DIS9	Late embryogenesis abundant protein D-29 OS=Triticum aestivum OX=4565 PE=4 SV=1	3	477.912	-0.71754	0.0021469	66.989	1	1951.3	1656.2	1786.7	2639.6	2153.4	2676.5
562	AKQAAQGAWEATK	13	Lactyl(K)	_AK(la)QAAQGAWEATK_	A0A3B6DIS9	Late embryogenesis abundant protein D-29 OS=Triticum aestivum OX=4565 PE=4 SV=1	3	477.912	-2.3479	4.248e-06	112.44	1	4390.8	3477.4	4153.7	6172.1	6444	5534.8
563	AKQAAQGAWEATK	13	Lactyl(K)	_AK(la)QAAQGAWEATK_	A0A3B6DIS9	Late embryogenesis abundant protein D-29 OS=Triticum aestivum OX=4565 PE=4 SV=1	3	477.912	0.74448	3.833e-09	122.46	2	6820.9	6747.3	7848.5	14825	13773	12459
564	AKQAAQGAWEATK	13	Lactyl(K)	_AK(la)QAAQGAWEATK_	A0A3B6DIS9	Late embryogenesis abundant protein D-29 OS=Triticum aestivum OX=4565 PE=4 SV=1	2	716.365	0.72618	2.5417e-17	159.22	1	2687.5	2732.1	3437.6	7109.5	7001.1	7432.4
565	AKQILALIPGR	11	Lactyl(K)	_AK(la)QILALIPGR_	A0A3B5YT90	Alanine transaminase OS=Triticum aestivum OX=4565 PE=3 SV=1	2	626.393	0.5069	4.0267e-05	113.69	1	6473.4	7041.8	7053.6	6877.1	6670	6508.4
566	AKSGTEEWR	9	Lactyl(K)	_AK(la)SGTEEWR_	A0A3B6MQ76	Cytochrome c oxidase assembly factor 3 OS=Triticum aestivum OX=4565 PE=4 SV=1	2	568.273	-0.77725	0.0099044	77.744	1	5002.3	4489.6	4763	9603.5	9377.6	8715.3
567	AKSGTEEWR	9	Lactyl(K)	_AK(la)SGTEEWR_	A0A3B6MQ76	Cytochrome c oxidase assembly factor 3 OS=Triticum aestivum OX=4565 PE=4 SV=1	2	568.273	0.82481	0.0059141	86.344	1	4498.6	5033.2	5302.3	10851	11144	10969
568	AKSGTEEWR	9	Acetyl (Protein N-term),Lactyl(K)	_(ac)AK(la)SGTEEWR_	A0A3B6MQ76	Cytochrome c oxidase assembly factor 3 OS=Triticum aestivum OX=4565 PE=4 SV=1	2	589.278	1.0363	0.012332	52.247	1	7332.4	6771.7	8876.2	12017	11630	11597
569	AKVQDAASSAK	11	Lactyl(K)	_AK(la)VQDAASSAK_	A0A3B6SH99	Protein LE25-like OS=Triticum aestivum OX=4565 PE=3 SV=1	2	574.301	1.241	7.246e-05	112.44	1	3621.2	3668.3	4513.3	9882.4	11311	12209
570	ALAALKK	7	Lactyl(K)	_ALAALK(la)K_	A0A3B5ZZA0	HABP4_PAI-RBP1 domain-containing protein OS=Triticum aestivum OX=4565 PE=4 SV=1	2	393.758	1.4966	0.013392	100.07	1	22640	20593	25831	40651	44418	47816
571	ALAEIAVK	8	Unmodified	_ALAEIAVK_	A0A3B6SG39	T-complex protein 1 subunit epsilon OS=Triticum aestivum OX=4565 PE=3 SV=1	2	407.755	-0.68371	0.0043485	111.95	1	13306	12313	12661	16555	16067	17522
572	ALAEQLFDDENLLVR	15	Unmodified	_ALAEQLFDDENLLVR_	A0A3B5ZYT4	Clp R domain-containing protein OS=Triticum aestivum OX=4565 PE=3 SV=1	3	582.64	1.6595	0.00034813	80.507	1	3902.2	3314.4	4261.2	6098.3	5854.2	6494.5
573	ALAEQLFDDENLLVR	15	Unmodified	_ALAEQLFDDENLLVR_	A0A3B5ZYT4	Clp R domain-containing protein OS=Triticum aestivum OX=4565 PE=3 SV=1	3	582.64	0.58567	0.00021472	85.837	1	395.2	296.23	536.67	686.66	709.51	805.79
574	ALAFFYPLAGR	11	Unmodified	_ALAFFYPLAGR_	A6Q0N9	Putative acyl transferase 4 OS=Triticum aestivum OX=4565 GN=acT4 PE=2 SV=1	2	613.34	0.64443	0.014864	78.556	1	2328	2451.3	3641	4761.3	4184.3	5285.9
575	ALAFPQQAR	9	Unmodified	_ALAFPQQAR_	A0A3B6MYZ0	Globulin-2 OS=Triticum aestivum OX=4565 PE=4 SV=1	2	501.28	0.83899	0.0025363	103.74	1	1085.1	1247.3	1716.5	4064.2	3883.6	3829.4
576	ALAGDLGYEENCR	13	Unmodified	_ALAGDLGYEENCR_	A0A3B5YTY7	Glucose and ribitol dehydrogenase OS=Triticum aestivum OX=4565 PE=4 SV=1	2	734.33	-1.0225	3.0925e-10	138.02	1	5321.4	6152.7	5161.1	5995.9	6181.8	7075.3
577	ALAGSAKDSK	10	Lactyl(K)	_ALAGSAK(la)DSK_	A0A3B6GVC0	Embryonic protein DC-8-like OS=Triticum aestivum OX=4565 PE=3 SV=1	2	510.272	1.4305	5.7996e-05	125.97	1	7253.3	7197.8	7770.4	11123	11470	11421
578	ALAGSAKDSK	10	Lactyl(K)	_ALAGSAK(la)DSK_	A0A3B6GVC0	Embryonic protein DC-8-like OS=Triticum aestivum OX=4565 PE=3 SV=1	2	510.272	1.5703	0.0055596	85.522	1	4492.7	4977.6	5477.2	6531.1	7052	7155.6
579	ALAGSAKDSK	10	Lactyl(K)	_ALAGSAK(la)DSK_	A0A3B6GVC0	Embryonic protein DC-8-like OS=Triticum aestivum OX=4565 PE=3 SV=1	2	510.272	0.96792	0.0001413	116.84	1	11390	13727	13314	19133	18332	17867
580	ALATGIFER	9	Unmodified	_ALATGIFER_	Q8L5C6	Xylanase inhibitor protein 1 OS=Triticum aestivum OX=4565 GN=XIPI PE=1 SV=2	2	489.274	-0.18086	0.0011034	116.52	1	5366	5621.7	5879.7	5213.5	4007.3	5227.1
581	ALCAEHNVHLVTVPSAK	17	Unmodified	_ALCAEHNVHLVTVPSAK_	A0A3B6C521	40S ribosomal protein S12 OS=Triticum aestivum OX=4565 PE=3 SV=1	4	462.246	-0.2774	0.0034026	58.98	1	2624.2	2530.7	3140	4053.7	3853.8	3991
582	ALCAEHNVHLVTVPSAK	17	Unmodified	_ALCAEHNVHLVTVPSAK_	A0A3B6C521	40S ribosomal protein S12 OS=Triticum aestivum OX=4565 PE=3 SV=1	4	462.246	-0.14679	6.2604e-05	76.82	1	2253.4	2414.6	2274.3	2336.8	2657.6	2460.9
583	ALCTGEKGVGK	11	Lactyl(K)	_ALCTGEK(la)GVGK_	Q93XQ6	Peptidyl-prolyl cis-trans isomerase OS=Triticum aestivum OX=4565 GN=CyP2 PE=2 SV=1	3	397.873	1.0677	0.028371	45.829	1	7089.6	9198.6	7562.7	8620.7	9842	9337.7
584	ALCTGEKGVGK	11	Lactyl(K)	_ALCTGEK(la)GVGK_	Q93XQ6	Peptidyl-prolyl cis-trans isomerase OS=Triticum aestivum OX=4565 GN=CyP2 PE=2 SV=1	3	397.873	1.0886	0.002993	70.942	1	2563.6	2663.2	3056.2	3860.6	3169.1	3394.5
585	ALCTNSER	8	Unmodified	_ALCTNSER_	A0A3B6KKY9	Eukaryotic translation initiation factor 3 subunit E OS=Triticum aestivum OX=4565 PE=4 SV=1	2	475.722	0.5054	0.0045818	104.01	1	5652	6063.9	6592.3	9682	8310.6	10424
586	ALDAGIVAQAALDVFTK	17	Unmodified	_ALDAGIVAQAALDVFTK_	A0A3B6B623	D-3-phosphoglycerate dehydrogenase OS=Triticum aestivum OX=4565 PE=3 SV=1	3	568.317	1.7611	1.6781e-17	124.29	1	2468.7	2874.5	2971.5	7769.2	7663.9	7808.4
592	ALEINDDEVEYWIVK	15	Unmodified	_ALEINDDEVEYWIVK_	A0A3B6C0K1	Eukaryotic translation initiation factor 3 subunit M OS=Triticum aestivum OX=4565 PE=3 SV=1	3	612.64	1.3612	5.6299e-05	95.067	1	10530	9136.8	7832.4	12590	11999	11581
593	ALEINDDEVEYWIVK	15	Unmodified	_ALEINDDEVEYWIVK_	A0A3B6C0K1	Eukaryotic translation initiation factor 3 subunit M OS=Triticum aestivum OX=4565 PE=3 SV=1	3	612.64	1.4982	4.371e-08	114.64	1	4598.8	4368.8	4622.7	7419.7	7173.6	7833.9
594	ALEMGAVETLMVWENLDVNR	20	Unmodified	_ALEMGAVETLMVWENLDVNR_	I3NM28	Putative eukaryotic peptide chain release factor subunit 1-3 OS=Triticum aestivum OX=4565 GN=4N5.2 PE=3 SV=1	3	764.045	1.1056	1.2327e-55	179.1	1	3872.5	3375.8	3413	4314.3	4753	4493.6
595	ALFTLAAK	8	Unmodified	_ALFTLAAK_	A0A3B6GR56	AAA domain-containing protein OS=Triticum aestivum OX=4565 PE=4 SV=1	2	417.758	2.1337	0.0053784	101.72	1	0	0	0	0	0	0
596	ALGAGHVLVVAADVVR	16	Unmodified	_ALGAGHVLVVAADVVR_	A0A3B6N282	11-beta-hydroxysteroid dehydrogenase-like 5 OS=Triticum aestivum OX=4565 PE=4 SV=1	3	516.307	-0.72245	0.00019744	73.834	1	2843.7	3239.5	12969	3388.7	3608.6	3640.7
597	ALGAGHVLVVAADVVR	16	Unmodified	_ALGAGHVLVVAADVVR_	A0A3B6N282	11-beta-hydroxysteroid dehydrogenase-like 5 OS=Triticum aestivum OX=4565 PE=4 SV=1	3	516.307	0.45288	0.0034965	60.549	1	3059.2	3196.7	5407.4	6202.5	6130.6	6160.2
598	ALGDYLGVK	9	Unmodified	_ALGDYLGVK_	A0A3B6TVN9	Eukaryotic initiation factor 4A-11 OS=Triticum aestivum OX=4565 PE=3 SV=1	2	468.263	-1.0164	0.0012073	115.71	1	7710.4	8082.9	7595.3	7357.6	8066.1	8561.4
599	ALGDYLGVK	9	Unmodified	_ALGDYLGVK_	A0A3B6TVN9	Eukaryotic initiation factor 4A-11 OS=Triticum aestivum OX=4565 PE=3 SV=1	2	468.263	-0.43441	0.0099323	88.495	1	14174	15004	18232	24715	27154	25934
600	ALGEALIADFELSEGIYSR	19	Unmodified	_ALGEALIADFELSEGIYSR_	A0A1D6A3W9	Prefoldin subunit 3 OS=Triticum aestivum OX=4565 PE=3 SV=1	3	685.353		0.026973	31.279	1	0	0	0	0	0	0
601	ALGELVRK	8	Unmodified	_ALGELVRK_	A0A3B6JEL3	TOG domain-containing protein OS=Triticum aestivum OX=4565 PE=3 SV=1	3	295.855	-0.28706	0.026141	62.659	1	7144	8249.3	8353.2	10465	9140.2	9384.1
602	ALGGSVAGADKR	12	Unmodified	_ALGGSVAGADKR_	A0A3B6DML6	Protein DJ-1 homolog D OS=Triticum aestivum OX=4565 PE=3 SV=1	3	367.872	0.57006	0.0039204	80.834	1	9087.6	12191	9809.7	8996.2	8990.8	9385.8
603	ALGLWVMK	8	Unmodified	_ALGLWVMK_	A0A3B6C311	Sacchrp_dh_NADP domain-containing protein OS=Triticum aestivum OX=4565 PE=4 SV=1	2	459.267	1.821	0.0033583	117.93	1	4661.1	4842	6607.6	12956	15653	15946
604	ALIAAEYCGVK	11	Unmodified	_ALIAAEYCGVK_	A0A3B6SI60	Elongation factor 1-gamma OS=Triticum aestivum OX=4565 PE=4 SV=1	2	597.813	-0.85624	3.6466e-06	135.99	1	25283	26529	21915	21042	22782	24209
605	ALIAAEYCGVK	11	Unmodified	_ALIAAEYCGVK_	A0A3B6SI60	Elongation factor 1-gamma OS=Triticum aestivum OX=4565 PE=4 SV=1	3	398.878	0.934	0.017581	53.124	1	0	0	0	0	0	0
606	ALILVGGFGTR	11	Unmodified	_ALILVGGFGTR_	W5CPQ7	Mannose-1-phosphate guanylyltransferase OS=Triticum aestivum OX=4565 GN=TRAES_3BF065800070CFD_c1 PE=3 SV=1	2	552.332	0.53789	0.016017	77.358	1	6662.8	7536.7	9343.5	15451	14713	15569
607	ALKIEAGAAAR	11	Lactyl(K)	_ALK(la)IEAGAAAR_	A0A3B6SIG7	Glycine--tRNA ligase OS=Triticum aestivum OX=4565 PE=3 SV=1	2	571.83	0.82679	0.018268	66.004	1	7694	8141.3	9311.8	11565	11510	11585
608	ALLDEMAVVATEEYR	15	Unmodified	_ALLDEMAVVATEEYR_	A0A3B6MR18	Phosphoenolpyruvate carboxylase OS=Triticum aestivum OX=4565 PE=3 SV=1	3	570.619	1.3225	0.007196	54.393	1	5919.4	4688.5	4793.4	6481.4	7361.9	6224.5
609	ALLDEMAVVATEEYR	15	Unmodified	_ALLDEMAVVATEEYR_	A0A3B6MR18	Phosphoenolpyruvate carboxylase OS=Triticum aestivum OX=4565 PE=3 SV=1	3	570.619	0.90432	0.00044727	76.358	1	1975.2	2190.1	2449.4	3987.7	4412.4	4131.8
610	ALLDVGLIR	9	Unmodified	_ALLDVGLIR_	A0A3B6LSN0	Ribosomal_L18_c domain-containing protein OS=Triticum aestivum OX=4565 PE=3 SV=1	2	485.308	-1.4241	0.00029273	124.74	1	14630	13399	12776	18244	17004	17982
611	ALLDVGLIR	9	Unmodified	_ALLDVGLIR_	A0A3B6LSN0	Ribosomal_L18_c domain-containing protein OS=Triticum aestivum OX=4565 PE=3 SV=1	2	485.308	0.15492	0.024878	74.165	1	0	0	0	0	0	0
612	ALLDVGLIR	9	Unmodified	_ALLDVGLIR_	A0A3B6LSN0	Ribosomal_L18_c domain-containing protein OS=Triticum aestivum OX=4565 PE=3 SV=1	2	485.308	0.71001	0.0080349	91.087	1	8089.2	9511.4	10031	22444	22977	26448
613	ALLEMMIFHLPSPSK	15	Unmodified	_ALLEMMIFHLPSPSK_	A0A3B6N2V5	Tr-type G domain-containing protein OS=Triticum aestivum OX=4565 PE=3 SV=1	3	571.974	1.3691	0.00031999	81.632	2	9091.7	6700	11386	17121	17096	19131
614	ALLEMMIFHLPSPSK	15	Unmodified	_ALLEMMIFHLPSPSK_	A0A3B6N2V5	Tr-type G domain-containing protein OS=Triticum aestivum OX=4565 PE=3 SV=1	3	571.974	0.30984	0.00048457	74.789	1	1359.8	1561.6	1928.6	4859.9	5166.8	5800.4
615	ALLEMMIFHLPSPSK	15	Unmodified	_ALLEMMIFHLPSPSK_	A0A3B6N2V5	Tr-type G domain-containing protein OS=Triticum aestivum OX=4565 PE=3 SV=1	3	571.974	1.4764	2.7883e-05	97.203	1	2435.1	3318.2	9138.4	9387.4	12352	10487
616	ALLLLLVGAPHR	12	Unmodified	_ALLLLLVGAPHR_	A0A3B6LG32	DNA replication licensing factor MCM7 OS=Triticum aestivum OX=4565 GN=MCM7 PE=3 SV=1	3	424.943	0.11895	1.0194e-05	112.36	1	895.2	813.27	935.89	1361.6	1304.4	1759.5
617	ALLQDIAIVTGAEFQAK	17	Unmodified	_ALLQDIAIVTGAEFQAK_	A0A3B6N2R9	RuBisCO large subunit-binding protein subunit alpha, chloroplastic OS=Triticum aestivum OX=4565 PE=3 SV=1	3	596.668	2.0584	0.0074727	56.039	1	9695.5	7696.9	8201.7	15495	14356	15408
618	ALLQDIAIVTGAEFQAK	17	Unmodified	_ALLQDIAIVTGAEFQAK_	A0A3B6N2R9	RuBisCO large subunit-binding protein subunit alpha, chloroplastic OS=Triticum aestivum OX=4565 PE=3 SV=1	3	596.668	2.0608	5.7282e-08	103.13	2	8302.1	7993.1	9064.6	15507	15699	18045
619	ALNDQHVLLEGTLLKPNMVTPGSDSK	26	Lactyl(K)	_ALNDQHVLLEGTLLK(la)PNMVTPGSDSK_	A0A1D5WIS4	Fructose-bisphosphate aldolase OS=Triticum aestivum OX=4565 GN=FBA15 PE=3 SV=1	4	713.123	1.724	7.6264e-18	91.655	1	2575	2699.2	2989.4	4046.3	3890.7	4138.5
620	ALPEGAQQGR	10	Unmodified	_ALPEGAQQGR_	A0A3B6A0K5	Seed biotin-containing protein SBP65-like OS=Triticum aestivum OX=4565 PE=4 SV=1	2	513.77	1.338	0.025482	70.942	1	3586.1	3261.5	4065.8	5832.2	5345.9	5443.2
621	ALPGDLGYEENCR	13	Unmodified	_ALPGDLGYEENCR_	A0A3B5XVL2	Glucose and ribitol dehydrogenase OS=Triticum aestivum OX=4565 PE=4 SV=1	2	747.338	-2.3615	2.4775e-10	126.51	1	5824.8	6345.4	6312.4	6783.5	7273.5	7879.5
623	ALPTPGDEQPK	11	Unmodified	_ALPTPGDEQPK_	W5D7B8	60S ribosomal protein L18a OS=Triticum aestivum OX=4565 PE=3 SV=1	2	576.798	-1.2427	3.2986e-18	168.3	2	25536	25059	23399	35594	36234	37684
624	ALPTPGDEQPK	11	Unmodified	_ALPTPGDEQPK_	W5D7B8	60S ribosomal protein L18a OS=Triticum aestivum OX=4565 PE=3 SV=1	3	384.868	0.084118	0.0054311	64.82	2	11913	11173	10880	12830	13139	13874
625	ALPTPGDEQPK	11	Unmodified	_ALPTPGDEQPK_	W5D7B8	60S ribosomal protein L18a OS=Triticum aestivum OX=4565 PE=3 SV=1	2	576.798	-2.042	0.00017848	111.52	1	8073	7528.4	6446.5	13123	12010	12096
626	ALPTPGDEQPK	11	Unmodified	_ALPTPGDEQPK_	W5D7B8	60S ribosomal protein L18a OS=Triticum aestivum OX=4565 PE=3 SV=1	3	384.868	0.2202	0.001541	84.31	1	15608	18008	19923	29225	29644	27379
627	ALQNSVLK	8	Unmodified	_ALQNSVLK_	A0A3B6FHK1	Fructose-bisphosphate aldolase OS=Triticum aestivum OX=4565 PE=3 SV=1	2	436.764	-1.3025	0.0054045	101.65	1	14847	13829	14211	15921	14559	15201
628	ALQQSTLK	8	Unmodified	_ALQQSTLK_	A0A1D5WIS4	Fructose-bisphosphate aldolase OS=Triticum aestivum OX=4565 GN=FBA15 PE=3 SV=1	2	444.761	-0.94509	0.0043144	133.13	2	15110	14425	15018	17977	16049	17299
629	ALQQSTLK	8	Unmodified	_ALQQSTLK_	A0A1D5WIS4	Fructose-bisphosphate aldolase OS=Triticum aestivum OX=4565 GN=FBA15 PE=3 SV=1	2	444.761	-1.2756	0.0043515	136.57	2	14180	13610	12903	15766	15423	16018
630	ALQQSTLK	8	Unmodified	_ALQQSTLK_	A0A1D5WIS4	Fructose-bisphosphate aldolase OS=Triticum aestivum OX=4565 GN=FBA15 PE=3 SV=1	2	444.761	1.5769	0.00081744	123.86	1	6173.1	6165.9	6126.2	10820	11859	11250
631	ALQQSTLK	8	Unmodified	_ALQQSTLK_	A0A1D5WIS4	Fructose-bisphosphate aldolase OS=Triticum aestivum OX=4565 GN=FBA15 PE=3 SV=1	2	444.761	0.93041	0.0021577	145.72	1	10449	11070	10966	20413	21289	22033
632	ALQQSTLKAWAGK	13	Lactyl(K)	_ALQQSTLK(la)AWAGK_	A0A2P1E8S5	Fructose-bisphosphate aldolase OS=Triticum aestivum OX=4565 GN=FBA16 PE=3 SV=1	3	491.94	-0.82236	0.00086788	83.204	1	0	0	0	0	0	0
633	ALRPFDEVSR	10	Unmodified	_ALRPFDEVSR_	I6QQ39	Globulin-3A OS=Triticum aestivum OX=4565 GN=Glo-3A PE=2 SV=1	3	397.216	-0.34808	0.0097582	97.734	1	19476	18072	18300	22248	20462	23423
634	ALRPFDEVSR	10	Unmodified	_ALRPFDEVSR_	I6QQ39	Globulin-3A OS=Triticum aestivum OX=4565 GN=Glo-3A PE=2 SV=1	3	397.216	-0.4089	0.0061396	103.31	1	3401.3	3670.4	3755.6	4612.9	4540.2	4345.9
635	ALRPFDEVSR	10	Unmodified	_ALRPFDEVSR_	I6QQ39	Globulin-3A OS=Triticum aestivum OX=4565 GN=Glo-3A PE=2 SV=1	2	595.32	-1.4252	0.0010642	112.36	1	2169.9	2146.1	1849.1	2527.2	2274.1	2812.9
636	ALRPFDEVSR	10	Unmodified	_ALRPFDEVSR_	I6QQ39	Globulin-3A OS=Triticum aestivum OX=4565 GN=Glo-3A PE=2 SV=1	3	397.216	-0.22831	0.0047054	105.52	1	7269.6	6472.5	6897.6	8283.1	8417.9	8868.9
637	ALRPFDEVSR	10	Unmodified	_ALRPFDEVSR_	I6QQ39	Globulin-3A OS=Triticum aestivum OX=4565 GN=Glo-3A PE=2 SV=1	2	595.32	-0.019973	2.3466e-31	188.49	1	6484.2	7323.9	6943.6	12497	12824	12309
638	ALRPFDEVSR	10	Unmodified	_ALRPFDEVSR_	I6QQ39	Globulin-3A OS=Triticum aestivum OX=4565 GN=Glo-3A PE=2 SV=1	3	397.216	-0.38167	0.020202	93.843	1	963.48	1096.9	1227.5	2262.6	2280	2438.9
639	ALSFPQQAR	9	Unmodified	_ALSFPQQAR_	A0A3B6KNF4	Globulin-2 OS=Triticum aestivum OX=4565 PE=4 SV=1	2	509.277	-0.20451	0.0027105	101.46	1	6024.1	5324.6	5746.3	7795.1	7645.3	8146.8
640	ALSFPQQAR	9	Unmodified	_ALSFPQQAR_	A0A3B6KNF4	Globulin-2 OS=Triticum aestivum OX=4565 PE=4 SV=1	2	509.277	-0.37891	0.004212	96.034	1	2904.2	2823.9	2658	4276.3	4857.3	4288.9
641	ALSFPQQAR	9	Unmodified	_ALSFPQQAR_	A0A3B6KNF4	Globulin-2 OS=Triticum aestivum OX=4565 PE=4 SV=1	2	509.277	-1.3146	0.0021897	107.56	1	13054	11238	13400	21551	22423	19710
642	ALSFPQQAR	9	Unmodified	_ALSFPQQAR_	A0A3B6KNF4	Globulin-2 OS=Triticum aestivum OX=4565 PE=4 SV=1	2	509.277	0.11223	0.002578	103.19	1	1343.9	1214.3	1422.9	4562.4	3836.9	5020.6
643	ALSILLTK	8	Unmodified	_ALSILLTK_	A0A3B6TMJ0	CS domain-containing protein OS=Triticum aestivum OX=4565 PE=4 SV=1	2	429.787	1.0268	0.0043515	115.71	1	8469.1	10522	13237	22379	24090	34139
644	ALSLWILDPAGR	12	Unmodified	_ALSLWILDPAGR_	A0A3B6MRV2	Annexin OS=Triticum aestivum OX=4565 PE=3 SV=1	2	656.375	0.92078	0.011972	80.69	1	847.24	914.55	1420.8	2766.4	2345	2949.2
645	ALSMQLAEK	9	Unmodified	_ALSMQLAEK_	A0A3B5YTY7	Glucose and ribitol dehydrogenase OS=Triticum aestivum OX=4565 PE=4 SV=1	2	495.768	-0.99905	0.00093376	129.89	2	10450	9582.3	10179	12141	12223	11772
646	ALSMQLAEK	9	Unmodified	_ALSMQLAEK_	A0A3B5YTY7	Glucose and ribitol dehydrogenase OS=Triticum aestivum OX=4565 PE=4 SV=1	2	495.768	-0.7249	0.00087579	118.28	2	11993	12275	10744	14414	13983	15368
647	ALSMQLAEK	9	Unmodified	_ALSMQLAEK_	A0A3B5YTY7	Glucose and ribitol dehydrogenase OS=Triticum aestivum OX=4565 PE=4 SV=1	3	330.848		0.0061121	63.816	1	0	0	0	0	0	0
648	ALSMQLAEK	9	Unmodified	_ALSMQLAEK_	A0A3B5YTY7	Glucose and ribitol dehydrogenase OS=Triticum aestivum OX=4565 PE=4 SV=1	2	495.768	-0.18778	0.00074045	141.88	2	24157	12690	13896	21356	22313	15791
649	ALSMQLAEK	9	Unmodified	_ALSMQLAEK_	A0A3B5YTY7	Glucose and ribitol dehydrogenase OS=Triticum aestivum OX=4565 PE=4 SV=1	2	495.768	2.0177	0.00047736	121.36	2	17947	19587	19204	33965	35018	32039
650	ALSMQLAEKEIR	12	Oxidation (M)	_ALSM(ox)QLAEKEIR_	A0A3B5YTY7	Glucose and ribitol dehydrogenase OS=Triticum aestivum OX=4565 PE=4 SV=1	3	468.922	0.76236	0.0019051	81.676	1	8259.9	9738.5	9442.7	15259	14421	15726
651	ALSMQLAEKEIR	12	Unmodified	_ALSMQLAEKEIR_	A0A3B5YTY7	Glucose and ribitol dehydrogenase OS=Triticum aestivum OX=4565 PE=4 SV=1	3	463.59	0.98432	4.8825e-10	146.58	1	25481	29309	26614	46967	47937	49834
652	ALSMQLAEKGIR	12	Lactyl(K)	_ALSMQLAEK(la)GIR_	A0A3B5XVL2	Glucose and ribitol dehydrogenase OS=Triticum aestivum OX=4565 PE=4 SV=1	2	694.882	1.5899	0.0069109	79.614	1	0	0	0	0	0	0
653	ALSMQLAEKGIR	12	Unmodified	_ALSMQLAEKGIR_	A0A3B5XVL2	Glucose and ribitol dehydrogenase OS=Triticum aestivum OX=4565 PE=4 SV=1	3	439.583	1.1422	0.0023149	105.19	1	18947	19981	22019	30851	33199	34437
654	ALTHTFK	7	Unmodified	_ALTHTFK_	A0A3B6EGJ9	PEROXIDASE_4 domain-containing protein OS=Triticum aestivum OX=4565 PE=4 SV=1	3	273.157	-0.1202	0.021334	52.683	1	0	0	0	0	0	0
655	ALVDAPDMVR	10	Unmodified	_ALVDAPDMVR_	A0A3B6PL02	Ribosomal_L14e domain-containing protein OS=Triticum aestivum OX=4565 PE=3 SV=1	2	543.784	-0.97039	0.00044328	113.44	1	8457.4	8152.6	8741.3	10798	11616	11466
656	ALVDAPDMVR	10	Unmodified	_ALVDAPDMVR_	A0A3B6PL02	Ribosomal_L14e domain-containing protein OS=Triticum aestivum OX=4565 PE=3 SV=1	2	543.784	-0.55727	0.00044328	113.44	1	7928.3	7400.8	7304	10153	9013.7	10809
657	ALVDAPDMVR	10	Unmodified	_ALVDAPDMVR_	A0A3B6PL02	Ribosomal_L14e domain-containing protein OS=Triticum aestivum OX=4565 PE=3 SV=1	2	543.784		0.0081204	86.276	1	0	0	0	0	0	0
658	ALVDAPDMVR	10	Unmodified	_ALVDAPDMVR_	A0A3B6PL02	Ribosomal_L14e domain-containing protein OS=Triticum aestivum OX=4565 PE=3 SV=1	2	543.784	0.70428	0.0013699	103.87	1	8008.6	8850.9	9963.1	16730	13700	13653
659	ALVEAELSNICAGILR	16	Unmodified	_ALVEAELSNICAGILR_	Q9FXQ8	TaWIN2 OS=Triticum aestivum OX=4565 GN=TaWIN2 PE=2 SV=1	3	576.982	0.78492	2.5464e-18	143.58	1	2769.6	3445.8	5355.4	8281.6	7650.5	10374
660	ALVEMHLK	8	Unmodified	_ALVEMHLK_	A0A3B6JMW4	Heat shock 70 kDa protein 8 OS=Triticum aestivum OX=4565 PE=3 SV=1	3	314.181	-0.1945	0.016197	55.676	1	2728.9	2367.7	2939.3	4259.4	3920.6	5039.3
661	ALVHAFFAQR	10	Unmodified	_ALVHAFFAQR_	A0A3B6EAW6	3-hydroxybutyryl-CoA epimerase OS=Triticum aestivum OX=4565 PE=3 SV=1	3	387.217	-0.71231	0.0017712	83.168	1	2132.2	2416.3	2696.6	3386.9	3250.8	3274
662	ALVHAMVEILFLCGTGK	17	Unmodified	_ALVHAMVEILFLCGTGK_	A0A3B6C719	Ubiquitinyl hydrolase 1 OS=Triticum aestivum OX=4565 PE=3 SV=1	3	620.335	2.2285	1.9067e-05	86.548	1	0	0	0	0	0	0
663	ALVHVFFAQR	10	Unmodified	_ALVHVFFAQR_	A0A3B6QEK4	3-hydroxybutyryl-CoA epimerase OS=Triticum aestivum OX=4565 PE=3 SV=1	3	396.561	-0.74809	3.1053e-05	118.5	1	16063	18394	17108	24090	23240	24137
664	ALVHVFFAQR	10	Unmodified	_ALVHVFFAQR_	A0A3B6QEK4	3-hydroxybutyryl-CoA epimerase OS=Triticum aestivum OX=4565 PE=3 SV=1	3	396.561	0.25688	0.0024182	78.149	1	1547.5	5995.4	6763.6	5235.5	4527.3	5148.4
665	ALVHVFFAQR	10	Unmodified	_ALVHVFFAQR_	A0A3B6QEK4	3-hydroxybutyryl-CoA epimerase OS=Triticum aestivum OX=4565 PE=3 SV=1	3	396.561	0.30744	0.0018136	82.75	1	0	0	0	0	0	0
666	ALVISGER	8	Unmodified	_ALVISGER_	A0A3B6JJG2	SHSP domain-containing protein OS=Triticum aestivum OX=4565 PE=3 SV=1	2	422.748	-0.26992	0.0044501	115.49	1	6193.2	6118	6083.6	8213.5	7406.5	7601.7
668	ALVNHGVLLVGYGAR	15	Unmodified	_ALVNHGVLLVGYGAR_	A0A3B6AUH2	Cysteine protease RD19D OS=Triticum aestivum OX=4565 PE=3 SV=1	3	513.632	0.6113	1.9454e-16	135.21	1	7078.2	7481.7	8713.8	11947	12819	14061
669	ALVPLESSADNVVAVELVESAPVYR	25	Unmodified	_ALVPLESSADNVVAVELVESAPVYR_	A0A3B6QES1	CBS domain-containing protein OS=Triticum aestivum OX=4565 PE=4 SV=1	3	876.469	1.896	1.1903e-53	161.51	1	5316.7	3990.7	4050.5	5680	6023.9	6225.9
670	ALVPLESSADNVVAVELVESAPVYR	25	Unmodified	_ALVPLESSADNVVAVELVESAPVYR_	A0A3B6QES1	CBS domain-containing protein OS=Triticum aestivum OX=4565 PE=4 SV=1	3	876.469	0.51489	3.4943e-49	155.71	1	434.65	207.85	446.96	366.81	324.26	541.86
671	AMAATPADVK	10	Unmodified	_AMAATPADVK_	A0A3B6JJG2	SHSP domain-containing protein OS=Triticum aestivum OX=4565 PE=3 SV=1	2	487.752		2.3455e-05	110.39	1	0	0	0	0	0	0
672	AMAATPADVK	10	Unmodified	_AMAATPADVK_	A0A3B6JJG2	SHSP domain-containing protein OS=Triticum aestivum OX=4565 PE=3 SV=1	2	487.752	-1.6425	0.00054495	112.13	1	9171.6	9434.6	8873.3	9204.8	8267.5	8595.4
673	AMAAVLLR	8	Unmodified	_AMAAVLLR_	A0A3B6DAC4	Importin N-terminal domain-containing protein OS=Triticum aestivum OX=4565 PE=4 SV=1	2	422.757	0.69538	0.012062	94.006	1	8767.1	10215	11463	21439	21184	21582
674	AMAVTQTAK	9	Unmodified	_AMAVTQTAK_	A0A3B5XXG8	ER membrane protein complex subunit 1 OS=Triticum aestivum OX=4565 PE=3 SV=1	2	460.747	0.65562	0.0014279	113.93	1	6452.6	6313	5868.3	7413.4	7142.6	6792.5
675	AMAYCVGLALAAHLLGR	17	Unmodified	_AMAYCVGLALAAHLLGR_	A0A2X0SQF2	Genome assembly, chromosome: II OS=Triticum aestivum OX=4565 GN=CAMPLR22A2D_LOCUS3053 PE=4 SV=1	3	596.32	0.54662	7.6843e-10	111.83	1	1624.9	1526.6	2153.6	4574.2	3248	4831.1
676	AMDVAKSAGK	10	Lactyl(K)	_AMDVAK(la)SAGK_	A0A341QYC0	Alanine transaminase OS=Triticum aestivum OX=4565 PE=3 SV=1	2	525.268	2.0274	0.0001325	130.56	1	10348	12539	12499	22891	22252	21623
677	AMEEADVK	8	Unmodified	_AMEEADVK_	A0A3B6PL02	Ribosomal_L14e domain-containing protein OS=Triticum aestivum OX=4565 PE=3 SV=1	2	446.708	-1.0535	0.0040581	105.52	2	41778	41558	41229	48458	49253	51587
678	AMGQAISK	8	Unmodified	_AMGQAISK_	A0A3B6JP46	Alba domain-containing protein OS=Triticum aestivum OX=4565 PE=4 SV=1	2	403.215	0.35453	0.0044718	113.18	1	8513.3	9433.5	10853	21192	20277	20544
679	AMGTTDVR	8	Unmodified	_AMGTTDVR_	W5HFJ0	60S ribosomal protein L31 OS=Triticum aestivum OX=4565 PE=3 SV=1	2	425.708	0.5294	0.018582	89.55	1	2945.9	2676	3027.9	4424.3	4500.3	4220
680	AMGTTDVR	8	Unmodified	_AMGTTDVR_	W5HFJ0	60S ribosomal protein L31 OS=Triticum aestivum OX=4565 PE=3 SV=1	2	425.708	0.82796	0.0038193	116.9	1	11351	12426	13088	19611	18751	18351
681	AMIGQVAGGGR	11	Unmodified	_AMIGQVAGGGR_	W5ECL2	Ribosomal_L2_C domain-containing protein OS=Triticum aestivum OX=4565 PE=3 SV=1	2	508.769	-0.19108	0.0013922	102.06	1	5723.1	5706.8	5569.8	5884.6	6165.9	6818.6
682	AMLTQMISIVFR	12	Unmodified	_AMLTQMISIVFR_	A0A3B6DAL9	SEC7 domain-containing protein OS=Triticum aestivum OX=4565 PE=4 SV=1	2	705.386		0.004384	83.428	1	0	0	0	0	0	0
683	AMMDEYYVGEIDATTIPTK	19	Unmodified	_AMMDEYYVGEIDATTIPTK_	A0A3B6EV90	Cytochrome b5 heme-binding domain-containing protein OS=Triticum aestivum OX=4565 PE=3 SV=1	3	716.667	1.1009	0.004214	58.01	1	18660	17664	19517	19151	16512	19402
684	AMMVDTTILGLDDAR	15	Unmodified	_AMMVDTTILGLDDAR_	A0A3B6TJU4	Glucose-1-phosphate adenylyltransferase OS=Triticum aestivum OX=4565 PE=3 SV=1	3	541.269	1.1622	0.00016401	87.863	1	3447.9	2386.1	3357.8	5042.9	4626.5	8522.1
685	AMMVDTTILGLDDAR	15	Unmodified	_AMMVDTTILGLDDAR_	A0A3B6TJU4	Glucose-1-phosphate adenylyltransferase OS=Triticum aestivum OX=4565 PE=3 SV=1	2	811.4	1.1815	3.9321e-47	192.54	1	5937.2	6592.5	6874.8	6119.4	6333.8	6597.1
686	AMPGILMLR	9	Unmodified	_AMPGILMLR_	A0A3B6ARC4	Transketolase OS=Triticum aestivum OX=4565 PE=3 SV=1	2	501.285	1.9181	0.011121	86.095	1	5923.4	6009.8	8108.8	15241	14206	15534
687	AMQLIESIR	9	Unmodified	_AMQLIESIR_	A0A3B6CHB9	Peroxidase OS=Triticum aestivum OX=4565 PE=3 SV=1	2	530.795	-0.86679	0.0020858	108.43	2	12982	13017	13732	19674	18562	21043
688	AMQLIESIR	9	Unmodified	_AMQLIESIR_	A0A3B6CHB9	Peroxidase OS=Triticum aestivum OX=4565 PE=3 SV=1	2	530.795	0.64113	0.0028551	99.568	1	3512.6	3605	3552.1	8753.5	8800.5	9448.7
689	AMQLLESGLK	10	Unmodified	_AMQLLESGLK_	A0A3B5ZT01	60S ribosomal protein L11 OS=Triticum aestivum OX=4565 PE=3 SV=1	2	545.302	-2.1572	0.00013203	143.97	1	14291	14641	14096	17639	17684	16534
690	AMQLLESGLK	10	Unmodified	_AMQLLESGLK_	A0A3B5ZT01	60S ribosomal protein L11 OS=Triticum aestivum OX=4565 PE=3 SV=1	2	545.302	-1.0183	7.8485e-07	155.97	1	9186.5	9958.4	9551.2	10966	10616	11329
691	AMQLLESGLK	10	Unmodified	_AMQLLESGLK_	A0A3B5ZT01	60S ribosomal protein L11 OS=Triticum aestivum OX=4565 PE=3 SV=1	2	545.302	1.3797	0.00013203	143.97	1	24937	27342	29356	34744	38482	37849
692	AMQLLESGLK	10	Oxidation (M)	_AM(ox)QLLESGLK_	A0A3B5ZT01	60S ribosomal protein L11 OS=Triticum aestivum OX=4565 PE=3 SV=1	2	553.3		0.020113	60.255	1	0	0	0	0	0	0
693	AMSIMNSFINDIFEK	15	Oxidation (M)	_AMSIM(ox)NSFINDIFEK_	A0A3B6ILN3	Histone H2B OS=Triticum aestivum OX=4565 PE=3 SV=1	3	592.616	1.8086	1.5979e-05	99.796	1	10579	9023.9	8529.3	16973	15854	15632
694	AMSIMNSFINDIFEK	15	Oxidation (M)	_AM(ox)SIMNSFINDIFEK_	A0A3B6ILN3	Histone H2B OS=Triticum aestivum OX=4565 PE=3 SV=1	3	592.616	2.1218	6.6617e-05	93.909	2	13618	10658	10874	24470	23258	25057
695	AMSIMNSFINDIFEK	15	Oxidation (M)	_AM(ox)SIMNSFINDIFEK_	A0A3B6ILN3	Histone H2B OS=Triticum aestivum OX=4565 PE=3 SV=1	3	592.616	1.712	5.9475e-05	94.487	2	4602.9	4934.6	5219.1	13163	12383	14813
696	AMSIMNSFINDIFEK	15	Unmodified	_AMSIMNSFINDIFEK_	A0A3B6ILN3	Histone H2B OS=Triticum aestivum OX=4565 PE=3 SV=1	3	587.285	1.4526	7.8896e-30	170.11	1	8075	7289.6	6798	20057	22021	21983
697	AMSIMNSFINDIFEK	15	Deamidation (NQ)	_AMSIMNSFIN(de)DIFEK_	A0A3B6ILN3	Histone H2B OS=Triticum aestivum OX=4565 PE=3 SV=1	3	587.613	0.40228	4.728e-14	130.72	1	9689.7	10190	11660	18712	20529	23612
698	AMTAEFEGVFLDYSR	15	Unmodified	_AMTAEFEGVFLDYSR_	A0A3B5YSL1	Glucose-6-phosphate isomerase OS=Triticum aestivum OX=4565 PE=3 SV=1	3	579.271	0.87491	1.9359e-20	157.09	1	3286	5787.6	5521.9	6654.3	5846	6718.2
699	AMVIINPGNPTGQVLSITNQEEIVEFCR	28	Unmodified	_AMVIINPGNPTGQVLSITNQEEIVEFCR_	A0A1D5YM85	Alanine transaminase OS=Triticum aestivum OX=4565 GN=TaAQsd1 PE=3 SV=1	3	1043.86	0.75603	1.8605e-66	166.66	1	19639	10359	10414	11326	11103	11257
700	AMVIINPGNPTGQVLSITNQEEIVEFCR	28	Unmodified	_AMVIINPGNPTGQVLSITNQEEIVEFCR_	A0A1D5YM85	Alanine transaminase OS=Triticum aestivum OX=4565 GN=TaAQsd1 PE=3 SV=1	3	1043.86	1.4261	2.3109e-117	210.5	1	4010.2	3838.5	3542.5	3747	3900.4	4322.7
701	AMVKLQCVGSQVPEAVLR	18	Oxidation (M),Lactyl(K)	_AM(ox)VK(la)LQCVGSQVPEAVLR_	X2KYP9	Monomeric alpha-amylase inhibitor OS=Triticum aestivum OX=4565 GN=MAI PE=3 SV=1	3	691.699	0.8886	5.1576e-07	95.954	1	5310.6	6502.4	6937.5	6912.5	7138.9	6902.2
702	AMVKLQCVGSQVPEAVLR	18	Oxidation (M),Lactyl(K)	_AM(ox)VK(la)LQCVGSQVPEAVLR_	X2KYP9	Monomeric alpha-amylase inhibitor OS=Triticum aestivum OX=4565 GN=MAI PE=3 SV=1	3	691.699	1.2452	6.8489e-24	132.51	1	3823.2	4897.8	4361.4	4016.1	3771	4610.8
703	AMYKVQR	7	Oxidation (M),Deamidation (NQ),Lactyl(K)	_AM(ox)YK(la)VQ(de)R_	A0A3B5YTN6	Pentatricopeptide repeat-containing protein OS=Triticum aestivum OX=4565 PE=4 SV=1	2	492.745	1.0808	0.019411	60.648	1	13177	15031	15720	16967	16189	16625
704	ANAVAVGK	8	Unmodified	_ANAVAVGK_	A0A3B6CE87	Serine hydroxymethyltransferase OS=Triticum aestivum OX=4565 PE=3 SV=1	2	365.216	1.1755	0.005103	102.51	1	14434	15630	15956	31539	32728	28660
705	ANCIDSTQAAEAVFASEVEK	20	Unmodified	_ANCIDSTQAAEAVFASEVEK_	A0A3B6PV81	Mediator of RNA polymerase II transcription subunit 36b OS=Triticum aestivum OX=4565 PE=3 SV=1	3	714	-1.1062	3.9544e-23	131.09	1	7560.1	6231	6743.5	8490.5	9014.4	10849
706	ANCIDSTQAAEAVFASEVEK	20	Unmodified	_ANCIDSTQAAEAVFASEVEK_	A0A3B6PV81	Mediator of RNA polymerase II transcription subunit 36b OS=Triticum aestivum OX=4565 PE=3 SV=1	3	714		0.010266	35.992	1	0	0	0	0	0	0
707	ANFNDKFDEVR	11	Lactyl(K)	_ANFNDK(la)FDEVR_	A0A1D5Z340	60S ribosomal protein L7a OS=Triticum aestivum OX=4565 PE=3 SV=1	2	713.834	-1.359	2.8909e-13	164.48	1	7447.7	7189.2	7264.7	11996	11533	12827
708	ANGGLIEGIADYVR	14	Unmodified	_ANGGLIEGIADYVR_	A0A3B5YWB5	Basic secretory protease OS=Triticum aestivum OX=4565 PE=4 SV=1	2	724.381	1.6382	0.023003	57.288	1	4203	4501.4	4417.6	6016.4	5595	6963.6
709	ANGHVQILQK	10	Unmodified	_ANGHVQILQK_	A0A3B6GPS7	Uncharacterized protein OS=Triticum aestivum OX=4565 PE=4 SV=1	3	369.88	1.8902	0.0013673	87.149	1	0	0	0	0	0	0
710	ANGQMLAINEIFEK	14	Deamidation (NQ)	_AN(de)GQMLAINEIFEK_	A0A1D5SRX8	60S ribosomal protein L18a OS=Triticum aestivum OX=4565 PE=3 SV=1	3	526.933	0.96871	0.019509	61.409	1	1858.8	2256.3	2682.4	5775.8	3861.7	5852.6
711	ANGVADIVEVIQGTMEDIVLPEK	23	Unmodified	_ANGVADIVEVIQGTMEDIVLPEK_	A0A3B6TD72	Protein arginine N-methyltransferase PRMT10 OS=Triticum aestivum OX=4565 PE=4 SV=1	4	610.821	1.6377	0.0012231	50.783	1	5425.5	5090.6	6511	8413.9	7869.9	13185
712	ANIPCLCAGLTKEK	14	Lactyl(K)	_ANIPCLCAGLTK(la)EK_	A0A3B6KQR9	AAI domain-containing protein OS=Triticum aestivum OX=4565 PE=4 SV=1	3	549.613	-0.58592	0.00068461	75.764	1	13867	10851	13127	10786	11104	12574
713	ANIPCLCAGVTK	12	Unmodified	_ANIPCLCAGVTK_	A0A3B5ZNX7	AAI domain-containing protein OS=Triticum aestivum OX=4565 PE=4 SV=1	2	652.328		3.5472e-11	117.93	1	0	0	0	0	0	0
714	ANIPCLCAGVTKEK	14	Lactyl(K)	_ANIPCLCAGVTK(la)EK_	A0A3B5ZNX7	AAI domain-containing protein OS=Triticum aestivum OX=4565 PE=4 SV=1	3	544.941	-0.59232	0.0008969	68.044	1	11795	10294	12652	11140	14215	12179
715	ANNLVFVSGVLGLNPETGK	19	Unmodified	_ANNLVFVSGVLGLNPETGK_	A0A3B6AVR1	Reactive Intermediate Deaminase A, chloroplastic OS=Triticum aestivum OX=4565 PE=3 SV=1	3	643.686	1.8144	0.00050676	67.396	1	11616	10061	9967.9	15189	14590	13575
716	ANNLVFVSGVLGLNPETGK	19	Unmodified	_ANNLVFVSGVLGLNPETGK_	A0A3B6AVR1	Reactive Intermediate Deaminase A, chloroplastic OS=Triticum aestivum OX=4565 PE=3 SV=1	3	643.686	1.2454	4.113e-08	88.574	1	4477.9	4478.2	5387	9446.2	10508	12301
717	ANNYGGVMVWDR	12	Unmodified	_ANNYGGVMVWDR_	A0A3B5YRM3	GH18 domain-containing protein OS=Triticum aestivum OX=4565 PE=4 SV=1	2	691.32	-1.0019	3.6479e-07	116.19	1	10455	9993.7	8988	12205	12071	12338
718	ANPNFGK	7	Unmodified	_ANPNFGK_	A0A3B6C8Z7	Chitinase OS=Triticum aestivum OX=4565 PE=4 SV=1	2	374.193	1.0978	0.0090864	107.32	1	13019	12471	15201	23719	25044	22418
719	ANPNFGK	7	Unmodified	_ANPNFGK_	A0A3B6C8Z7	Chitinase OS=Triticum aestivum OX=4565 PE=4 SV=1	2	374.193	1.284	0.010411	131.04	1	5255	6950.8	6577.1	13582	15093	13246
720	ANPNFGKGR	9	Lactyl(K)	_ANPNFGK(la)GR_	A0A3B6C8Z7	Chitinase OS=Triticum aestivum OX=4565 PE=4 SV=1	2	516.765	1.1776	0.003485	93.098	1	6902.5	7479.1	8467	17465	16707	16437
721	ANSASNVITTITADDLAAPGLK	22	Unmodified	_ANSASNVITTITADDLAAPGLK_	A0A3B6MPR0	Voltage-dependent anion-selective channel OS=Triticum aestivum OX=4565 PE=3 SV=1	3	715.046	1.413	7.5149e-16	103.31	1	1505.6	1825.9	1451.5	3706	3796.2	4028.4
722	ANSVSDK	7	Unmodified	_ANSVSDK_	A0A3B6MNK1	AAA domain-containing protein OS=Triticum aestivum OX=4565 PE=3 SV=1	3	240.789	0.37047	0.027076	46.835	1	5572.3	5171.5	7166.8	7623.7	7788.2	6044.6
723	ANSVSDK	7	Unmodified	_ANSVSDK_	A0A3B6MNK1	AAA domain-containing protein OS=Triticum aestivum OX=4565 PE=3 SV=1	3	240.789	-0.3626	0.027076	46.835	1	2098.3	1552.6	1926.3	1837.3	2332	2161.9
724	ANVDPSLVQEVFFGNVLSANLGQAPAR	27	Unmodified	_ANVDPSLVQEVFFGNVLSANLGQAPAR_	A0A3B6LKJ0	Acetyl-CoA acetyltransferase, cytosolic 1-like OS=Triticum aestivum OX=4565 PE=3 SV=1	3	938.491	1.2803	3.1487e-22	104.01	1	6542.3	7238.1	7391.4	10970	11197	11328
725	ANVVVASLEGTLEIVASR	18	Unmodified	_ANVVVASLEGTLEIVASR_	A0A3B6TLP2	Protein DJ-1 homolog B OS=Triticum aestivum OX=4565 PE=4 SV=1	3	610.011	-1.7631	1.9243e-24	139.88	1	0	0	181.94	213.64	229.11	0
726	ANVVVASLEGTLEIVASR	18	Unmodified	_ANVVVASLEGTLEIVASR_	A0A3B6TLP2	Protein DJ-1 homolog B OS=Triticum aestivum OX=4565 PE=4 SV=1	3	610.011	0.15643	9.778e-19	131.25	2	3019.6	2682.1	3509	4388.3	3759.4	3593.5
727	ANVVVASLEGTLEIVASR	18	Unmodified	_ANVVVASLEGTLEIVASR_	A0A3B6TLP2	Protein DJ-1 homolog B OS=Triticum aestivum OX=4565 PE=4 SV=1	3	610.011	1.3871	6.2359e-24	135.18	1	935.93	1154.3	1147.3	1784.4	1740.6	2806.8
728	ANVVVASLEGTLEIVASR	18	Unmodified	_ANVVVASLEGTLEIVASR_	A0A3B6TLP2	Protein DJ-1 homolog B OS=Triticum aestivum OX=4565 PE=4 SV=1	3	610.011	0.73379	4.3161e-38	169.43	2	1524.5	1506.3	1967.8	2995.6	3234.8	4133.2
729	APAAAAPKKPAAR	13	Lactyl(K)	_APAAAAPK(la)KPAAR_	A0A3B6KR72	H15 domain-containing protein OS=Triticum aestivum OX=4565 PE=3 SV=1	3	431.254	1.1369	2.1614e-10	132.32	1	4103.2	4572.6	4740.3	8406.3	8090.6	9207.1
730	APAAATPKKPVAR	13	Lactyl(K)	_APAAATPK(la)KPVAR_	Q9SWU2	Histone H1 WH1A.2 OS=Triticum aestivum OX=4565 PE=2 SV=1	3	450.602	0.77207	1.1017e-08	122.39	1	3125.5	3514.2	3740	6409.4	5913.5	6407.2
731	APAAVKPK	8	Unmodified	_APAAVKPK_	Q9SWU2	Histone H1 WH1A.2 OS=Triticum aestivum OX=4565 PE=2 SV=1	3	261.169		0.016868	67.032	1	0	0	0	0	0	0
732	APAKFTPIEK	10	Lactyl(K)	_APAK(la)FTPIEK_	A0A3B6LV31	rRNA N-glycosylase OS=Triticum aestivum OX=4565 PE=3 SV=1	2	587.329	-0.71789	0.0064711	83.045	1	10788	10864	10881	8222.6	7922.7	7877.9
733	APAKVLGGGR	10	Lactyl(K)	_APAK(la)VLGGGR_	A0A3B6FSR5	Uncharacterized protein OS=Triticum aestivum OX=4565 PE=4 SV=1	2	499.293	0.39778	0.0053172	86.18	1	8066.3	9359.7	9549.4	15613	15899	15274
734	APAVILGGAQMEDFVLDFDMEK	22	Oxidation (M)	_APAVILGGAQMEDFVLDFDM(ox)EK_	A7UME2	Xylanase inhibitor 725ACCN OS=Triticum aestivum OX=4565 PE=3 SV=1	3	804.72	1.5653	4.4884e-16	104.38	1	11961	10882	10157	12242	12539	12737
735	APAVILGGAQMEDFVLDFDMEK	22	Oxidation (M)	_APAVILGGAQMEDFVLDFDM(ox)EK_	A7UME2	Xylanase inhibitor 725ACCN OS=Triticum aestivum OX=4565 PE=3 SV=1	4	603.792	0.91262	0.0070444	43.164	1	5614.5	4859.1	5652	6697.7	6038.7	6880.1
736	APAVILGGAQMEDFVLDFDMEK	22	Oxidation (M)	_APAVILGGAQMEDFVLDFDM(ox)EK_	A7UME2	Xylanase inhibitor 725ACCN OS=Triticum aestivum OX=4565 PE=3 SV=1	4	603.792	1.2924	4.6014e-06	69.361	1	1598.9	1167.4	1653.4	1782.7	1893.2	2089.8
737	APAVILGGAQMEDFVLDFDMEK	22	Unmodified	_APAVILGGAQMEDFVLDFDMEK_	A7UME2	Xylanase inhibitor 725ACCN OS=Triticum aestivum OX=4565 PE=3 SV=1	3	799.389	1.8275	0.0027705	49.592	1	3017.2	3334.3	3711	4323.5	4585.2	5103.2
738	APAVILGGAQMEDFVLDFDMEK	22	Unmodified	_APAVILGGAQMEDFVLDFDMEK_	A7UME2	Xylanase inhibitor 725ACCN OS=Triticum aestivum OX=4565 PE=3 SV=1	3	799.389	1.4931	1.3102e-35	134.29	1	7917.7	7664.6	8463.7	10371	10972	11358
739	APCIIFIDEIDAIGTK	16	Unmodified	_APCIIFIDEIDAIGTK_	A0A077RXS4	AAA domain-containing protein OS=Triticum aestivum OX=4565 GN=TRAES_3BF045700010CFD_c1 PE=3 SV=1	3	592.646	1.209	0.00021144	72.898	1	17073	13085	12846	18398	19474	18931
740	APCIIFIDEIDAIGTK	16	Unmodified	_APCIIFIDEIDAIGTK_	A0A077RXS4	AAA domain-containing protein OS=Triticum aestivum OX=4565 GN=TRAES_3BF045700010CFD_c1 PE=3 SV=1	3	592.646	0.78006	0.00012759	78.505	1	1044.7	1282.6	1448.7	2603.7	2540.4	2770.1
741	APCIQIIK	8	Unmodified	_APCIQIIK_	A0A1D5SRX8	60S ribosomal protein L18a OS=Triticum aestivum OX=4565 PE=3 SV=1	2	471.776	0.54303	0.0064898	98.523	1	0	0	0	0	0	0
742	APDFAAEAVFDQEFINVK	18	Unmodified	_APDFAAEAVFDQEFINVK_	P80602	2-Cys peroxiredoxin BAS1, chloroplastic (Fragment) OS=Triticum aestivum OX=4565 GN=TSA PE=1 SV=2	3	670.998	0.94517	3.7207e-18	127.83	1	8420.6	6727.1	7440	8583.4	8790.7	7183.2
743	APDFAAEAVFDQEFINVK	18	Unmodified	_APDFAAEAVFDQEFINVK_	P80602	2-Cys peroxiredoxin BAS1, chloroplastic (Fragment) OS=Triticum aestivum OX=4565 GN=TSA PE=1 SV=2	3	670.998	1.1323	1.4379e-13	121.45	1	3134.4	3310.1	3852.7	3352.9	3849.3	3671.4
744	APEDATYLEDGK	12	Unmodified	_APEDATYLEDGK_	Q93XQ7	Protein disulfide-isomerase OS=Triticum aestivum OX=4565 GN=PDI3 PE=2 SV=1	3	436.87	-1.2056	0.010815	57.175	1	0	0	0	0	0	0
745	APEIASQVNSWVENVTTGLIR	21	Unmodified	_APEIASQVNSWVENVTTGLIR_	A0A3B6TLW2	SERPIN domain-containing protein OS=Triticum aestivum OX=4565 PE=3 SV=1	3	762.069	0.68068	2.1074e-77	195.46	1	3186.4	2660.9	2591.1	3144.5	2964.6	3374.9
746	APEIASQVNSWVENVTTGLIR	21	Deamidation (NQ)	_APEIASQVN(de)SWVENVTTGLIR_	A0A3B6TLW2	SERPIN domain-containing protein OS=Triticum aestivum OX=4565 PE=3 SV=1	3	762.397	1.7256	1.326e-33	147.49	1	1376.9	1734.7	1873.9	1994.5	2112.1	2709.9
747	APFASIVADIGGQ	13	Unmodified	_APFASIVADIGGQ_	A0A3B5XT99	AAI domain-containing protein OS=Triticum aestivum OX=4565 PE=4 SV=1	2	623.327	1.2109	0.0077695	80.69	1	13491	9815.9	10892	12763	11909	12057
748	APFASIVADIGGQ	13	Unmodified	_APFASIVADIGGQ_	A0A3B5XT99	AAI domain-containing protein OS=Triticum aestivum OX=4565 PE=4 SV=1	2	623.327	1.839	2.2638e-05	113.22	2	4055.9	4595.1	5461	7474	7302	12271
749	APFASIVAGIGGQ	13	Unmodified	_APFASIVAGIGGQ_	M9TGF7	Gamma gliadin-D2 OS=Triticum aestivum OX=4565 GN=Gli-1 PE=2 SV=1	2	594.325		1.2328e-07	107.06	1	0	0	0	0	0	0
750	APFASIVAGIGGQ	13	Unmodified	_APFASIVAGIGGQ_	M9TGF7	Gamma gliadin-D2 OS=Triticum aestivum OX=4565 GN=Gli-1 PE=2 SV=1	2	594.325	1.4986	0.00047051	103.91	2	5272.2	4176.6	4780.3	5848.4	5528.4	5956.9
751	APFASIVAGIGGQ	13	Unmodified	_APFASIVAGIGGQ_	M9TGF7	Gamma gliadin-D2 OS=Triticum aestivum OX=4565 GN=Gli-1 PE=2 SV=1	2	594.325	0.60611	2.3818e-08	122.7	2	2406.3	3035.5	2441.8	4360.8	4200.2	5022.9
752	APFASIVASIGGQ	13	Unmodified	_APFASIVASIGGQ_	P06659	Gamma-gliadin B OS=Triticum aestivum OX=4565 PE=3 SV=1	2	609.33	0.71206	0.0073353	81.642	1	8639.9	5743.9	5774.2	7362.2	7707.8	7081.9
753	APFASIVASIGGQ	13	Unmodified	_APFASIVASIGGQ_	P06659	Gamma-gliadin B OS=Triticum aestivum OX=4565 PE=3 SV=1	2	609.33	0.62866	0.00091921	100.93	1	898.96	888	1201.4	1525.3	1574.1	1261.2
754	APFDLFDTR	9	Unmodified	_APFDLFDTR_	F4Y594	Heat shock protein 90 OS=Triticum aestivum OX=4565 GN=Hsp90.2-D1 PE=2 SV=1	2	541.269	0.63839	0.0037599	96.618	1	13390	19917	15839	19504	19390	22877
755	APFSSVVAGIGGQ	13	Unmodified	_APFSSVVAGIGGQ_	A1EHE7	Gamma gliadin-D3 OS=Triticum aestivum OX=4565 GN=Gli-1 PE=2 SV=1	2	595.314	2.0128	0.0076872	80.871	1	5036.7	6092.1	6515.5	8946.7	9659.8	10288
756	APGVQTPVIVR	11	Unmodified	_APGVQTPVIVR_	A0A3B6U183	Catalase OS=Triticum aestivum OX=4565 PE=3 SV=1	2	568.843	0.96707	0.011161	83.226	1	7710.8	7962.9	8767.1	15076	14928	13202
757	APIKIGINGFGR	12	Unmodified	_APIKIGINGFGR_	A0A3B6NQQ5	Glyceraldehyde-3-phosphate dehydrogenase OS=Triticum aestivum OX=4565 PE=3 SV=1	3	414.915	0.83393	0.018735	93.839	1	16874	18364	20588	23229	22851	26749
758	APIRPDVITFVHR	13	Unmodified	_APIRPDVITFVHR_	A0A3B6LUU6	Ribos_L4_asso_C domain-containing protein OS=Triticum aestivum OX=4565 PE=3 SV=1	4	380.973	-0.068311	0.0025098	79.283	1	703.53	302.19	321.44	1315.6	1310.1	1149.2
759	APIRPDVITFVHR	13	Unmodified	_APIRPDVITFVHR_	A0A3B6LUU6	Ribos_L4_asso_C domain-containing protein OS=Triticum aestivum OX=4565 PE=3 SV=1	3	507.628	-0.30315	5.4986e-10	141.58	1	7022	6666.1	7230.2	10636	10381	11158
760	APIRPDVITFVHR	13	Unmodified	_APIRPDVITFVHR_	A0A3B6LUU6	Ribos_L4_asso_C domain-containing protein OS=Triticum aestivum OX=4565 PE=3 SV=1	4	380.973	-1.5147	0.0004877	96.82	1	537.32	354.2	552.52	1037	1121.1	1145.5
761	APIRPDVITFVHR	13	Unmodified	_APIRPDVITFVHR_	A0A3B6LUU6	Ribos_L4_asso_C domain-containing protein OS=Triticum aestivum OX=4565 PE=3 SV=1	4	380.973	0.32138	0.0016411	85.522	1	477.71	622.26	1064.3	1674.4	2205.8	2197.1
762	APIRPDVITFVHR	13	Unmodified	_APIRPDVITFVHR_	A0A3B6LUU6	Ribos_L4_asso_C domain-containing protein OS=Triticum aestivum OX=4565 PE=3 SV=1	4	380.973	-0.80611	3.4419e-05	106.26	1	639.67	632.24	650.85	885.96	969.05	1141.7
763	APLHFLVVAFPGQGHINPAR	20	Unmodified	_APLHFLVVAFPGQGHINPAR_	A0A3B6TWZ3	Glycosyltransferase OS=Triticum aestivum OX=4565 PE=3 SV=1	4	536.05	-2.4796	5.2373e-10	97.235	1	1468.3	832.76	1209	1449.7	1729.5	1675.7
764	APLHFLVVAFPGQGHINPAR	20	Unmodified	_APLHFLVVAFPGQGHINPAR_	A0A3B6TWZ3	Glycosyltransferase OS=Triticum aestivum OX=4565 PE=3 SV=1	4	536.05	1.12	2.1738e-17	115.8	1	1483.1	2696.8	2484.4	2980.2	2724.6	2920
765	APLKQAK	7	Lactyl(K)	_APLK(la)QAK_	A0A3B6LLM1	Proton pump-interactor OS=Triticum aestivum OX=4565 PE=4 SV=1	2	414.253	0.76441	0.0020884	119.57	1	10945	10574	11256	23928	24388	22009
766	APLLFTSR	8	Unmodified	_APLLFTSR_	A0A3B6JNU8	40S ribosomal protein S3a OS=Triticum aestivum OX=4565 PE=3 SV=1	2	452.766	-0.3355	0.005281	102	1	5860.9	5979	6755.1	8234.9	8942	9831.7
767	APLLIIAEDVSGEALATLVVNK	22	Unmodified	_APLLIIAEDVSGEALATLVVNK_	A0A3B6N2R9	RuBisCO large subunit-binding protein subunit alpha, chloroplastic OS=Triticum aestivum OX=4565 PE=3 SV=1	3	746.098		3.9707e-53	141.07	1	0	0	0	0	0	0
768	APQAAGAIHTDFER	14	Unmodified	_APQAAGAIHTDFER_	A0A3B6EMX2	Obg-like ATPase 1 OS=Triticum aestivum OX=4565 PE=3 SV=1	3	495.248	-0.69311	0.0010403	67.136	1	0	0	0	0	0	0
769	APQKINVPAESAQR	14	Lactyl(K)	_APQK(la)INVPAESAQR_	A0A3B6GWF5	SGT1 OS=Triticum aestivum OX=4565 PE=3 SV=1	3	527.618	-1.0134	0.0051291	53.3	1	2557.5	2137.7	2150.4	2809.8	2597.6	3105.3
770	APSHAAELTAGYYNLHDR	18	Unmodified	_APSHAAELTAGYYNLHDR_	A0A3B6IYD4	Beta-amylase OS=Triticum aestivum OX=4565 PE=3 SV=1	4	497.242	1.8653	4.612e-18	124.46	1	1947.1	2115	2521.3	2657	2625.9	2209.6
771	APSHAAELTAGYYNLHDR	18	Unmodified	_APSHAAELTAGYYNLHDR_	A0A3B6IYD4	Beta-amylase OS=Triticum aestivum OX=4565 PE=3 SV=1	3	662.654		8.4724e-27	126.25	1	0	0	0	0	0	0
772	APSHAAELTAGYYNLHDR	18	Unmodified	_APSHAAELTAGYYNLHDR_	A0A3B6IYD4	Beta-amylase OS=Triticum aestivum OX=4565 PE=3 SV=1	4	497.242	1.0902	2.6493e-05	78.166	1	922.33	1140	975.9	2785.5	2698.5	2457.6
776	APTDSELSDAK	11	Unmodified	_APTDSELSDAK_	A0A3B6H241	MGS-like domain-containing protein OS=Triticum aestivum OX=4565 PE=3 SV=1	2	567.27	-1.6647	0.0016485	100.93	1	6961.3	7192	7541.9	9676.9	8834.2	9948
777	APTGENTILLR	11	Unmodified	_APTGENTILLR_	A0A341P0J7	Ribosomal_L18e/L15P domain-containing protein OS=Triticum aestivum OX=4565 PE=3 SV=1	2	592.835	-0.89026	5.0009e-07	147.63	1	8834.2	7773.8	7860	10766	10326	11096
778	APTGENTILLR	11	Unmodified	_APTGENTILLR_	A0A341P0J7	Ribosomal_L18e/L15P domain-containing protein OS=Triticum aestivum OX=4565 PE=3 SV=1	2	592.835	-1.0848	0.0002649	109.72	1	10016	10691	9638.4	11233	11552	11713
779	AQAAAQKATDELAAAR	16	Lactyl(K)	_AQAAAQK(la)ATDELAAAR_	A0A3B6GVC0	Embryonic protein DC-8-like OS=Triticum aestivum OX=4565 PE=3 SV=1	3	553.288	-0.49039	0.0024616	61.265	1	1464.5	1048	1785.4	2423.3	2500.4	2753.1
780	AQAAAQKATDELAAAR	16	Lactyl(K)	_AQAAAQK(la)ATDELAAAR_	A0A3B6GVC0	Embryonic protein DC-8-like OS=Triticum aestivum OX=4565 PE=3 SV=1	3	553.288	1.291	0.00048125	68.978	1	5339.8	4275.2	6159.6	7685.5	9526.8	9346.3
781	AQAAKVAK	8	Lactyl(K)	_AQAAK(la)VAK_	A0A1D5UQZ5	Genome assembly, chromosome: II OS=Triticum aestivum OX=4565 GN=CAMPLR22A2D_LOCUS3567 PE=3 SV=1	2	429.756	1.5428	0.0023384	111.95	1	9256.2	9527.1	9999.3	16136	14778	14572
782	AQAKAEMHQEK	11	Lactyl(K)	_AQAK(la)AEMHQEK_	A0A3B6DJ83	Protein LE25-like OS=Triticum aestivum OX=4565 PE=3 SV=1	3	448.219	-0.84847	0.0027322	72.34	1	3075.2	6061.8	3673.5	7632.6	8654.2	7007.9
783	AQAKAEMHQEK	11	Lactyl(K)	_AQAK(la)AEMHQEK_	A0A3B6DJ83	Protein LE25-like OS=Triticum aestivum OX=4565 PE=3 SV=1	3	448.219	1.0847	0.00037616	96.745	1	963.31	1060.7	1064.2	4565.9	5283.7	4712.9
784	AQAKAEMHQEK	11	Oxidation (M),Lactyl(K)	_AQAK(la)AEM(ox)HQEK_	A0A3B6DJ83	Protein LE25-like OS=Triticum aestivum OX=4565 PE=3 SV=1	3	453.55	1.0761	0.0019058	77.062	1	2229.7	2426.2	3004.2	8506	8406	7971.7
785	AQAYTQLADLELAEVDIK	18	Unmodified	_AQAYTQLADLELAEVDIK_	A0A3B6TIS2	Peptidylprolyl isomerase OS=Triticum aestivum OX=4565 PE=4 SV=1	3	664.349	1.7549	2.466e-13	119.8	1	3523.8	3624.5	3960.6	5769.1	6486.6	6489.6
787	AQGDADGSLDR	11	Unmodified	_AQGDADGSLDR_	W5EL62	40S ribosomal protein S21 OS=Triticum aestivum OX=4565 PE=3 SV=1	2	552.749	-0.69116	0.0086627	86.772	1	2522.2	2571	2610	3191.4	3595.1	3276.8
788	AQGDADGSLDR	11	Unmodified	_AQGDADGSLDR_	W5EL62	40S ribosomal protein S21 OS=Triticum aestivum OX=4565 PE=3 SV=1	2	552.749	0.15635	1.1205e-25	178.52	1	9428.5	8931.6	10151	18182	19709	19134
789	AQGLAVGK	8	Unmodified	_AQGLAVGK_	P12783	Phosphoglycerate kinase, cytosolic OS=Triticum aestivum OX=4565 PE=2 SV=1	2	372.224	-0.55807	0.028207	82.279	1	6499.7	6299.9	6970	6693.9	5488.6	7018.5
790	AQGLAVGK	8	Unmodified	_AQGLAVGK_	P12783	Phosphoglycerate kinase, cytosolic OS=Triticum aestivum OX=4565 PE=2 SV=1	2	372.224		0.017849	93.429	1	0	0	0	0	0	0
791	AQGLAVGK	8	Unmodified	_AQGLAVGK_	P12783	Phosphoglycerate kinase, cytosolic OS=Triticum aestivum OX=4565 PE=2 SV=1	2	372.224	1.155	0.0094152	95.815	1	0	0	0	0	0	0
792	AQITALHLIIGTLQR	15	Unmodified	_AQITALHLIIGTLQR_	A0A3B6KPM7	Vacuolar protein sorting-associated protein 35 OS=Triticum aestivum OX=4565 PE=3 SV=1	3	550.002	0.44576	6.4641e-10	117.48	1	1978.6	1146.2	2614	4217.6	3116.6	2292.7
793	AQITALHLIIGTLQR	15	Unmodified	_AQITALHLIIGTLQR_	A0A3B6KPM7	Vacuolar protein sorting-associated protein 35 OS=Triticum aestivum OX=4565 PE=3 SV=1	3	550.002	0.79113	5.6299e-05	95.067	1	422.82	556.9	1994.7	2195.4	1803.5	1370.4
794	AQIWDTAGQER	11	Unmodified	_AQIWDTAGQER_	A0A3B6SG87	Ras-related protein RABA1c OS=Triticum aestivum OX=4565 PE=4 SV=1	2	637.81	-1.2415	3.3256e-06	136.93	1	7417.3	6566.6	7821.7	7640.4	7810	8048.5
795	AQIWDTAGQER	11	Unmodified	_AQIWDTAGQER_	A0A3B6SG87	Ras-related protein RABA1c OS=Triticum aestivum OX=4565 PE=4 SV=1	2	637.81		2.2004e-18	132.14	1	0	0	0	0	0	0
796	AQIWDTAGQER	11	Unmodified	_AQIWDTAGQER_	A0A3B6SG87	Ras-related protein RABA1c OS=Triticum aestivum OX=4565 PE=4 SV=1	2	637.81	-0.72138	2.5187e-06	122.07	1	6090.7	6948.5	7516.2	13123	12757	12968
797	AQPAAAELVER	11	Unmodified	_AQPAAAELVER_	A0A3B6ARC4	Transketolase OS=Triticum aestivum OX=4565 PE=3 SV=1	2	577.812	-0.46331	0.018579	74.698	1	4108.9	4681.8	5467.8	8476.3	8233.7	8667.7
798	AQPESVFVAGPQQQR	15	Unmodified	_AQPESVFVAGPQQQR_	A0A3B6KNF4	Globulin-2 OS=Triticum aestivum OX=4565 PE=4 SV=1	3	547.95	-0.30729	3.906e-10	119.96	2	5271.9	3140.4	3739.3	3996.5	3366.9	4364.5
799	AQPESVFVAGPQQQR	15	Unmodified	_AQPESVFVAGPQQQR_	A0A3B6KNF4	Globulin-2 OS=Triticum aestivum OX=4565 PE=4 SV=1	2	821.421	-0.37263	1.6422e-16	144.29	2	7250.6	7603.4	7193.3	9440	9948.4	10234
800	AQPESVFVAGPQQQR	15	Unmodified	_AQPESVFVAGPQQQR_	A0A3B6KNF4	Globulin-2 OS=Triticum aestivum OX=4565 PE=4 SV=1	3	547.95	0.14619	0.0007364	69.261	2	1538.3	1624.7	2047.4	2933.7	2886.9	2218
801	AQPESVFVPGPQQQR	15	Unmodified	_AQPESVFVPGPQQQR_	A0A3B6MYZ0	Globulin-2 OS=Triticum aestivum OX=4565 PE=4 SV=1	3	556.622	-0.62025	0.00064858	70.373	2	546.9	585.7	489.67	600.76	1166.2	971.47
802	AQPESVFVPGPQQQR	15	Unmodified	_AQPESVFVPGPQQQR_	A0A3B6MYZ0	Globulin-2 OS=Triticum aestivum OX=4565 PE=4 SV=1	2	834.429	-0.72323	0.0037199	71.98	1	2330.2	2867.1	2551.5	3637.8	4040.2	4049.5
803	AQPESVFVPGPQQQR	15	Unmodified	_AQPESVFVPGPQQQR_	A0A3B6MYZ0	Globulin-2 OS=Triticum aestivum OX=4565 PE=4 SV=1	3	556.622	0.92177	0.00044837	76.311	1	1294.5	1255.6	2023.4	2066.3	2141	2201.9
804	AQQLAAQLPAMCR	13	Unmodified	_AQQLAAQLPAMCR_	P08489	Glutenin, high molecular weight subunit PW212 OS=Triticum aestivum OX=4565 PE=3 SV=1	2	729.371	-1.3577	8.0908e-19	167.2	2	16560	16206	15766	7092.2	7324.8	7474.3
805	AQQLAAQLPAMCR	13	Unmodified	_AQQLAAQLPAMCR_	P08489	Glutenin, high molecular weight subunit PW212 OS=Triticum aestivum OX=4565 PE=3 SV=1	3	486.583	-0.002951	1.1941e-05	108.56	2	1442.7	1066.7	1527.1	1396.4	935.07	1584.6
806	AQQLAAQLPAMCR	13	Unmodified	_AQQLAAQLPAMCR_	P08489	Glutenin, high molecular weight subunit PW212 OS=Triticum aestivum OX=4565 PE=3 SV=1	3	486.583	1.6473	1.4648e-08	119.39	1	820.26	866.96	1130.8	1475.2	1392.5	1422.2
807	AQQLAAQLPAMCR	13	Oxidation (M)	_AQQLAAQLPAM(ox)CR_	P08489	Glutenin, high molecular weight subunit PW212 OS=Triticum aestivum OX=4565 PE=3 SV=1	3	491.915	1.0093	0.0051928	58.781	1	1308.7	1253.2	1548.3	1482.6	2007.7	2024.8
808	AQQPATQLPTVCR	13	Unmodified	_AQQPATQLPTVCR_	P10387	Glutenin, high molecular weight subunit DY10 OS=Triticum aestivum OX=4565 GN=GLU-D1-2B PE=3 SV=1	3	490.589	-0.85278	2.3362e-11	125.03	1	2837.7	2525	5191.6	2086.5	2615.7	2333.1
809	AQQPATQLPTVCR	13	Unmodified	_AQQPATQLPTVCR_	P10387	Glutenin, high molecular weight subunit DY10 OS=Triticum aestivum OX=4565 GN=GLU-D1-2B PE=3 SV=1	2	735.38	-1.6158	0.00067983	102.52	2	7206.6	6919.4	6071.5	2800.3	2590	2277.7
810	AQQPATQLPTVCR	13	Unmodified	_AQQPATQLPTVCR_	P10387	Glutenin, high molecular weight subunit DY10 OS=Triticum aestivum OX=4565 GN=GLU-D1-2B PE=3 SV=1	3	490.589	0.78612	0.0018842	71.933	1	2179.6	2403.2	2651.8	2775.9	2574.4	3329.3
811	AQQTKDAAAEK	11	Lactyl(K)	_AQQTK(la)DAAAEK_	A0A3B6ISW5	Late embryogenesis abundant protein D-29-like OS=Triticum aestivum OX=4565 PE=3 SV=1	2	616.809	1.1736	7.7154e-89	225.63	1	14494	13653	14607	34274	37431	36914
812	AQSLPSKCNMGADCK	15	Oxidation (M),Lactyl(K)	_AQSLPSK(la)CNM(ox)GADCK_	Q10464	Puroindoline-B OS=Triticum aestivum OX=4565 GN=PINB PE=1 SV=1	3	585.588	-1.5485	0.010881	49.595	1	2882.9	3466.5	3268.1	2089.1	1792.1	1952.9
813	AQSLPSKCNMGADCK	15	Oxidation (M),Lactyl(K)	_AQSLPSK(la)CNM(ox)GADCK_	Q10464	Puroindoline-B OS=Triticum aestivum OX=4565 GN=PINB PE=1 SV=1	3	585.588	0.56606	0.01779	43.592	1	3295.1	3573.2	3287.8	2846.3	2766.3	4865.3
814	AQVNGWQDLSEALLK	15	Deamidation (NQ)	_AQVN(de)GWQDLSEALLK_	A0A3B6LV31	rRNA N-glycosylase OS=Triticum aestivum OX=4565 PE=3 SV=1	3	558.29	0.26747	8.273e-05	103.79	1	3450.4	4410.2	4130.5	3598.8	2986.4	4175.3
815	AQVNGWQDLSEALLK	15	Unmodified	_AQVNGWQDLSEALLK_	A0A3B6LV31	rRNA N-glycosylase OS=Triticum aestivum OX=4565 PE=3 SV=1	3	557.962	1.7642	5.0626e-07	110.44	1	3194.9	2690.3	3239.4	3748.3	3451.2	3494.5
820	ARPGTPATEVAK	12	Unmodified	_ARPGTPATEVAK_	A0A3B6MQ76	Cytochrome c oxidase assembly factor 3 OS=Triticum aestivum OX=4565 PE=4 SV=1	3	399.891	-0.17725	0.010713	98.337	1	11050	10292	10483	19017	18310	19734
821	ASAKATMGQEK	11	Acetyl (Protein N-term),Lactyl(K)	_(ac)ASAK(la)ATMGQEK_	A0A3B5ZYX1	Aldo_ket_red domain-containing protein OS=Triticum aestivum OX=4565 PE=3 SV=1	2	618.3	-1.4044	0.0032019	67.997	1	3883.5	2759.6	3071.3	9936.8	8902.8	10856
822	ASAKATMGQEK	11	Acetyl (Protein N-term),Lactyl(K)	_(ac)ASAK(la)ATMGQEK_	A0A3B5ZYX1	Aldo_ket_red domain-containing protein OS=Triticum aestivum OX=4565 PE=3 SV=1	3	412.536	-0.37795	0.0010545	83.137	1	3078.6	1976.4	1918.5	5636.6	5911.8	6437.5
823	ASAKATMGQEK	11	Acetyl (Protein N-term),Lactyl(K)	_(ac)ASAK(la)ATMGQEK_	A0A3B5ZYX1	Aldo_ket_red domain-containing protein OS=Triticum aestivum OX=4565 PE=3 SV=1	3	412.536		0.0060828	56.205	1	0	0	0	0	0	0
824	ASAKATMGQEK	11	Acetyl (Protein N-term),Oxidation (M),Lactyl(K)	_(ac)ASAK(la)ATM(ox)GQEK_	A0A3B5ZYX1	Aldo_ket_red domain-containing protein OS=Triticum aestivum OX=4565 PE=3 SV=1	3	417.868	0.30623	0.0047929	61.235	1	4840.5	4286.8	6360.3	10609	10612	8716.9
825	ASALLVDFFGK	11	Unmodified	_ASALLVDFFGK_	A0A3B6C2G3	Sucrose synthase OS=Triticum aestivum OX=4565 PE=3 SV=1	2	584.324		0.0049568	90.614	1	0	0	0	0	0	0
826	ASALLVDFFGK	11	Unmodified	_ASALLVDFFGK_	A0A3B6C2G3	Sucrose synthase OS=Triticum aestivum OX=4565 PE=3 SV=1	2	584.324	0.9213	0.00057861	105.65	1	31616	29577	27577	36094	34229	55276
827	ASAVSTLAK	9	Unmodified	_ASAVSTLAK_	A0A3B5XY59	Coatomer subunit gamma OS=Triticum aestivum OX=4565 PE=3 SV=1	2	424.248	-1.0877	0.0008564	140.16	1	8174.5	8543.5	8875.3	8689.2	8867	7990.9
828	ASAVSTLAK	9	Unmodified	_ASAVSTLAK_	A0A3B5XY59	Coatomer subunit gamma OS=Triticum aestivum OX=4565 PE=3 SV=1	2	424.248	0.19727	0.0028241	99.973	1	9830.5	11725	12379	18461	16549	16031
829	ASDAAQYTKDSAVAGK	16	Lactyl(K)	_ASDAAQYTK(la)DSAVAGK_	A0A3B5Y269	Late embryogenesis abundant protein OS=Triticum aestivum OX=4565 PE=4 SV=1	3	552.269	-0.77485	0.0031437	60.489	1	2304.2	2140.2	2139.6	5523.3	5246.7	5088.8
830	ASDAAQYTKDSAVAGK	16	Lactyl(K)	_ASDAAQYTK(la)DSAVAGK_	A0A3B5Y269	Late embryogenesis abundant protein OS=Triticum aestivum OX=4565 PE=4 SV=1	3	552.269	-0.7728	0.00065585	67.415	1	2687.8	3512.6	2870.5	7539.1	7848.1	7345.8
831	ASDAAQYTKDSAVAGK	16	Lactyl(K)	_ASDAAQYTK(la)DSAVAGK_	A0A3B5Y269	Late embryogenesis abundant protein OS=Triticum aestivum OX=4565 PE=4 SV=1	3	552.269	0.67002	7.7849e-05	81.807	1	2340.6	2918	2605.3	6940	6829.5	7126.8
832	ASEEQLHELSR	11	Unmodified	_ASEEQLHELSR_	A0A3B6JCJ8	Cupin type-1 domain-containing protein OS=Triticum aestivum OX=4565 PE=4 SV=1	3	433.549	0.35635	0.013381	56.205	1	2117.8	1668.3	1882.9	5376.5	2464.6	2401.9
833	ASEEQLR	7	Unmodified	_ASEEQLR_	I6QQ39	Globulin-3A OS=Triticum aestivum OX=4565 GN=Glo-3A PE=2 SV=1	2	416.712	1.5632	0.01849	97.093	1	5745.9	6209.1	6123	10405	11182	10327
834	ASEEQLR	7	Unmodified	_ASEEQLR_	I6QQ39	Globulin-3A OS=Triticum aestivum OX=4565 GN=Glo-3A PE=2 SV=1	2	416.712	0.61631	0.005914	116.73	1	4080.6	4716.1	4445.2	8887.5	8638.4	8888.5
835	ASEGEHAAAAAAAGEQTPLKK	21	Acetyl (Protein N-term),Lactyl(K)	_(ac)ASEGEHAAAAAAAGEQTPLK(la)K_	A0A3B6KNU7	MBD domain-containing protein OS=Triticum aestivum OX=4565 PE=4 SV=1	3	708.019	-1.1704	0.004707	48.053	1	0	0	0	0	0	0
836	ASEGEHAAAAGEQTPLKK	18	Acetyl (Protein N-term),Lactyl(K)	_(ac)ASEGEHAAAAGEQTPLK(la)K_	A0A3B6LSV9	MBD domain-containing protein OS=Triticum aestivum OX=4565 PE=4 SV=1	3	636.981		0.00010529	58.98	1	0	0	0	0	0	0
837	ASEKAEAATAR	11	Lactyl(K)	_ASEK(la)AEAATAR_	A0A3B6RAV3	Protein LE25-like OS=Triticum aestivum OX=4565 PE=3 SV=1	2	588.796	-0.23367	0.0015403	96.756	1	1879.9	1819.3	1895.1	7771.5	7170.4	7188.2
838	ASEKAEAATAR	11	Lactyl(K)	_ASEK(la)AEAATAR_	A0A3B6RAV3	Protein LE25-like OS=Triticum aestivum OX=4565 PE=3 SV=1	2	588.796	0.5416	0.00049096	104.17	1	1462.8	1552.3	1531.7	5326.7	5510.2	5949.3
839	ASETAQYTK	9	Unmodified	_ASETAQYTK_	A0A3B5ZZP8	Late embryogenesis abundant protein OS=Triticum aestivum OX=4565 PE=3 SV=1	2	499.743	1.5373	0.0028723	99.343	1	6656.4	6624.9	7450.2	14675	13887	14568
840	ASETAQYTKESAVAGK	16	Lactyl(K)	_ASETAQYTK(la)ESAVAGK_	A0A3B5ZZP8	Late embryogenesis abundant protein OS=Triticum aestivum OX=4565 PE=3 SV=1	3	571.616	-0.61228	0.0066394	56.514	1	1931.1	2352.5	1674.9	3355.2	3052.9	3529.1
841	ASETAQYTKESAVAGK	16	Lactyl(K)	_ASETAQYTK(la)ESAVAGK_	A0A3B5ZZP8	Late embryogenesis abundant protein OS=Triticum aestivum OX=4565 PE=3 SV=1	2	856.921	-1.0287	2.3027e-06	104.2	1	3080.4	4075.4	3378.8	6839.9	8729.1	8145.5
842	ASETAQYTKESAVAGK	16	Lactyl(K)	_ASETAQYTK(la)ESAVAGK_	A0A3B5ZZP8	Late embryogenesis abundant protein OS=Triticum aestivum OX=4565 PE=3 SV=1	3	571.616	-1.1299	2.6405e-11	120.7	1	2609.2	2599.7	2397.3	5104.6	5432	5771.3
843	ASETAQYTKESAVAGK	16	Lactyl(K)	_ASETAQYTK(la)ESAVAGK_	A0A3B5ZZP8	Late embryogenesis abundant protein OS=Triticum aestivum OX=4565 PE=3 SV=1	3	571.616	0.79006	1.5982e-16	131.72	1	1769.3	1887.1	2025.4	4677.5	4982.1	5129.2
844	ASETAQYTKESAVAGK	16	Lactyl(K)	_ASETAQYTK(la)ESAVAGK_	A0A3B5ZZP8	Late embryogenesis abundant protein OS=Triticum aestivum OX=4565 PE=3 SV=1	3	571.616	0.7389	7.045e-08	107.5	1	6167.8	6698.1	6736.8	11071	12191	12230
845	ASEYGLVK	8	Unmodified	_ASEYGLVK_	A0A3B5Z6A6	Glucose-1-phosphate adenylyltransferase OS=Triticum aestivum OX=4565 PE=3 SV=1	2	433.735	-1.0435	0.0041245	109.71	1	15815	21247	18008	8925.1	11755	10415
846	ASGAAETVTEKAK	13	Lactyl(K)	_ASGAAETVTEK(la)AK_	A0A3B6EFK5	Late embryogenesis abundant protein D-29 OS=Triticum aestivum OX=4565 PE=3 SV=1	3	445.565	-0.56204	1.5262e-08	118.61	1	2473.3	2347.1	2049.3	5032.1	5134.6	4874.3
847	ASGAAETVTEKAK	13	Lactyl(K)	_ASGAAETVTEK(la)AK_	A0A3B6EFK5	Late embryogenesis abundant protein D-29 OS=Triticum aestivum OX=4565 PE=3 SV=1	3	445.565	0.91234	0.00076696	84.892	1	0	0	0	0	0	0
848	ASGAAETVTEKAK	13	Lactyl(K)	_ASGAAETVTEK(la)AK_	A0A3B6EFK5	Late embryogenesis abundant protein D-29 OS=Triticum aestivum OX=4565 PE=3 SV=1	2	667.844	1.074	4.6827e-24	175.15	1	5285.2	5656.3	5614	16528	16995	18064
849	ASGAAGQATGKGQGAVEATK	20	Lactyl(K)	_ASGAAGQATGK(la)GQGAVEATK_	A0A3B5ZVX4	Late embryogenesis abundant protein OS=Triticum aestivum OX=4565 PE=4 SV=1	3	611.31	-0.78396	7.4482e-30	139.11	1	3572.4	3829	2916.6	8592.9	8763	8717.3
850	ASGAAGQATGKGQGAVEATK	20	Lactyl(K)	_ASGAAGQATGK(la)GQGAVEATK_	A0A3B5ZVX4	Late embryogenesis abundant protein OS=Triticum aestivum OX=4565 PE=4 SV=1	3	611.31	-1.0575	1.0245e-17	120.71	1	1904.6	1591.3	1440.3	5422.8	5392.4	5182.1
851	ASGAAGQATGKGQGAVEATK	20	Lactyl(K)	_ASGAAGQATGK(la)GQGAVEATK_	A0A3B5ZVX4	Late embryogenesis abundant protein OS=Triticum aestivum OX=4565 PE=4 SV=1	3	611.31	0.92165	1.3419e-34	148.69	1	2893	2108.2	2898.2	6000.4	5991.2	6578.6
852	ASGAAGQATGKGQGAVEATK	20	Lactyl(K)	_ASGAAGQATGK(la)GQGAVEATK_	A0A3B5ZVX4	Late embryogenesis abundant protein OS=Triticum aestivum OX=4565 PE=4 SV=1	3	611.31	0.74239	4.4292e-34	145.88	1	1512.1	1439.1	1902.3	5324.3	5192	5070.5
853	ASGAGEMVTEKAR	13	Lactyl(K)	_ASGAGEMVTEK(la)AR_	A0A3B6FP91	Late embryogenesis abundant protein D-29 OS=Triticum aestivum OX=4565 PE=4 SV=1	2	689.835	-1.0977	2.1487e-05	111.83	1	3081.2	3994.8	4000.4	9071.5	9212.5	9765.4
854	ASGAGEMVTEKAR	13	Lactyl(K)	_ASGAGEMVTEK(la)AR_	A0A3B6FP91	Late embryogenesis abundant protein D-29 OS=Triticum aestivum OX=4565 PE=4 SV=1	3	460.226	0.93051	0.0046742	59.225	1	0	0	0	0	0	0
855	ASGAVRPK	8	Acetyl (Protein N-term)	_(ac)ASGAVRPK_	A0A3B6HTI0	VOC domain-containing protein OS=Triticum aestivum OX=4565 PE=4 SV=1	3	276.496	-0.58714	0.023634	42.599	1	2159.1	3118.8	6136	6528.1	5940	4468.4
856	ASGCNVLLIQK	11	Unmodified	_ASGCNVLLIQK_	A0A3B6SF83	T-complex protein 1 subunit delta OS=Triticum aestivum OX=4565 PE=3 SV=1	3	401.557	0.39544	0.011193	58.172	1	3647.5	3767.9	3635.6	4591.8	4851.8	5219.2
857	ASGGAPKFIR	10	Lactyl(K)	_ASGGAPK(la)FIR_	A0A3B6GQ57	Phospholipase D OS=Triticum aestivum OX=4565 PE=3 SV=1	2	538.298	-1.2537	0.0067024	82.417	1	688.72	499.58	746.68	5547.5	5725.6	4984.7
858	ASGGAPKFIR	10	Lactyl(K)	_ASGGAPK(la)FIR_	A0A3B6GQ57	Phospholipase D OS=Triticum aestivum OX=4565 PE=3 SV=1	2	538.298	1.3916	0.027079	62.633	1	1292.2	1505.1	1814.4	6106.8	6312.1	7218.9
859	ASKVIQEAK	9	Lactyl(K)	_ASK(la)VIQEAK_	P33432	Puroindoline-A OS=Triticum aestivum OX=4565 GN=PINA PE=1 SV=2	2	523.298	-1.1337	0.0024963	95.477	1	8806.8	8696.2	8628.4	6479.8	6296.4	7112
860	ASKVIQEAK	9	Lactyl(K)	_ASK(la)VIQEAK_	P33432	Puroindoline-A OS=Triticum aestivum OX=4565 GN=PINA PE=1 SV=2	2	523.298	0.3392	0.0014189	102.4	1	11074	11711	11051	10747	10822	11720
861	ASKVIQEAK	9	Lactyl(K)	_ASK(la)VIQEAK_	P33432	Puroindoline-A OS=Triticum aestivum OX=4565 GN=PINA PE=1 SV=2	2	523.298	1.8213	0.00043494	141.08	1	13647	15955	14525	13748	14839	14489
862	ASLNDFDR	8	Unmodified	_ASLNDFDR_	A0A3B6PL02	Ribosomal_L14e domain-containing protein OS=Triticum aestivum OX=4565 PE=3 SV=1	2	469.222	-0.22715	0.0051129	135.43	1	14180	13406	13372	18218	18243	18330
863	ASLNFTCAEMR	11	Unmodified	_ASLNFTCAEMR_	A0A3B6KSH4	Beta-amylase OS=Triticum aestivum OX=4565 PE=3 SV=1	2	650.295	0.802	2.8737e-06	128.41	2	17501	19445	18152	20972	21163	21374
864	ASMIWIIGEYAER	13	Unmodified	_ASMIWIIGEYAER_	A0A3B6IP77	Beta-adaptin-like protein OS=Triticum aestivum OX=4565 PE=3 SV=1	3	513.594	0.63046	0.0011371	80.905	1	3229.4	3421.5	4359.2	5457.3	5534.9	7040.3
865	ASMVIDEIFYEQVWNSNTMLR	21	Unmodified	_ASMVIDEIFYEQVWNSNTMLR_	A0A3B6QJQ9	Nudix hydrolase domain-containing protein OS=Triticum aestivum OX=4565 PE=4 SV=1	3	849.407		0.00028902	52.72	1	0	0	0	0	0	0
866	ASNPVINLK	9	Unmodified	_ASNPVINLK_	A0A3B5ZPT5	Carboxypeptidase OS=Triticum aestivum OX=4565 PE=3 SV=1	2	478.282	-1.3427	0.00107	130.98	1	19580	19181	17126	20483	18695	20399
867	ASNQDKASYR	10	Acetyl (Protein N-term),Lactyl(K)	_(ac)ASNQDK(la)ASYR_	A0A3B5Y269	Late embryogenesis abundant protein OS=Triticum aestivum OX=4565 PE=4 SV=1	2	627.291	-0.52136	0.02354	44.564	1	1255.3	1449.8	1459.6	4812.6	4369.8	5368.4
868	ASNQDKASYR	10	Acetyl (Protein N-term),Lactyl(K)	_(ac)ASNQDK(la)ASYR_	A0A3B5Y269	Late embryogenesis abundant protein OS=Triticum aestivum OX=4565 PE=4 SV=1	2	627.291	0.86297	8.8106e-05	108.68	1	4399.7	4103.8	5618.1	11037	10227	11224
869	ASNQDKASYR	10	Acetyl (Protein N-term),Lactyl(K)	_(ac)ASNQDK(la)ASYR_	A0A3B5Y269	Late embryogenesis abundant protein OS=Triticum aestivum OX=4565 PE=4 SV=1	2	627.291	1.0339	0.025994	41.164	1	3721.5	3307.3	3644.4	9597	9517.6	9142.2
870	ASQTAQAAKDR	11	Lactyl(K)	_ASQTAQAAK(la)DR_	A0A3B6A087	Late embryogenesis abundant protein OS=Triticum aestivum OX=4565 PE=3 SV=1	2	609.807	1.2588	0.00069456	102.5	1	2976.1	3179.1	4034.5	5525.6	5434.3	5848.1
871	ASSEAPETISVQTTE	15	Unmodified	_ASSEAPETISVQTTE_	A0A3B6MQ98	LeuA_dimer domain-containing protein OS=Triticum aestivum OX=4565 PE=4 SV=1	2	775.365	-1.2409	0.0035737	72.891	1	1160.7	1125	1211.8	712.43	1083.7	1333.1
872	ASSVIISGTDIIRPR	15	Unmodified	_ASSVIISGTDIIRPR_	A0A3B6PK79	Fumarylacetoacetase OS=Triticum aestivum OX=4565 PE=3 SV=1	3	528.974	-0.27414	0.002419	92.906	1	3425.4	3081.4	3361.6	3691.3	3410.3	3828.9
873	ASTQLDSYLQSK	12	Unmodified	_ASTQLDSYLQSK_	A0A3B6QGV3	Lipase_3 domain-containing protein OS=Triticum aestivum OX=4565 PE=4 SV=1	3	447.561	-0.14681	0.012811	55.261	1	8965	7610.9	9488.1	10225	9735.4	9190.7
874	ASTQLDSYLQSK	12	Unmodified	_ASTQLDSYLQSK_	A0A3B6QGV3	Lipase_3 domain-containing protein OS=Triticum aestivum OX=4565 PE=4 SV=1	3	447.561	0.44396	0.02717	47.712	1	6786.5	7599.9	7383.4	9020.5	8341.9	7532.6
875	ASTSIGCAR	9	Unmodified	_ASTSIGCAR_	Q94F73	Pathogenesis-related protein 1 OS=Triticum aestivum OX=4565 GN=Pr-1-4 PE=2 SV=1	2	461.724	0.29368	0.016484	78.816	1	8284.2	9729.5	9046.6	17939	17894	17061
877	ASVMSRNTINPNTSSFR	17	Oxidation (M),Deamidation (NQ)	_ASVM(ox)SRN(de)TINPNTSSFR_	A0A3B6TDZ5	Uncharacterized protein OS=Triticum aestivum OX=4565 PE=4 SV=1	3	633.639	0.47752	0.018992	41.088	1	6248.2	8174.8	7104	8012.7	7234.3	7735.3
878	ASVMSRNTINPNTSSFR	17	Oxidation (M),Deamidation (NQ)	_ASVM(ox)SRN(de)TINPNTSSFR_	A0A3B6TDZ5	Uncharacterized protein OS=Triticum aestivum OX=4565 PE=4 SV=1	3	633.639	1.0365	0.016626	43.557	1	6154.2	8317.3	7193.7	6504.7	6758.9	7205.8
879	ATAGDTHLGGEDFDNR	16	Unmodified	_ATAGDTHLGGEDFDNR_	A0A3B5Z104	Heat shock cognate 70 kDa protein OS=Triticum aestivum OX=4565 PE=3 SV=1	3	559.248	-0.43353	1.9206e-05	90.966	1	2079.9	2100.1	1742.8	2261.3	2507.2	2652.9
880	ATAGDTHLGGEDFDNR	16	Unmodified	_ATAGDTHLGGEDFDNR_	A0A3B5Z104	Heat shock cognate 70 kDa protein OS=Triticum aestivum OX=4565 PE=3 SV=1	3	559.248	0.49787	1.8078e-16	131.72	1	4179.5	3443.7	4169.9	5775.2	5317.1	6318.6
881	ATAGDTHLGGEDFDNR	16	Unmodified	_ATAGDTHLGGEDFDNR_	A0A3B5Z104	Heat shock cognate 70 kDa protein OS=Triticum aestivum OX=4565 PE=3 SV=1	3	559.248	0.63144	5.9305e-05	85.006	1	482.83	554.3	622.33	890.89	1159.3	1075.9
882	ATDTAAYIKDSVTGAAGGTADK	22	Lactyl(K)	_ATDTAAYIK(la)DSVTGAAGGTADK_	A0A3B5Z3G6	Seed biotin-containing protein SBP65-like OS=Triticum aestivum OX=4565 PE=4 SV=1	3	719.35	1.1809	1.5441e-19	109.44	1	2653.7	2981.1	3034.7	6233.2	6583	6637.8
883	ATDVMIAGK	9	Unmodified	_ATDVMIAGK_	A0A3B6CE27	Adenosylhomocysteinase OS=Triticum aestivum OX=4565 PE=3 SV=1	2	453.242	-0.66181	0.0019383	109.66	1	6212.9	5984.1	5989.8	6828.8	7303.6	6849.8
884	ATDVMIAGK	9	Unmodified	_ATDVMIAGK_	A0A3B6CE27	Adenosylhomocysteinase OS=Triticum aestivum OX=4565 PE=3 SV=1	2	453.242	-1.1278	0.0099323	88.495	1	7541.5	6724.3	7174.8	8137.3	8331.1	8448.8
885	ATDVMIAGK	9	Unmodified	_ATDVMIAGK_	A0A3B6CE27	Adenosylhomocysteinase OS=Triticum aestivum OX=4565 PE=3 SV=1	2	453.242	0.58453	0.01152	85.29	1	29386	25814	41101	42869	41678	36438
886	ATDVMIAGK	9	Unmodified	_ATDVMIAGK_	A0A3B6CE27	Adenosylhomocysteinase OS=Triticum aestivum OX=4565 PE=3 SV=1	2	453.242	1.2599	0.022452	75.509	1	0	0	0	0	0	0
887	ATEAKDTVAQK	11	Lactyl(K)	_ATEAK(la)DTVAQK_	A0A3B6ISW5	Late embryogenesis abundant protein D-29-like OS=Triticum aestivum OX=4565 PE=3 SV=1	3	411.882	-0.63373	0.0098952	58.172	1	1382.8	1421.7	1737.9	2266.4	2087	3291.3
888	ATEAKDTVAQK	11	Lactyl(K)	_ATEAK(la)DTVAQK_	A0A3B6ISW5	Late embryogenesis abundant protein D-29-like OS=Triticum aestivum OX=4565 PE=3 SV=1	2	617.32	-1.3543	7.5497e-19	172.76	1	6135.2	6296.5	5855.3	14065	13160	13747
889	ATEAKDTVAQK	11	Lactyl(K)	_ATEAK(la)DTVAQK_	A0A3B6ISW5	Late embryogenesis abundant protein D-29-like OS=Triticum aestivum OX=4565 PE=3 SV=1	3	411.882	0.94141	0.020413	50.354	1	885.64	727.16	1056.4	1610	1615.6	1417.2
890	ATEAKDTVAQK	11	Lactyl(K)	_ATEAK(la)DTVAQK_	A0A3B6ISW5	Late embryogenesis abundant protein D-29-like OS=Triticum aestivum OX=4565 PE=3 SV=1	2	617.32	0.77485	6.3069e-09	150.49	1	6891.9	7990.8	8298.1	17543	18210	17800
891	ATEELIADVLGVEVFR	16	Unmodified	_ATEELIADVLGVEVFR_	W5C7G6	Eukaryotic translation initiation factor 6 OS=Triticum aestivum OX=4565 GN=EIF6 PE=3 SV=1	3	587.652	1.3727	1.518e-17	136.39	1	345	432.79	318.87	472.22	563.67	647.12
892	ATELAYAPPMKSGK	14	Acetyl (Protein N-term),Lactyl(K)	_(ac)ATELAYAPPMK(la)SGK_	U5HTD8	Ribosomal protein S20 OS=Triticum aestivum OX=4565 GN=rps20 PE=2 SV=1	3	526.601	-0.88258	0.0095181	47.037	1	11985	8433.3	9830.6	13351	13532	12887
893	ATESPEDEKPAKR	13	Lactyl(K)	_ATESPEDEKPAK(la)R_	A0A3B6LSV9	MBD domain-containing protein OS=Triticum aestivum OX=4565 PE=4 SV=1	3	510.586	-1.1028	0.0039268	74.987	1	3265.7	3304.4	3759.2	7408.4	6707.1	6822.5
894	ATESPEDEKPAKR	13	Lactyl(K)	_ATESPEDEKPAK(la)R_	A0A3B6LSV9	MBD domain-containing protein OS=Triticum aestivum OX=4565 PE=4 SV=1	3	510.586	0.64302	1.4965e-11	147.26	1	9028	9693	9803.4	25485	27535	26224
895	ATESPEDEKPAKR	13	Lactyl(K)	_ATESPEDEKPAK(la)R_	A0A3B6LSV9	MBD domain-containing protein OS=Triticum aestivum OX=4565 PE=4 SV=1	3	510.586	0.57139	1.1672e-05	112.42	1	5523.5	5788.1	6308	20660	15964	17282
896	ATGFVWLR	8	Unmodified	_ATGFVWLR_	A0A3B6EGJ9	PEROXIDASE_4 domain-containing protein OS=Triticum aestivum OX=4565 PE=4 SV=1	2	475.266	-0.25475	0.005103	102.51	1	8883.7	8367.4	9548.6	15325	15519	17157
897	ATGFVWLR	8	Unmodified	_ATGFVWLR_	A0A3B6EGJ9	PEROXIDASE_4 domain-containing protein OS=Triticum aestivum OX=4565 PE=4 SV=1	2	475.266	1.4014	0.01636	91.069	1	23761	18902	20218	44330	46151	45008
898	ATGFVWLR	8	Unmodified	_ATGFVWLR_	A0A3B6EGJ9	PEROXIDASE_4 domain-containing protein OS=Triticum aestivum OX=4565 PE=4 SV=1	2	475.266	1.0416	0.015995	91.318	1	1725.4	2002.5	2127.2	7632.8	8008.9	8225.7
899	ATGGAGPGEELSVEER	16	Unmodified	_ATGGAGPGEELSVEER_	Q9FXQ9	TaWIN1 OS=Triticum aestivum OX=4565 GN=TaWIN1 PE=2 SV=1	2	779.871	-1.1846	3.8134e-15	129.88	1	3503	3009.9	3072.3	4520.4	4784.1	4445.6
900	ATGGAGPGEELSVEER	16	Unmodified	_ATGGAGPGEELSVEER_	Q9FXQ9	TaWIN1 OS=Triticum aestivum OX=4565 GN=TaWIN1 PE=2 SV=1	2	779.871	1.2281	7.8026e-72	207.92	1	4969.4	4767.3	4814.5	11178	11550	11097
901	ATGKEQQITIR	11	Lactyl(K)	_ATGK(la)EQQITIR_	A0A3B6U680	Heat shock 70 kDa protein, mitochondrial OS=Triticum aestivum OX=4565 PE=3 SV=1	2	658.862	0.95944	0.00018696	107.99	1	6726.8	8220.2	7520.5	9676.5	9621.5	9498.2
902	ATGQEYTELLDEFMVAVK	18	Oxidation (M)	_ATGQEYTELLDEFM(ox)VAVK_	A0A3B6GYC1	Malic enzyme OS=Triticum aestivum OX=4565 PE=3 SV=1	3	687.335	1.5193	8.8207e-06	85.51	1	5227.3	6032.1	6112.8	9060.9	8121.8	8504.1
903	ATIGADFLTK	10	Unmodified	_ATIGADFLTK_	A0A3B5ZZA1	Ras-related protein Rab7 OS=Triticum aestivum OX=4565 PE=4 SV=1	2	518.787		0.0017415	96.604	1	0	0	0	0	0	0
904	ATKDAAWEK	9	Lactyl(K)	_ATK(la)DAAWEK_	A0A3B6JLF7	Late embryogenesis abundant protein D-29 OS=Triticum aestivum OX=4565 PE=4 SV=1	2	546.272	0.51747	0.0045177	90.614	1	5172.1	5882.5	6366.7	11891	11254	10856
905	ATLILVLTR	9	Unmodified	_ATLILVLTR_	A0A1D5WW05	Pyruvate kinase OS=Triticum aestivum OX=4565 PE=3 SV=1	2	500.332	1.1362	0.0028725	99.34	1	24029	15459	15881	31196	34049	28975
906	ATLILVLTR	9	Unmodified	_ATLILVLTR_	A0A1D5WW05	Pyruvate kinase OS=Triticum aestivum OX=4565 PE=3 SV=1	2	500.332	1.0875	0.0029555	98.254	1	6375.1	8526.1	8462.5	19019	19318	24681
907	ATLILVLTR	9	Unmodified	_ATLILVLTR_	A0A1D5WW05	Pyruvate kinase OS=Triticum aestivum OX=4565 PE=3 SV=1	2	500.332	0.97211	0.0020263	108.93	1	6853.7	9051.2	10234	22401	25086	27146
908	ATLILVLTR	9	Unmodified	_ATLILVLTR_	A0A1D5WW05	Pyruvate kinase OS=Triticum aestivum OX=4565 PE=3 SV=1	2	500.332	0.42761	0.00621	93.448	1	11746	10521	13663	26039	28670	46302
909	ATLIVVLTR	9	Unmodified	_ATLIVVLTR_	A0A3B6CIR4	Pyruvate kinase OS=Triticum aestivum OX=4565 PE=3 SV=1	2	493.324	-3.0236	0.0052487	94.692	1	3454.8	3029.6	2915.7	6346.4	6035.9	6790.7
910	ATLIVVLTR	9	Unmodified	_ATLIVVLTR_	A0A3B6CIR4	Pyruvate kinase OS=Triticum aestivum OX=4565 PE=3 SV=1	2	493.324		0.0033429	88.948	1	0	0	0	0	0	0
911	ATLIVVLTR	9	Unmodified	_ATLIVVLTR_	A0A3B6CIR4	Pyruvate kinase OS=Triticum aestivum OX=4565 PE=3 SV=1	2	493.324	-1.1626	0.0028725	99.34	2	8479	8756.1	8093.5	15056	14123	15406
912	ATLIVVLTR	9	Unmodified	_ATLIVVLTR_	A0A3B6CIR4	Pyruvate kinase OS=Triticum aestivum OX=4565 PE=3 SV=1	2	493.324	0.20442	0.0020812	108.47	1	2893.8	1883.6	1551.8	4228.8	5340.3	4058.9
913	ATLIVVLTR	9	Unmodified	_ATLIVVLTR_	A0A3B6CIR4	Pyruvate kinase OS=Triticum aestivum OX=4565 PE=3 SV=1	2	493.324	1.16	0.010723	86.898	1	1284.9	1435.9	1702.8	3378.6	3672.6	4277.5
914	ATLIVVLTR	9	Unmodified	_ATLIVVLTR_	A0A3B6CIR4	Pyruvate kinase OS=Triticum aestivum OX=4565 PE=3 SV=1	2	493.324	0.79979	0.0030058	97.597	2	4847.7	5729.4	6561.7	12375	12721	14870
915	ATLIVVLTR	9	Unmodified	_ATLIVVLTR_	A0A3B6CIR4	Pyruvate kinase OS=Triticum aestivum OX=4565 PE=3 SV=1	2	493.324	1.1582	0.00094985	117.71	1	6857.8	8516.9	8446.1	18994	20821	23782
916	ATLIVVLTR	9	Unmodified	_ATLIVVLTR_	A0A3B6CIR4	Pyruvate kinase OS=Triticum aestivum OX=4565 PE=3 SV=1	2	493.324	0.2019	0.00621	93.448	1	2659.5	2694.8	3199.7	6932.6	7396.6	13862
917	ATLSVGNVLPLR	12	Unmodified	_ATLSVGNVLPLR_	W5ECL2	Ribosomal_L2_C domain-containing protein OS=Triticum aestivum OX=4565 PE=3 SV=1	2	620.375	-1.1862	3.7771e-07	115.92	1	4820.8	5938.8	4685.7	6427.7	6371.8	6683.1
918	ATLSVGNVLPLR	12	Unmodified	_ATLSVGNVLPLR_	W5ECL2	Ribosomal_L2_C domain-containing protein OS=Triticum aestivum OX=4565 PE=3 SV=1	3	413.919	-0.20128	0.001283	85.813	1	1174	346.06	1140.7	784.03	1168.6	1251.1
919	ATLSVGNVLPLR	12	Unmodified	_ATLSVGNVLPLR_	W5ECL2	Ribosomal_L2_C domain-containing protein OS=Triticum aestivum OX=4565 PE=3 SV=1	2	620.375	-0.71952	4.5634e-06	114.87	1	15193	14485	16395	19528	19682	21080
920	ATLSVGNVLPLR	12	Unmodified	_ATLSVGNVLPLR_	W5ECL2	Ribosomal_L2_C domain-containing protein OS=Triticum aestivum OX=4565 PE=3 SV=1	2	620.375		0.025413	61.423	1	0	0	0	0	0	0
921	ATLSVGNVLPLR	12	Unmodified	_ATLSVGNVLPLR_	W5ECL2	Ribosomal_L2_C domain-containing protein OS=Triticum aestivum OX=4565 PE=3 SV=1	2	620.375	1.0059	0.00011418	110.58	1	0	0	0	0	0	0
922	ATQQVAPSAAFR	12	Unmodified	_ATQQVAPSAAFR_	A0A3B5ZYK6	TPR_MalT domain-containing protein OS=Triticum aestivum OX=4565 PE=4 SV=1	2	623.831	-1.1591	5.255e-08	122.66	1	5313.5	5947.7	5179.4	7132	6817.8	7361
923	ATSDLLLVQSDLYTLVDGYVIR	22	Unmodified	_ATSDLLLVQSDLYTLVDGYVIR_	A0A3B6LQR3	UTP--glucose-1-phosphate uridylyltransferase OS=Triticum aestivum OX=4565 PE=3 SV=1	3	818.776	2.0671	1.5415e-58	168.64	1	406.73	591.94	791.55	887.09	1053.8	1307.6
924	ATSDLLLVQSDLYTLVDGYVIR	22	Unmodified	_ATSDLLLVQSDLYTLVDGYVIR_	A0A3B6LQR3	UTP--glucose-1-phosphate uridylyltransferase OS=Triticum aestivum OX=4565 PE=3 SV=1	3	818.776	1.2264	3.1713e-52	162.39	1	535.72	674.81	510.92	803.53	852.26	1263.4
925	ATSISSASVDDAGVIEELITK	21	Unmodified	_ATSISSASVDDAGVIEELITK_	A0A3B6JIV5	E1 ubiquitin-activating enzyme OS=Triticum aestivum OX=4565 PE=3 SV=1	3	702.699	0.53037	9.7784e-15	112.55	1	904.29	1079.3	1094.1	1720.9	1408.1	1556.7
926	ATSKVPGATDLGLMPR	16	Lactyl(K)	_ATSK(la)VPGATDLGLMPR_	A0A3B6EEU3	3-hydroxybutyryl-CoA epimerase OS=Triticum aestivum OX=4565 PE=3 SV=1	3	562.635	-0.65131	0.00021584	71.354	1	11149	10466	9787.8	11410	11656	11939
927	ATSKVPGATDLGLMPR	16	Lactyl(K)	_ATSK(la)VPGATDLGLMPR_	A0A3B6EEU3	3-hydroxybutyryl-CoA epimerase OS=Triticum aestivum OX=4565 PE=3 SV=1	2	843.448	-1.0036	1.9883e-08	114.52	1	1686.2	1469.4	1574.6	10785	9962.3	10069
928	ATSKVPGATDLGLMPR	16	Lactyl(K)	_ATSK(la)VPGATDLGLMPR_	A0A3B6EEU3	3-hydroxybutyryl-CoA epimerase OS=Triticum aestivum OX=4565 PE=3 SV=1	3	562.635	0.89262	0.0001471	75.911	1	2189.4	2304	2362.7	4108.1	3713.6	4346
929	ATSLSSASVDDAAVIEELIAK	21	Unmodified	_ATSLSSASVDDAAVIEELIAK_	A0A3B6MPG9	E1 ubiquitin-activating enzyme OS=Triticum aestivum OX=4565 PE=3 SV=1	3	697.367	1.7	1.8118e-41	159.26	1	15897	13829	13134	18123	18683	18692
930	ATSLSSASVDDAAVIEELIAK	21	Unmodified	_ATSLSSASVDDAAVIEELIAK_	A0A3B6MPG9	E1 ubiquitin-activating enzyme OS=Triticum aestivum OX=4565 PE=3 SV=1	3	697.367	0.17138	4.1342e-37	153.21	1	1060.7	1195.9	1210.8	2105.3	2018.7	2280.2
931	ATSRMQNR	8	Oxidation (M),2 Deamidation (NQ)	_ATSRM(ox)Q(de)N(de)R_	A0A3B6A0L3	zf-GRF domain-containing protein OS=Triticum aestivum OX=4565 PE=4 SV=1	2	491.225	0.94233	0.0078553	60.436	1	4218	4593.8	7006.3	5200.8	4772.1	4815.4
932	ATSSIFPLQNVYVR	14	Unmodified	_ATSSIFPLQNVYVR_	A0A3B6JNU8	40S ribosomal protein S3a OS=Triticum aestivum OX=4565 PE=3 SV=1	2	797.933	1.0893	0.0012293	92.039	1	1995	2270	2322.1	5615.1	6470.7	6206.6
933	ATSTGEK	7	Unmodified	_ATSTGEK_	A0A3B6ISB1	Heat shock cognate 70 kDa protein OS=Triticum aestivum OX=4565 PE=3 SV=1	2	347.174	0.067864	0.011618	103.83	1	8385.8	9303	9905.6	24247	24594	23351
934	ATSTGEK	7	Unmodified	_ATSTGEK_	A0A3B6ISB1	Heat shock cognate 70 kDa protein OS=Triticum aestivum OX=4565 PE=3 SV=1	2	347.174	0.8343	0.007514	113.5	1	13198	13424	14232	35460	35868	32409
935	ATSTLTIVDSGIGMTK	16	Unmodified	_ATSTLTIVDSGIGMTK_	F4Y595	Heat shock protein 90 OS=Triticum aestivum OX=4565 GN=Hsp90.3-A1 PE=2 SV=1	3	532.283	-1.3593	7.1675e-07	103.88	1	7952.4	6165	8443.7	7079.9	6776	7574.3
936	ATSTLTIVDSGIGMTK	16	Unmodified	_ATSTLTIVDSGIGMTK_	F4Y595	Heat shock protein 90 OS=Triticum aestivum OX=4565 GN=Hsp90.3-A1 PE=2 SV=1	3	532.283	1.0128	1.604e-08	113.52	1	10797	11897	12991	23177	20808	22791
937	ATTAVTLR	8	Unmodified	_ATTAVTLR_	A0A1D6DK86	40S ribosomal protein S24 OS=Triticum aestivum OX=4565 PE=3 SV=1	2	416.748	0.06379	0.0065907	98.233	1	10105	9195.9	9803.6	13279	14220	12881
938	ATTKATASSR	10	Acetyl (Protein N-term)	_(ac)ATTKATASSR_	A0A1D5YNY7	AAI domain-containing protein OS=Triticum aestivum OX=4565 PE=4 SV=1	3	345.852	-0.13168	0.01098	57.149	1	21001	18298	25731	30834	30426	22511
939	ATTLATDVR	9	Unmodified	_ATTLATDVR_	A0A3B6MWJ8	SERPIN domain-containing protein OS=Triticum aestivum OX=4565 PE=3 SV=1	2	474.261	-0.21298	0.0029859	97.857	1	11713	11634	12543	9132.8	9016.5	9211.7
940	ATTLATDVR	9	Unmodified	_ATTLATDVR_	A0A3B6MWJ8	SERPIN domain-containing protein OS=Triticum aestivum OX=4565 PE=3 SV=1	2	474.261		0.010008	78.264	1	0	0	0	0	0	0
941	ATVSDSLVWELVR	13	Acetyl (Protein N-term)	_(ac)ATVSDSLVWELVR_	W5DEJ5	Ribosomal_L28e domain-containing protein OS=Triticum aestivum OX=4565 GN=TRAES_3BF074400050CFD_c1 PE=3 SV=1	2	758.904	1.5006	0.0060557	91.62	1	14160	14653	17259	28697	28745	26382
942	ATVSDSLVWELVR	13	Acetyl (Protein N-term)	_(ac)ATVSDSLVWELVR_	W5DEJ5	Ribosomal_L28e domain-containing protein OS=Triticum aestivum OX=4565 GN=TRAES_3BF074400050CFD_c1 PE=3 SV=1	2	758.904	1.6097	0.0049093	93.649	1	0	0	0	0	0	0
943	ATYHYYR	7	Unmodified	_ATYHYYR_	O64393	Wheatwin-2 OS=Triticum aestivum OX=4565 GN=PR4B PE=1 SV=1	3	325.156	-0.18068	0.0081135	79.454	1	3282.6	2830.8	2994.4	2998.3	3423.7	3256.2
944	ATYHYYR	7	Unmodified	_ATYHYYR_	O64393	Wheatwin-2 OS=Triticum aestivum OX=4565 GN=PR4B PE=1 SV=1	3	325.156	0.055903	0.0015778	135.87	1	1745.5	1737.9	2160.1	2784	2509.3	2801.3
945	ATYHYYR	7	Unmodified	_ATYHYYR_	O64393	Wheatwin-2 OS=Triticum aestivum OX=4565 GN=PR4B PE=1 SV=1	3	325.156	-0.41536	0.00039272	121.29	2	1212.6	1335.3	1303.7	1737.6	1477.1	1955.4
946	ATYHYYR	7	Unmodified	_ATYHYYR_	O64393	Wheatwin-2 OS=Triticum aestivum OX=4565 GN=PR4B PE=1 SV=1	3	325.156	-0.33825	0.0011807	111.73	2	5770.3	6452.6	7652	9874.5	10331	10058
947	ATYHYYR	7	Unmodified	_ATYHYYR_	O64393	Wheatwin-2 OS=Triticum aestivum OX=4565 GN=PR4B PE=1 SV=1	3	325.156	-0.061318	0.0012219	110.63	2	5538.4	5068	6400.7	7924.1	7717.6	8776.7
948	AVAMFQALAAK	11	Unmodified	_AVAMFQALAAK_	A0A3B6LPE9	DAO domain-containing protein OS=Triticum aestivum OX=4565 PE=3 SV=1	2	560.813		1.2121e-13	123.11	1	0	0	0	0	0	0
949	AVANETGAFFFLINGPEIMSK	21	Unmodified	_AVANETGAFFFLINGPEIMSK_	A0A3B6JME2	Cell division cycle protein 48 homolog OS=Triticum aestivum OX=4565 PE=3 SV=1	3	752.717	1.1159	3.7607e-11	97.57	1	0	0	0	0	0	0
950	AVANETGAFFFLINGPEIMSK	21	Unmodified	_AVANETGAFFFLINGPEIMSK_	A0A3B6JME2	Cell division cycle protein 48 homolog OS=Triticum aestivum OX=4565 PE=3 SV=1	3	752.717	1.6451	3.3786e-34	142.85	1	8332.7	10144	10162	20245	20215	21228
951	AVANETGAFFFLINGPEIMSK	21	Oxidation (M)	_AVANETGAFFFLINGPEIM(ox)SK_	A0A3B6JME2	Cell division cycle protein 48 homolog OS=Triticum aestivum OX=4565 PE=3 SV=1	3	758.049	1.5868	5.3496e-08	84.166	1	3098.3	3362.4	3498.1	4910.8	5127.3	5368.4
952	AVANSTSATFLR	12	Unmodified	_AVANSTSATFLR_	A0A3B6JJ04	AAA domain-containing protein OS=Triticum aestivum OX=4565 PE=3 SV=1	2	619.33	0.64406	3.2655e-07	116.98	1	7201.4	8963.5	9301.5	14906	14743	14695
953	AVAVLTGSEGVK	12	Unmodified	_AVAVLTGSEGVK_	A0A3B6ASV9	Superoxide dismutase [Cu-Zn] OS=Triticum aestivum OX=4565 PE=3 SV=1	2	565.824	-1.0067	2.242e-10	124.12	1	10725	10713	9474.4	9746	9595.6	8744
954	AVCLCFALEGATVNFTYVK	19	Unmodified	_AVCLCFALEGATVNFTYVK_	A0A3B5YTY7	Glucose and ribitol dehydrogenase OS=Triticum aestivum OX=4565 PE=4 SV=1	3	721.692	2.1879	7.9469e-15	114.56	1	5207.7	5782.4	7458.5	11194	12064	16679
955	AVDEAAAATRPVEMR	15	Unmodified	_AVDEAAAATRPVEMR_	A0A3B5Y6J8	Cytochrome P450 71D7 OS=Triticum aestivum OX=4565 PE=3 SV=1	3	529.603	-0.69752	0.0007857	97.223	1	7911.5	7199.8	7424.1	8799.4	8092.4	8884.2
956	AVDGIFHVLR	10	Unmodified	_AVDGIFHVLR_	A0A3B6EMX2	Obg-like ATPase 1 OS=Triticum aestivum OX=4565 PE=3 SV=1	3	376.217	0.1393	0.00066495	94.309	1	3041	3479.5	3720	4378.7	3807	5575.7
957	AVDGIFHVLR	10	Unmodified	_AVDGIFHVLR_	A0A3B6EMX2	Obg-like ATPase 1 OS=Triticum aestivum OX=4565 PE=3 SV=1	3	376.217	0.12992	0.0025009	77.662	1	924.83	795.03	1103.4	2109	2621.3	4838.5
958	AVDGSFVFSK	10	Unmodified	_AVDGSFVFSK_	A0A3B5Y225	Guanosine nucleotide diphosphate dissociation inhibitor OS=Triticum aestivum OX=4565 PE=3 SV=1	2	528.772	-1.6858	0.00025904	135.99	1	19737	20004	18085	22854	23019	24138
959	AVDGSFVFSK	10	Unmodified	_AVDGSFVFSK_	A0A3B5Y225	Guanosine nucleotide diphosphate dissociation inhibitor OS=Triticum aestivum OX=4565 PE=3 SV=1	2	528.772	1.5417	0.0053802	92.943	1	16360	17516	19526	29933	30598	29752
960	AVDGSYVFSK	10	Unmodified	_AVDGSYVFSK_	A0A1D5SSE6	Guanosine nucleotide diphosphate dissociation inhibitor OS=Triticum aestivum OX=4565 PE=3 SV=1	2	536.769		0.006385	79.659	1	0	0	0	0	0	0
961	AVDNSGTIVGIK	12	Unmodified	_AVDNSGTIVGIK_	W5G0E6	Proteasome subunit alpha type OS=Triticum aestivum OX=4565 PE=3 SV=1	2	587.327	-1.4567	2.6025e-10	142.38	1	11655	11970	10989	14299	13763	15065
962	AVDNSGTIVGIK	12	Unmodified	_AVDNSGTIVGIK_	W5G0E6	Proteasome subunit alpha type OS=Triticum aestivum OX=4565 PE=3 SV=1	2	587.327		5.9068e-34	150.11	1	0	0	0	0	0	0
963	AVDSLLTAAK	10	Unmodified	_AVDSLLTAAK_	D0PRB4	Peroxiredoxin OS=Triticum aestivum OX=4565 GN=CAMPLR22A2D_LOCUS5300 PE=2 SV=1	2	494.787	-1.4909	1.6122e-15	169.65	1	10805	11259	10790	13278	13507	12813
964	AVDSLLTAAK	10	Unmodified	_AVDSLLTAAK_	D0PRB4	Peroxiredoxin OS=Triticum aestivum OX=4565 GN=CAMPLR22A2D_LOCUS5300 PE=2 SV=1	2	494.787	-1.3256	0.00018448	119.27	1	22194	16659	19826	18506	19393	19416
965	AVDSLLTAAK	10	Unmodified	_AVDSLLTAAK_	D0PRB4	Peroxiredoxin OS=Triticum aestivum OX=4565 GN=CAMPLR22A2D_LOCUS5300 PE=2 SV=1	2	494.787	1.6685	0.00020982	139.86	1	0	0	0	0	0	0
966	AVDSLVPIGR	10	Unmodified	_AVDSLVPIGR_	Q332R4	ATP synthase subunit alpha OS=Triticum aestivum OX=4565 GN=atp1-1 PE=3 SV=1	2	513.801	-0.23398	0.0062356	91.636	1	8543.8	7442.8	8331.3	8403.3	9019.8	8898.9
967	AVELLYETALISSGYTPESPAELGGK	26	Unmodified	_AVELLYETALISSGYTPESPAELGGK_	A0A3B6LNG5	HATPase_c domain-containing protein OS=Triticum aestivum OX=4565 PE=3 SV=1	3	899.129	1.3031	4.2039e-65	162.11	1	6954.3	7210.4	8492	10688	11913	12785
968	AVEMVDENTICVAAILGSTLTGEYEDVK	28	Unmodified	_AVEMVDENTICVAAILGSTLTGEYEDVK_	I0JTT9	Glutamate decarboxylase OS=Triticum aestivum OX=4565 GN=gad1 PE=3 SV=1	3	1009.82	2.1329	1.4339e-65	162.15	1	0	0	0	0	0	0
969	AVENGAVPVSAPEQKNWGQK	20	Lactyl(K)	_AVENGAVPVSAPEQK(la)NWGQK_	A0A3B6HTI0	VOC domain-containing protein OS=Triticum aestivum OX=4565 PE=4 SV=1	3	727.703		1.0579e-12	75.533	1	0	0	0	0	0	0
970	AVENSPFLEK	10	Unmodified	_AVENSPFLEK_	F4Y595	Heat shock protein 90 OS=Triticum aestivum OX=4565 GN=Hsp90.3-A1 PE=2 SV=1	2	567.295	-0.9664	0.00020492	140.24	1	14550	14441	12589	15783	15430	16427
971	AVENSPFLEKLK	12	Lactyl(K)	_AVENSPFLEK(la)LK_	F4Y595	Heat shock protein 90 OS=Triticum aestivum OX=4565 GN=Hsp90.3-A1 PE=2 SV=1	3	482.933	1.2532	1.5641e-05	110.38	1	11661	7343.5	8227.4	8772.3	7825.9	8441.9
972	AVENSPFLER	10	Unmodified	_AVENSPFLER_	F4Y589	Heat shock protein 90 OS=Triticum aestivum OX=4565 GN=Hsp90.1-A1 PE=2 SV=1	2	581.299	-1.0799	0.018406	76.326	1	11336	11422	14364	37970	10707	12435
973	AVESKDQTGSFLGEK	15	Lactyl(K)	_AVESK(la)DQTGSFLGEK_	A0A3B6A1C6	Late embryogenesis abundant protein OS=Triticum aestivum OX=4565 PE=3 SV=1	3	556.609	-1.1905	0.00048745	71.98	1	1575.4	1761.9	1633.2	3797.7	3695.2	4017.5
974	AVETGKSATGGGTTK	15	Lactyl(K)	_AVETGK(la)SATGGGTTK_	A0A3B6A0K5	Seed biotin-containing protein SBP65-like OS=Triticum aestivum OX=4565 PE=4 SV=1	3	479.579	0.8727	1.0801e-14	127.07	1	4419.2	4153.1	4901.4	7374.1	7475.8	7815.9
975	AVETGKSATGGGTTK	15	Lactyl(K)	_AVETGK(la)SATGGGTTK_	A0A3B6A0K5	Seed biotin-containing protein SBP65-like OS=Triticum aestivum OX=4565 PE=4 SV=1	3	479.579	0.61118	6.2179e-06	103.88	1	3593.3	3949.4	3462.4	4617.3	5351.2	5038.2
976	AVETKDAAAEK	11	Lactyl(K)	_AVETK(la)DAAAEK_	A0A3B6GVC0	Embryonic protein DC-8-like OS=Triticum aestivum OX=4565 PE=3 SV=1	2	602.806	1.3258	4.1108e-07	124.07	1	6025.4	7053.3	7236.1	14931	15073	14919
977	AVFPSIVGR	9	Unmodified	_AVFPSIVGR_	W5AH12	Actin OS=Triticum aestivum OX=4565 PE=3 SV=1	2	473.279	0.10573	0.012345	83.623	1	4805	4955.6	5139.9	5390	4749.7	5184.5
978	AVFPSIVGR	9	Unmodified	_AVFPSIVGR_	W5AH12	Actin OS=Triticum aestivum OX=4565 PE=3 SV=1	2	473.279	0.44375	0.0011883	115.86	1	16478	16330	17934	26500	27417	28736
979	AVFPSIVGRPR	11	Unmodified	_AVFPSIVGRPR_	W5AH12	Actin OS=Triticum aestivum OX=4565 PE=3 SV=1	3	400.24	0.51369	2.307e-06	147.41	1	7922.7	4284	6405.5	6683.5	5564.6	10788
980	AVFPSIVGRPR	11	Unmodified	_AVFPSIVGRPR_	W5AH12	Actin OS=Triticum aestivum OX=4565 PE=3 SV=1	3	400.24	0.17955	6.1797e-25	176.6	2	4402.9	5028.8	4689	6156.5	6120.1	6880.6
981	AVFPSIVGRPR	11	Unmodified	_AVFPSIVGRPR_	W5AH12	Actin OS=Triticum aestivum OX=4565 PE=3 SV=1	3	400.24	-1.7762	1.2181e-05	138.22	1	5034.6	4530.1	4766.2	6121.5	6463.7	7023.1
982	AVFPSIVGRPR	11	Unmodified	_AVFPSIVGRPR_	W5AH12	Actin OS=Triticum aestivum OX=4565 PE=3 SV=1	3	400.24	0.69427	3.433e-08	152.97	2	6202.7	6388.9	7273.9	9775.9	9320	12333
983	AVFPSIVGRPR	11	Unmodified	_AVFPSIVGRPR_	W5AH12	Actin OS=Triticum aestivum OX=4565 PE=3 SV=1	3	400.24	0.24671	0.020002	93.325	1	4660.3	4693.4	5284.1	6475.5	6670.9	7021
984	AVFVDLEPTVIDEVR	15	Unmodified	_AVFVDLEPTVIDEVR_	A0A3B6A0V6	Tubulin alpha chain OS=Triticum aestivum OX=4565 PE=3 SV=1	3	567.973	0.95888	2.8781e-07	112.42	1	1059.8	1326.1	1506.6	2167.8	2549.1	4185.5
985	AVFYIVMQCLGAICGAGVVK	20	Unmodified	_AVFYIVMQCLGAICGAGVVK_	A0A1D6AM47	Aquaporin OS=Triticum aestivum OX=4565 GN=PIP1 PE=3 SV=1	3	719.374	2.4543	5.8178e-08	87.388	1	2590.4	3089.8	2868.3	5999.2	5264.2	8350.8
986	AVGIWGCKDCGK	12	Unmodified	_AVGIWGCKDCGK_	D8L9P6	60S ribosomal protein L37a, expressed OS=Triticum aestivum OX=4565 GN=TAA_ctg0616b.00240.1 PE=1 SV=1	3	450.881	-1.291	0.018735	93.839	1	14112	11804	11024	16937	15912	15972
987	AVGKVLPELNGK	12	Deamidation (NQ),Lactyl(K)	_AVGK(la)VLPELN(de)GK_	A0A3B6RKE1	Glyceraldehyde-3-phosphate dehydrogenase OS=Triticum aestivum OX=4565 PE=3 SV=1	3	433.25	0.98279	0.00046052	102.4	1	7719.1	9136.7	9620.8	12242	11001	13859
988	AVGKVLPELNGK	12	Deamidation (NQ),Lactyl(K)	_AVGK(la)VLPELN(de)GK_	A0A3B6RKE1	Glyceraldehyde-3-phosphate dehydrogenase OS=Triticum aestivum OX=4565 PE=3 SV=1	3	433.25	1.1683	0.010241	65.179	1	4648.9	4819.7	5069.7	6243	5595.7	7000
989	AVGKVLPELNGK	12	Deamidation (NQ),Lactyl(K)	_AVGK(la)VLPELN(de)GK_	A0A3B6RKE1	Glyceraldehyde-3-phosphate dehydrogenase OS=Triticum aestivum OX=4565 PE=3 SV=1	2	649.372		0.0004696	91.62	1	0	0	0	0	0	0
990	AVIDAATIAGLRPLR	15	Unmodified	_AVIDAATIAGLRPLR_	A0A3B5ZQY3	Heat shock 70 kDa protein 14 OS=Triticum aestivum OX=4565 PE=4 SV=1	3	512.979	0.67702	0.00020298	103.83	1	0	0	0	0	0	0
991	AVIISWVTALEPTR	14	Unmodified	_AVIISWVTALEPTR_	A0A3B6SP24	Purple acid phosphatase OS=Triticum aestivum OX=4565 PE=3 SV=1	3	519.3	0.73463	1.886e-06	106.32	1	1836.5	1221.9	2443.7	2486.9	2033.9	1880.1
992	AVIISWVTALEPTR	14	Unmodified	_AVIISWVTALEPTR_	A0A3B6SP24	Purple acid phosphatase OS=Triticum aestivum OX=4565 PE=3 SV=1	3	519.3	0.92006	0.00022255	90.412	2	1943	2102	2474	2491.2	2391.4	2865.7
993	AVIISWVTALEPTR	14	Unmodified	_AVIISWVTALEPTR_	A0A3B6SP24	Purple acid phosphatase OS=Triticum aestivum OX=4565 PE=3 SV=1	3	519.3	0.83949	0.00083709	73.877	1	1350.6	2279.8	3104.2	2893.9	2562.4	2933.2
994	AVILLQGR	8	Unmodified	_AVILLQGR_	W5H631	60S ribosomal protein L27 OS=Triticum aestivum OX=4565 PE=3 SV=1	2	435.282	-0.27371	0.015544	91.626	2	5617.5	5658.2	5421.8	8520.1	8463	8480
995	AVILLQGR	8	Unmodified	_AVILLQGR_	W5H631	60S ribosomal protein L27 OS=Triticum aestivum OX=4565 PE=3 SV=1	2	435.282	0.4103	0.021037	87.754	1	9699.7	6503.3	7750.3	14439	14977	13056
996	AVILLQGR	8	Unmodified	_AVILLQGR_	W5H631	60S ribosomal protein L27 OS=Triticum aestivum OX=4565 PE=3 SV=1	2	435.282	0.81781	0.016662	90.862	1	3844.1	4298.7	4451.6	8796.2	9210	9327
997	AVILLQGR	8	Unmodified	_AVILLQGR_	W5H631	60S ribosomal protein L27 OS=Triticum aestivum OX=4565 PE=3 SV=1	2	435.282	1.0202	0.014724	92.187	1	15805	16122	19065	32808	35810	37908
998	AVILWTLDPAER	12	Unmodified	_AVILWTLDPAER_	A0A3B6SA59	Annexin OS=Triticum aestivum OX=4565 PE=3 SV=1	2	692.385	0.75334	0.026206	67.879	1	0	0	0	0	0	0
999	AVKASVK	7	Lactyl(K)	_AVK(la)ASVK_	A0A3B6QFG6	Succinate--CoA ligase [ADP-forming] subunit beta, mitochondrial OS=Triticum aestivum OX=4565 PE=3 SV=1	2	387.74	1.8811	0.0039345	114.28	1	19177	21459	21577	23173	23464	23738
1000	AVKSGSIK	8	Lactyl(K)	_AVK(la)SGSIK_	A0A1D5UQZ5	Genome assembly, chromosome: II OS=Triticum aestivum OX=4565 GN=CAMPLR22A2D_LOCUS3567 PE=3 SV=1	2	431.256	1.3105	0.0046487	96.342	1	6349.1	7560.4	7505.3	12255	12017	13177
1001	AVLAVADLER	10	Unmodified	_AVLAVADLER_	A0A3B6SG39	T-complex protein 1 subunit epsilon OS=Triticum aestivum OX=4565 PE=3 SV=1	2	528.806	0.99144	0.00049053	112.83	1	5134.5	5059.4	5658.6	10053	10885	11539
1002	AVLDFVAVR	9	Unmodified	_AVLDFVAVR_	A0A3B6TWH8	Os06g0611000 protein OS=Triticum aestivum OX=4565 PE=4 SV=1	2	495.293	-0.3701	0.013007	82.287	1	2987.8	2587.9	2941.5	4544.4	5054.5	4764.7
1003	AVLDFVAVR	9	Unmodified	_AVLDFVAVR_	A0A3B6TWH8	Os06g0611000 protein OS=Triticum aestivum OX=4565 PE=4 SV=1	2	495.293	-0.57898	0.0029859	97.857	1	7263	7449.5	8393.8	12142	11462	14181
1004	AVLDFVAVRDR	11	Unmodified	_AVLDFVAVRDR_	A0A3B6TWH8	Os06g0611000 protein OS=Triticum aestivum OX=4565 PE=4 SV=1	3	420.907	-0.32501	0.027338	90.149	1	3935.1	4333.4	4100.1	5947.9	5752.5	6765.5
1005	AVLFVPK	7	Unmodified	_AVLFVPK_	F4Y595	Heat shock protein 90 OS=Triticum aestivum OX=4565 GN=Hsp90.3-A1 PE=2 SV=1	2	387.25	-0.26229	0.012401	102.98	1	2791.9	2721.7	2967	3356.6	3053.6	3800.5
1006	AVLFVPK	7	Unmodified	_AVLFVPK_	F4Y595	Heat shock protein 90 OS=Triticum aestivum OX=4565 GN=Hsp90.3-A1 PE=2 SV=1	2	387.25	-0.55795	0.028558	92.692	1	0	0	0	0	0	0
1007	AVLFVPK	7	Unmodified	_AVLFVPK_	F4Y595	Heat shock protein 90 OS=Triticum aestivum OX=4565 GN=Hsp90.3-A1 PE=2 SV=1	2	387.25	1.4115	0.012401	102.98	2	7050	8019.5	9205.9	14477	14607	16167
1008	AVLFVPKR	8	Unmodified	_AVLFVPKR_	F4Y595	Heat shock protein 90 OS=Triticum aestivum OX=4565 GN=Hsp90.3-A1 PE=2 SV=1	3	310.536	0.4628	0.0095231	81.784	1	7861.9	7043.4	10240	11643	12533	10472
1009	AVLFVPR	7	Unmodified	_AVLFVPR_	F4Y589	Heat shock protein 90 OS=Triticum aestivum OX=4565 GN=Hsp90.1-A1 PE=2 SV=1	2	401.253	0.337	0.012401	102.98	1	3222	3016.3	3865	2607.9	2889.9	3448.6
1010	AVLLAGQPGTGK	12	Unmodified	_AVLLAGQPGTGK_	A0A3B6C3C5	RuvB-like helicase OS=Triticum aestivum OX=4565 PE=3 SV=1	3	371.221	-0.11942	0.0034868	69.672	1	3424	13299	4215.1	4997.3	4624.1	4672.3
1011	AVLLAGQPGTGK	12	Unmodified	_AVLLAGQPGTGK_	A0A3B6C3C5	RuvB-like helicase OS=Triticum aestivum OX=4565 PE=3 SV=1	3	371.221		0.00074462	79.201	1	0	0	0	0	0	0
1012	AVLQDIAIVTGAEYLAK	17	Unmodified	_AVLQDIAIVTGAEYLAK_	P08823	RuBisCO large subunit-binding protein subunit alpha, chloroplastic (Fragment) OS=Triticum aestivum OX=4565 PE=1 SV=1	3	592.336		6.4226e-10	92.264	1	0	0	0	0	0	0
1013	AVPLALGILCISNPK	15	Unmodified	_AVPLALGILCISNPK_	A0A3B6QBM8	26S proteasome non-ATPase regulatory subunit 2 homolog OS=Triticum aestivum OX=4565 PE=3 SV=1	3	522.641		6.9915e-06	88.101	1	0	0	0	0	0	0
1016	AVQEEDELSPEK	12	Unmodified	_AVQEEDELSPEK_	G0Z6F1	26s proteasome non-ATPase regulatory subunit OS=Triticum aestivum OX=4565 GN=TRAES_3BF102700120CFD_c1 PE=2 SV=1	3	458.553	-0.56686	0.0033942	70.089	1	2116.7	1790.5	2685.6	3157.5	2637.8	2393.3
1017	AVSGIKCLR	9	Lactyl(K)	_AVSGIK(la)CLR_	A0A3B6C8U6	F-box domain-containing protein OS=Triticum aestivum OX=4565 PE=4 SV=1	3	359.202	0.28675	0.015819	51.193	1	7818.3	6649.1	9066.3	8939.8	8231.5	7023.6
1018	AVTIFIR	7	Unmodified	_AVTIFIR_	A0A3B6SG39	T-complex protein 1 subunit epsilon OS=Triticum aestivum OX=4565 PE=3 SV=1	2	410.258	0.46075	0.0062419	127.84	1	7173.1	7691.5	7631.6	13960	15162	17512
1019	AVTSGDCLLIMGSTK	15	Unmodified	_AVTSGDCLLIMGSTK_	W5EB84	Ribonuclease OS=Triticum aestivum OX=4565 PE=4 SV=1	3	518.262	-0.57568	0.00082281	68.168	1	0	0	0	0	0	0
1020	AVVALGIPFFPR	12	Unmodified	_AVVALGIPFFPR_	A0A3B6ML56	AB hydrolase-1 domain-containing protein OS=Triticum aestivum OX=4565 PE=4 SV=1	2	643.885	0.71738	0.0021831	99.568	1	3273.8	3421.9	4325	5806	4522.4	5668.9
1021	AVVIHVPYR	9	Unmodified	_AVVIHVPYR_	Q5I7K2	40S ribosomal protein S7 OS=Triticum aestivum OX=4565 PE=1 SV=1	3	351.878	-0.077833	0.00057185	96.492	1	268.02	244.31	197.13	626.41	437.59	693.88
1022	AVVIHVPYR	9	Unmodified	_AVVIHVPYR_	Q5I7K2	40S ribosomal protein S7 OS=Triticum aestivum OX=4565 PE=1 SV=1	3	351.878	1.1601	0.007568	65.246	1	3776.2	3318.6	4380.4	4982.4	3718.8	5322.7
1023	AVVIHVPYR	9	Unmodified	_AVVIHVPYR_	Q5I7K2	40S ribosomal protein S7 OS=Triticum aestivum OX=4565 PE=1 SV=1	3	351.878	0.19139	0.00039103	102.41	1	3099.9	3084.3	3951.1	5676.2	5160.4	5272.3
1024	AVVIHVPYR	9	Unmodified	_AVVIHVPYR_	Q5I7K2	40S ribosomal protein S7 OS=Triticum aestivum OX=4565 PE=1 SV=1	3	351.878	0.3004	0.0019314	82.241	1	355.97	267.44	426.3	721.91	645.42	823.35
1025	AVVLLMLGGVEK	12	Unmodified	_AVVLLMLGGVEK_	A0A3B5ZXW1	DNA replication licensing factor MCM3 OS=Triticum aestivum OX=4565 PE=3 SV=1	2	614.87	1.7252	0.019265	73.082	1	0	0	0	0	0	0
1026	AVVQETVNKAK	11	Lactyl(K)	_AVVQETVNK(la)AK_	A0A3B6MQK1	Seed maturation protein OS=Triticum aestivum OX=4565 PE=3 SV=1	3	420.238	-0.44993	0.00026501	99.283	1	1154.6	1440	1083.7	4210	4156.4	4000.1
1027	AVVQETVNKAK	11	Lactyl(K)	_AVVQETVNK(la)AK_	A0A3B6MQK1	Seed maturation protein OS=Triticum aestivum OX=4565 PE=3 SV=1	2	629.854	-1.5603	3.3641e-09	154.28	1	3907.5	3663.5	3600.8	20843	20256	19246
1028	AVVQETVNKAK	11	Lactyl(K)	_AVVQETVNK(la)AK_	A0A3B6MQK1	Seed maturation protein OS=Triticum aestivum OX=4565 PE=3 SV=1	3	420.238	0.93817	0.0019748	78.342	1	1155.8	1220.8	1458.5	2823.1	2777.3	3009
1029	AVVSEVESASR	11	Unmodified	_AVVSEVESASR_	A0A3B5ZTD5	Translin OS=Triticum aestivum OX=4565 PE=3 SV=1	2	567.293	-0.84085	0.0054909	91.961	1	5215.8	5378	5917	7989.4	7558.4	8605.5
1030	AVVVHGDADDLGK	13	Unmodified	_AVVVHGDADDLGK_	A0A3B6ASV9	Superoxide dismutase [Cu-Zn] OS=Triticum aestivum OX=4565 PE=3 SV=1	3	432.558	1.0941	9.0713e-05	102.97	1	7905.7	7753.8	9996.8	11292	11898	12418
1031	AWAGKAENEEK	11	Unmodified	_AWAGKAENEEK_	A0A2P1E8S5	Fructose-bisphosphate aldolase OS=Triticum aestivum OX=4565 GN=FBA16 PE=3 SV=1	3	411.535	-1.0797	0.0041029	103.91	1	14423	13678	13245	15066	14145	15206
1032	AWAGKAENEEK	11	Unmodified	_AWAGKAENEEK_	A0A2P1E8S5	Fructose-bisphosphate aldolase OS=Triticum aestivum OX=4565 GN=FBA16 PE=3 SV=1	3	411.535	-1.1894	0.0016489	107.09	1	20349	19733	17535	21725	22326	20874
1033	AWAGKAENEEK	11	Unmodified	_AWAGKAENEEK_	A0A2P1E8S5	Fructose-bisphosphate aldolase OS=Triticum aestivum OX=4565 GN=FBA16 PE=3 SV=1	3	411.535		0.0050826	86.014	1	0	0	0	0	0	0
1034	AWAGKVENEEK	11	Unmodified	_AWAGKVENEEK_	A0A1D5VD11	Fructose-bisphosphate aldolase OS=Triticum aestivum OX=4565 GN=FBA11 PE=3 SV=1	3	420.879	-1.0853	0.0037828	104.24	1	21484	21094	19450	25923	25515	27003
1035	AWFAVAK	7	Unmodified	_AWFAVAK_	A0A3B6B090	Thioredoxin domain-containing protein OS=Triticum aestivum OX=4565 PE=4 SV=1	2	396.724	1.003	0.0049628	118.06	1	8216	8653.8	10728	20929	18921	19425
1036	AWLALGTK	8	Unmodified	_AWLALGTK_	A0A3B5ZWI7	Peptidase_M24 domain-containing protein OS=Triticum aestivum OX=4565 PE=3 SV=1	2	430.255	-0.26059	0.0061706	99.442	2	11826	11504	11862	21392	21245	53527
1037	AWLALGTK	8	Unmodified	_AWLALGTK_	A0A3B5ZWI7	Peptidase_M24 domain-containing protein OS=Triticum aestivum OX=4565 PE=3 SV=1	2	430.255	1.6057	0.018867	89.355	1	0	0	0	0	0	0
1038	AWLALGTK	8	Unmodified	_AWLALGTK_	A0A3B5ZWI7	Peptidase_M24 domain-containing protein OS=Triticum aestivum OX=4565 PE=3 SV=1	2	430.255	0.62951	0.0043485	111.95	1	5179	4693.3	5445.9	12697	12857	12479
1039	AWLALGTK	8	Unmodified	_AWLALGTK_	A0A3B5ZWI7	Peptidase_M24 domain-containing protein OS=Triticum aestivum OX=4565 PE=3 SV=1	2	430.255	1.4994	0.0043485	111.95	1	14293	16072	17711	32435	33364	32465
1040	AWMTDEEFAR	10	Unmodified	_AWMTDEEFAR_	A0A3B6LRK8	Lipoxygenase OS=Triticum aestivum OX=4565 PE=3 SV=1	2	628.274	-1.0061	0.015897	78.513	1	0	0	0	0	0	0
1041	AWSGKTENEEK	11	Unmodified	_AWSGKTENEEK_	A0A1D5WIS4	Fructose-bisphosphate aldolase OS=Triticum aestivum OX=4565 GN=FBA15 PE=3 SV=1	3	426.87	1.4304	0.0037828	104.24	1	12100	12441	13613	24730	26495	24441
1042	AWSGKTENEEK	11	Unmodified	_AWSGKTENEEK_	A0A1D5WIS4	Fructose-bisphosphate aldolase OS=Triticum aestivum OX=4565 GN=FBA15 PE=3 SV=1	3	426.87	1.1999	0.0024365	105.65	1	7815.2	9446.2	8313.9	18931	18747	18570
1043	AWSGKTENEEKAR	13	Unmodified	_AWSGKTENEEKAR_	A0A1D5WIS4	Fructose-bisphosphate aldolase OS=Triticum aestivum OX=4565 GN=FBA15 PE=3 SV=1	4	377.189	1.214	0.0015145	71.506	1	8438.8	9155.5	8550.8	18275	18407	21237
1044	AWVWFGR	7	Unmodified	_AWVWFGR_	A0A3B6C6G2	TLC domain-containing protein OS=Triticum aestivum OX=4565 PE=4 SV=1	2	461.24	-2.5932	0.0092278	106.76	1	2381.4	2694.5	2818.2	9424.2	8745.6	9350.3
1045	AWVWFGR	7	Unmodified	_AWVWFGR_	A0A3B6C6G2	TLC domain-containing protein OS=Triticum aestivum OX=4565 PE=4 SV=1	2	461.24	0.30028	0.0047016	118.42	1	22681	17812	20719	56807	61201	60606
1046	AWVWFGR	7	Unmodified	_AWVWFGR_	A0A3B6C6G2	TLC domain-containing protein OS=Triticum aestivum OX=4565 PE=4 SV=1	2	461.24	0.6022	0.016231	98.807	2	8940.4	12343	17048	27855	29118	32607
1047	AWWEMLMAR	9	Unmodified	_AWWEMLMAR_	A0A3B6FMQ8	Glutathione S-transferase OS=Triticum aestivum OX=4565 PE=3 SV=1	2	597.283	-0.054723	0.028346	72.243	1	13034	9228.5	11279	23549	26828	24573
1048	AWWTDLLAR	9	Unmodified	_AWWTDLLAR_	Q9SP56	Glutathione transferase OS=Triticum aestivum OX=4565 GN=GST1 PE=2 SV=1	2	566.301	1.1432	0.0019652	109.44	1	22119	18252	21555	38286	38796	36373
1049	AWWTDLLAR	9	Unmodified	_AWWTDLLAR_	Q9SP56	Glutathione transferase OS=Triticum aestivum OX=4565 GN=GST1 PE=2 SV=1	2	566.301	0.59335	0.0017056	111.61	1	1227.2	1623.2	1833.6	4062.7	3725.6	3668.3
1050	AYDLGLASHLPR	12	Unmodified	_AYDLGLASHLPR_	A0A3B6GYC1	Malic enzyme OS=Triticum aestivum OX=4565 PE=3 SV=1	3	438.238	0.82322	0.00038328	98.182	1	9717.9	7900.8	8841.7	10759	10581	10762
1051	AYDLGLASHLPR	12	Unmodified	_AYDLGLASHLPR_	A0A3B6GYC1	Malic enzyme OS=Triticum aestivum OX=4565 PE=3 SV=1	3	438.238	0.78622	0.00168	81.676	1	2017.8	2144.8	2394.6	3279.3	3025.2	3456.1
1052	AYDWSAYK	8	Unmodified	_AYDWSAYK_	A0A3B6KSH4	Beta-amylase OS=Triticum aestivum OX=4565 PE=3 SV=1	2	502.23	-1.4113	0.0039098	107.57	1	12322	15775	13986	9481.9	8504.2	10063
1053	AYDWSAYK	8	Unmodified	_AYDWSAYK_	A0A3B6KSH4	Beta-amylase OS=Triticum aestivum OX=4565 PE=3 SV=1	2	502.23	-0.99552	0.0039098	107.57	1	10159	12615	10960	5599.8	5248.6	7559.1
1054	AYDWSAYK	8	Unmodified	_AYDWSAYK_	A0A3B6KSH4	Beta-amylase OS=Triticum aestivum OX=4565 PE=3 SV=1	2	502.23	0.91828	0.0039098	107.57	2	39882	47554	45126	41652	41957	41945
1055	AYDWSAYK	8	Unmodified	_AYDWSAYK_	A0A3B6KSH4	Beta-amylase OS=Triticum aestivum OX=4565 PE=3 SV=1	2	502.23	1.225	0.0039098	107.57	1	20352	20936	21631	20143	19655	17328
1056	AYEAKDAASDATGR	14	Lactyl(K)	_AYEAK(la)DAASDATGR_	A0A0F7GA49	WSI18 protein OS=Triticum aestivum OX=4565 PE=2 SV=1	2	749.344	2.1039	2.5279e-09	120.32	1	2652.2	2422.2	2864.5	7323.3	7635.4	6370.9
1057	AYGSNIGGYK	10	Unmodified	_AYGSNIGGYK_	A0A3B6TJU4	Glucose-1-phosphate adenylyltransferase OS=Triticum aestivum OX=4565 PE=3 SV=1	2	515.254	-0.55224	0.00033373	114.86	1	12455	14669	13258	4746.7	5987.9	6209
1058	AYGSNIGGYK	10	Unmodified	_AYGSNIGGYK_	A0A3B6TJU4	Glucose-1-phosphate adenylyltransferase OS=Triticum aestivum OX=4565 PE=3 SV=1	2	515.254	0.34754	0.0013642	103.91	1	10975	13558	13254	9761.5	10195	10137
1059	AYTTCVQSTEWHIDSELVSGR	21	Unmodified	_AYTTCVQSTEWHIDSELVSGR_	P16347	Endogenous alpha-amylase/subtilisin inhibitor OS=Triticum aestivum OX=4565 PE=1 SV=1	3	813.713		2.8639e-17	98.543	1	0	0	0	0	0	0
1060	CAGVFVIR	8	Unmodified	_CAGVFVIR_	A0A3B5XV32	11S globulin OS=Triticum aestivum OX=4565 PE=3 SV=1	2	461.252	-0.23278	0.011475	94.407	1	6057.1	4754.4	5004.4	3373.3	3071.2	3529.9
1061	CAGVFVIR	8	Unmodified	_CAGVFVIR_	A0A3B5XV32	11S globulin OS=Triticum aestivum OX=4565 PE=3 SV=1	2	461.252	0.84903	0.0043211	104.76	1	8840.8	9337.5	10058	13088	14706	15493
1062	CATITPDEDR	10	Unmodified	_CATITPDEDR_	A0A3B6EHG7	Isocitrate dehydrogenase [NADP] OS=Triticum aestivum OX=4565 PE=3 SV=1	2	589.261		5.3252e-05	108.31	1	0	0	0	0	0	0
1063	CATITPDEDR	10	Unmodified	_CATITPDEDR_	A0A3B6EHG7	Isocitrate dehydrogenase [NADP] OS=Triticum aestivum OX=4565 PE=3 SV=1	2	589.261	1.0668	0.00083311	108.4	1	4228.7	5048.3	5655.5	7278.8	7018.9	7772.9
1064	CATITPDEDR	10	Unmodified	_CATITPDEDR_	A0A3B6EHG7	Isocitrate dehydrogenase [NADP] OS=Triticum aestivum OX=4565 PE=3 SV=1	2	589.261	1.0414	3.6708e-11	166.86	1	9070.8	9620.5	10384	13904	14634	15740
1065	CCVSGCSSIR	10	Unmodified	_CCVSGCSSIR_	A0A3B5ZXI9	Pyruvate, phosphate dikinase OS=Triticum aestivum OX=4565 PE=3 SV=1	2	593.244	-0.84583	0.013954	80.24	1	8430	9164.6	8293.1	4576.4	4369	4523.5
1066	CDPAGHFFGHK	11	Unmodified	_CDPAGHFFGHK_	A0A3B6JNC2	Proteasome subunit alpha type OS=Triticum aestivum OX=4565 PE=3 SV=1	4	318.895	0.11431	0.0022299	72.2	1	4366.9	3896.4	3494.2	5483.1	5725.4	5575.8
1067	CEAIHNVVHAIILQQQK	17	Unmodified	_CEAIHNVVHAIILQQQK_	A0A3B5YPZ7	AAI domain-containing protein OS=Triticum aestivum OX=4565 PE=4 SV=1	4	501.023	-1.3026	2.4335e-05	83.37	1	5715.2	4301	4724.6	2749	3248.9	2969.4
1068	CEAIHNVVHAIILQQQK	17	Unmodified	_CEAIHNVVHAIILQQQK_	A0A3B5YPZ7	AAI domain-containing protein OS=Triticum aestivum OX=4565 PE=4 SV=1	3	667.695	-2.2184	1.8078e-09	107.5	1	3080.6	2980.4	2766.1	1554.1	1622.3	2153.9
1069	CEAIHNVVHAIILQQQK	17	Unmodified	_CEAIHNVVHAIILQQQK_	A0A3B5YPZ7	AAI domain-containing protein OS=Triticum aestivum OX=4565 PE=4 SV=1	4	501.023	0.74628	1.4505e-09	106.6	1	5334.1	5442.7	7263.3	10312	9870.3	9473.7
1070	CEAIHNVVHAIILQQQK	17	Unmodified	_CEAIHNVVHAIILQQQK_	A0A3B5YPZ7	AAI domain-containing protein OS=Triticum aestivum OX=4565 PE=4 SV=1	4	501.023	0.5884	0.00010558	71.601	2	1726.5	1961.7	1893.5	2375.7	2778	2782.7
1071	CEEICMSGGLVR	12	Unmodified	_CEEICMSGGLVR_	Q5I7L1	Ribosomal protein L13a OS=Triticum aestivum OX=4565 PE=1 SV=1	2	705.812	-1.7262	0.00041507	105.65	1	4629.4	4047.4	4227.9	6113.8	6022.6	6098.4
1072	CEEICMSGGLVR	12	Unmodified	_CEEICMSGGLVR_	Q5I7L1	Ribosomal protein L13a OS=Triticum aestivum OX=4565 PE=1 SV=1	2	705.812		0.00032496	96.059	1	0	0	0	0	0	0
1073	CEEICMSGGLVR	12	Unmodified	_CEEICMSGGLVR_	Q5I7L1	Ribosomal protein L13a OS=Triticum aestivum OX=4565 PE=1 SV=1	2	705.812	1.3248	1.9871e-39	186.36	1	9556	10303	10800	19462	21145	21659
1074	CEEMCISGGLVR	12	Unmodified	_CEEMCISGGLVR_	W5BRK9	Genome assembly, chromosome: II OS=Triticum aestivum OX=4565 GN=CAMPLR22A2D_LOCUS2599 PE=3 SV=1	2	705.812		0.0076707	70.089	1	0	0	0	0	0	0
1075	CEVLHILMDGR	11	Unmodified	_CEVLHILMDGR_	A0A3B6ITU0	AAI domain-containing protein OS=Triticum aestivum OX=4565 PE=4 SV=1	3	448.225	-0.39998	0.002107	79.23	1	4565.5	3744.8	4611.2	3776.7	3172.1	4227.4
1076	CEVLHILMDGR	11	Unmodified	_CEVLHILMDGR_	A0A3B6ITU0	AAI domain-containing protein OS=Triticum aestivum OX=4565 PE=4 SV=1	3	448.225	0.95837	0.0061636	62.694	1	7541.3	5549.3	6758.6	6230.5	6335.3	8075
1077	CEVLHILMDGR	11	Unmodified	_CEVLHILMDGR_	A0A3B6ITU0	AAI domain-containing protein OS=Triticum aestivum OX=4565 PE=4 SV=1	3	448.225	1.4749	0.0025446	76.165	1	4486.9	4166.6	5403.3	7053.4	7177.4	8056.7
1078	CFDGSLFEFIADER	14	Unmodified	_CFDGSLFEFIADER_	W5AY74	Caleosin OS=Triticum aestivum OX=4565 GN=Clo2 PE=2 SV=1	3	569.256	0.85893	0.0016055	61.657	1	1296.2	885.06	1510.9	1568.8	1653.6	2708.5
1079	CFLELQVEGEEAYQTFSR	18	Unmodified	_CFLELQVEGEEAYQTFSR_	A0A3B6N2V5	Tr-type G domain-containing protein OS=Triticum aestivum OX=4565 PE=3 SV=1	3	736.009	1.5846	1.3094e-25	148.36	1	3367.4	3512.6	4269	5960.7	5275.6	6272.7
1080	CGRQQSTPRAEQR	13	2 Deamidation (NQ)	_CGRQ(de)QSTPRAEQ(de)R_	A0A3B6ML25	Protein TAR1 OS=Triticum aestivum OX=4565 PE=4 SV=1	3	525.915	-0.27035	0.017089	45.891	1	2456	1798	2673.6	4077.8	4229.6	7479.1
1081	CHAIHIVVEAIIQQQSQQQWQEPQQQAQHK	30	Unmodified	_CHAIHIVVEAIIQQQSQQQWQEPQQQAQHK_	P0CZ06	Avenin-like b3 OS=Triticum aestivum OX=4565 PE=2 SV=1	5	724.565	-1.3279	6.7281e-55	140.41	2	4252.3	3861.8	3540.1	3087.7	3037.6	5451.1
1082	CHAIHIVVEAIIQQQSQQQWQEPQQQAQHK	30	Unmodified	_CHAIHIVVEAIIQQQSQQQWQEPQQQAQHK_	P0CZ06	Avenin-like b3 OS=Triticum aestivum OX=4565 PE=2 SV=1	6	603.972	-0.83915	1.1123e-17	83.992	2	7515.6	7397.6	6368.4	6633.3	5673.4	7937
1083	CHAIHIVVEAIIQQQSQQQWQEPQQQAQHK	30	Unmodified	_CHAIHIVVEAIIQQQSQQQWQEPQQQAQHK_	P0CZ06	Avenin-like b3 OS=Triticum aestivum OX=4565 PE=2 SV=1	4	905.455	-1.2319	6.283e-30	102.78	2	3470.5	3822.4	3386.2	2443.9	2754.9	1973.1
1084	CHAIHIVVEAIIQQQSQQQWQEPQQQAQHK	30	Unmodified	_CHAIHIVVEAIIQQQSQQQWQEPQQQAQHK_	P0CZ06	Avenin-like b3 OS=Triticum aestivum OX=4565 PE=2 SV=1	5	724.565	-1.3646	1.3936e-24	94.838	2	4602.5	3715.9	3707.2	3881.6	3112.3	3096.9
1085	CHAIHIVVEAIIQQQSQQQWQEPQQQAQHK	30	Unmodified	_CHAIHIVVEAIIQQQSQQQWQEPQQQAQHK_	P0CZ06	Avenin-like b3 OS=Triticum aestivum OX=4565 PE=2 SV=1	5	724.565	-0.1863	3.9982e-80	164.79	3	109790	50508	52981	57502	62844	38673
1086	CHAIHIVVEAIIQQQSQQQWQEPQQQAQHK	30	Unmodified	_CHAIHIVVEAIIQQQSQQQWQEPQQQAQHK_	P0CZ06	Avenin-like b3 OS=Triticum aestivum OX=4565 PE=2 SV=1	5	724.565	0.86619	1.6792e-63	147.11	2	8220.4	7911.1	10798	11430	13291	12655
1087	CHAIHNVVEAIMQQQSQQQR	20	Unmodified	_CHAIHNVVEAIMQQQSQQQR_	A7XUQ5	Avenin-like b5 OS=Triticum aestivum OX=4565 PE=2 SV=1	4	602.044	-0.76427	5.5566e-05	70.802	1	863.72	506.32	997.62	488.65	814.87	1126.3
1088	CHAIHNVVEAIMQQQSQQQR	20	Unmodified	_CHAIHNVVEAIMQQQSQQQR_	A7XUQ5	Avenin-like b5 OS=Triticum aestivum OX=4565 PE=2 SV=1	3	802.39	-1.2111	8.9776e-30	138.97	1	1936.4	1766.6	1530.1	1188.2	827.18	1405.2
1089	CHAIHNVVEAIMQQQSQQQR	20	Unmodified	_CHAIHNVVEAIMQQQSQQQR_	A7XUQ5	Avenin-like b5 OS=Triticum aestivum OX=4565 PE=2 SV=1	4	602.044	1.736	1.1226e-08	89.344	1	0	0	0	0	0	0
1090	CHAVCGVAQVIMR	13	Unmodified	_CHAVCGVAQVIMR_	A0A3B6TIG9	AAI domain-containing protein OS=Triticum aestivum OX=4565 PE=4 SV=1	3	500.913	-0.25553	6.8464e-11	130.01	1	3083.4	2610	3102.5	3500.9	3256.7	3922.9
1091	CHAVCGVAQVIMR	13	Unmodified	_CHAVCGVAQVIMR_	A0A3B6TIG9	AAI domain-containing protein OS=Triticum aestivum OX=4565 PE=4 SV=1	3	500.913	0.65244	2.1056e-11	141.08	1	0	0	0	0	0	0
1092	CHAVCGVAQVIMR	13	Unmodified	_CHAVCGVAQVIMR_	A0A3B6TIG9	AAI domain-containing protein OS=Triticum aestivum OX=4565 PE=4 SV=1	3	500.913	0.93953	1.1316e-05	108.9	1	1803.8	1850.5	2111.4	2781.9	3209.9	2971.7
1093	CHFVALDIFNGK	12	Unmodified	_CHFVALDIFNGK_	A0A1D5TKM2	Eukaryotic translation initiation factor 5A OS=Triticum aestivum OX=4565 GN=CAMPLR22A2D_LOCUS1713 PE=3 SV=1	3	474.24		0.0011334	83.081	1	0	0	0	0	0	0
1094	CHFVALDIFNGK	12	Unmodified	_CHFVALDIFNGK_	A0A1D5TKM2	Eukaryotic translation initiation factor 5A OS=Triticum aestivum OX=4565 GN=CAMPLR22A2D_LOCUS1713 PE=3 SV=1	3	474.24	-0.77911	0.00070814	93.096	1	9188.6	8090.7	7925.1	13051	10538	10934
1095	CHFVALDIFNGK	12	Unmodified	_CHFVALDIFNGK_	A0A1D5TKM2	Eukaryotic translation initiation factor 5A OS=Triticum aestivum OX=4565 GN=CAMPLR22A2D_LOCUS1713 PE=3 SV=1	3	474.24		0.0010668	82.417	1	0	0	0	0	0	0
1096	CHFVALDIFNGK	12	Deamidation (NQ)	_CHFVALDIFN(de)GK_	A0A1D5TKM2	Eukaryotic translation initiation factor 5A OS=Triticum aestivum OX=4565 GN=CAMPLR22A2D_LOCUS1713 PE=3 SV=1	3	474.568	0.38395	0.013152	87.184	1	5314.3	5912.4	6370.1	11543	11972	12789
1097	CIEEGTHPR	9	Unmodified	_CIEEGTHPR_	A0A3B6NXW9	T-complex protein 1 subunit zeta 1 OS=Triticum aestivum OX=4565 PE=3 SV=1	3	366.838	-0.55891	0.00044258	97.857	1	0	0	0	0	0	0
1098	CIELFFEIAENK	12	Unmodified	_CIELFFEIAENK_	F4Y595	Heat shock protein 90 OS=Triticum aestivum OX=4565 GN=Hsp90.3-A1 PE=2 SV=1	3	504.918	1.291	0.0011051	87.667	1	3037	3922.3	4891.1	6979.2	7560.2	10852
1099	CIELFFEIAENKEDYNK	17	Unmodified	_CIELFFEIAENKEDYNK_	F4Y595	Heat shock protein 90 OS=Triticum aestivum OX=4565 GN=Hsp90.3-A1 PE=2 SV=1	4	541.258	1.0906	2.8426e-17	125.5	1	11206	11821	12748	18726	19410	22785
1100	CIGATTLEEYRK	12	Unmodified	_CIGATTLEEYRK_	A0A3B5ZYT4	Clp R domain-containing protein OS=Triticum aestivum OX=4565 PE=3 SV=1	3	480.91	-0.75822	4.1945e-05	110.08	1	13822	12283	11651	12382	13335	12973
1101	CIKVHSEK	8	Unmodified	_CIKVHSEK_	A0A3B6SE71	60S acidic ribosomal protein P0 OS=Triticum aestivum OX=4565 PE=3 SV=1	4	250.887	-0.97262	0.016684	71.501	1	0	0	0	0	0	0
1102	CITGDCGGALACR	13	Unmodified	_CITGDCGGALACR_	A0A3B6LFC8	Thaumatin-like protein OS=Triticum aestivum OX=4565 PE=4 SV=1	2	705.8	-1.5868	3.1659e-05	112.5	1	5150.7	5494.9	4692.5	2561.7	2498.4	2861.7
1103	CKISSGLSCPK	11	Lactyl(K)	_CK(la)ISSGLSCPK_	P01544	Alpha-1-purothionin (Fragment) OS=Triticum aestivum OX=4565 GN=THI1.1 PE=1 SV=2	3	436.881	0.72141	0.0051994	63.473	1	4321.5	4811.8	4589.2	4102.2	4175.8	4372.6
1104	CKLTSGLSCPK	11	Lactyl(K)	_CK(la)LTSGLSCPK_	P32032	Alpha-2-purothionin OS=Triticum aestivum OX=4565 GN=THI1.2 PE=2 SV=1	3	441.553	0.73201	0.00071952	91.961	2	9066.9	9159.9	8734.5	9652.6	8275.6	9719.3
1105	CLADAGFFLDVMDISGK	17	Unmodified	_CLADAGFFLDVMDISGK_	A0A3B6G2X7	Pectin acetylesterase OS=Triticum aestivum OX=4565 PE=3 SV=1	3	620.295	1.6568	0.00064004	67.646	1	0	0	0	0	0	0
1107	CLLVLLYR	8	Unmodified	_CLLVLLYR_	A0A3B6HY46	Proteasome subunit beta OS=Triticum aestivum OX=4565 PE=3 SV=1	2	525.312	0.51732	0.0045218	140.12	1	19404	13650	15062	29546	32340	28159
1108	CLLVLLYR	8	Unmodified	_CLLVLLYR_	A0A3B6HY46	Proteasome subunit beta OS=Triticum aestivum OX=4565 PE=3 SV=1	2	525.312	0.90629	0.0050128	102.77	1	13130	14681	16473	33012	35963	42423
1109	CMEPVEK	7	Unmodified	_CMEPVEK_	A0A3B6ISB1	Heat shock cognate 70 kDa protein OS=Triticum aestivum OX=4565 PE=3 SV=1	2	446.699	-1.2321	0.017157	97.798	1	7310.5	6614.4	6949.1	9356.7	8476.7	8505.6
1110	CMEPVEK	7	Unmodified	_CMEPVEK_	A0A3B6ISB1	Heat shock cognate 70 kDa protein OS=Triticum aestivum OX=4565 PE=3 SV=1	2	446.699	0.039451	0.026999	93.374	1	14649	14220	15594	25830	26598	24379
1111	CNDPQLTDFVESEFLQEQVDAIK	23	Unmodified	_CNDPQLTDFVESEFLQEQVDAIK_	B6UZ79	Ferritin OS=Triticum aestivum OX=4565 PE=2 SV=1	3	909.094	1.5647	8.1988e-59	170.11	1	13190	11133	11218	12696	13165	12352
1112	CNEEFLQR	8	Unmodified	_CNEEFLQR_	F4YWL9	60S ribosomal protein L21 OS=Triticum aestivum OX=4565 GN=RPL21 PE=1 SV=1	2	548.248	0.70335	0.019317	89.047	1	0	0	0	0	0	0
1113	CNIIQGSIQGDLGGIFGFQR	20	Unmodified	_CNIIQGSIQGDLGGIFGFQR_	P33432	Puroindoline-A OS=Triticum aestivum OX=4565 GN=PINA PE=1 SV=2	3	727.369	1.0038	1.106e-36	153.04	1	5818.6	5913.1	6225.7	7179.5	7789	9641.3
1114	CPDIQVVVVDITK	13	Unmodified	_CPDIQVVVVDITK_	A0A3B6JFX9	UDP-glucose 6-dehydrogenase OS=Triticum aestivum OX=4565 PE=3 SV=1	3	495.938	1.4909	0.010066	53.3	1	3494.1	3384	6087	6342.2	5909.7	6750.7
1115	CPFTGTVAIR	10	Unmodified	_CPFTGTVAIR_	W5BFB7	Ribosomal_S17_N domain-containing protein OS=Triticum aestivum OX=4565 PE=3 SV=1	2	561.292	-1.6943	0.0072094	90.149	1	10360	9289.9	9307.1	10798	10940	11249
[truncated: 6,985 more rows]
