# Supplementary material for: Global Analysis of Lysine Lactylation of Germinated Seeds in Wheat
Source: Int J Mol Sci. 2023 Nov 11;24(22):16195. doi: 10.3390/ijms242216195 (PMC10671351; doi:10.3390/ijms242216195)
Supplement: Supplementary file 1 [file ijms-24-16195-s001.zip › Supplementary Table S4.xlsx]

## Sheet: Diff_distribution
Compared sample name	Type	Up-regulated	Down-regulated
12h/0h	Site	644	13
	Protein	256	11

## Sheet: 12hvs0h
Protein accession	Position	Amino acid	12h/0h Ratio	12h/0h P value	Regulated Type	Protein description	Gene name	Localization probability	PEP	Score	Charge	Modified sequence	Mass error [ppm]	0h-1	0h-2	0h-3	12h-1	12h-2	12h-3	Subcellular localization	KEGG KO No.	KEGG Gene	KEGG pathway	Biological Process	Cellular Component	Molecular Function	Pfam ID	Domain description	KOG category	KOG NO.	KOG description
A0A3B6QFL1	220	K	2.076	1.96134e-05	Up	TPR_REGION domain-containing protein OS=Triticum aestivum OX=4565 PE=4 SV=1	--	1	0.00347893	98.582	2	QQPETK(1)AR	0.20014	0.64	0.624	0.687	1.329	1.339	1.382	mitochondria	K09553	STIP1; stress-induced-phosphoprotein 1		GO:0006950 response to stress; GO:0006986 response to unfolded protein; GO:0009266 response to temperature stimulus; GO:0009408 response to heat; GO:0009409 response to cold; GO:0009611 response to wounding; GO:0009628 response to abiotic stimulus; GO:0009987 cellular process; GO:0010033 response to organic substance; GO:0016043 cellular component organization; GO:0022607 cellular component assem…		GO:0005488 binding; GO:0005515 protein binding; GO:0031072 heat shock protein binding; GO:0051879 Hsp90 protein binding; GO:0070678 preprotein binding;	PF17830	STI1 domain	O	KOG0548	Molecular co-chaperone STI1
P01544	39	K	0.584	3.50091e-06	Down	Alpha-1-purothionin (Fragment) OS=Triticum aestivum OX=4565 GN=THI1.1 PE=1 SV=2	THI1.1	1	1.9309e-06	129.89	2	GAQK(1)LCAGVCR	0.33146	1.285	1.244	1.259	0.726	0.754	0.732	chloroplast					GO:0005576 extracellular region;		PF00321	Plant thionin
P02276	24	K	1.526	0.00068592	Up	Histone H2A.2.1 OS=Triticum aestivum OX=4565 PE=1 SV=1	--	1	0.0230786	85.67	2	SVTK(1)SIK	0.15191	0.727	0.836	0.812	1.184	1.201	1.24	nucleus	K11251	H2A; histone H2A		GO:0006325 chromatin organization; GO:0006355 regulation of transcription, DNA-templated; GO:0006996 organelle organization; GO:0009889 regulation of biosynthetic process; GO:0009890 negative regulation of biosynthetic process; GO:0009892 negative regulation of metabolic process; GO:0009987 cellular process; GO:0010468 regulation of gene expression; GO:0010556 regulation of macromolecule biosynth…	GO:0000228 nuclear chromosome; GO:0000785 chromatin; GO:0005622 intracellular anatomical structure; GO:0005634 nucleus; GO:0005694 chromosome; GO:0031974 membrane-enclosed lumen; GO:0031981 nuclear lumen; GO:0043226 organelle; GO:0043227 membrane-bounded organelle; GO:0043228 non-membrane-bounded organelle; GO:0043229 intracellular organelle; GO:0043231 intracellular membrane-bounded organelle; G…	GO:0003676 nucleic acid binding; GO:0003677 DNA binding; GO:0005488 binding; GO:0097159 organic cyclic compound binding; GO:1901363 heterocyclic compound binding;	PF00125	Core histone H2A/H2B/H3/H4	B	KOG1756	Histone 2A
W4ZP51	88	K	1.893	7.1407e-06	Up	Em protein H2 OS=Triticum aestivum OX=4565 PE=3 SV=1	--	1	7.19628e-13	160.22	3	EGIDIDESK(1)FK	-1.459	0.713	0.665	0.696	1.304	1.323	1.3	nucleus				GO:0000003 reproduction; GO:0001101 response to acid chemical; GO:0003006 developmental process involved in reproduction; GO:0007275 multicellular organism development; GO:0009719 response to endogenous stimulus; GO:0009725 response to hormone; GO:0009737 response to abscisic acid; GO:0009791 post-embryonic development; GO:0010033 response to organic substance; GO:0010154 fruit development; GO:00…	GO:0005622 intracellular anatomical structure; GO:0005737 cytoplasm; GO:0005829 cytosol;	GO:0003676 nucleic acid binding; GO:0003677 DNA binding; GO:0005488 binding; GO:0097159 organic cyclic compound binding; GO:1901363 heterocyclic compound binding;
P04568	63	K	3.197	0.000657581	Up	Em protein OS=Triticum aestivum OX=4565 GN=EM PE=2 SV=1	EM	1	0.0265651	54.812	2	K(1)GGLSTNDESGGDR	0.091094	0.572	0.471	0.387	1.516	1.404	1.651	nucleus				GO:0000003 reproduction; GO:0001101 response to acid chemical; GO:0003006 developmental process involved in reproduction; GO:0007275 multicellular organism development; GO:0009719 response to endogenous stimulus; GO:0009725 response to hormone; GO:0009737 response to abscisic acid; GO:0009791 post-embryonic development; GO:0010033 response to organic substance; GO:0010154 fruit development; GO:00…	GO:0005622 intracellular anatomical structure; GO:0005737 cytoplasm; GO:0005829 cytosol;	GO:0003676 nucleic acid binding; GO:0003677 DNA binding; GO:0005488 binding; GO:0097159 organic cyclic compound binding; GO:1901363 heterocyclic compound binding;
P05621	11	K	1.385	0.00547579	Up	Histone H2B.2 OS=Triticum aestivum OX=4565 PE=1 SV=2	--	0.999992	0.0065906	76.326	3	KPAAENK(1)VEK	0.1926	0.819	0.87	0.827	1.271	1.047	1.166	nucleus	K11252	H2B; histone H2B			GO:0005622 intracellular anatomical structure; GO:0005634 nucleus; GO:0005694 chromosome; GO:0043226 organelle; GO:0043227 membrane-bounded organelle; GO:0043228 non-membrane-bounded organelle; GO:0043229 intracellular organelle; GO:0043231 intracellular membrane-bounded organelle; GO:0043232 intracellular non-membrane-bounded organelle;		PF00125	Core histone H2A/H2B/H3/H4	B	KOG1744	Histone H2B
A0A2X0TX35	43	K	1.96	0.00114432	Up	Histone H2B OS=Triticum aestivum OX=4565 GN=CAMPLR22A2D_LOCUS3124 PE=3 SV=1	CAMPLR22A2D_LOCUS3124	1	0.00775162	73.499	3	RLPAGK(1)TASK	-1.2349	0.596	0.673	0.758	1.304	1.238	1.431	nucleus	K11252	H2B; histone H2B					PF00125	Core histone H2A/H2B/H3/H4	B	KOG1744	Histone H2B
P08489	109	K	0.763	9.26362e-05	Down	Glutenin, high molecular weight subunit PW212 OS=Triticum aestivum OX=4565 PE=3 SV=1	--	1	0.000870745	103.88	2	IFWGIPALLK(1)R	0.72517	1.118	1.135	1.149	0.892	0.853	0.852	vacuolar membrane				GO:0001932 regulation of protein phosphorylation; GO:0001934 positive regulation of protein phosphorylation; GO:0006950 response to stress; GO:0006979 response to oxidative stress; GO:0007154 cell communication; GO:0007165 signal transduction; GO:0007267 cell-cell signaling; GO:0008152 metabolic process; GO:0008283 cell population proliferation; GO:0009314 response to radiation; GO:0009628 respon…	GO:0005622 intracellular anatomical structure; GO:0005634 nucleus; GO:0005737 cytoplasm; GO:0005739 mitochondrion; GO:0005829 cytosol; GO:0005886 plasma membrane; GO:0016020 membrane; GO:0043226 organelle; GO:0043227 membrane-bounded organelle; GO:0043229 intracellular organelle; GO:0043231 intracellular membrane-bounded organelle; GO:0071944 cell periphery;	GO:0003824 catalytic activity; GO:0004791 thioredoxin-disulfide reductase activity; GO:0015035 protein-disulfide reductase activity; GO:0015036 disulfide oxidoreductase activity; GO:0016209 antioxidant activity; GO:0016491 oxidoreductase activity; GO:0016651 oxidoreductase activity, acting on NAD(P)H; GO:0016667 oxidoreductase activity, acting on a sulfur group of donors; GO:0016668 oxidoreductas…			O	KOG0907	Thioredoxin
A0A3B6MVI8	41	K	1.489	0.00398829	Up	Knot1 domain-containing protein OS=Triticum aestivum OX=4565 PE=3 SV=1	--	1	0.00257298	72.705	3	SAGFK(1)GPCVSDK	1.5012	0.737	0.885	0.789	1.107	1.271	1.211	extracellular							PF00304	Gamma-thionin family
P22701	50	K	3.082	2.14665e-05	Up	Em protein CS41 OS=Triticum aestivum OX=4565 GN=EM PE=2 SV=1	EM	1	2.70369e-57	195.23	2	K(1)EQMGEEGYSEMGR	-0.99932	0.462	0.498	0.51	1.396	1.55	1.584	nucleus				GO:0000003 reproduction; GO:0001101 response to acid chemical; GO:0003006 developmental process involved in reproduction; GO:0007275 multicellular organism development; GO:0009719 response to endogenous stimulus; GO:0009725 response to hormone; GO:0009737 response to abscisic acid; GO:0009791 post-embryonic development; GO:0010033 response to organic substance; GO:0010154 fruit development; GO:00…	GO:0005622 intracellular anatomical structure; GO:0005737 cytoplasm; GO:0005829 cytosol;	GO:0003676 nucleic acid binding; GO:0003677 DNA binding; GO:0005488 binding; GO:0097159 organic cyclic compound binding; GO:1901363 heterocyclic compound binding;
W4ZP51	63	K	2.158	1.60429e-05	Up	Em protein H2 OS=Triticum aestivum OX=4565 PE=3 SV=1	--	1	2.66245e-46	189.8	2	K(1)GGLSTNDESGGER	-1.6276	0.601	0.63	0.669	1.358	1.367	1.375	nucleus				GO:0000003 reproduction; GO:0001101 response to acid chemical; GO:0003006 developmental process involved in reproduction; GO:0007275 multicellular organism development; GO:0009719 response to endogenous stimulus; GO:0009725 response to hormone; GO:0009737 response to abscisic acid; GO:0009791 post-embryonic development; GO:0010033 response to organic substance; GO:0010154 fruit development; GO:00…	GO:0005622 intracellular anatomical structure; GO:0005737 cytoplasm; GO:0005829 cytosol;	GO:0003676 nucleic acid binding; GO:0003677 DNA binding; GO:0005488 binding; GO:0097159 organic cyclic compound binding; GO:1901363 heterocyclic compound binding;
P22701	37	K	2.494	9.90228e-05	Up	Em protein CS41 OS=Triticum aestivum OX=4565 GN=EM PE=2 SV=1	EM	1	4.71586e-10	136.33	2	SYEAQEK(1)LAEGR	-1.3667	0.533	0.621	0.563	1.357	1.389	1.536	nucleus				GO:0000003 reproduction; GO:0001101 response to acid chemical; GO:0003006 developmental process involved in reproduction; GO:0007275 multicellular organism development; GO:0009719 response to endogenous stimulus; GO:0009725 response to hormone; GO:0009737 response to abscisic acid; GO:0009791 post-embryonic development; GO:0010033 response to organic substance; GO:0010154 fruit development; GO:00…	GO:0005622 intracellular anatomical structure; GO:0005737 cytoplasm; GO:0005829 cytosol;	GO:0003676 nucleic acid binding; GO:0003677 DNA binding; GO:0005488 binding; GO:0097159 organic cyclic compound binding; GO:1901363 heterocyclic compound binding;
P27807	26	K	1.59	0.00110931	Up	Histone H2B.1 OS=Triticum aestivum OX=4565 PE=1 SV=3	--	1	0.0116621	87.258	2	AEK(1)TPAGK	0.91265	0.718	0.832	0.767	1.191	1.177	1.316	nucleus	K11252	H2B; histone H2B			GO:0005622 intracellular anatomical structure; GO:0005634 nucleus; GO:0005694 chromosome; GO:0043226 organelle; GO:0043227 membrane-bounded organelle; GO:0043228 non-membrane-bounded organelle; GO:0043229 intracellular organelle; GO:0043231 intracellular membrane-bounded organelle; GO:0043232 intracellular non-membrane-bounded organelle;		PF00125	Core histone H2A/H2B/H3/H4	B	KOG1744	Histone H2B
P27807	23	K	1.826	0.000732182	Up	Histone H2B.1 OS=Triticum aestivum OX=4565 PE=1 SV=3	--	1	6.65646e-05	101.05	3	KPAEEEPAAEK(1)AEK	-0.15229	0.643	0.754	0.726	1.234	1.406	1.237	nucleus	K11252	H2B; histone H2B			GO:0005622 intracellular anatomical structure; GO:0005634 nucleus; GO:0005694 chromosome; GO:0043226 organelle; GO:0043227 membrane-bounded organelle; GO:0043228 non-membrane-bounded organelle; GO:0043229 intracellular organelle; GO:0043231 intracellular membrane-bounded organelle; GO:0043232 intracellular non-membrane-bounded organelle;		PF00125	Core histone H2A/H2B/H3/H4	B	KOG1744	Histone H2B
A0A3B6ILN3	60	K	1.501	0.000273593	Up	Histone H2B OS=Triticum aestivum OX=4565 PE=3 SV=1	--	1	0.00821536	106.68	2	K(1)SVETYK	0.24372	0.782	0.848	0.769	1.201	1.231	1.168	nucleus	K11252	H2B; histone H2B			GO:0005622 intracellular anatomical structure; GO:0005634 nucleus; GO:0005694 chromosome; GO:0043226 organelle; GO:0043227 membrane-bounded organelle; GO:0043228 non-membrane-bounded organelle; GO:0043229 intracellular organelle; GO:0043231 intracellular membrane-bounded organelle; GO:0043232 intracellular non-membrane-bounded organelle;		PF00125	Core histone H2A/H2B/H3/H4	B	KOG1744	Histone H2B
P27807	43	K	1.905	0.00149744	Up	Histone H2B.1 OS=Triticum aestivum OX=4565 PE=1 SV=3	--	1	0.000111912	115.29	3	RLPAGK(1)SAAK	0.69461	0.676	0.67	0.719	1.51	1.274	1.15	nucleus	K11252	H2B; histone H2B			GO:0005622 intracellular anatomical structure; GO:0005634 nucleus; GO:0005694 chromosome; GO:0043226 organelle; GO:0043227 membrane-bounded organelle; GO:0043228 non-membrane-bounded organelle; GO:0043229 intracellular organelle; GO:0043231 intracellular membrane-bounded organelle; GO:0043232 intracellular non-membrane-bounded organelle;		PF00125	Core histone H2A/H2B/H3/H4	B	KOG1744	Histone H2B
A0A3B6QMR0	17	K	2.132	5.4751e-06	Up	Dehydrin OS=Triticum aestivum OX=4565 PE=3 SV=1	--	1	0.014519	93.374	2	GIMEK(1)IK	-0.56189	0.632	0.632	0.652	1.308	1.405	1.371	nucleus
Q93XQ7	372	K	0.682	0.00753557	Down	Protein disulfide-isomerase OS=Triticum aestivum OX=4565 GN=PDI3 PE=2 SV=1	PDI3	1	0.00310239	69.431	3	K(1)SEPIPEANNEPVK	0.44016	1.206	1.304	1.059	0.821	0.742	0.87	endoplasmic reticulum	K09580	PDIA1, P4HB; protein disulfide-isomerase A1 [EC:5.3.4.1]	map04141 Protein processing in endoplasmic reticulum	GO:0000003 reproduction; GO:0003006 developmental process involved in reproduction; GO:0006457 protein folding; GO:0006950 response to stress; GO:0006970 response to osmotic stress; GO:0007275 multicellular organism development; GO:0009314 response to radiation; GO:0009416 response to light stimulus; GO:0009628 response to abiotic stimulus; GO:0009642 response to light intensity; GO:0009644 respo…	GO:0000322 storage vacuole; GO:0000323 lytic vacuole; GO:0000325 plant-type vacuole; GO:0000326 protein storage vacuole; GO:0000327 lytic vacuole within protein storage vacuole; GO:0005618 cell wall; GO:0005622 intracellular anatomical structure; GO:0005737 cytoplasm; GO:0005773 vacuole; GO:0005774 vacuolar membrane; GO:0005783 endoplasmic reticulum; GO:0005788 endoplasmic reticulum lumen; GO:000…	GO:0003756 protein disulfide isomerase activity; GO:0003824 catalytic activity; GO:0016853 isomerase activity; GO:0016860 intramolecular oxidoreductase activity; GO:0016864 intramolecular oxidoreductase activity, transposing S-S bonds; GO:0140096 catalytic activity, acting on a protein;	PF00085; PF13848	Thioredoxin; Thioredoxin-like domain	O	KOG0190	Protein disulfide isomerase (prolyl 4-hydroxylase beta subunit)
P62785	13	K	1.84	8.69861e-05	Up	Histone H4 variant TH011 OS=Triticum aestivum OX=4565 PE=3 SV=2	--	1	0.00209671	116.73	2	GLGK(1)GGAK	-0.0063004	0.705	0.694	0.714	1.304	1.374	1.21	nucleus	K11254	H4; histone H4		GO:0006323 DNA packaging; GO:0006325 chromatin organization; GO:0006333 chromatin assembly or disassembly; GO:0006334 nucleosome assembly; GO:0006996 organelle organization; GO:0009987 cellular process; GO:0016043 cellular component organization; GO:0022607 cellular component assembly; GO:0031497 chromatin assembly; GO:0034728 nucleosome organization; GO:0043933 protein-containing complex organiz…	GO:0000228 nuclear chromosome; GO:0000785 chromatin; GO:0000786 nucleosome; GO:0005622 intracellular anatomical structure; GO:0005634 nucleus; GO:0005694 chromosome; GO:0031974 membrane-enclosed lumen; GO:0031981 nuclear lumen; GO:0032991 protein-containing complex; GO:0032993 protein-DNA complex; GO:0043226 organelle; GO:0043227 membrane-bounded organelle; GO:0043228 non-membrane-bounded organel…	GO:0003676 nucleic acid binding; GO:0003677 DNA binding; GO:0005488 binding; GO:0005515 protein binding; GO:0042393 histone binding; GO:0097159 organic cyclic compound binding; GO:1901363 heterocyclic compound binding;	PF15511	Centromere kinetochore component CENP-T histone fold	B	KOG3467	Histone H4
P62785	80	K	1.642	0.00975655	Up	Histone H4 variant TH011 OS=Triticum aestivum OX=4565 PE=3 SV=2	--	1	0.00288802	84.297	3	K(1)TVTAMDVVYALK	-0.6063	0.657	0.691	0.923	1.307	1.191	1.232	nucleus	K11254	H4; histone H4		GO:0006323 DNA packaging; GO:0006325 chromatin organization; GO:0006333 chromatin assembly or disassembly; GO:0006334 nucleosome assembly; GO:0006996 organelle organization; GO:0009987 cellular process; GO:0016043 cellular component organization; GO:0022607 cellular component assembly; GO:0031497 chromatin assembly; GO:0034728 nucleosome organization; GO:0043933 protein-containing complex organiz…	GO:0000228 nuclear chromosome; GO:0000785 chromatin; GO:0000786 nucleosome; GO:0005622 intracellular anatomical structure; GO:0005634 nucleus; GO:0005694 chromosome; GO:0031974 membrane-enclosed lumen; GO:0031981 nuclear lumen; GO:0032991 protein-containing complex; GO:0032993 protein-DNA complex; GO:0043226 organelle; GO:0043227 membrane-bounded organelle; GO:0043228 non-membrane-bounded organel…	GO:0003676 nucleic acid binding; GO:0003677 DNA binding; GO:0005488 binding; GO:0005515 protein binding; GO:0042393 histone binding; GO:0097159 organic cyclic compound binding; GO:1901363 heterocyclic compound binding;	PF15511	Centromere kinetochore component CENP-T histone fold	B	KOG3467	Histone H4
A0A3B6MWJ8	230	K	0.757	0.00317328	Down	SERPIN domain-containing protein OS=Triticum aestivum OX=4565 PE=3 SV=1	--	1	0.0259091	82.671	2	VLK(1)LPYK	0.43962	1.109	1.113	1.193	0.925	0.818	0.842	mitochondria	K13963	SERPINB; serpin B		GO:0009892 negative regulation of metabolic process; GO:0010466 negative regulation of peptidase activity; GO:0010605 negative regulation of macromolecule metabolic process; GO:0010951 negative regulation of endopeptidase activity; GO:0019222 regulation of metabolic process; GO:0030162 regulation of proteolysis; GO:0031323 regulation of cellular metabolic process; GO:0031324 negative regulation o…	GO:0005576 extracellular region; GO:0005615 extracellular space;	GO:0004857 enzyme inhibitor activity; GO:0004866 endopeptidase inhibitor activity; GO:0004867 serine-type endopeptidase inhibitor activity; GO:0030234 enzyme regulator activity; GO:0030414 peptidase inhibitor activity; GO:0061134 peptidase regulator activity; GO:0061135 endopeptidase regulator activity; GO:0098772 molecular function regulator;	PF00079	Serpin (serine protease inhibitor)	V	KOG2392	Serpin
A0A1D5XDB6	243	K	1.907	0.00736663	Up	Elongation factor 1-alpha OS=Triticum aestivum OX=4565 PE=3 SV=1	--	1	1.61407e-07	85.496	3	LPLQDVYK(1)IGGIGTVPVGR	-0.81861	0.552	0.665	0.847	1.287	1.228	1.421	cytoplasm	K03231	EEF1A; elongation factor 1-alpha	map03013 Nucleocytoplasmic transport		GO:0005622 intracellular anatomical structure; GO:0005737 cytoplasm;		PF00009; PF03144; PF03143	Elongation factor Tu GTP binding domain; Elongation factor Tu domain 2; Elongation factor Tu C-terminal domain	J	KOG0052	Translation elongation factor EF-1 alpha/Tu
A0A3B5ZZP8	82	K	2.35	1.05973e-05	Up	Late embryogenesis abundant protein OS=Triticum aestivum OX=4565 PE=3 SV=1	--	1	0.00425348	111.95	2	AAEAK(1)DK	0.64251	0.563	0.607	0.621	1.4	1.38	1.428	nucleus				GO:0001101 response to acid chemical; GO:0006950 response to stress; GO:0009266 response to temperature stimulus; GO:0009409 response to cold; GO:0009414 response to water deprivation; GO:0009415 response to water; GO:0009628 response to abiotic stimulus; GO:0010035 response to inorganic substance; GO:0031647 regulation of protein stability; GO:0042221 response to chemical; GO:0050821 protein sta…	GO:0005622 intracellular anatomical structure; GO:0005634 nucleus; GO:0005737 cytoplasm; GO:0005829 cytosol; GO:0043226 organelle; GO:0043227 membrane-bounded organelle; GO:0043229 intracellular organelle; GO:0043231 intracellular membrane-bounded organelle;				S	KOG4744	Uncharacterized conserved protein
A0A3B5ZZP8	84	K	2.267	2.59184e-05	Up	Late embryogenesis abundant protein OS=Triticum aestivum OX=4565 PE=3 SV=1	--	1	0.000346143	97.163	3	DK(1)TAQTAQAAK	-0.11406	0.608	0.614	0.614	1.479	1.384	1.3	nucleus				GO:0001101 response to acid chemical; GO:0006950 response to stress; GO:0009266 response to temperature stimulus; GO:0009409 response to cold; GO:0009414 response to water deprivation; GO:0009415 response to water; GO:0009628 response to abiotic stimulus; GO:0010035 response to inorganic substance; GO:0031647 regulation of protein stability; GO:0042221 response to chemical; GO:0050821 protein sta…	GO:0005622 intracellular anatomical structure; GO:0005634 nucleus; GO:0005737 cytoplasm; GO:0005829 cytosol; GO:0043226 organelle; GO:0043227 membrane-bounded organelle; GO:0043229 intracellular organelle; GO:0043231 intracellular membrane-bounded organelle;				S	KOG4744	Uncharacterized conserved protein
A0A3B5Y545	64	K	2.205	0.00319875	Up	Late embryogenesis abundant protein OS=Triticum aestivum OX=4565 PE=3 SV=1	--	1	0.00011824	104.22	3	AAETTEAAK(1)QK	-0.54984	0.479	0.672	0.721	1.415	1.38	1.333	nucleus				GO:0001101 response to acid chemical; GO:0006950 response to stress; GO:0009266 response to temperature stimulus; GO:0009409 response to cold; GO:0009414 response to water deprivation; GO:0009415 response to water; GO:0009628 response to abiotic stimulus; GO:0010035 response to inorganic substance; GO:0031647 regulation of protein stability; GO:0042221 response to chemical; GO:0050821 protein sta…	GO:0005622 intracellular anatomical structure; GO:0005634 nucleus; GO:0005737 cytoplasm; GO:0005829 cytosol; GO:0043226 organelle; GO:0043227 membrane-bounded organelle; GO:0043229 intracellular organelle; GO:0043231 intracellular membrane-bounded organelle;				S	KOG4744	Uncharacterized conserved protein
A0A3B5Y545	66	K	1.646	0.00241111	Up	Late embryogenesis abundant protein OS=Triticum aestivum OX=4565 PE=3 SV=1	--	1	2.19862e-06	134.68	2	QK(1)ASETAEATK	-0.94494	0.665	0.781	0.821	1.209	1.187	1.336	nucleus				GO:0001101 response to acid chemical; GO:0006950 response to stress; GO:0009266 response to temperature stimulus; GO:0009409 response to cold; GO:0009414 response to water deprivation; GO:0009415 response to water; GO:0009628 response to abiotic stimulus; GO:0010035 response to inorganic substance; GO:0031647 regulation of protein stability; GO:0042221 response to chemical; GO:0050821 protein sta…	GO:0005622 intracellular anatomical structure; GO:0005634 nucleus; GO:0005737 cytoplasm; GO:0005829 cytosol; GO:0043226 organelle; GO:0043227 membrane-bounded organelle; GO:0043229 intracellular organelle; GO:0043231 intracellular membrane-bounded organelle;				S	KOG4744	Uncharacterized conserved protein
A0A3B5ZZP8	111	K	2.176	3.79336e-05	Up	Late embryogenesis abundant protein OS=Triticum aestivum OX=4565 PE=3 SV=1	--	1	8.16948e-47	189.81	3	AAQGK(1)DQTASTLGEK	0.7743	0.667	0.589	0.633	1.338	1.362	1.41	nucleus				GO:0001101 response to acid chemical; GO:0006950 response to stress; GO:0009266 response to temperature stimulus; GO:0009409 response to cold; GO:0009414 response to water deprivation; GO:0009415 response to water; GO:0009628 response to abiotic stimulus; GO:0010035 response to inorganic substance; GO:0031647 regulation of protein stability; GO:0042221 response to chemical; GO:0050821 protein sta…	GO:0005622 intracellular anatomical structure; GO:0005634 nucleus; GO:0005737 cytoplasm; GO:0005829 cytosol; GO:0043226 organelle; GO:0043227 membrane-bounded organelle; GO:0043229 intracellular organelle; GO:0043231 intracellular membrane-bounded organelle;				S	KOG4744	Uncharacterized conserved protein
A0A3B5ZZP8	121	K	1.941	0.000170432	Up	Late embryogenesis abundant protein OS=Triticum aestivum OX=4565 PE=3 SV=1	--	1	0.000149765	90.348	3	DQTASTLGEK(1)TEAAK	1.0644	0.742	0.641	0.657	1.292	1.298	1.37	nucleus				GO:0001101 response to acid chemical; GO:0006950 response to stress; GO:0009266 response to temperature stimulus; GO:0009409 response to cold; GO:0009414 response to water deprivation; GO:0009415 response to water; GO:0009628 response to abiotic stimulus; GO:0010035 response to inorganic substance; GO:0031647 regulation of protein stability; GO:0042221 response to chemical; GO:0050821 protein sta…	GO:0005622 intracellular anatomical structure; GO:0005634 nucleus; GO:0005737 cytoplasm; GO:0005829 cytosol; GO:0043226 organelle; GO:0043227 membrane-bounded organelle; GO:0043229 intracellular organelle; GO:0043231 intracellular membrane-bounded organelle;				S	KOG4744	Uncharacterized conserved protein
A0A3B5ZZP8	42	K	1.359	0.0224877	Up	Late embryogenesis abundant protein OS=Triticum aestivum OX=4565 PE=3 SV=1	--	1	0.00087433	89.805	3	AGQTTEATK(1)QK	-0.6943	0.924	0.708	0.911	1.132	1.166	1.159	nucleus				GO:0001101 response to acid chemical; GO:0006950 response to stress; GO:0009266 response to temperature stimulus; GO:0009409 response to cold; GO:0009414 response to water deprivation; GO:0009415 response to water; GO:0009628 response to abiotic stimulus; GO:0010035 response to inorganic substance; GO:0031647 regulation of protein stability; GO:0042221 response to chemical; GO:0050821 protein sta…	GO:0005622 intracellular anatomical structure; GO:0005634 nucleus; GO:0005737 cytoplasm; GO:0005829 cytosol; GO:0043226 organelle; GO:0043227 membrane-bounded organelle; GO:0043229 intracellular organelle; GO:0043231 intracellular membrane-bounded organelle;				S	KOG4744	Uncharacterized conserved protein
Q03968	215	K	2.344	2.12122e-05	Up	Late embryogenesis abundant protein, group 3 OS=Triticum aestivum OX=4565 PE=2 SV=1	--	1	4.45224e-25	161.24	3	DNTTGATTK(1)DTTTTTR	0.32091	0.563	0.594	0.637	1.428	1.398	1.38	nucleus				GO:0001101 response to acid chemical; GO:0006950 response to stress; GO:0009266 response to temperature stimulus; GO:0009409 response to cold; GO:0009414 response to water deprivation; GO:0009415 response to water; GO:0009628 response to abiotic stimulus; GO:0010035 response to inorganic substance; GO:0031647 regulation of protein stability; GO:0042221 response to chemical; GO:0050821 protein sta…	GO:0005622 intracellular anatomical structure; GO:0005634 nucleus; GO:0005737 cytoplasm; GO:0005829 cytosol; GO:0043226 organelle; GO:0043227 membrane-bounded organelle; GO:0043229 intracellular organelle; GO:0043231 intracellular membrane-bounded organelle;				S	KOG4744	Uncharacterized conserved protein
A0A3B5Y545	33	K	3.71	0.00991691	Up	Late embryogenesis abundant protein OS=Triticum aestivum OX=4565 PE=3 SV=1	--	1	0.000841043	101.3	2	DK(1)AGQTTEATK	0.19559	0.427	0.436	0.411	1.145	2.489	1.092	nucleus				GO:0001101 response to acid chemical; GO:0006950 response to stress; GO:0009266 response to temperature stimulus; GO:0009409 response to cold; GO:0009414 response to water deprivation; GO:0009415 response to water; GO:0009628 response to abiotic stimulus; GO:0010035 response to inorganic substance; GO:0031647 regulation of protein stability; GO:0042221 response to chemical; GO:0050821 protein sta…	GO:0005622 intracellular anatomical structure; GO:0005634 nucleus; GO:0005737 cytoplasm; GO:0005829 cytosol; GO:0043226 organelle; GO:0043227 membrane-bounded organelle; GO:0043229 intracellular organelle; GO:0043231 intracellular membrane-bounded organelle;				S	KOG4744	Uncharacterized conserved protein
A0A3B5ZZP8	93	K	2.074	6.52897e-05	Up	Late embryogenesis abundant protein OS=Triticum aestivum OX=4565 PE=3 SV=1	--	1	3.1041e-05	110.31	3	TAQTAQAAK(1)EK	1.3964	0.617	0.647	0.688	1.301	1.425	1.323	nucleus				GO:0001101 response to acid chemical; GO:0006950 response to stress; GO:0009266 response to temperature stimulus; GO:0009409 response to cold; GO:0009414 response to water deprivation; GO:0009415 response to water; GO:0009628 response to abiotic stimulus; GO:0010035 response to inorganic substance; GO:0031647 regulation of protein stability; GO:0042221 response to chemical; GO:0050821 protein sta…	GO:0005622 intracellular anatomical structure; GO:0005634 nucleus; GO:0005737 cytoplasm; GO:0005829 cytosol; GO:0043226 organelle; GO:0043227 membrane-bounded organelle; GO:0043229 intracellular organelle; GO:0043231 intracellular membrane-bounded organelle;				S	KOG4744	Uncharacterized conserved protein
Q03968	168	K	2.254	0.000127751	Up	Late embryogenesis abundant protein, group 3 OS=Triticum aestivum OX=4565 PE=2 SV=1	--	1	4.55332e-67	179.7	4	DK(1)TGSVLQQAGETVVNAVVGAK	0.44525	0.572	0.589	0.683	1.358	1.405	1.394	nucleus				GO:0001101 response to acid chemical; GO:0006950 response to stress; GO:0009266 response to temperature stimulus; GO:0009409 response to cold; GO:0009414 response to water deprivation; GO:0009415 response to water; GO:0009628 response to abiotic stimulus; GO:0010035 response to inorganic substance; GO:0031647 regulation of protein stability; GO:0042221 response to chemical; GO:0050821 protein sta…	GO:0005622 intracellular anatomical structure; GO:0005634 nucleus; GO:0005737 cytoplasm; GO:0005829 cytosol; GO:0043226 organelle; GO:0043227 membrane-bounded organelle; GO:0043229 intracellular organelle; GO:0043231 intracellular membrane-bounded organelle;				S	KOG4744	Uncharacterized conserved protein
A0A3B5ZZP8	95	K	2.367	0.000397745	Up	Late embryogenesis abundant protein OS=Triticum aestivum OX=4565 PE=3 SV=1	--	1	7.26481e-35	184.98	2	EK(1)TYETAQSAK	-0.2608	0.528	0.621	0.633	1.302	1.557	1.359	nucleus				GO:0001101 response to acid chemical; GO:0006950 response to stress; GO:0009266 response to temperature stimulus; GO:0009409 response to cold; GO:0009414 response to water deprivation; GO:0009415 response to water; GO:0009628 response to abiotic stimulus; GO:0010035 response to inorganic substance; GO:0031647 regulation of protein stability; GO:0042221 response to chemical; GO:0050821 protein sta…	GO:0005622 intracellular anatomical structure; GO:0005634 nucleus; GO:0005737 cytoplasm; GO:0005829 cytosol; GO:0043226 organelle; GO:0043227 membrane-bounded organelle; GO:0043229 intracellular organelle; GO:0043231 intracellular membrane-bounded organelle;				S	KOG4744	Uncharacterized conserved protein
A0A3B5ZZP8	104	K	2.067	0.000412524	Up	Late embryogenesis abundant protein OS=Triticum aestivum OX=4565 PE=3 SV=1	--	1	4.92418e-26	179.67	2	TYETAQSAK(1)ER	-0.52218	0.58	0.716	0.66	1.309	1.311	1.424	nucleus				GO:0001101 response to acid chemical; GO:0006950 response to stress; GO:0009266 response to temperature stimulus; GO:0009409 response to cold; GO:0009414 response to water deprivation; GO:0009415 response to water; GO:0009628 response to abiotic stimulus; GO:0010035 response to inorganic substance; GO:0031647 regulation of protein stability; GO:0042221 response to chemical; GO:0050821 protein sta…	GO:0005622 intracellular anatomical structure; GO:0005634 nucleus; GO:0005737 cytoplasm; GO:0005829 cytosol; GO:0043226 organelle; GO:0043227 membrane-bounded organelle; GO:0043229 intracellular organelle; GO:0043231 intracellular membrane-bounded organelle;				S	KOG4744	Uncharacterized conserved protein
Q03968	22	K	1.868	4.22114e-05	Up	Late embryogenesis abundant protein, group 3 OS=Triticum aestivum OX=4565 PE=2 SV=1	--	1	3.80366e-08	120.63	3	NEEK(1)TGQVMGATK	-0.18707	0.661	0.736	0.695	1.293	1.288	1.326	nucleus				GO:0001101 response to acid chemical; GO:0006950 response to stress; GO:0009266 response to temperature stimulus; GO:0009409 response to cold; GO:0009414 response to water deprivation; GO:0009415 response to water; GO:0009628 response to abiotic stimulus; GO:0010035 response to inorganic substance; GO:0031647 regulation of protein stability; GO:0042221 response to chemical; GO:0050821 protein sta…	GO:0005622 intracellular anatomical structure; GO:0005634 nucleus; GO:0005737 cytoplasm; GO:0005829 cytosol; GO:0043226 organelle; GO:0043227 membrane-bounded organelle; GO:0043229 intracellular organelle; GO:0043231 intracellular membrane-bounded organelle;				S	KOG4744	Uncharacterized conserved protein
Q03968	31	K	1.802	3.71035e-06	Up	Late embryogenesis abundant protein, group 3 OS=Triticum aestivum OX=4565 PE=2 SV=1	--	1	7.28332e-05	112.42	3	TGQVMGATK(1)DK	-1.0401	0.699	0.736	0.706	1.295	1.274	1.29	nucleus				GO:0001101 response to acid chemical; GO:0006950 response to stress; GO:0009266 response to temperature stimulus; GO:0009409 response to cold; GO:0009414 response to water deprivation; GO:0009415 response to water; GO:0009628 response to abiotic stimulus; GO:0010035 response to inorganic substance; GO:0031647 regulation of protein stability; GO:0042221 response to chemical; GO:0050821 protein sta…	GO:0005622 intracellular anatomical structure; GO:0005634 nucleus; GO:0005737 cytoplasm; GO:0005829 cytosol; GO:0043226 organelle; GO:0043227 membrane-bounded organelle; GO:0043229 intracellular organelle; GO:0043231 intracellular membrane-bounded organelle;				S	KOG4744	Uncharacterized conserved protein
A0A3B5ZZP8	139	K	2.225	5.02727e-05	Up	Late embryogenesis abundant protein OS=Triticum aestivum OX=4565 PE=3 SV=1	--	1	5.1713e-13	162.22	2	QK(1)AAEATEAAK	0.49565	0.674	0.602	0.585	1.383	1.372	1.385	nucleus				GO:0001101 response to acid chemical; GO:0006950 response to stress; GO:0009266 response to temperature stimulus; GO:0009409 response to cold; GO:0009414 response to water deprivation; GO:0009415 response to water; GO:0009628 response to abiotic stimulus; GO:0010035 response to inorganic substance; GO:0031647 regulation of protein stability; GO:0042221 response to chemical; GO:0050821 protein sta…	GO:0005622 intracellular anatomical structure; GO:0005634 nucleus; GO:0005737 cytoplasm; GO:0005829 cytosol; GO:0043226 organelle; GO:0043227 membrane-bounded organelle; GO:0043229 intracellular organelle; GO:0043231 intracellular membrane-bounded organelle;				S	KOG4744	Uncharacterized conserved protein
A0A3B5Y545	55	K	2.597	1.56538e-05	Up	Late embryogenesis abundant protein OS=Triticum aestivum OX=4565 PE=3 SV=1	--	1	3.49446e-11	158.58	3	QK(1)AAETTEAAK	2.0793	0.535	0.585	0.548	1.367	1.498	1.467	nucleus				GO:0001101 response to acid chemical; GO:0006950 response to stress; GO:0009266 response to temperature stimulus; GO:0009409 response to cold; GO:0009414 response to water deprivation; GO:0009415 response to water; GO:0009628 response to abiotic stimulus; GO:0010035 response to inorganic substance; GO:0031647 regulation of protein stability; GO:0042221 response to chemical; GO:0050821 protein sta…	GO:0005622 intracellular anatomical structure; GO:0005634 nucleus; GO:0005737 cytoplasm; GO:0005829 cytosol; GO:0043226 organelle; GO:0043227 membrane-bounded organelle; GO:0043229 intracellular organelle; GO:0043231 intracellular membrane-bounded organelle;				S	KOG4744	Uncharacterized conserved protein
A0A3B5ZZP8	128	K	3.399	5.83736e-06	Up	Late embryogenesis abundant protein OS=Triticum aestivum OX=4565 PE=3 SV=1	--	1	2.63755e-19	174.9	2	QK(1)AAETTEAAR	0.26543	0.488	0.447	0.429	1.529	1.544	1.563	nucleus				GO:0001101 response to acid chemical; GO:0006950 response to stress; GO:0009266 response to temperature stimulus; GO:0009409 response to cold; GO:0009414 response to water deprivation; GO:0009415 response to water; GO:0009628 response to abiotic stimulus; GO:0010035 response to inorganic substance; GO:0031647 regulation of protein stability; GO:0042221 response to chemical; GO:0050821 protein sta…	GO:0005622 intracellular anatomical structure; GO:0005634 nucleus; GO:0005737 cytoplasm; GO:0005829 cytosol; GO:0043226 organelle; GO:0043227 membrane-bounded organelle; GO:0043229 intracellular organelle; GO:0043231 intracellular membrane-bounded organelle;				S	KOG4744	Uncharacterized conserved protein
A0A3B5ZZP8	150	K	2.037	0.00023275	Up	Late embryogenesis abundant protein OS=Triticum aestivum OX=4565 PE=3 SV=1	--	1	1.38417e-18	170	2	QK(1)ASETAQYTK	-1.3192	0.591	0.68	0.705	1.313	1.392	1.32	nucleus				GO:0001101 response to acid chemical; GO:0006950 response to stress; GO:0009266 response to temperature stimulus; GO:0009409 response to cold; GO:0009414 response to water deprivation; GO:0009415 response to water; GO:0009628 response to abiotic stimulus; GO:0010035 response to inorganic substance; GO:0031647 regulation of protein stability; GO:0042221 response to chemical; GO:0050821 protein sta…	GO:0005622 intracellular anatomical structure; GO:0005634 nucleus; GO:0005737 cytoplasm; GO:0005829 cytosol; GO:0043226 organelle; GO:0043227 membrane-bounded organelle; GO:0043229 intracellular organelle; GO:0043231 intracellular membrane-bounded organelle;				S	KOG4744	Uncharacterized conserved protein
A0A3B6JJB0	13	K	2.333	0.00112621	Up	Splicing factor U2af large subunit OS=Triticum aestivum OX=4565 PE=3 SV=1	--	1	0.00238454	112.8	2	EEGLSK(1)SR	-0.5815	0.511	0.568	0.721	1.382	1.439	1.379	nucleus	K12837	U2AF2; splicing factor U2AF 65 kDa subunit	map03040 Spliceosome		GO:0000243 commitment complex; GO:0005622 intracellular anatomical structure; GO:0005634 nucleus; GO:0005654 nucleoplasm; GO:0005681 spliceosomal complex; GO:0005684 U2-type spliceosomal complex; GO:0016604 nuclear body; GO:0016607 nuclear speck; GO:0031974 membrane-enclosed lumen; GO:0031981 nuclear lumen; GO:0032991 protein-containing complex; GO:0043226 organelle; GO:0043227 membrane-bounded o…	GO:0003676 nucleic acid binding; GO:0003723 RNA binding; GO:0003727 single-stranded RNA binding; GO:0005488 binding; GO:0008187 poly-pyrimidine tract binding; GO:0030628 pre-mRNA 3'-splice site binding; GO:0036002 pre-mRNA binding; GO:0097159 organic cyclic compound binding; GO:1901363 heterocyclic compound binding;	PF00076	RNA recognition motif. (a.k.a. RRM, RBD, or RNP domain)	A	KOG0120	Splicing factor U2AF, large subunit (RRM superfamily)
Q41630	67	K	1.838	0.000152782	Up	ADP,ATP carrier protein 2, mitochondrial OS=Triticum aestivum OX=4565 GN=ANT-G2 PE=3 SV=1	ANT-G2	1	3.53233e-37	182.02	3	LLIQNQDEMIK(1)AGR	-0.24596	0.654	0.705	0.755	1.266	1.292	1.328	chloroplast	K05863	SLC25A4S, ANT; solute carrier family 25 (mitochondrial adenine nucleotide translocator), member 4/5/6/31		GO:0006810 transport; GO:0006811 ion transport; GO:0006820 anion transport; GO:0006839 mitochondrial transport; GO:0006855 xenobiotic transmembrane transport; GO:0006862 nucleotide transport; GO:0006950 response to stress; GO:0006970 response to osmotic stress; GO:0006996 organelle organization; GO:0007005 mitochondrion organization; GO:0007006 mitochondrial membrane organization; GO:0009266 resp…	GO:0005622 intracellular anatomical structure; GO:0005737 cytoplasm; GO:0005739 mitochondrion; GO:0005740 mitochondrial envelope; GO:0005743 mitochondrial inner membrane; GO:0016020 membrane; GO:0016021 integral component of membrane; GO:0019866 organelle inner membrane; GO:0031090 organelle membrane; GO:0031224 intrinsic component of membrane; GO:0031966 mitochondrial membrane; GO:0031967 organe…	GO:0000295 adenine nucleotide transmembrane transporter activity; GO:0005215 transporter activity; GO:0005346 purine ribonucleotide transmembrane transporter activity; GO:0005347 ATP transmembrane transporter activity; GO:0005471 ATP:ADP antiporter activity; GO:0008509 anion transmembrane transporter activity; GO:0008514 organic anion transmembrane transporter activity; GO:0015075 ion transmembra…			C	KOG0749	Mitochondrial ADP/ATP carrier proteins
Q41630	87	K	1.414	0.0145236	Up	ADP,ATP carrier protein 2, mitochondrial OS=Triticum aestivum OX=4565 GN=ANT-G2 PE=3 SV=1	ANT-G2	1	6.05296e-08	121.42	2	TIK(1)DEGFGSLWR	0.10111	0.708	0.888	0.889	1.083	1.211	1.221	chloroplast	K05863	SLC25A4S, ANT; solute carrier family 25 (mitochondrial adenine nucleotide translocator), member 4/5/6/31		GO:0006810 transport; GO:0006811 ion transport; GO:0006820 anion transport; GO:0006839 mitochondrial transport; GO:0006855 xenobiotic transmembrane transport; GO:0006862 nucleotide transport; GO:0006950 response to stress; GO:0006970 response to osmotic stress; GO:0006996 organelle organization; GO:0007005 mitochondrion organization; GO:0007006 mitochondrial membrane organization; GO:0009266 resp…	GO:0005622 intracellular anatomical structure; GO:0005737 cytoplasm; GO:0005739 mitochondrion; GO:0005740 mitochondrial envelope; GO:0005743 mitochondrial inner membrane; GO:0016020 membrane; GO:0016021 integral component of membrane; GO:0019866 organelle inner membrane; GO:0031090 organelle membrane; GO:0031224 intrinsic component of membrane; GO:0031966 mitochondrial membrane; GO:0031967 organe…	GO:0000295 adenine nucleotide transmembrane transporter activity; GO:0005215 transporter activity; GO:0005346 purine ribonucleotide transmembrane transporter activity; GO:0005347 ATP transmembrane transporter activity; GO:0005471 ATP:ADP antiporter activity; GO:0008509 anion transmembrane transporter activity; GO:0008514 organic anion transmembrane transporter activity; GO:0015075 ion transmembra…			C	KOG0749	Mitochondrial ADP/ATP carrier proteins
W5BNS0	14	K	2.792	0.0237022	Up	Histone H2A OS=Triticum aestivum OX=4565 PE=3 SV=1	--	1	0.000286626	124.98	2	AIGAGAAK(1)K	-0.61862	0.329	0.362	0.891	1.557	1.463	1.397	nucleus	K11251	H2A; histone H2A		GO:0006325 chromatin organization; GO:0006355 regulation of transcription, DNA-templated; GO:0006950 response to stress; GO:0006996 organelle organization; GO:0009292 genetic transfer; GO:0009294 DNA mediated transformation; GO:0009605 response to external stimulus; GO:0009607 response to biotic stimulus; GO:0009611 response to wounding; GO:0009617 response to bacterium; GO:0009889 regulation of …	GO:0000228 nuclear chromosome; GO:0000785 chromatin; GO:0005622 intracellular anatomical structure; GO:0005634 nucleus; GO:0005694 chromosome; GO:0005730 nucleolus; GO:0031974 membrane-enclosed lumen; GO:0031981 nuclear lumen; GO:0043226 organelle; GO:0043227 membrane-bounded organelle; GO:0043228 non-membrane-bounded organelle; GO:0043229 intracellular organelle; GO:0043231 intracellular membran…	GO:0003676 nucleic acid binding; GO:0003677 DNA binding; GO:0005488 binding; GO:0097159 organic cyclic compound binding; GO:1901363 heterocyclic compound binding;	PF00125	Core histone H2A/H2B/H3/H4	B	KOG1756	Histone 2A
W5BNS0	6	K	2.707	1.73621e-05	Up	Histone H2A OS=Triticum aestivum OX=4565 PE=3 SV=1	--	1	9.48109e-05	119.53	2	GK(1)AIGAGAAK	-0.11531	0.505	0.536	0.578	1.489	1.469	1.424	nucleus	K11251	H2A; histone H2A		GO:0006325 chromatin organization; GO:0006355 regulation of transcription, DNA-templated; GO:0006950 response to stress; GO:0006996 organelle organization; GO:0009292 genetic transfer; GO:0009294 DNA mediated transformation; GO:0009605 response to external stimulus; GO:0009607 response to biotic stimulus; GO:0009611 response to wounding; GO:0009617 response to bacterium; GO:0009889 regulation of …	GO:0000228 nuclear chromosome; GO:0000785 chromatin; GO:0005622 intracellular anatomical structure; GO:0005634 nucleus; GO:0005694 chromosome; GO:0005730 nucleolus; GO:0031974 membrane-enclosed lumen; GO:0031981 nuclear lumen; GO:0043226 organelle; GO:0043227 membrane-bounded organelle; GO:0043228 non-membrane-bounded organelle; GO:0043229 intracellular organelle; GO:0043231 intracellular membran…	GO:0003676 nucleic acid binding; GO:0003677 DNA binding; GO:0005488 binding; GO:0097159 organic cyclic compound binding; GO:1901363 heterocyclic compound binding;	PF00125	Core histone H2A/H2B/H3/H4	B	KOG1756	Histone 2A
W5BNS0	22	K	3.099	0.000495002	Up	Histone H2A OS=Triticum aestivum OX=4565 PE=3 SV=1	--	1	6.41857e-05	110.38	2	SSK(1)AGLQFPVGR	0.20882	0.585	0.48	0.399	1.512	1.528	1.497	nucleus	K11251	H2A; histone H2A		GO:0006325 chromatin organization; GO:0006355 regulation of transcription, DNA-templated; GO:0006950 response to stress; GO:0006996 organelle organization; GO:0009292 genetic transfer; GO:0009294 DNA mediated transformation; GO:0009605 response to external stimulus; GO:0009607 response to biotic stimulus; GO:0009611 response to wounding; GO:0009617 response to bacterium; GO:0009889 regulation of …	GO:0000228 nuclear chromosome; GO:0000785 chromatin; GO:0005622 intracellular anatomical structure; GO:0005634 nucleus; GO:0005694 chromosome; GO:0005730 nucleolus; GO:0031974 membrane-enclosed lumen; GO:0031981 nuclear lumen; GO:0043226 organelle; GO:0043227 membrane-bounded organelle; GO:0043228 non-membrane-bounded organelle; GO:0043229 intracellular organelle; GO:0043231 intracellular membran…	GO:0003676 nucleic acid binding; GO:0003677 DNA binding; GO:0005488 binding; GO:0097159 organic cyclic compound binding; GO:1901363 heterocyclic compound binding;	PF00125	Core histone H2A/H2B/H3/H4	B	KOG1756	Histone 2A
Q43312	14	K	4.214	0.000310476	Up	Protein H2A.7 OS=Triticum aestivum OX=4565 GN=H2A-10 PE=2 SV=3	H2A-10	1	0.00536688	93.667	2	AIGSGAAK(1)K	-0.22374	0.318	0.355	0.478	1.548	1.699	1.603	nucleus	K11251	H2A; histone H2A		GO:0006325 chromatin organization; GO:0006355 regulation of transcription, DNA-templated; GO:0006996 organelle organization; GO:0009889 regulation of biosynthetic process; GO:0009890 negative regulation of biosynthetic process; GO:0009892 negative regulation of metabolic process; GO:0009987 cellular process; GO:0010468 regulation of gene expression; GO:0010556 regulation of macromolecule biosynth…	GO:0000228 nuclear chromosome; GO:0000785 chromatin; GO:0005622 intracellular anatomical structure; GO:0005634 nucleus; GO:0005694 chromosome; GO:0031974 membrane-enclosed lumen; GO:0031981 nuclear lumen; GO:0043226 organelle; GO:0043227 membrane-bounded organelle; GO:0043228 non-membrane-bounded organelle; GO:0043229 intracellular organelle; GO:0043231 intracellular membrane-bounded organelle; G…	GO:0003676 nucleic acid binding; GO:0003677 DNA binding; GO:0005488 binding; GO:0097159 organic cyclic compound binding; GO:1901363 heterocyclic compound binding;	PF00125	Core histone H2A/H2B/H3/H4	B	KOG1756	Histone 2A
Q43312	6	K	4.464	2.28688e-05	Up	Protein H2A.7 OS=Triticum aestivum OX=4565 GN=H2A-10 PE=2 SV=3	H2A-10	1	0.000441242	108.56	3	GK(1)AIGSGAAK	2.6475	0.335	0.349	0.414	1.595	1.678	1.628	nucleus	K11251	H2A; histone H2A		GO:0006325 chromatin organization; GO:0006355 regulation of transcription, DNA-templated; GO:0006996 organelle organization; GO:0009889 regulation of biosynthetic process; GO:0009890 negative regulation of biosynthetic process; GO:0009892 negative regulation of metabolic process; GO:0009987 cellular process; GO:0010468 regulation of gene expression; GO:0010556 regulation of macromolecule biosynth…	GO:0000228 nuclear chromosome; GO:0000785 chromatin; GO:0005622 intracellular anatomical structure; GO:0005634 nucleus; GO:0005694 chromosome; GO:0031974 membrane-enclosed lumen; GO:0031981 nuclear lumen; GO:0043226 organelle; GO:0043227 membrane-bounded organelle; GO:0043228 non-membrane-bounded organelle; GO:0043229 intracellular organelle; GO:0043231 intracellular membrane-bounded organelle; G…	GO:0003676 nucleic acid binding; GO:0003677 DNA binding; GO:0005488 binding; GO:0097159 organic cyclic compound binding; GO:1901363 heterocyclic compound binding;	PF00125	Core histone H2A/H2B/H3/H4	B	KOG1756	Histone 2A
D0PRB4	195	K	1.627	0.00277025	Up	Peroxiredoxin OS=Triticum aestivum OX=4565 GN=CAMPLR22A2D_LOCUS5300 PE=2 SV=1	CAMPLR22A2D_LOCUS5300	1	0.0039518	62.861	3	K(1)MFPQGFETADLPSK	0.78442	0.665	0.796	0.823	1.17	1.229	1.316	cytoplasm	K11188	PRDX6; peroxiredoxin 6 [EC:1.11.1.7 1.11.1.27 3.1.1.-]	map00480 Glutathione metabolism; map00940 Phenylpropanoid biosynthesis; map01100 Metabolic pathways; map01110 Biosynthesis of secondary metabolites	GO:0006950 response to stress; GO:0006952 defense response; GO:0008152 metabolic process; GO:0009605 response to external stimulus; GO:0009607 response to biotic stimulus; GO:0009620 response to fungus; GO:0009636 response to toxic substance; GO:0009987 cellular process; GO:0042221 response to chemical; GO:0043207 response to external biotic stimulus; GO:0050832 defense response to fungus; GO:005…		GO:0003824 catalytic activity; GO:0004601 peroxidase activity; GO:0016209 antioxidant activity; GO:0016491 oxidoreductase activity; GO:0016684 oxidoreductase activity, acting on peroxide as acceptor;	PF00578	AhpC/TSA family	O	KOG0854	Alkyl hydroperoxide reductase, thiol specific antioxidant and related enzymes
D0PRB4	209	K	1.715	0.00121175	Up	Peroxiredoxin OS=Triticum aestivum OX=4565 GN=CAMPLR22A2D_LOCUS5300 PE=2 SV=1	CAMPLR22A2D_LOCUS5300	1	0.00274469	59.673	3	MFPQGFETADLPSK(1)K	-0.20887	0.657	0.727	0.826	1.275	1.254	1.261	cytoplasm	K11188	PRDX6; peroxiredoxin 6 [EC:1.11.1.7 1.11.1.27 3.1.1.-]	map00480 Glutathione metabolism; map00940 Phenylpropanoid biosynthesis; map01100 Metabolic pathways; map01110 Biosynthesis of secondary metabolites	GO:0006950 response to stress; GO:0006952 defense response; GO:0008152 metabolic process; GO:0009605 response to external stimulus; GO:0009607 response to biotic stimulus; GO:0009620 response to fungus; GO:0009636 response to toxic substance; GO:0009987 cellular process; GO:0042221 response to chemical; GO:0043207 response to external biotic stimulus; GO:0050832 defense response to fungus; GO:005…		GO:0003824 catalytic activity; GO:0004601 peroxidase activity; GO:0016209 antioxidant activity; GO:0016491 oxidoreductase activity; GO:0016684 oxidoreductase activity, acting on peroxide as acceptor;	PF00578	AhpC/TSA family	O	KOG0854	Alkyl hydroperoxide reductase, thiol specific antioxidant and related enzymes
Q9AUJ7	156	K	1.609	0.00353408	Up	Eukaryotic translation initiation factor 4B1 OS=Triticum aestivum OX=4565 GN=EIF4B PE=1 SV=1	EIF4B	1	0.0159305	52.903	3	ADESDNWGK(1)NK	1.321	0.691	0.74	0.869	1.273	1.285	1.142	nucleus				GO:0006412 translation; GO:0006413 translational initiation; GO:0006518 peptide metabolic process; GO:0006807 nitrogen compound metabolic process; GO:0008152 metabolic process; GO:0009058 biosynthetic process; GO:0009059 macromolecule biosynthetic process; GO:0009987 cellular process; GO:0010467 gene expression; GO:0019538 protein metabolic process; GO:0034641 cellular nitrogen compound metabolic…	GO:0005618 cell wall; GO:0005911 cell-cell junction; GO:0009505 plant-type cell wall; GO:0009506 plasmodesma; GO:0030054 cell junction; GO:0030312 external encapsulating structure; GO:0055044 symplast; GO:0071944 cell periphery;	GO:0003676 nucleic acid binding; GO:0003723 RNA binding; GO:0003729 mRNA binding; GO:0003743 translation initiation factor activity; GO:0005488 binding; GO:0005515 protein binding; GO:0008135 translation factor activity, RNA binding; GO:0042802 identical protein binding; GO:0042803 protein homodimerization activity; GO:0046983 protein dimerization activity; GO:0097159 organic cyclic compound bind…
Q9AUJ7	380	K	1.522	0.00858118	Up	Eukaryotic translation initiation factor 4B1 OS=Triticum aestivum OX=4565 GN=EIF4B PE=1 SV=1	EIF4B	1	0.0283659	62.633	3	K(1)IDLELEHR	0.66849	0.71	0.779	0.89	1.122	1.149	1.349	nucleus				GO:0006412 translation; GO:0006413 translational initiation; GO:0006518 peptide metabolic process; GO:0006807 nitrogen compound metabolic process; GO:0008152 metabolic process; GO:0009058 biosynthetic process; GO:0009059 macromolecule biosynthetic process; GO:0009987 cellular process; GO:0010467 gene expression; GO:0019538 protein metabolic process; GO:0034641 cellular nitrogen compound metabolic…	GO:0005618 cell wall; GO:0005911 cell-cell junction; GO:0009505 plant-type cell wall; GO:0009506 plasmodesma; GO:0030054 cell junction; GO:0030312 external encapsulating structure; GO:0055044 symplast; GO:0071944 cell periphery;	GO:0003676 nucleic acid binding; GO:0003723 RNA binding; GO:0003729 mRNA binding; GO:0003743 translation initiation factor activity; GO:0005488 binding; GO:0005515 protein binding; GO:0008135 translation factor activity, RNA binding; GO:0042802 identical protein binding; GO:0042803 protein homodimerization activity; GO:0046983 protein dimerization activity; GO:0097159 organic cyclic compound bind…
A0A3B6A083	74	K	1.848	0.00631356	Up	Late embryogenesis abundant protein Dc3-like OS=Triticum aestivum OX=4565 PE=3 SV=1	--	1	1.67559e-05	99.092	3	AAESK(1)DQTGSFLGEK	0.0036389	0.862	0.669	0.576	1.318	1.243	1.332	nucleus				GO:0001101 response to acid chemical; GO:0006950 response to stress; GO:0009266 response to temperature stimulus; GO:0009409 response to cold; GO:0009414 response to water deprivation; GO:0009415 response to water; GO:0009628 response to abiotic stimulus; GO:0010035 response to inorganic substance; GO:0031647 regulation of protein stability; GO:0042221 response to chemical; GO:0050821 protein sta…	GO:0005622 intracellular anatomical structure; GO:0005634 nucleus; GO:0005737 cytoplasm; GO:0005829 cytosol; GO:0043226 organelle; GO:0043227 membrane-bounded organelle; GO:0043229 intracellular organelle; GO:0043231 intracellular membrane-bounded organelle;				S	KOG4744	Uncharacterized conserved protein
A0A3B6A083	84	K	2.065	0.00158194	Up	Late embryogenesis abundant protein Dc3-like OS=Triticum aestivum OX=4565 PE=3 SV=1	--	1	6.23046e-07	108.63	3	DQTGSFLGEK(1)TEAAK	0.049689	0.633	0.604	0.72	1.178	1.319	1.545	nucleus				GO:0001101 response to acid chemical; GO:0006950 response to stress; GO:0009266 response to temperature stimulus; GO:0009409 response to cold; GO:0009414 response to water deprivation; GO:0009415 response to water; GO:0009628 response to abiotic stimulus; GO:0010035 response to inorganic substance; GO:0031647 regulation of protein stability; GO:0042221 response to chemical; GO:0050821 protein sta…	GO:0005622 intracellular anatomical structure; GO:0005634 nucleus; GO:0005737 cytoplasm; GO:0005829 cytosol; GO:0043226 organelle; GO:0043227 membrane-bounded organelle; GO:0043229 intracellular organelle; GO:0043231 intracellular membrane-bounded organelle;				S	KOG4744	Uncharacterized conserved protein
A0A3B5ZZP8	53	K	2.458	2.71915e-05	Up	Late embryogenesis abundant protein OS=Triticum aestivum OX=4565 PE=3 SV=1	--	1	1.83111e-06	136.7	2	AGETAEATK(1)QK	1.2494	0.536	0.598	0.601	1.379	1.47	1.416	nucleus				GO:0001101 response to acid chemical; GO:0006950 response to stress; GO:0009266 response to temperature stimulus; GO:0009409 response to cold; GO:0009414 response to water deprivation; GO:0009415 response to water; GO:0009628 response to abiotic stimulus; GO:0010035 response to inorganic substance; GO:0031647 regulation of protein stability; GO:0042221 response to chemical; GO:0050821 protein sta…	GO:0005622 intracellular anatomical structure; GO:0005634 nucleus; GO:0005737 cytoplasm; GO:0005829 cytosol; GO:0043226 organelle; GO:0043227 membrane-bounded organelle; GO:0043229 intracellular organelle; GO:0043231 intracellular membrane-bounded organelle;				S	KOG4744	Uncharacterized conserved protein
A0A3B6A1C6	67	K	1.915	8.80825e-05	Up	Late embryogenesis abundant protein OS=Triticum aestivum OX=4565 PE=3 SV=1	--	1	4.66665e-13	162.72	2	TAQTAQAAK(1)DR	-0.81106	0.663	0.661	0.734	1.361	1.264	1.316	nucleus				GO:0001101 response to acid chemical; GO:0006950 response to stress; GO:0009266 response to temperature stimulus; GO:0009409 response to cold; GO:0009414 response to water deprivation; GO:0009415 response to water; GO:0009628 response to abiotic stimulus; GO:0010035 response to inorganic substance; GO:0031647 regulation of protein stability; GO:0042221 response to chemical; GO:0050821 protein sta…	GO:0005622 intracellular anatomical structure; GO:0005634 nucleus; GO:0005737 cytoplasm; GO:0005829 cytosol; GO:0043226 organelle; GO:0043227 membrane-bounded organelle; GO:0043229 intracellular organelle; GO:0043231 intracellular membrane-bounded organelle;				S	KOG4744	Uncharacterized conserved protein
A0A024CKY0	120	K	1.977	0.000322798	Up	LEA protein OS=Triticum aestivum OX=4565 GN=LEA5 PE=2 SV=1	LEA5	1	1.24398e-45	149.71	3	DK(1)TGSVLQQAGETVVSAVVGAK	0.17674	0.596	0.708	0.711	1.356	1.3	1.328	mitochondria				GO:0001101 response to acid chemical; GO:0006950 response to stress; GO:0009266 response to temperature stimulus; GO:0009409 response to cold; GO:0009414 response to water deprivation; GO:0009415 response to water; GO:0009628 response to abiotic stimulus; GO:0010035 response to inorganic substance; GO:0031647 regulation of protein stability; GO:0042221 response to chemical; GO:0050821 protein sta…	GO:0005622 intracellular anatomical structure; GO:0005634 nucleus; GO:0005737 cytoplasm; GO:0005829 cytosol; GO:0043226 organelle; GO:0043227 membrane-bounded organelle; GO:0043229 intracellular organelle; GO:0043231 intracellular membrane-bounded organelle;				S	KOG4744	Uncharacterized conserved protein
A0A3B6A083	129	K	2.111	2.63832e-05	Up	Late embryogenesis abundant protein Dc3-like OS=Triticum aestivum OX=4565 PE=3 SV=1	--	1	0.000470964	118.28	2	ESAVAGK(1)DK	-0.77091	0.62	0.681	0.628	1.312	1.394	1.366	nucleus				GO:0001101 response to acid chemical; GO:0006950 response to stress; GO:0009266 response to temperature stimulus; GO:0009409 response to cold; GO:0009414 response to water deprivation; GO:0009415 response to water; GO:0009628 response to abiotic stimulus; GO:0010035 response to inorganic substance; GO:0031647 regulation of protein stability; GO:0042221 response to chemical; GO:0050821 protein sta…	GO:0005622 intracellular anatomical structure; GO:0005634 nucleus; GO:0005737 cytoplasm; GO:0005829 cytosol; GO:0043226 organelle; GO:0043227 membrane-bounded organelle; GO:0043229 intracellular organelle; GO:0043231 intracellular membrane-bounded organelle;				S	KOG4744	Uncharacterized conserved protein
A0A3B6A083	122	K	1.687	0.00116219	Up	Late embryogenesis abundant protein Dc3-like OS=Triticum aestivum OX=4565 PE=3 SV=1	--	1	0.000441825	69.331	3	SSDAAQYTK(1)ESAVAGK	0.57209	0.694	0.708	0.831	1.258	1.194	1.315	nucleus				GO:0001101 response to acid chemical; GO:0006950 response to stress; GO:0009266 response to temperature stimulus; GO:0009409 response to cold; GO:0009414 response to water deprivation; GO:0009415 response to water; GO:0009628 response to abiotic stimulus; GO:0010035 response to inorganic substance; GO:0031647 regulation of protein stability; GO:0042221 response to chemical; GO:0050821 protein sta…	GO:0005622 intracellular anatomical structure; GO:0005634 nucleus; GO:0005737 cytoplasm; GO:0005829 cytosol; GO:0043226 organelle; GO:0043227 membrane-bounded organelle; GO:0043229 intracellular organelle; GO:0043231 intracellular membrane-bounded organelle;				S	KOG4744	Uncharacterized conserved protein
A0A3B6A1C6	22	K	2.594	8.5442e-06	Up	Late embryogenesis abundant protein OS=Triticum aestivum OX=4565 PE=3 SV=1	--	1	0.000532475	103.83	3	TEEK(1)TGQMMDK	0.49415	0.574	0.538	0.557	1.422	1.52	1.388	nucleus				GO:0001101 response to acid chemical; GO:0006950 response to stress; GO:0009266 response to temperature stimulus; GO:0009409 response to cold; GO:0009414 response to water deprivation; GO:0009415 response to water; GO:0009628 response to abiotic stimulus; GO:0010035 response to inorganic substance; GO:0031647 regulation of protein stability; GO:0042221 response to chemical; GO:0050821 protein sta…	GO:0005622 intracellular anatomical structure; GO:0005634 nucleus; GO:0005737 cytoplasm; GO:0005829 cytosol; GO:0043226 organelle; GO:0043227 membrane-bounded organelle; GO:0043229 intracellular organelle; GO:0043231 intracellular membrane-bounded organelle;				S	KOG4744	Uncharacterized conserved protein
A0A3B6A1C6	29	K	1.842	4.40977e-05	Up	Late embryogenesis abundant protein OS=Triticum aestivum OX=4565 PE=3 SV=1	--	1	2.42991e-25	164.01	3	TGQMMDK(1)AGQATEATK	0.12248	0.691	0.676	0.744	1.322	1.304	1.263	nucleus				GO:0001101 response to acid chemical; GO:0006950 response to stress; GO:0009266 response to temperature stimulus; GO:0009409 response to cold; GO:0009414 response to water deprivation; GO:0009415 response to water; GO:0009628 response to abiotic stimulus; GO:0010035 response to inorganic substance; GO:0031647 regulation of protein stability; GO:0042221 response to chemical; GO:0050821 protein sta…	GO:0005622 intracellular anatomical structure; GO:0005634 nucleus; GO:0005737 cytoplasm; GO:0005829 cytosol; GO:0043226 organelle; GO:0043227 membrane-bounded organelle; GO:0043229 intracellular organelle; GO:0043231 intracellular membrane-bounded organelle;				S	KOG4744	Uncharacterized conserved protein
A0A060AFB6	71	K	1.476	0.000586876	Up	Defensin OS=Triticum aestivum OX=4565 GN=PDF3 PE=2 SV=1	PDF3	1	0.00854176	79.148	2	WTAGYCK(1)IR	-0.10903	0.757	0.811	0.855	1.206	1.151	1.22	extracellular							PF00304	Gamma-thionin family
A0A060APV2	63	K	1.707	0.000487496	Up	Defensin OS=Triticum aestivum OX=4565 GN=PDF20 PE=2 SV=1	PDF20	1	5.38773e-05	121.9	2	TEGFPDGK(1)CR	-1.1354	0.68	0.751	0.786	1.269	1.32	1.195	extracellular				GO:0006950 response to stress; GO:0006952 defense response; GO:0050896 response to stimulus;	GO:0005618 cell wall; GO:0005886 plasma membrane; GO:0009505 plant-type cell wall; GO:0016020 membrane; GO:0030312 external encapsulating structure; GO:0071944 cell periphery;		PF00304	Gamma-thionin family
A0A060AQ78	70	K	1.629	0.00137473	Up	Defensin OS=Triticum aestivum OX=4565 GN=PDF16 PE=2 SV=1	PDF16	1	0.000440855	118.71	2	WTAGYCK(1)FR	-0.31792	0.701	0.731	0.851	1.221	1.21	1.287	extracellular							PF00304	Gamma-thionin family
A0A3B6EGP6	233	K	1.489	2.67834e-05	Up	Malate dehydrogenase OS=Triticum aestivum OX=4565 PE=3 SV=1	--	1	0.000135947	124.42	2	GELK(1)SSIEK	-0.010331	0.788	0.813	0.81	1.162	1.225	1.203	cytoplasm	K00026	MDH2; malate dehydrogenase [EC:1.1.1.37]	map00020 Citrate cycle (TCA cycle); map00270 Cysteine and methionine metabolism; map00620 Pyruvate metabolism; map00630 Glyoxylate and dicarboxylate metabolism; map00710 Carbon fixation in photosynthetic organisms; map01100 Metabolic pathways; map01110 Biosynthesis of secondary metabolites; map01200 Carbon metabolism				PF00056; PF02866	lactate/malate dehydrogenase, NAD binding domain; lactate/malate dehydrogenase, alpha/beta C-terminal domain	C	KOG1494	NAD-dependent malate dehydrogenase
A0A3B6A1D2	222	K	2.425	1.83232e-06	Up	Splicing factor U2af small subunit B OS=Triticum aestivum OX=4565 PE=4 SV=1	--	1	0.00864291	91.265	2	AK(1)IEQWNR	0.021324	0.568	0.576	0.608	1.416	1.411	1.421	nucleus	K12836	U2AF1; splicing factor U2AF 35 kDa subunit	map03040 Spliceosome	GO:0000375 RNA splicing, via transesterification reactions; GO:0000377 RNA splicing, via transesterification reactions with bulged adenosine as nucleophile; GO:0000398 mRNA splicing, via spliceosome; GO:0006139 nucleobase-containing compound metabolic process; GO:0006396 RNA processing; GO:0006397 mRNA processing; GO:0006725 cellular aromatic compound metabolic process; GO:0006807 nitrogen compou…	GO:0005622 intracellular anatomical structure; GO:0005634 nucleus; GO:0005681 spliceosomal complex; GO:0032991 protein-containing complex; GO:0043226 organelle; GO:0043227 membrane-bounded organelle; GO:0043229 intracellular organelle; GO:0043231 intracellular membrane-bounded organelle; GO:0089701 U2AF complex; GO:1990904 ribonucleoprotein complex;	GO:0003676 nucleic acid binding; GO:0003723 RNA binding; GO:0005488 binding; GO:0030628 pre-mRNA 3'-splice site binding; GO:0036002 pre-mRNA binding; GO:0097159 organic cyclic compound binding; GO:1901363 heterocyclic compound binding;	PF00076	RNA recognition motif. (a.k.a. RRM, RBD, or RNP domain)	A	KOG2202	U2 snRNP splicing factor, small subunit, and related proteins
A0A3B6EIP9	87	K	2.088	0.0029271	Up	PP28 domain-containing protein OS=Triticum aestivum OX=4565 PE=4 SV=1	--	1	0.0272513	73.499	2	AK(1)EADLGK	0.58542	0.54	0.609	0.794	1.323	1.407	1.327	nucleus							PF10252	Casein kinase substrate phosphoprotein PP28	R	KOG3375	Phosphoprotein/predicted coiled-coil protein
A0A3B6EIP9	80	K	2.884	1.68538e-05	Up	PP28 domain-containing protein OS=Triticum aestivum OX=4565 PE=4 SV=1	--	1	1.19798e-17	125.86	3	GTEGVIQIENPNLVK(1)AK	0.22158	0.483	0.519	0.543	1.535	1.514	1.407	nucleus							PF10252	Casein kinase substrate phosphoprotein PP28	R	KOG3375	Phosphoprotein/predicted coiled-coil protein
A0A3B6JJG2	118	K	1.374	0.00190679	Up	SHSP domain-containing protein OS=Triticum aestivum OX=4565 PE=3 SV=1	--	1	0.00128693	97.69	3	K(1)FVLPENADMEK	0.21081	0.789	0.842	0.896	1.151	1.113	1.209	cytoplasm	K13993	HSP20; HSP20 family protein	map04141 Protein processing in endoplasmic reticulum	GO:0006950 response to stress; GO:0009266 response to temperature stimulus; GO:0009408 response to heat; GO:0009628 response to abiotic stimulus; GO:0050896 response to stimulus;	GO:0005622 intracellular anatomical structure; GO:0005737 cytoplasm;		PF00011	Hsp20/alpha crystallin family	O	KOG0710	Molecular chaperone (small heat-shock protein Hsp26/Hsp42)
A0A3B6EMX2	393	K	1.449	0.000941623	Up	Obg-like ATPase 1 OS=Triticum aestivum OX=4565 PE=3 SV=1	--	1	0.0105782	84.507	2	FNVSGGGK(1)K	-0.27407	0.873	0.787	0.79	1.185	1.234	1.13	cytoplasm	K19788	OLA1; obg-like ATPase 1		GO:0006950 response to stress; GO:0006970 response to osmotic stress; GO:0009628 response to abiotic stimulus; GO:0009651 response to salt stress; GO:0010035 response to inorganic substance; GO:0010038 response to metal ion; GO:0042221 response to chemical; GO:0046686 response to cadmium ion; GO:0047484 regulation of response to osmotic stress; GO:0048519 negative regulation of biological process…	GO:0005622 intracellular anatomical structure; GO:0005737 cytoplasm; GO:0005829 cytosol; GO:0005911 cell-cell junction; GO:0009506 plasmodesma; GO:0030054 cell junction; GO:0055044 symplast;	GO:0003824 catalytic activity; GO:0003924 GTPase activity; GO:0016462 pyrophosphatase activity; GO:0016787 hydrolase activity; GO:0016817 hydrolase activity, acting on acid anhydrides; GO:0016818 hydrolase activity, acting on acid anhydrides, in phosphorus-containing anhydrides; GO:0016887 ATP hydrolysis activity; GO:0017111 nucleoside-triphosphatase activity;	PF06071	Protein of unknown function (DUF933)	R	KOG1491	Predicted GTP-binding protein (ODN superfamily)
A0A3B6EMX2	8	K	1.617	0.00627943	Up	Obg-like ATPase 1 OS=Triticum aestivum OX=4565 PE=3 SV=1	--	1	0.00203382	85.271	3	K(1)DAEPAERPILGR	-0.38927	0.754	0.697	0.842	1.303	1.064	1.34	cytoplasm	K19788	OLA1; obg-like ATPase 1		GO:0006950 response to stress; GO:0006970 response to osmotic stress; GO:0009628 response to abiotic stimulus; GO:0009651 response to salt stress; GO:0010035 response to inorganic substance; GO:0010038 response to metal ion; GO:0042221 response to chemical; GO:0046686 response to cadmium ion; GO:0047484 regulation of response to osmotic stress; GO:0048519 negative regulation of biological process…	GO:0005622 intracellular anatomical structure; GO:0005737 cytoplasm; GO:0005829 cytosol; GO:0005911 cell-cell junction; GO:0009506 plasmodesma; GO:0030054 cell junction; GO:0055044 symplast;	GO:0003824 catalytic activity; GO:0003924 GTPase activity; GO:0016462 pyrophosphatase activity; GO:0016787 hydrolase activity; GO:0016817 hydrolase activity, acting on acid anhydrides; GO:0016818 hydrolase activity, acting on acid anhydrides, in phosphorus-containing anhydrides; GO:0016887 ATP hydrolysis activity; GO:0017111 nucleoside-triphosphatase activity;	PF06071	Protein of unknown function (DUF933)	R	KOG1491	Predicted GTP-binding protein (ODN superfamily)
A0A3B6FT97	286	K	2.121	0.000141301	Up	HABP4_PAI-RBP1 domain-containing protein OS=Triticum aestivum OX=4565 PE=4 SV=1	--	1	1.86696e-07	107.72	3	K(1)SLSINEFLKPAEGER	1.0365	0.587	0.674	0.661	1.279	1.384	1.414	nucleus	K13199	SERBP1; plasminogen activator inhibitor 1 RNA-binding protein							R	KOG2945	Predicted RNA-binding protein
A0A3B6FT97	58	K	2.522	8.15727e-05	Up	HABP4_PAI-RBP1 domain-containing protein OS=Triticum aestivum OX=4565 PE=4 SV=1	--	1	0.00121819	94.781	3	LPTK(1)SAPPAQAGR	1.2116	0.524	0.595	0.585	1.345	1.542	1.41	nucleus	K13199	SERBP1; plasminogen activator inhibitor 1 RNA-binding protein							R	KOG2945	Predicted RNA-binding protein
A0A3B6ELG3	62	K	3.788	0.000101085	Up	Aspartate aminotransferase OS=Triticum aestivum OX=4565 PE=3 SV=1	--	1	1.16715e-23	136.34	3	EYLPITGLADFNK(1)LSAK	0.95542	0.413	0.36	0.48	1.516	1.644	1.586	chloroplast	K14454	GOT1; aspartate aminotransferase, cytoplasmic [EC:2.6.1.1]	map00220 Arginine biosynthesis; map00250 Alanine, aspartate and glutamate metabolism; map00270 Cysteine and methionine metabolism; map00330 Arginine and proline metabolism; map00350 Tyrosine metabolism; map00360 Phenylalanine metabolism; map00400 Phenylalanine, tyrosine and tryptophan biosynthesis; map00710 Carbon fixation in photosynthetic organisms; map00950 Isoquinoline alkaloid biosynthesis; …	GO:0006082 organic acid metabolic process; GO:0006091 generation of precursor metabolites and energy; GO:0006099 tricarboxylic acid cycle; GO:0006101 citrate metabolic process; GO:0006103 2-oxoglutarate metabolic process; GO:0006520 cellular amino acid metabolic process; GO:0006522 alanine metabolic process; GO:0006531 aspartate metabolic process; GO:0006536 glutamate metabolic process; GO:000680…	GO:0005618 cell wall; GO:0005622 intracellular anatomical structure; GO:0005737 cytoplasm; GO:0005773 vacuole; GO:0005774 vacuolar membrane; GO:0005777 peroxisome; GO:0005829 cytosol; GO:0005886 plasma membrane; GO:0005911 cell-cell junction; GO:0009506 plasmodesma; GO:0009536 plastid; GO:0016020 membrane; GO:0030054 cell junction; GO:0030312 external encapsulating structure; GO:0031090 organelle…	GO:0003824 catalytic activity; GO:0004069 L-aspartate:2-oxoglutarate aminotransferase activity; GO:0005488 binding; GO:0005507 copper ion binding; GO:0008483 transaminase activity; GO:0016740 transferase activity; GO:0016769 transferase activity, transferring nitrogenous groups; GO:0043167 ion binding; GO:0043169 cation binding; GO:0046872 metal ion binding; GO:0046914 transition metal ion bindin…	PF00155	Aminotransferase class I and II	E	KOG1411	Aspartate aminotransferase/Glutamic oxaloacetic transaminase AAT1/GOT2
A0A077S3V2	94	K	2.958	0.0020549	Up	Aspartate aminotransferase OS=Triticum aestivum OX=4565 GN=TRAES_3BF023000050CFD_c1 PE=3 SV=1	TRAES_3BF023000050CFD_c1	1	5.64214e-05	104.17	3	TEEGK(1)PLVLNVVK	-0.21011	0.37	0.516	0.63	1.526	1.475	1.484	chloroplast	K14454	GOT1; aspartate aminotransferase, cytoplasmic [EC:2.6.1.1]	map00220 Arginine biosynthesis; map00250 Alanine, aspartate and glutamate metabolism; map00270 Cysteine and methionine metabolism; map00330 Arginine and proline metabolism; map00350 Tyrosine metabolism; map00360 Phenylalanine metabolism; map00400 Phenylalanine, tyrosine and tryptophan biosynthesis; map00710 Carbon fixation in photosynthetic organisms; map00950 Isoquinoline alkaloid biosynthesis; …	GO:0006082 organic acid metabolic process; GO:0006091 generation of precursor metabolites and energy; GO:0006099 tricarboxylic acid cycle; GO:0006101 citrate metabolic process; GO:0006103 2-oxoglutarate metabolic process; GO:0006520 cellular amino acid metabolic process; GO:0006522 alanine metabolic process; GO:0006531 aspartate metabolic process; GO:0006536 glutamate metabolic process; GO:000680…	GO:0005618 cell wall; GO:0005622 intracellular anatomical structure; GO:0005737 cytoplasm; GO:0005773 vacuole; GO:0005774 vacuolar membrane; GO:0005777 peroxisome; GO:0005829 cytosol; GO:0005886 plasma membrane; GO:0005911 cell-cell junction; GO:0009506 plasmodesma; GO:0009536 plastid; GO:0016020 membrane; GO:0030054 cell junction; GO:0030312 external encapsulating structure; GO:0031090 organelle…	GO:0003824 catalytic activity; GO:0004069 L-aspartate:2-oxoglutarate aminotransferase activity; GO:0005488 binding; GO:0005507 copper ion binding; GO:0008483 transaminase activity; GO:0016740 transferase activity; GO:0016769 transferase activity, transferring nitrogenous groups; GO:0043167 ion binding; GO:0043169 cation binding; GO:0046872 metal ion binding; GO:0046914 transition metal ion bindin…	PF00155	Aminotransferase class I and II	E	KOG1411	Aspartate aminotransferase/Glutamic oxaloacetic transaminase AAT1/GOT2
A0A080YUA0	143	K	2.904	0.000518354	Up	GATA-type domain-containing protein OS=Triticum aestivum OX=4565 GN=TRAES_3BF026000060CFD_c1 PE=4 SV=1	TRAES_3BF026000060CFD_c1	1	0.0238323	41.876	3	DAVLK(1)QQQR	2.0012	0.498	0.429	0.61	1.438	1.459	1.566	nucleus				GO:0006139 nucleobase-containing compound metabolic process; GO:0006351 transcription, DNA-templated; GO:0006355 regulation of transcription, DNA-templated; GO:0006357 regulation of transcription by RNA polymerase II; GO:0006366 transcription by RNA polymerase II; GO:0006725 cellular aromatic compound metabolic process; GO:0006807 nitrogen compound metabolic process; GO:0008152 metabolic process;…	GO:0005622 intracellular anatomical structure; GO:0005634 nucleus; GO:0005667 transcription regulator complex; GO:0032991 protein-containing complex; GO:0043226 organelle; GO:0043227 membrane-bounded organelle; GO:0043229 intracellular organelle; GO:0043231 intracellular membrane-bounded organelle;	GO:0000976 transcription cis-regulatory region binding; GO:0000977 RNA polymerase II transcription regulatory region sequence-specific DNA binding; GO:0000981 DNA-binding transcription factor activity, RNA polymerase II-specific; GO:0001067 transcription regulatory region nucleic acid binding; GO:0001228 DNA-binding transcription activator activity, RNA polymerase II-specific; GO:0003676 nucleic …	PF00320	GATA zinc finger	K	KOG1601	GATA-4/5/6 transcription factors
A0A3B6KPW7	35	K	1.38	0.00179882	Up	Histone H2A OS=Triticum aestivum OX=4565 PE=3 SV=1	--	1	0.000867039	101.53	2	SVK(1)AGLQFPVGR	0.12176	0.786	0.826	0.909	1.136	1.17	1.174	nucleus	K11251	H2A; histone H2A		GO:0006325 chromatin organization; GO:0006355 regulation of transcription, DNA-templated; GO:0006996 organelle organization; GO:0009889 regulation of biosynthetic process; GO:0009890 negative regulation of biosynthetic process; GO:0009892 negative regulation of metabolic process; GO:0009987 cellular process; GO:0010468 regulation of gene expression; GO:0010556 regulation of macromolecule biosynth…	GO:0000228 nuclear chromosome; GO:0000785 chromatin; GO:0005622 intracellular anatomical structure; GO:0005634 nucleus; GO:0005694 chromosome; GO:0031974 membrane-enclosed lumen; GO:0031981 nuclear lumen; GO:0043226 organelle; GO:0043227 membrane-bounded organelle; GO:0043228 non-membrane-bounded organelle; GO:0043229 intracellular organelle; GO:0043231 intracellular membrane-bounded organelle; G…	GO:0003676 nucleic acid binding; GO:0003677 DNA binding; GO:0005488 binding; GO:0097159 organic cyclic compound binding; GO:1901363 heterocyclic compound binding;	PF00125	Core histone H2A/H2B/H3/H4	B	KOG1756	Histone 2A
A0A3B6PL02	114	K	1.418	0.0102014	Up	Ribosomal_L14e domain-containing protein OS=Triticum aestivum OX=4565 PE=3 SV=1	--	1	0.0132477	94.407	2	VMLAK(1)IK	-0.14623	0.716	0.898	0.868	1.185	1.229	1.105	cytoplasm	K02875	RP-L14e, RPL14; large subunit ribosomal protein L14e	map03010 Ribosome	GO:0006412 translation; GO:0006518 peptide metabolic process; GO:0006807 nitrogen compound metabolic process; GO:0008152 metabolic process; GO:0009058 biosynthetic process; GO:0009059 macromolecule biosynthetic process; GO:0009987 cellular process; GO:0010467 gene expression; GO:0019538 protein metabolic process; GO:0022613 ribonucleoprotein complex biogenesis; GO:0034641 cellular nitrogen compou…	GO:0005622 intracellular anatomical structure; GO:0005634 nucleus; GO:0005730 nucleolus; GO:0005737 cytoplasm; GO:0005773 vacuole; GO:0005774 vacuolar membrane; GO:0005783 endoplasmic reticulum; GO:0005829 cytosol; GO:0005840 ribosome; GO:0005844 polysome; GO:0005911 cell-cell junction; GO:0009506 plasmodesma; GO:0009507 chloroplast; GO:0009536 plastid; GO:0012505 endomembrane system; GO:0015934 …	GO:0003676 nucleic acid binding; GO:0003723 RNA binding; GO:0003729 mRNA binding; GO:0003735 structural constituent of ribosome; GO:0005198 structural molecule activity; GO:0005488 binding; GO:0097159 organic cyclic compound binding; GO:1901363 heterocyclic compound binding;			J	KOG3421	60S ribosomal protein L14
A0A1D5YKH2	7	K	2.302	1.05952e-05	Up	Histone H2A OS=Triticum aestivum OX=4565 PE=3 SV=1	--	1	0.000787456	113.62	2	GGK(1)GLLAAK	-0.2061	0.613	0.591	0.613	1.383	1.467	1.333	nucleus	K11251	H2A; histone H2A		GO:0006325 chromatin organization; GO:0006355 regulation of transcription, DNA-templated; GO:0006996 organelle organization; GO:0009889 regulation of biosynthetic process; GO:0009890 negative regulation of biosynthetic process; GO:0009892 negative regulation of metabolic process; GO:0009987 cellular process; GO:0010468 regulation of gene expression; GO:0010556 regulation of macromolecule biosynth…	GO:0000228 nuclear chromosome; GO:0000785 chromatin; GO:0005622 intracellular anatomical structure; GO:0005634 nucleus; GO:0005694 chromosome; GO:0031974 membrane-enclosed lumen; GO:0031981 nuclear lumen; GO:0043226 organelle; GO:0043227 membrane-bounded organelle; GO:0043228 non-membrane-bounded organelle; GO:0043229 intracellular organelle; GO:0043231 intracellular membrane-bounded organelle; G…	GO:0003676 nucleic acid binding; GO:0003677 DNA binding; GO:0005488 binding; GO:0097159 organic cyclic compound binding; GO:1901363 heterocyclic compound binding;	PF00125	Core histone H2A/H2B/H3/H4	B	KOG1757	Histone 2A
A0A1D5YKH2	13	K	2.621	3.75462e-06	Up	Histone H2A OS=Triticum aestivum OX=4565 PE=3 SV=1	--	1	1.22207e-06	138.45	2	GLLAAK(1)TTAAK	0.36878	0.574	0.543	0.54	1.5	1.407	1.436	nucleus	K11251	H2A; histone H2A		GO:0006325 chromatin organization; GO:0006355 regulation of transcription, DNA-templated; GO:0006996 organelle organization; GO:0009889 regulation of biosynthetic process; GO:0009890 negative regulation of biosynthetic process; GO:0009892 negative regulation of metabolic process; GO:0009987 cellular process; GO:0010468 regulation of gene expression; GO:0010556 regulation of macromolecule biosynth…	GO:0000228 nuclear chromosome; GO:0000785 chromatin; GO:0005622 intracellular anatomical structure; GO:0005634 nucleus; GO:0005694 chromosome; GO:0031974 membrane-enclosed lumen; GO:0031981 nuclear lumen; GO:0043226 organelle; GO:0043227 membrane-bounded organelle; GO:0043228 non-membrane-bounded organelle; GO:0043229 intracellular organelle; GO:0043231 intracellular membrane-bounded organelle; G…	GO:0003676 nucleic acid binding; GO:0003677 DNA binding; GO:0005488 binding; GO:0097159 organic cyclic compound binding; GO:1901363 heterocyclic compound binding;	PF00125	Core histone H2A/H2B/H3/H4	B	KOG1757	Histone 2A
A0A0C4BKM5	135	K	2.008	0.000538429	Up	Histone H2A OS=Triticum aestivum OX=4565 PE=3 SV=1	--	1	0.0251177	74.841	2	SLINK(1)TSK	-0.47711	0.67	0.601	0.724	1.415	1.226	1.364	cytoplasm	K11251	H2A; histone H2A		GO:0006325 chromatin organization; GO:0006355 regulation of transcription, DNA-templated; GO:0006996 organelle organization; GO:0009889 regulation of biosynthetic process; GO:0009890 negative regulation of biosynthetic process; GO:0009892 negative regulation of metabolic process; GO:0009987 cellular process; GO:0010468 regulation of gene expression; GO:0010556 regulation of macromolecule biosynth…	GO:0000228 nuclear chromosome; GO:0000785 chromatin; GO:0005622 intracellular anatomical structure; GO:0005634 nucleus; GO:0005694 chromosome; GO:0031974 membrane-enclosed lumen; GO:0031981 nuclear lumen; GO:0043226 organelle; GO:0043227 membrane-bounded organelle; GO:0043228 non-membrane-bounded organelle; GO:0043229 intracellular organelle; GO:0043231 intracellular membrane-bounded organelle; G…	GO:0003676 nucleic acid binding; GO:0003677 DNA binding; GO:0005488 binding; GO:0097159 organic cyclic compound binding; GO:1901363 heterocyclic compound binding;	PF00125	Core histone H2A/H2B/H3/H4	B	KOG1757	Histone 2A
A0A0F7GA49	22	K	1.609	0.00115211	Up	WSI18 protein OS=Triticum aestivum OX=4565 PE=2 SV=1	--	1	8.94665e-06	102.64	3	AEEK(1)TGYVVGAAQDK	2.2192	0.689	0.77	0.84	1.239	1.244	1.217	nucleus					GO:0005622 intracellular anatomical structure; GO:0005634 nucleus; GO:0043226 organelle; GO:0043227 membrane-bounded organelle; GO:0043229 intracellular organelle; GO:0043231 intracellular membrane-bounded organelle;				S	KOG4744	Uncharacterized conserved protein
A0A0F7GA49	67	K	2.686	0.000171507	Up	WSI18 protein OS=Triticum aestivum OX=4565 PE=2 SV=1	--	1	2.52794e-09	120.32	2	AYEAK(1)DAASDATGR	0.75497	0.544	0.497	0.587	1.501	1.565	1.306	nucleus					GO:0005622 intracellular anatomical structure; GO:0005634 nucleus; GO:0043226 organelle; GO:0043227 membrane-bounded organelle; GO:0043229 intracellular organelle; GO:0043231 intracellular membrane-bounded organelle;				S	KOG4744	Uncharacterized conserved protein
A0A0F7GA49	171	K	2.824	1.64582e-05	Up	WSI18 protein OS=Triticum aestivum OX=4565 PE=2 SV=1	--	1	7.63052e-10	115.38	3	DK(1)TGSLLVQAGETVK	0.8351	0.484	0.558	0.527	1.494	1.488	1.449	nucleus					GO:0005622 intracellular anatomical structure; GO:0005634 nucleus; GO:0043226 organelle; GO:0043227 membrane-bounded organelle; GO:0043229 intracellular organelle; GO:0043231 intracellular membrane-bounded organelle;				S	KOG4744	Uncharacterized conserved protein
A0A0F7GA49	219	K	2.214	0.00019302	Up	WSI18 protein OS=Triticum aestivum OX=4565 PE=2 SV=1	--	1	0.0064577	83.081	2	DTSTYK(1)PGTR	-0.63759	0.553	0.654	0.66	1.418	1.387	1.328	nucleus					GO:0005622 intracellular anatomical structure; GO:0005634 nucleus; GO:0043226 organelle; GO:0043227 membrane-bounded organelle; GO:0043229 intracellular organelle; GO:0043231 intracellular membrane-bounded organelle;				S	KOG4744	Uncharacterized conserved protein
A0A0F7GA49	38	K	2.017	3.95118e-05	Up	WSI18 protein OS=Triticum aestivum OX=4565 PE=2 SV=1	--	1	1.12308e-51	201.48	2	EAK(1)DTASDAAGR	0.60654	0.627	0.673	0.689	1.394	1.32	1.297	nucleus					GO:0005622 intracellular anatomical structure; GO:0005634 nucleus; GO:0043226 organelle; GO:0043227 membrane-bounded organelle; GO:0043229 intracellular organelle; GO:0043231 intracellular membrane-bounded organelle;				S	KOG4744	Uncharacterized conserved protein
A0A0F7GA49	62	K	2.304	3.07763e-05	Up	WSI18 protein OS=Triticum aestivum OX=4565 PE=2 SV=1	--	1	0.0141807	93.649	2	EK(1)AYEAK	0.538	0.563	0.612	0.641	1.382	1.429	1.373	nucleus					GO:0005622 intracellular anatomical structure; GO:0005634 nucleus; GO:0043226 organelle; GO:0043227 membrane-bounded organelle; GO:0043229 intracellular organelle; GO:0043231 intracellular membrane-bounded organelle;				S	KOG4744	Uncharacterized conserved protein
A0A0F7GA49	91	K	2.186	0.000775827	Up	WSI18 protein OS=Triticum aestivum OX=4565 PE=2 SV=1	--	1	0.0262721	82.287	2	EK(1)GYEAK	0.22742	0.544	0.652	0.687	1.287	1.326	1.504	nucleus					GO:0005622 intracellular anatomical structure; GO:0005634 nucleus; GO:0043226 organelle; GO:0043227 membrane-bounded organelle; GO:0043229 intracellular organelle; GO:0043231 intracellular membrane-bounded organelle;				S	KOG4744	Uncharacterized conserved protein
A0A0F7GA49	120	K	1.804	0.0175421	Up	WSI18 protein OS=Triticum aestivum OX=4565 PE=2 SV=1	--	1	3.65917e-15	130.72	3	QK(1)AAGAAQYTIDTAR	0.26042	0.529	0.725	0.886	1.183	1.302	1.376	nucleus					GO:0005622 intracellular anatomical structure; GO:0005634 nucleus; GO:0043226 organelle; GO:0043227 membrane-bounded organelle; GO:0043229 intracellular organelle; GO:0043231 intracellular membrane-bounded organelle;				S	KOG4744	Uncharacterized conserved protein
A0A3B6U183	429	K	4.106	3.78331e-05	Up	Catalase OS=Triticum aestivum OX=4565 PE=3 SV=1	--	1	1.02349e-31	185.3	2	ENNFK(1)QAGER	-0.30433	0.368	0.359	0.448	1.579	1.595	1.65	peroxisome	K03781	katE, CAT, catB, srpA; catalase [EC:1.11.1.6]	map00380 Tryptophan metabolism; map00630 Glyoxylate and dicarboxylate metabolism; map01100 Metabolic pathways; map01110 Biosynthesis of secondary metabolites; map01200 Carbon metabolism; map04016 MAPK signaling pathway - plant; map04146 Peroxisome	GO:0000302 response to reactive oxygen species; GO:0001101 response to acid chemical; GO:0006950 response to stress; GO:0006979 response to oxidative stress; GO:0008152 metabolic process; GO:0009056 catabolic process; GO:0009266 response to temperature stimulus; GO:0009409 response to cold; GO:0009410 response to xenobiotic stimulus; GO:0009628 response to abiotic stimulus; GO:0009631 cold acclim…	GO:0005622 intracellular anatomical structure; GO:0005737 cytoplasm; GO:0005739 mitochondrion; GO:0005777 peroxisome; GO:0042579 microbody; GO:0043226 organelle; GO:0043227 membrane-bounded organelle; GO:0043229 intracellular organelle; GO:0043231 intracellular membrane-bounded organelle;	GO:0003824 catalytic activity; GO:0004096 catalase activity; GO:0004601 peroxidase activity; GO:0005488 binding; GO:0016209 antioxidant activity; GO:0016491 oxidoreductase activity; GO:0016684 oxidoreductase activity, acting on peroxide as acceptor; GO:0020037 heme binding; GO:0046906 tetrapyrrole binding; GO:0097159 organic cyclic compound binding; GO:1901363 heterocyclic compound binding;	PF00199	Catalase	P	KOG0047	Catalase
A0A0H4MAT1	83	K	2.11	0.00146261	Up	Dehydrin OS=Triticum aestivum OX=4565 GN=Wdhn1 PE=2 SV=1	Wdhn1	1	0.00341733	73.499	3	EK(1)LPGGAHK	-0.51835	0.579	0.594	0.756	1.241	1.381	1.449	nucleus				GO:0001101 response to acid chemical; GO:0006950 response to stress; GO:0009266 response to temperature stimulus; GO:0009409 response to cold; GO:0009414 response to water deprivation; GO:0009415 response to water; GO:0009628 response to abiotic stimulus; GO:0009631 cold acclimation; GO:0009719 response to endogenous stimulus; GO:0009725 response to hormone; GO:0009737 response to abscisic acid; …	GO:0005622 intracellular anatomical structure; GO:0005737 cytoplasm; GO:0005829 cytosol;	GO:0005488 binding; GO:0005507 copper ion binding; GO:0016151 nickel cation binding; GO:0043167 ion binding; GO:0043169 cation binding; GO:0046872 metal ion binding; GO:0046914 transition metal ion binding;
A0A0H4MAT1	123	K	2.596	3.2776e-05	Up	Dehydrin OS=Triticum aestivum OX=4565 GN=Wdhn1 PE=2 SV=1	Wdhn1	1	0.00922641	97.798	2	GVMDK(1)IK	-0.3625	0.517	0.557	0.595	1.382	1.461	1.489	nucleus				GO:0001101 response to acid chemical; GO:0006950 response to stress; GO:0009266 response to temperature stimulus; GO:0009409 response to cold; GO:0009414 response to water deprivation; GO:0009415 response to water; GO:0009628 response to abiotic stimulus; GO:0009631 cold acclimation; GO:0009719 response to endogenous stimulus; GO:0009725 response to hormone; GO:0009737 response to abscisic acid; …	GO:0005622 intracellular anatomical structure; GO:0005737 cytoplasm; GO:0005829 cytosol;	GO:0005488 binding; GO:0005507 copper ion binding; GO:0016151 nickel cation binding; GO:0043167 ion binding; GO:0043169 cation binding; GO:0046872 metal ion binding; GO:0046914 transition metal ion binding;
A0A341VTZ9	49	K	2.346	1.42108e-05	Up	UBC core domain-containing protein OS=Triticum aestivum OX=4565 PE=4 SV=1	--	1	0.00452306	88.338	2	DK(1)WSPALQIR	1.5541	0.579	0.579	0.635	1.38	1.387	1.44	chloroplast	K10580	UBE2N, BLU, UBC13; ubiquitin-conjugating enzyme E2 N [EC:2.3.2.23]	map04120 Ubiquitin mediated proteolysis	GO:0000209 protein polyubiquitination; GO:0006139 nucleobase-containing compound metabolic process; GO:0006259 DNA metabolic process; GO:0006281 DNA repair; GO:0006301 postreplication repair; GO:0006464 cellular protein modification process; GO:0006725 cellular aromatic compound metabolic process; GO:0006807 nitrogen compound metabolic process; GO:0006950 response to stress; GO:0006974 cellular r…	GO:0005622 intracellular anatomical structure; GO:0005634 nucleus; GO:0043226 organelle; GO:0043227 membrane-bounded organelle; GO:0043229 intracellular organelle; GO:0043231 intracellular membrane-bounded organelle;	GO:0003824 catalytic activity; GO:0004842 ubiquitin-protein transferase activity; GO:0005488 binding; GO:0005515 protein binding; GO:0016740 transferase activity; GO:0019787 ubiquitin-like protein transferase activity; GO:0019899 enzyme binding; GO:0031625 ubiquitin protein ligase binding; GO:0044389 ubiquitin-like protein ligase binding; GO:0061630 ubiquitin protein ligase activity; GO:0061659 u…	PF00179	Ubiquitin-conjugating enzyme	O	KOG0417	Ubiquitin-protein ligase
A0A1D5TPB6	205	K	2.567	3.63097e-06	Up	Ribosomal protein L19 OS=Triticum aestivum OX=4565 PE=3 SV=1	--	1	2.55824e-08	93.371	3	DHAPAPAAAAPAQAAAAPK(1)K	-0.37909	0.558	0.549	0.575	1.505	1.406	1.407	nucleus	K02885	RP-L19e, RPL19; large subunit ribosomal protein L19e	map03010 Ribosome						J	KOG1696	60s ribosomal protein L19
A0A3B6LQI9	301	K	3.622	5.01136e-05	Up	2-succinylbenzoate--CoA ligase OS=Triticum aestivum OX=4565 PE=4 SV=1	--	1	0.00242881	113.62	2	TSTGK(1)IQK	-0.74792	0.402	0.428	0.468	1.455	1.736	1.511	extracellular					GO:0005622 intracellular anatomical structure; GO:0005737 cytoplasm; GO:0005777 peroxisome; GO:0042579 microbody; GO:0043226 organelle; GO:0043227 membrane-bounded organelle; GO:0043229 intracellular organelle; GO:0043231 intracellular membrane-bounded organelle;		PF13193	AMP-binding enzyme C-terminal domain	I	KOG1176	Acyl-CoA synthetase
A0A341QYC0	407	K	1.887	0.000614306	Up	Alanine transaminase OS=Triticum aestivum OX=4565 PE=3 SV=1	--	1	0.000132497	130.56	2	AMDVAK(1)SAGK	-0.59095	0.608	0.736	0.734	1.345	1.307	1.27	cytoplasm	K14272	GGAT; glutamate--glyoxylate aminotransferase [EC:2.6.1.4 2.6.1.2 2.6.1.44]	map00220 Arginine biosynthesis; map00250 Alanine, aspartate and glutamate metabolism; map00260 Glycine, serine and threonine metabolism; map00630 Glyoxylate and dicarboxylate metabolism; map00710 Carbon fixation in photosynthetic organisms; map01100 Metabolic pathways; map01110 Biosynthesis of secondary metabolites; map01200 Carbon metabolism; map01210 2-Oxocarboxylic acid metabolism; map01230 Bi…	GO:0001666 response to hypoxia; GO:0006950 response to stress; GO:0008152 metabolic process; GO:0009628 response to abiotic stimulus; GO:0009853 photorespiration; GO:0009987 cellular process; GO:0036293 response to decreased oxygen levels; GO:0043094 cellular metabolic compound salvage; GO:0044237 cellular metabolic process; GO:0050896 response to stimulus; GO:0070482 response to oxygen levels;	GO:0005576 extracellular region; GO:0005622 intracellular anatomical structure; GO:0005737 cytoplasm; GO:0005773 vacuole; GO:0005777 peroxisome; GO:0009507 chloroplast; GO:0009532 plastid stroma; GO:0009536 plastid; GO:0009570 chloroplast stroma; GO:0016020 membrane; GO:0042579 microbody; GO:0043226 organelle; GO:0043227 membrane-bounded organelle; GO:0043229 intracellular organelle; GO:0043231 i…	GO:0003824 catalytic activity; GO:0004021 L-alanine:2-oxoglutarate aminotransferase activity; GO:0008453 alanine-glyoxylate transaminase activity; GO:0008483 transaminase activity; GO:0016740 transferase activity; GO:0016769 transferase activity, transferring nitrogenous groups; GO:0047635 alanine-oxo-acid transaminase activity; GO:0047958 glycine:2-oxoglutarate aminotransferase activity;	PF00155	Aminotransferase class I and II	E	KOG0258	Alanine aminotransferase
A0A3B6B1X9	347	K	3.587	2.44615e-05	Up	Aldedh domain-containing protein OS=Triticum aestivum OX=4565 PE=3 SV=1	--	1	0.0084151	99.442	2	GQYEK(1)IK	0.82129	0.426	0.398	0.484	1.56	1.584	1.548	chloroplast	K00130	betB, gbsA; betaine-aldehyde dehydrogenase [EC:1.2.1.8]	map00260 Glycine, serine and threonine metabolism; map01100 Metabolic pathways	GO:0001101 response to acid chemical; GO:0006950 response to stress; GO:0006970 response to osmotic stress; GO:0008152 metabolic process; GO:0009414 response to water deprivation; GO:0009415 response to water; GO:0009628 response to abiotic stimulus; GO:0009651 response to salt stress; GO:0009719 response to endogenous stimulus; GO:0009725 response to hormone; GO:0009737 response to abscisic acid…	GO:0005618 cell wall; GO:0005622 intracellular anatomical structure; GO:0005737 cytoplasm; GO:0005777 peroxisome; GO:0005829 cytosol; GO:0009507 chloroplast; GO:0009516 leucoplast; GO:0009536 plastid; GO:0030312 external encapsulating structure; GO:0042579 microbody; GO:0043226 organelle; GO:0043227 membrane-bounded organelle; GO:0043229 intracellular organelle; GO:0043231 intracellular membrane-…	GO:0003824 catalytic activity; GO:0004029 aldehyde dehydrogenase (NAD+) activity; GO:0008802 betaine-aldehyde dehydrogenase activity; GO:0016491 oxidoreductase activity; GO:0016620 oxidoreductase activity, acting on the aldehyde or oxo group of donors, NAD or NADP as acceptor; GO:0016903 oxidoreductase activity, acting on the aldehyde or oxo group of donors;			C	KOG2450	Aldehyde dehydrogenase
A0A3B6B1X9	308	K	1.706	0.0039954	Up	Aldedh domain-containing protein OS=Triticum aestivum OX=4565 PE=3 SV=1	--	1	0.0138971	54.784	3	LLLHEK(1)IAER	-0.0093768	0.647	0.699	0.872	1.222	1.266	1.295	chloroplast	K00130	betB, gbsA; betaine-aldehyde dehydrogenase [EC:1.2.1.8]	map00260 Glycine, serine and threonine metabolism; map01100 Metabolic pathways	GO:0001101 response to acid chemical; GO:0006950 response to stress; GO:0006970 response to osmotic stress; GO:0008152 metabolic process; GO:0009414 response to water deprivation; GO:0009415 response to water; GO:0009628 response to abiotic stimulus; GO:0009651 response to salt stress; GO:0009719 response to endogenous stimulus; GO:0009725 response to hormone; GO:0009737 response to abscisic acid…	GO:0005618 cell wall; GO:0005622 intracellular anatomical structure; GO:0005737 cytoplasm; GO:0005777 peroxisome; GO:0005829 cytosol; GO:0009507 chloroplast; GO:0009516 leucoplast; GO:0009536 plastid; GO:0030312 external encapsulating structure; GO:0042579 microbody; GO:0043226 organelle; GO:0043227 membrane-bounded organelle; GO:0043229 intracellular organelle; GO:0043231 intracellular membrane-…	GO:0003824 catalytic activity; GO:0004029 aldehyde dehydrogenase (NAD+) activity; GO:0008802 betaine-aldehyde dehydrogenase activity; GO:0016491 oxidoreductase activity; GO:0016620 oxidoreductase activity, acting on the aldehyde or oxo group of donors, NAD or NADP as acceptor; GO:0016903 oxidoreductase activity, acting on the aldehyde or oxo group of donors;			C	KOG2450	Aldehyde dehydrogenase
A0A1D5UQZ5	19	K	1.58	0.000308199	Up	Genome assembly, chromosome: II OS=Triticum aestivum OX=4565 GN=CAMPLR22A2D_LOCUS3567 PE=3 SV=1	CAMPLR22A2D_LOCUS3567	1	0.00233844	111.95	2	AQAAK(1)VAK	0.17089	0.748	0.77	0.808	1.304	1.194	1.177	cytoplasm	K02893	RP-L23Ae, RPL23A; large subunit ribosomal protein L23Ae	map03010 Ribosome						J	KOG1751	60s ribosomal protein L23
A0A1D5UQZ5	25	K	1.749	0.000914358	Up	Genome assembly, chromosome: II OS=Triticum aestivum OX=4565 GN=CAMPLR22A2D_LOCUS3567 PE=3 SV=1	CAMPLR22A2D_LOCUS3567	1	0.0046487	96.342	2	AVK(1)SGSIK	0.14561	0.647	0.771	0.765	1.249	1.225	1.343	cytoplasm	K02893	RP-L23Ae, RPL23A; large subunit ribosomal protein L23Ae	map03010 Ribosome						J	KOG1751	60s ribosomal protein L23
A0A1D5UUP9	24	K	1.363	1.67191e-05	Up	Genome assembly, chromosome: II OS=Triticum aestivum OX=4565 GN=CAMPLR22A2D_LOCUS1333 PE=3 SV=1	CAMPLR22A2D_LOCUS1333	1	1.59898e-07	115.8	3	K(1)SAGGILLPETSK	-0.91869	0.855	0.854	0.83	1.159	1.135	1.166	cytoplasm	K04078	groES, HSPE1; chaperonin GroES		GO:0006457 protein folding; GO:0006458 'de novo' protein folding; GO:0006950 response to stress; GO:0006986 response to unfolded protein; GO:0009266 response to temperature stimulus; GO:0009408 response to heat; GO:0009628 response to abiotic stimulus; GO:0009987 cellular process; GO:0010033 response to organic substance; GO:0035966 response to topologically incorrect protein; GO:0042221 response…	GO:0005622 intracellular anatomical structure; GO:0005737 cytoplasm; GO:0005739 mitochondrion; GO:0005759 mitochondrial matrix; GO:0031974 membrane-enclosed lumen; GO:0043226 organelle; GO:0043227 membrane-bounded organelle; GO:0043229 intracellular organelle; GO:0043231 intracellular membrane-bounded organelle; GO:0043233 organelle lumen; GO:0070013 intracellular organelle lumen;	GO:0005488 binding; GO:0005507 copper ion binding; GO:0005515 protein binding; GO:0043167 ion binding; GO:0043169 cation binding; GO:0046872 metal ion binding; GO:0046914 transition metal ion binding; GO:0051082 unfolded protein binding; GO:0051087 chaperone binding;	PF00166	Chaperonin 10 Kd subunit	O	KOG1641	Mitochondrial chaperonin
A0A1D5WIS4	38	K	1.39	0.0316367	Up	Fructose-bisphosphate aldolase OS=Triticum aestivum OX=4565 GN=FBA15 PE=3 SV=1	FBA15	1	3.94153e-85	212.24	2	GILAADESTGTIGK(1)R	0.32076	1.002	0.742	0.766	1.177	1.239	1.074	cytoplasm	K01623	ALDO; fructose-bisphosphate aldolase, class I [EC:4.1.2.13]	map00010 Glycolysis / Gluconeogenesis; map00030 Pentose phosphate pathway; map00051 Fructose and mannose metabolism; map00710 Carbon fixation in photosynthetic organisms; map01100 Metabolic pathways; map01110 Biosynthesis of secondary metabolites; map01200 Carbon metabolism; map01230 Biosynthesis of amino acids	GO:0005975 carbohydrate metabolic process; GO:0005984 disaccharide metabolic process; GO:0005985 sucrose metabolic process; GO:0005986 sucrose biosynthetic process; GO:0005996 monosaccharide metabolic process; GO:0006006 glucose metabolic process; GO:0006082 organic acid metabolic process; GO:0006090 pyruvate metabolic process; GO:0006091 generation of precursor metabolites and energy; GO:0006094…	GO:0005622 intracellular anatomical structure; GO:0005737 cytoplasm; GO:0005829 cytosol;	GO:0003824 catalytic activity; GO:0004332 fructose-bisphosphate aldolase activity; GO:0016829 lyase activity; GO:0016830 carbon-carbon lyase activity; GO:0016832 aldehyde-lyase activity;	PF00274	Fructose-bisphosphate aldolase class-I	G	KOG1557	Fructose-biphosphate aldolase
A0A3B6QEK4	51	K	3.743	0.000181253	Up	3-hydroxybutyryl-CoA epimerase OS=Triticum aestivum OX=4565 PE=3 SV=1	--	1	0.0114963	48.405	3	DDVK(1)AIVLTGAAGK	0.031429	0.396	0.407	0.462	1.856	1.402	1.477	plasma membrane	K10527	MFP2; enoyl-CoA hydratase/3-hydroxyacyl-CoA dehydrogenase [EC:4.2.1.17 1.1.1.35 1.1.1.211]	map00071 Fatty acid degradation; map00592 alpha-Linolenic acid metabolism; map01100 Metabolic pathways; map01110 Biosynthesis of secondary metabolites; map01212 Fatty acid metabolism	GO:0006082 organic acid metabolic process; GO:0006629 lipid metabolic process; GO:0006631 fatty acid metabolic process; GO:0006635 fatty acid beta-oxidation; GO:0008152 metabolic process; GO:0009056 catabolic process; GO:0009062 fatty acid catabolic process; GO:0009987 cellular process; GO:0016042 lipid catabolic process; GO:0016054 organic acid catabolic process; GO:0019395 fatty acid oxidation;…	GO:0005622 intracellular anatomical structure; GO:0005737 cytoplasm; GO:0005777 peroxisome; GO:0042579 microbody; GO:0043226 organelle; GO:0043227 membrane-bounded organelle; GO:0043229 intracellular organelle; GO:0043231 intracellular membrane-bounded organelle;	GO:0003676 nucleic acid binding; GO:0003723 RNA binding; GO:0003729 mRNA binding; GO:0003824 catalytic activity; GO:0003857 3-hydroxyacyl-CoA dehydrogenase activity; GO:0004165 dodecenoyl-CoA delta-isomerase activity; GO:0004300 enoyl-CoA hydratase activity; GO:0005488 binding; GO:0005515 protein binding; GO:0008017 microtubule binding; GO:0008092 cytoskeletal protein binding; GO:0008692 3-hydrox…	PF00378	Enoyl-CoA hydratase/isomerase	I	KOG1683	Hydroxyacyl-CoA dehydrogenase/enoyl-CoA hydratase
A0A3B6QEK4	399	K	6.732	2.0484e-05	Up	3-hydroxybutyryl-CoA epimerase OS=Triticum aestivum OX=4565 PE=3 SV=1	--	1	1.52821e-06	99.927	3	DVDMVIEAVIEK(1)VPLK	-0.65841	0.227	0.25	0.299	1.754	1.785	1.685	plasma membrane	K10527	MFP2; enoyl-CoA hydratase/3-hydroxyacyl-CoA dehydrogenase [EC:4.2.1.17 1.1.1.35 1.1.1.211]	map00071 Fatty acid degradation; map00592 alpha-Linolenic acid metabolism; map01100 Metabolic pathways; map01110 Biosynthesis of secondary metabolites; map01212 Fatty acid metabolism	GO:0006082 organic acid metabolic process; GO:0006629 lipid metabolic process; GO:0006631 fatty acid metabolic process; GO:0006635 fatty acid beta-oxidation; GO:0008152 metabolic process; GO:0009056 catabolic process; GO:0009062 fatty acid catabolic process; GO:0009987 cellular process; GO:0016042 lipid catabolic process; GO:0016054 organic acid catabolic process; GO:0019395 fatty acid oxidation;…	GO:0005622 intracellular anatomical structure; GO:0005737 cytoplasm; GO:0005777 peroxisome; GO:0042579 microbody; GO:0043226 organelle; GO:0043227 membrane-bounded organelle; GO:0043229 intracellular organelle; GO:0043231 intracellular membrane-bounded organelle;	GO:0003676 nucleic acid binding; GO:0003723 RNA binding; GO:0003729 mRNA binding; GO:0003824 catalytic activity; GO:0003857 3-hydroxyacyl-CoA dehydrogenase activity; GO:0004165 dodecenoyl-CoA delta-isomerase activity; GO:0004300 enoyl-CoA hydratase activity; GO:0005488 binding; GO:0005515 protein binding; GO:0008017 microtubule binding; GO:0008092 cytoskeletal protein binding; GO:0008692 3-hydrox…	PF00378	Enoyl-CoA hydratase/isomerase	I	KOG1683	Hydroxyacyl-CoA dehydrogenase/enoyl-CoA hydratase
A0A3B6QEK4	173	K	5.623	9.98571e-07	Up	3-hydroxybutyryl-CoA epimerase OS=Triticum aestivum OX=4565 PE=3 SV=1	--	1	0.00290631	101.65	2	FITAK(1)EGK	0.057016	0.291	0.295	0.32	1.663	1.761	1.67	plasma membrane	K10527	MFP2; enoyl-CoA hydratase/3-hydroxyacyl-CoA dehydrogenase [EC:4.2.1.17 1.1.1.35 1.1.1.211]	map00071 Fatty acid degradation; map00592 alpha-Linolenic acid metabolism; map01100 Metabolic pathways; map01110 Biosynthesis of secondary metabolites; map01212 Fatty acid metabolism	GO:0006082 organic acid metabolic process; GO:0006629 lipid metabolic process; GO:0006631 fatty acid metabolic process; GO:0006635 fatty acid beta-oxidation; GO:0008152 metabolic process; GO:0009056 catabolic process; GO:0009062 fatty acid catabolic process; GO:0009987 cellular process; GO:0016042 lipid catabolic process; GO:0016054 organic acid catabolic process; GO:0019395 fatty acid oxidation;…	GO:0005622 intracellular anatomical structure; GO:0005737 cytoplasm; GO:0005777 peroxisome; GO:0042579 microbody; GO:0043226 organelle; GO:0043227 membrane-bounded organelle; GO:0043229 intracellular organelle; GO:0043231 intracellular membrane-bounded organelle;	GO:0003676 nucleic acid binding; GO:0003723 RNA binding; GO:0003729 mRNA binding; GO:0003824 catalytic activity; GO:0003857 3-hydroxyacyl-CoA dehydrogenase activity; GO:0004165 dodecenoyl-CoA delta-isomerase activity; GO:0004300 enoyl-CoA hydratase activity; GO:0005488 binding; GO:0005515 protein binding; GO:0008017 microtubule binding; GO:0008092 cytoskeletal protein binding; GO:0008692 3-hydrox…	PF00378	Enoyl-CoA hydratase/isomerase	I	KOG1683	Hydroxyacyl-CoA dehydrogenase/enoyl-CoA hydratase
A0A3B6QEK4	350	K	2.319	1.8417e-06	Up	3-hydroxybutyryl-CoA epimerase OS=Triticum aestivum OX=4565 PE=3 SV=1	--	1	6.97063e-16	138.91	3	GQK(1)TIAGNLEGLVK	-0.22703	0.62	0.599	0.589	1.363	1.423	1.406	plasma membrane	K10527	MFP2; enoyl-CoA hydratase/3-hydroxyacyl-CoA dehydrogenase [EC:4.2.1.17 1.1.1.35 1.1.1.211]	map00071 Fatty acid degradation; map00592 alpha-Linolenic acid metabolism; map01100 Metabolic pathways; map01110 Biosynthesis of secondary metabolites; map01212 Fatty acid metabolism	GO:0006082 organic acid metabolic process; GO:0006629 lipid metabolic process; GO:0006631 fatty acid metabolic process; GO:0006635 fatty acid beta-oxidation; GO:0008152 metabolic process; GO:0009056 catabolic process; GO:0009062 fatty acid catabolic process; GO:0009987 cellular process; GO:0016042 lipid catabolic process; GO:0016054 organic acid catabolic process; GO:0019395 fatty acid oxidation;…	GO:0005622 intracellular anatomical structure; GO:0005737 cytoplasm; GO:0005777 peroxisome; GO:0042579 microbody; GO:0043226 organelle; GO:0043227 membrane-bounded organelle; GO:0043229 intracellular organelle; GO:0043231 intracellular membrane-bounded organelle;	GO:0003676 nucleic acid binding; GO:0003723 RNA binding; GO:0003729 mRNA binding; GO:0003824 catalytic activity; GO:0003857 3-hydroxyacyl-CoA dehydrogenase activity; GO:0004165 dodecenoyl-CoA delta-isomerase activity; GO:0004300 enoyl-CoA hydratase activity; GO:0005488 binding; GO:0005515 protein binding; GO:0008017 microtubule binding; GO:0008092 cytoskeletal protein binding; GO:0008692 3-hydrox…	PF00378	Enoyl-CoA hydratase/isomerase	I	KOG1683	Hydroxyacyl-CoA dehydrogenase/enoyl-CoA hydratase
A0A3B6QEK4	361	K	1.856	0.0022781	Up	3-hydroxybutyryl-CoA epimerase OS=Triticum aestivum OX=4565 PE=3 SV=1	--	1	6.2933e-10	137.81	3	TIAGNLEGLVK(1)R	-0.41436	0.754	0.587	0.76	1.258	1.261	1.38	plasma membrane	K10527	MFP2; enoyl-CoA hydratase/3-hydroxyacyl-CoA dehydrogenase [EC:4.2.1.17 1.1.1.35 1.1.1.211]	map00071 Fatty acid degradation; map00592 alpha-Linolenic acid metabolism; map01100 Metabolic pathways; map01110 Biosynthesis of secondary metabolites; map01212 Fatty acid metabolism	GO:0006082 organic acid metabolic process; GO:0006629 lipid metabolic process; GO:0006631 fatty acid metabolic process; GO:0006635 fatty acid beta-oxidation; GO:0008152 metabolic process; GO:0009056 catabolic process; GO:0009062 fatty acid catabolic process; GO:0009987 cellular process; GO:0016042 lipid catabolic process; GO:0016054 organic acid catabolic process; GO:0019395 fatty acid oxidation;…	GO:0005622 intracellular anatomical structure; GO:0005737 cytoplasm; GO:0005777 peroxisome; GO:0042579 microbody; GO:0043226 organelle; GO:0043227 membrane-bounded organelle; GO:0043229 intracellular organelle; GO:0043231 intracellular membrane-bounded organelle;	GO:0003676 nucleic acid binding; GO:0003723 RNA binding; GO:0003729 mRNA binding; GO:0003824 catalytic activity; GO:0003857 3-hydroxyacyl-CoA dehydrogenase activity; GO:0004165 dodecenoyl-CoA delta-isomerase activity; GO:0004300 enoyl-CoA hydratase activity; GO:0005488 binding; GO:0005515 protein binding; GO:0008017 microtubule binding; GO:0008092 cytoskeletal protein binding; GO:0008692 3-hydrox…	PF00378	Enoyl-CoA hydratase/isomerase	I	KOG1683	Hydroxyacyl-CoA dehydrogenase/enoyl-CoA hydratase
A0A3B6QEK4	295	K	2.158	0.00108818	Up	3-hydroxybutyryl-CoA epimerase OS=Triticum aestivum OX=4565 PE=3 SV=1	--	1	0.00104236	62.69	3	STTK(1)VPGVTDIQLK	2.0654	0.579	0.574	0.747	1.383	1.285	1.432	plasma membrane	K10527	MFP2; enoyl-CoA hydratase/3-hydroxyacyl-CoA dehydrogenase [EC:4.2.1.17 1.1.1.35 1.1.1.211]	map00071 Fatty acid degradation; map00592 alpha-Linolenic acid metabolism; map01100 Metabolic pathways; map01110 Biosynthesis of secondary metabolites; map01212 Fatty acid metabolism	GO:0006082 organic acid metabolic process; GO:0006629 lipid metabolic process; GO:0006631 fatty acid metabolic process; GO:0006635 fatty acid beta-oxidation; GO:0008152 metabolic process; GO:0009056 catabolic process; GO:0009062 fatty acid catabolic process; GO:0009987 cellular process; GO:0016042 lipid catabolic process; GO:0016054 organic acid catabolic process; GO:0019395 fatty acid oxidation;…	GO:0005622 intracellular anatomical structure; GO:0005737 cytoplasm; GO:0005777 peroxisome; GO:0042579 microbody; GO:0043226 organelle; GO:0043227 membrane-bounded organelle; GO:0043229 intracellular organelle; GO:0043231 intracellular membrane-bounded organelle;	GO:0003676 nucleic acid binding; GO:0003723 RNA binding; GO:0003729 mRNA binding; GO:0003824 catalytic activity; GO:0003857 3-hydroxyacyl-CoA dehydrogenase activity; GO:0004165 dodecenoyl-CoA delta-isomerase activity; GO:0004300 enoyl-CoA hydratase activity; GO:0005488 binding; GO:0005515 protein binding; GO:0008017 microtubule binding; GO:0008092 cytoskeletal protein binding; GO:0008692 3-hydrox…	PF00378	Enoyl-CoA hydratase/isomerase	I	KOG1683	Hydroxyacyl-CoA dehydrogenase/enoyl-CoA hydratase
A0A3B6QEK4	305	K	1.597	0.00220657	Up	3-hydroxybutyryl-CoA epimerase OS=Triticum aestivum OX=4565 PE=3 SV=1	--	1	3.1767e-10	126.83	2	VPGVTDIQLK(1)PR	-0.18232	0.864	0.695	0.751	1.18	1.275	1.235	plasma membrane	K10527	MFP2; enoyl-CoA hydratase/3-hydroxyacyl-CoA dehydrogenase [EC:4.2.1.17 1.1.1.35 1.1.1.211]	map00071 Fatty acid degradation; map00592 alpha-Linolenic acid metabolism; map01100 Metabolic pathways; map01110 Biosynthesis of secondary metabolites; map01212 Fatty acid metabolism	GO:0006082 organic acid metabolic process; GO:0006629 lipid metabolic process; GO:0006631 fatty acid metabolic process; GO:0006635 fatty acid beta-oxidation; GO:0008152 metabolic process; GO:0009056 catabolic process; GO:0009062 fatty acid catabolic process; GO:0009987 cellular process; GO:0016042 lipid catabolic process; GO:0016054 organic acid catabolic process; GO:0019395 fatty acid oxidation;…	GO:0005622 intracellular anatomical structure; GO:0005737 cytoplasm; GO:0005777 peroxisome; GO:0042579 microbody; GO:0043226 organelle; GO:0043227 membrane-bounded organelle; GO:0043229 intracellular organelle; GO:0043231 intracellular membrane-bounded organelle;	GO:0003676 nucleic acid binding; GO:0003723 RNA binding; GO:0003729 mRNA binding; GO:0003824 catalytic activity; GO:0003857 3-hydroxyacyl-CoA dehydrogenase activity; GO:0004165 dodecenoyl-CoA delta-isomerase activity; GO:0004300 enoyl-CoA hydratase activity; GO:0005488 binding; GO:0005515 protein binding; GO:0008017 microtubule binding; GO:0008092 cytoskeletal protein binding; GO:0008692 3-hydrox…	PF00378	Enoyl-CoA hydratase/isomerase	I	KOG1683	Hydroxyacyl-CoA dehydrogenase/enoyl-CoA hydratase
A0A1D5WIS4	225	K	1.461	0.00131386	Up	Fructose-bisphosphate aldolase OS=Triticum aestivum OX=4565 GN=FBA15 PE=3 SV=1	FBA15	1	7.62638e-18	91.655	4	ALNDQHVLLEGTLLK(1)PNMVTPGSDSK	-0.17408	0.76	0.796	0.882	1.194	1.148	1.221	cytoplasm	K01623	ALDO; fructose-bisphosphate aldolase, class I [EC:4.1.2.13]	map00010 Glycolysis / Gluconeogenesis; map00030 Pentose phosphate pathway; map00051 Fructose and mannose metabolism; map00710 Carbon fixation in photosynthetic organisms; map01100 Metabolic pathways; map01110 Biosynthesis of secondary metabolites; map01200 Carbon metabolism; map01230 Biosynthesis of amino acids	GO:0005975 carbohydrate metabolic process; GO:0005984 disaccharide metabolic process; GO:0005985 sucrose metabolic process; GO:0005986 sucrose biosynthetic process; GO:0005996 monosaccharide metabolic process; GO:0006006 glucose metabolic process; GO:0006082 organic acid metabolic process; GO:0006090 pyruvate metabolic process; GO:0006091 generation of precursor metabolites and energy; GO:0006094…	GO:0005622 intracellular anatomical structure; GO:0005737 cytoplasm; GO:0005829 cytosol;	GO:0003824 catalytic activity; GO:0004332 fructose-bisphosphate aldolase activity; GO:0016829 lyase activity; GO:0016830 carbon-carbon lyase activity; GO:0016832 aldehyde-lyase activity;	PF00274	Fructose-bisphosphate aldolase class-I	G	KOG1557	Fructose-biphosphate aldolase
A0A1D5YKH2	18	K	1.974	0.0002828	Up	Histone H2A OS=Triticum aestivum OX=4565 PE=3 SV=1	--	1	0.00152778	99.752	2	TTAAK(1)TAEK	-0.3857	0.604	0.692	0.722	1.313	1.378	1.292	nucleus	K11251	H2A; histone H2A		GO:0006325 chromatin organization; GO:0006355 regulation of transcription, DNA-templated; GO:0006996 organelle organization; GO:0009889 regulation of biosynthetic process; GO:0009890 negative regulation of biosynthetic process; GO:0009892 negative regulation of metabolic process; GO:0009987 cellular process; GO:0010468 regulation of gene expression; GO:0010556 regulation of macromolecule biosynth…	GO:0000228 nuclear chromosome; GO:0000785 chromatin; GO:0005622 intracellular anatomical structure; GO:0005634 nucleus; GO:0005694 chromosome; GO:0031974 membrane-enclosed lumen; GO:0031981 nuclear lumen; GO:0043226 organelle; GO:0043227 membrane-bounded organelle; GO:0043228 non-membrane-bounded organelle; GO:0043229 intracellular organelle; GO:0043231 intracellular membrane-bounded organelle; G…	GO:0003676 nucleic acid binding; GO:0003677 DNA binding; GO:0005488 binding; GO:0097159 organic cyclic compound binding; GO:1901363 heterocyclic compound binding;	PF00125	Core histone H2A/H2B/H3/H4	B	KOG1757	Histone 2A
A0A1D5YKH2	133	K	1.622	3.44174e-05	Up	Histone H2A OS=Triticum aestivum OX=4565 PE=3 SV=1	--	1	0.00898771	90.827	2	SLINK(1)SSK	-0.37758	0.743	0.759	0.786	1.197	1.245	1.269	nucleus	K11251	H2A; histone H2A		GO:0006325 chromatin organization; GO:0006355 regulation of transcription, DNA-templated; GO:0006996 organelle organization; GO:0009889 regulation of biosynthetic process; GO:0009890 negative regulation of biosynthetic process; GO:0009892 negative regulation of metabolic process; GO:0009987 cellular process; GO:0010468 regulation of gene expression; GO:0010556 regulation of macromolecule biosynth…	GO:0000228 nuclear chromosome; GO:0000785 chromatin; GO:0005622 intracellular anatomical structure; GO:0005634 nucleus; GO:0005694 chromosome; GO:0031974 membrane-enclosed lumen; GO:0031981 nuclear lumen; GO:0043226 organelle; GO:0043227 membrane-bounded organelle; GO:0043228 non-membrane-bounded organelle; GO:0043229 intracellular organelle; GO:0043231 intracellular membrane-bounded organelle; G…	GO:0003676 nucleic acid binding; GO:0003677 DNA binding; GO:0005488 binding; GO:0097159 organic cyclic compound binding; GO:1901363 heterocyclic compound binding;	PF00125	Core histone H2A/H2B/H3/H4	B	KOG1757	Histone 2A
B6UZ79	53	K	1.766	2.48584e-05	Up	Ferritin OS=Triticum aestivum OX=4565 PE=2 SV=1	--	1	2.44445e-10	113.88	3	GK(1)EVLSGVMFQPFEELK	0.49067	0.719	0.716	0.734	1.23	1.264	1.337	chloroplast	K00522	FTH1; ferritin heavy chain [EC:1.16.3.2]		GO:0000003 reproduction; GO:0000041 transition metal ion transport; GO:0000302 response to reactive oxygen species; GO:0001101 response to acid chemical; GO:0003006 developmental process involved in reproduction; GO:0006810 transport; GO:0006811 ion transport; GO:0006812 cation transport; GO:0006826 iron ion transport; GO:0006873 cellular ion homeostasis; GO:0006875 cellular metal ion homeostasis…	GO:0005622 intracellular anatomical structure; GO:0005737 cytoplasm; GO:0005739 mitochondrion; GO:0009507 chloroplast; GO:0009526 plastid envelope; GO:0009532 plastid stroma; GO:0009534 chloroplast thylakoid; GO:0009535 chloroplast thylakoid membrane; GO:0009536 plastid; GO:0009570 chloroplast stroma; GO:0009579 thylakoid; GO:0009941 chloroplast envelope; GO:0016020 membrane; GO:0031967 organelle…	GO:0005488 binding; GO:0005506 iron ion binding; GO:0005515 protein binding; GO:0019904 protein domain specific binding; GO:0043167 ion binding; GO:0043169 cation binding; GO:0046872 metal ion binding; GO:0046914 transition metal ion binding;	PF00210	Ferritin-like domain	P	KOG2332	Ferritin
A0A1D5Z340	222	K	1.66	0.000102514	Up	60S ribosomal protein L7a OS=Triticum aestivum OX=4565 PE=3 SV=1	--	1	2.89091e-13	164.48	2	ANFNDK(1)FDEVR	-0.75271	0.767	0.74	0.748	1.235	1.188	1.321	cytoplasm	K02936	RP-L7Ae, RPL7A; large subunit ribosomal protein L7Ae	map03010 Ribosome	GO:0000470 maturation of LSU-rRNA; GO:0006139 nucleobase-containing compound metabolic process; GO:0006364 rRNA processing; GO:0006396 RNA processing; GO:0006412 translation; GO:0006518 peptide metabolic process; GO:0006725 cellular aromatic compound metabolic process; GO:0006807 nitrogen compound metabolic process; GO:0008152 metabolic process; GO:0009058 biosynthetic process; GO:0009059 macromo…	GO:0005622 intracellular anatomical structure; GO:0005634 nucleus; GO:0005730 nucleolus; GO:0005737 cytoplasm; GO:0005773 vacuole; GO:0005774 vacuolar membrane; GO:0005829 cytosol; GO:0005840 ribosome; GO:0005844 polysome; GO:0005911 cell-cell junction; GO:0009506 plasmodesma; GO:0009507 chloroplast; GO:0009536 plastid; GO:0015934 large ribosomal subunit; GO:0016020 membrane; GO:0022625 cytosolic…	GO:0003676 nucleic acid binding; GO:0003723 RNA binding; GO:0003735 structural constituent of ribosome; GO:0005198 structural molecule activity; GO:0005488 binding; GO:0097159 organic cyclic compound binding; GO:1901363 heterocyclic compound binding;	PF01248	Ribosomal protein L7Ae/L30e/S12e/Gadd45 family	J	KOG3166	60S ribosomal protein L7A
A0A1D5Z340	229	K	3.112	1.38134e-06	Up	60S ribosomal protein L7a OS=Triticum aestivum OX=4565 PE=3 SV=1	--	1	0.0180993	74.611	2	K(1)WGGGVMGSK	0.44092	0.477	0.507	0.475	1.546	1.518	1.477	cytoplasm	K02936	RP-L7Ae, RPL7A; large subunit ribosomal protein L7Ae	map03010 Ribosome	GO:0000470 maturation of LSU-rRNA; GO:0006139 nucleobase-containing compound metabolic process; GO:0006364 rRNA processing; GO:0006396 RNA processing; GO:0006412 translation; GO:0006518 peptide metabolic process; GO:0006725 cellular aromatic compound metabolic process; GO:0006807 nitrogen compound metabolic process; GO:0008152 metabolic process; GO:0009058 biosynthetic process; GO:0009059 macromo…	GO:0005622 intracellular anatomical structure; GO:0005634 nucleus; GO:0005730 nucleolus; GO:0005737 cytoplasm; GO:0005773 vacuole; GO:0005774 vacuolar membrane; GO:0005829 cytosol; GO:0005840 ribosome; GO:0005844 polysome; GO:0005911 cell-cell junction; GO:0009506 plasmodesma; GO:0009507 chloroplast; GO:0009536 plastid; GO:0015934 large ribosomal subunit; GO:0016020 membrane; GO:0022625 cytosolic…	GO:0003676 nucleic acid binding; GO:0003723 RNA binding; GO:0003735 structural constituent of ribosome; GO:0005198 structural molecule activity; GO:0005488 binding; GO:0097159 organic cyclic compound binding; GO:1901363 heterocyclic compound binding;	PF01248	Ribosomal protein L7Ae/L30e/S12e/Gadd45 family	J	KOG3166	60S ribosomal protein L7A
A0A1D5Z340	252	K	1.506	0.000136332	Up	60S ribosomal protein L7a OS=Triticum aestivum OX=4565 PE=3 SV=1	--	1	0.0152848	72.2	2	LIAK(1)EAAQR	0.24772	0.762	0.822	0.81	1.169	1.199	1.238	cytoplasm	K02936	RP-L7Ae, RPL7A; large subunit ribosomal protein L7Ae	map03010 Ribosome	GO:0000470 maturation of LSU-rRNA; GO:0006139 nucleobase-containing compound metabolic process; GO:0006364 rRNA processing; GO:0006396 RNA processing; GO:0006412 translation; GO:0006518 peptide metabolic process; GO:0006725 cellular aromatic compound metabolic process; GO:0006807 nitrogen compound metabolic process; GO:0008152 metabolic process; GO:0009058 biosynthetic process; GO:0009059 macromo…	GO:0005622 intracellular anatomical structure; GO:0005634 nucleus; GO:0005730 nucleolus; GO:0005737 cytoplasm; GO:0005773 vacuole; GO:0005774 vacuolar membrane; GO:0005829 cytosol; GO:0005840 ribosome; GO:0005844 polysome; GO:0005911 cell-cell junction; GO:0009506 plasmodesma; GO:0009507 chloroplast; GO:0009536 plastid; GO:0015934 large ribosomal subunit; GO:0016020 membrane; GO:0022625 cytosolic…	GO:0003676 nucleic acid binding; GO:0003723 RNA binding; GO:0003735 structural constituent of ribosome; GO:0005198 structural molecule activity; GO:0005488 binding; GO:0097159 organic cyclic compound binding; GO:1901363 heterocyclic compound binding;	PF01248	Ribosomal protein L7Ae/L30e/S12e/Gadd45 family	J	KOG3166	60S ribosomal protein L7A
A0A1D5Z340	28	K	1.996	0.000388232	Up	60S ribosomal protein L7a OS=Triticum aestivum OX=4565 PE=3 SV=1	--	1	0.00239403	101.66	2	VVNPLFEK(1)R	1.74	0.622	0.663	0.718	1.211	1.407	1.38	cytoplasm	K02936	RP-L7Ae, RPL7A; large subunit ribosomal protein L7Ae	map03010 Ribosome	GO:0000470 maturation of LSU-rRNA; GO:0006139 nucleobase-containing compound metabolic process; GO:0006364 rRNA processing; GO:0006396 RNA processing; GO:0006412 translation; GO:0006518 peptide metabolic process; GO:0006725 cellular aromatic compound metabolic process; GO:0006807 nitrogen compound metabolic process; GO:0008152 metabolic process; GO:0009058 biosynthetic process; GO:0009059 macromo…	GO:0005622 intracellular anatomical structure; GO:0005634 nucleus; GO:0005730 nucleolus; GO:0005737 cytoplasm; GO:0005773 vacuole; GO:0005774 vacuolar membrane; GO:0005829 cytosol; GO:0005840 ribosome; GO:0005844 polysome; GO:0005911 cell-cell junction; GO:0009506 plasmodesma; GO:0009507 chloroplast; GO:0009536 plastid; GO:0015934 large ribosomal subunit; GO:0016020 membrane; GO:0022625 cytosolic…	GO:0003676 nucleic acid binding; GO:0003723 RNA binding; GO:0003735 structural constituent of ribosome; GO:0005198 structural molecule activity; GO:0005488 binding; GO:0097159 organic cyclic compound binding; GO:1901363 heterocyclic compound binding;	PF01248	Ribosomal protein L7Ae/L30e/S12e/Gadd45 family	J	KOG3166	60S ribosomal protein L7A
A0A3B6KA50	41	K	1.32	0.0327228	Up	Uncharacterized protein OS=Triticum aestivum OX=4565 PE=4 SV=1	--	1	0.0267942	43.594	3	AK(1)MAMEVCNQK	-3.4776	0.81	0.83	0.946	1.025	1.09	1.299	chloroplast
A0A3B6QFG6	59	K	1.545	0.0067713	Up	Succinate--CoA ligase [ADP-forming] subunit beta, mitochondrial OS=Triticum aestivum OX=4565 PE=3 SV=1	--	1	4.76783e-10	118.52	3	GAVVGSVQEVK(1)EVLK	-0.39207	0.687	0.854	0.817	1.344	1.135	1.163	mitochondria	K01900	LSC2; succinyl-CoA synthetase beta subunit [EC:6.2.1.4 6.2.1.5]	map00020 Citrate cycle (TCA cycle); map00640 Propanoate metabolism; map01100 Metabolic pathways; map01110 Biosynthesis of secondary metabolites; map01200 Carbon metabolism	GO:0006082 organic acid metabolic process; GO:0006091 generation of precursor metabolites and energy; GO:0006099 tricarboxylic acid cycle; GO:0006101 citrate metabolic process; GO:0006104 succinyl-CoA metabolic process; GO:0006105 succinate metabolic process; GO:0006139 nucleobase-containing compound metabolic process; GO:0006163 purine nucleotide metabolic process; GO:0006637 acyl-CoA metabolic …	GO:0005622 intracellular anatomical structure; GO:0005737 cytoplasm; GO:0005739 mitochondrion; GO:0043226 organelle; GO:0043227 membrane-bounded organelle; GO:0043229 intracellular organelle; GO:0043231 intracellular membrane-bounded organelle;	GO:0000166 nucleotide binding; GO:0003824 catalytic activity; GO:0004774 succinate-CoA ligase activity; GO:0004775 succinate-CoA ligase (ADP-forming) activity; GO:0005488 binding; GO:0005507 copper ion binding; GO:0005524 ATP binding; GO:0016874 ligase activity; GO:0016877 ligase activity, forming carbon-sulfur bonds; GO:0016878 acid-thiol ligase activity; GO:0017076 purine nucleotide binding; GO…	PF08442; PF00549	ATP-grasp domain; CoA-ligase	C	KOG2799	Succinyl-CoA synthetase, beta subunit
A0A3B6SEI0	446	K	1.353	0.00525681	Up	Ketose-bisphosphate aldolase class-II family protein OS=Triticum aestivum OX=4565 PE=3 SV=1	--	1	0.00243135	58.885	3	EIK(1)LVDAPVSGGVK	-0.10536	0.766	0.883	0.9	1.143	1.111	1.196	chloroplast							PF03446; PF14833; PF07005; PF17042; PF01116	NAD binding domain of 6-phosphogluconate dehydrogenase; NAD-binding of NADP-dependent 3-hydroxyisobutyrate dehydrogenase; Sugar-binding N-terminal domain; Nucleotide-binding C-terminal domain; Fructose-bisphosphate aldolase class-II	G	KOG4153	Fructose 1,6-bisphosphate aldolase
A0A3B6C4D7	15	K	3.684	0.000256295	Up	Protein-serine/threonine phosphatase OS=Triticum aestivum OX=4565 PE=4 SV=1	--	1	5.26126e-39	175.8	3	K(1)VGNQDDGLHGAEQEAVR	-0.17385	0.512	0.378	0.391	1.703	1.444	1.572	cytoplasm	K17506	PPM1L, PP2CE; protein phosphatase 1L [EC:3.1.3.16]							T	KOG0698	Serine/threonine protein phosphatase
A0A3B6C4D7	134	K	4.48	0.000380579	Up	Protein-serine/threonine phosphatase OS=Triticum aestivum OX=4565 PE=4 SV=1	--	1	0.000108092	105.03	3	K(1)VTADGEEIVRPR	0.17879	0.349	0.287	0.459	1.68	1.644	1.582	cytoplasm	K17506	PPM1L, PP2CE; protein phosphatase 1L [EC:3.1.3.16]							T	KOG0698	Serine/threonine protein phosphatase
A0A3B6AQY7	40	K	1.742	0.00122967	Up	Protein kinase domain-containing protein OS=Triticum aestivum OX=4565 PE=3 SV=1	--	1	0.020556	72.2	2	SITDQFSEK(1)R	0.24884	0.699	0.825	0.664	1.262	1.231	1.319	cytoplasm	K17302	COPB2, SEC27; coatomer subunit beta'					PF00069	Protein kinase domain
A0A3B6C980	725	K	1.678	0.0140831	Up	Mitochondrial proton/calcium exchanger protein OS=Triticum aestivum OX=4565 PE=3 SV=1	--	1	0.0203577	51.135	3	DREGNILVEDIK(1)K	3.7575	0.652	0.749	0.839	1.095	1.155	1.509	chloroplast	K17800	LETM1, MDM38; LETM1 and EF-hand domain-containing protein 1, mitochondrial							S	KOG1043	Ca2+-binding transmembrane protein LETM1/MRS7
A0A3B6CBQ8	12	K	2.752	0.000189873	Up	Ribosome maturation protein SBDS OS=Triticum aestivum OX=4565 PE=3 SV=1	--	1	0.00214632	97.472	2	TLVQPVGQK(1)R	0.9857	0.612	0.501	0.486	1.482	1.394	1.525	chloroplast	K14574	SDO1, SBDS; ribosome maturation protein SDO1	map03008 Ribosome biogenesis in eukaryotes	GO:0000226 microtubule cytoskeleton organization; GO:0000278 mitotic cell cycle; GO:0001501 skeletal system development; GO:0001503 ossification; GO:0002376 immune system process; GO:0002520 immune system development; GO:0006139 nucleobase-containing compound metabolic process; GO:0006364 rRNA processing; GO:0006396 RNA processing; GO:0006725 cellular aromatic compound metabolic process; GO:00068…	GO:0000922 spindle pole; GO:0005622 intracellular anatomical structure; GO:0005634 nucleus; GO:0005730 nucleolus; GO:0005737 cytoplasm; GO:0005819 spindle; GO:0005856 cytoskeleton; GO:0015630 microtubule cytoskeleton; GO:0031974 membrane-enclosed lumen; GO:0031981 nuclear lumen; GO:0043226 organelle; GO:0043227 membrane-bounded organelle; GO:0043228 non-membrane-bounded organelle; GO:0043229 intr…	GO:0003676 nucleic acid binding; GO:0003723 RNA binding; GO:0005488 binding; GO:0005515 protein binding; GO:0008017 microtubule binding; GO:0008092 cytoskeletal protein binding; GO:0015631 tubulin binding; GO:0019843 rRNA binding; GO:0043021 ribonucleoprotein complex binding; GO:0043022 ribosome binding; GO:0044877 protein-containing complex binding; GO:0097159 organic cyclic compound binding; GO…	PF09377	SBDS protein, domain II	J	KOG2917	Predicted exosome subunit
W5C8N6	145	K	1.462	0.00161123	Up	40S ribosomal protein S6 OS=Triticum aestivum OX=4565 GN=CAMPLR22A2D_LOCUS542 PE=3 SV=1	CAMPLR22A2D_LOCUS542	1	0.0121065	101.64	2	K(1)LFNLGK	1.3663	0.75	0.804	0.883	1.227	1.179	1.158	nucleus	K02991	RP-S6e, RPS6; small subunit ribosomal protein S6e	map03010 Ribosome						J	KOG1646	40S ribosomal protein S6
W5C8N6	244	K	1.47	0.00133571	Up	40S ribosomal protein S6 OS=Triticum aestivum OX=4565 GN=CAMPLR22A2D_LOCUS542 PE=3 SV=1	CAMPLR22A2D_LOCUS542	1	0.00797586	77.597	2	LSAATK(1)APAASA	0.47663	0.753	0.825	0.851	1.131	1.26	1.18	nucleus	K02991	RP-S6e, RPS6; small subunit ribosomal protein S6e	map03010 Ribosome						J	KOG1646	40S ribosomal protein S6
W5C8N6	238	K	2.197	7.60143e-06	Up	40S ribosomal protein S6 OS=Triticum aestivum OX=4565 GN=CAMPLR22A2D_LOCUS542 PE=3 SV=1	CAMPLR22A2D_LOCUS542	1	0.00304981	100.88	2	SK(1)LSAATK	-0.23396	0.602	0.648	0.627	1.345	1.362	1.417	nucleus	K02991	RP-S6e, RPS6; small subunit ribosomal protein S6e	map03010 Ribosome						J	KOG1646	40S ribosomal protein S6
A0A3B6CDS3	147	K	2.897	0.000270073	Up	Oleosin OS=Triticum aestivum OX=4565 PE=3 SV=1	--	1	0.00588252	86.463	2	DIK(1)DAAQTR	0.43795	0.437	0.544	0.559	1.465	1.605	1.391	plasma membrane				GO:0000003 reproduction; GO:0003006 developmental process involved in reproduction; GO:0006950 response to stress; GO:0007275 multicellular organism development; GO:0009266 response to temperature stimulus; GO:0009409 response to cold; GO:0009628 response to abiotic stimulus; GO:0009791 post-embryonic development; GO:0009845 seed germination; GO:0010154 fruit development; GO:0010344 seed oilbody …	GO:0005576 extracellular region; GO:0005622 intracellular anatomical structure; GO:0005811 lipid droplet; GO:0016020 membrane; GO:0043226 organelle; GO:0043228 non-membrane-bounded organelle; GO:0043229 intracellular organelle; GO:0043232 intracellular non-membrane-bounded organelle;
A0A2X0SQF2	194	K	1.765	0.00016628	Up	Genome assembly, chromosome: II OS=Triticum aestivum OX=4565 GN=CAMPLR22A2D_LOCUS3053 PE=4 SV=1	CAMPLR22A2D_LOCUS3053	1	0.0114228	71.933	2	DK(1)VSEAAGGAK	0.21183	0.672	0.725	0.773	1.295	1.284	1.252	plasma membrane							PF13664	Domain of unknown function (DUF4149)	S	KOG2886	Uncharacterized conserved protein
A0A3B6C5J5	692	K	1.411	0.0142232	Up	Protein kinase domain-containing protein OS=Triticum aestivum OX=4565 PE=4 SV=1	--	1	0.015655	97.473	2	DIESMK(1)R	0.51006	0.952	0.729	0.808	1.2	1.097	1.214	plasma membrane							PF07714	Protein tyrosine and serine/threonine kinase
A0A3B5YPZ7	101	K	0.75	0.00391543	Down	AAI domain-containing protein OS=Triticum aestivum OX=4565 PE=4 SV=1	--	1	0.0273746	81.119	2	AIPK(1)QSR	-0.0005326	1.059	1.225	1.144	0.827	0.894	0.85	extracellular
A0A3B5YTY7	85	K	2.521	0.0486039	Up	Glucose and ribitol dehydrogenase OS=Triticum aestivum OX=4565 PE=4 SV=1	--	1	0.0166836	49.595	4	EHAMDPRPETLIK(1)NYK	0.16968	0.504	0.518	0.682	0.877	2.287	1.131	chloroplast				GO:0008152 metabolic process;	GO:0005622 intracellular anatomical structure; GO:0005737 cytoplasm; GO:0009507 chloroplast; GO:0009536 plastid; GO:0043226 organelle; GO:0043227 membrane-bounded organelle; GO:0043229 intracellular organelle; GO:0043231 intracellular membrane-bounded organelle;	GO:0003824 catalytic activity; GO:0004033 aldo-keto reductase (NADP) activity; GO:0008106 alcohol dehydrogenase (NADP+) activity; GO:0016491 oxidoreductase activity; GO:0016614 oxidoreductase activity, acting on CH-OH group of donors; GO:0016616 oxidoreductase activity, acting on the CH-OH group of donors, NAD or NADP as acceptor;	PF13561	Enoyl-(Acyl carrier protein) reductase	R	KOG0725	Reductases with broad range of substrate specificities
A0A3B5YTY7	88	K	1.515	0.00179816	Up	Glucose and ribitol dehydrogenase OS=Triticum aestivum OX=4565 PE=4 SV=1	--	1	0.0212196	87.639	2	NYK(1)SANK	0.4377	0.748	0.794	0.844	1.101	1.259	1.254	chloroplast				GO:0008152 metabolic process;	GO:0005622 intracellular anatomical structure; GO:0005737 cytoplasm; GO:0009507 chloroplast; GO:0009536 plastid; GO:0043226 organelle; GO:0043227 membrane-bounded organelle; GO:0043229 intracellular organelle; GO:0043231 intracellular membrane-bounded organelle;	GO:0003824 catalytic activity; GO:0004033 aldo-keto reductase (NADP) activity; GO:0008106 alcohol dehydrogenase (NADP+) activity; GO:0016491 oxidoreductase activity; GO:0016614 oxidoreductase activity, acting on CH-OH group of donors; GO:0016616 oxidoreductase activity, acting on the CH-OH group of donors, NAD or NADP as acceptor;	PF13561	Enoyl-(Acyl carrier protein) reductase	R	KOG0725	Reductases with broad range of substrate specificities
A0A3B5YTY7	72	K	1.473	0.0160362	Up	Glucose and ribitol dehydrogenase OS=Triticum aestivum OX=4565 PE=4 SV=1	--	1	0.00740379	43.633	4	FPPQQQDCQPGK(1)EHAMDPRPETLIK	1.4476	0.944	0.702	0.78	1.236	1.085	1.252	chloroplast				GO:0008152 metabolic process;	GO:0005622 intracellular anatomical structure; GO:0005737 cytoplasm; GO:0009507 chloroplast; GO:0009536 plastid; GO:0043226 organelle; GO:0043227 membrane-bounded organelle; GO:0043229 intracellular organelle; GO:0043231 intracellular membrane-bounded organelle;	GO:0003824 catalytic activity; GO:0004033 aldo-keto reductase (NADP) activity; GO:0008106 alcohol dehydrogenase (NADP+) activity; GO:0016491 oxidoreductase activity; GO:0016614 oxidoreductase activity, acting on CH-OH group of donors; GO:0016616 oxidoreductase activity, acting on the CH-OH group of donors, NAD or NADP as acceptor;	PF13561	Enoyl-(Acyl carrier protein) reductase	R	KOG0725	Reductases with broad range of substrate specificities
A0A3B5YTY7	92	K	1.804	1.43805e-06	Up	Glucose and ribitol dehydrogenase OS=Triticum aestivum OX=4565 PE=4 SV=1	--	1	0.00321077	100.02	2	SANK(1)LQGK	2.1262	0.697	0.715	0.728	1.294	1.287	1.279	chloroplast				GO:0008152 metabolic process;	GO:0005622 intracellular anatomical structure; GO:0005737 cytoplasm; GO:0009507 chloroplast; GO:0009536 plastid; GO:0043226 organelle; GO:0043227 membrane-bounded organelle; GO:0043229 intracellular organelle; GO:0043231 intracellular membrane-bounded organelle;	GO:0003824 catalytic activity; GO:0004033 aldo-keto reductase (NADP) activity; GO:0008106 alcohol dehydrogenase (NADP+) activity; GO:0016491 oxidoreductase activity; GO:0016614 oxidoreductase activity, acting on CH-OH group of donors; GO:0016616 oxidoreductase activity, acting on the CH-OH group of donors, NAD or NADP as acceptor;	PF13561	Enoyl-(Acyl carrier protein) reductase	R	KOG0725	Reductases with broad range of substrate specificities
A0A3B5YTY7	309	K	1.495	0.000396494	Up	Glucose and ribitol dehydrogenase OS=Triticum aestivum OX=4565 PE=4 SV=1	--	1	0.000108951	113.38	2	QFGSEVPMK(1)R	-1.6777	0.748	0.824	0.833	1.174	1.192	1.23	chloroplast				GO:0008152 metabolic process;	GO:0005622 intracellular anatomical structure; GO:0005737 cytoplasm; GO:0009507 chloroplast; GO:0009536 plastid; GO:0043226 organelle; GO:0043227 membrane-bounded organelle; GO:0043229 intracellular organelle; GO:0043231 intracellular membrane-bounded organelle;	GO:0003824 catalytic activity; GO:0004033 aldo-keto reductase (NADP) activity; GO:0008106 alcohol dehydrogenase (NADP+) activity; GO:0016491 oxidoreductase activity; GO:0016614 oxidoreductase activity, acting on CH-OH group of donors; GO:0016616 oxidoreductase activity, acting on the CH-OH group of donors, NAD or NADP as acceptor;	PF13561	Enoyl-(Acyl carrier protein) reductase	R	KOG0725	Reductases with broad range of substrate specificities
A0A3B5YTY7	300	K	1.386	4.99222e-05	Up	Glucose and ribitol dehydrogenase OS=Triticum aestivum OX=4565 PE=4 SV=1	--	1	2.36837e-05	113.24	3	VK(1)QFGSEVPMK	-0.78219	0.853	0.823	0.839	1.129	1.175	1.181	chloroplast				GO:0008152 metabolic process;	GO:0005622 intracellular anatomical structure; GO:0005737 cytoplasm; GO:0009507 chloroplast; GO:0009536 plastid; GO:0043226 organelle; GO:0043227 membrane-bounded organelle; GO:0043229 intracellular organelle; GO:0043231 intracellular membrane-bounded organelle;	GO:0003824 catalytic activity; GO:0004033 aldo-keto reductase (NADP) activity; GO:0008106 alcohol dehydrogenase (NADP+) activity; GO:0016491 oxidoreductase activity; GO:0016614 oxidoreductase activity, acting on CH-OH group of donors; GO:0016616 oxidoreductase activity, acting on the CH-OH group of donors, NAD or NADP as acceptor;	PF13561	Enoyl-(Acyl carrier protein) reductase	R	KOG0725	Reductases with broad range of substrate specificities
A0A3B5ZRV7	354	K	1.442	0.0129721	Up	Chaperonin Cpn OS=Triticum aestivum OX=4565 PE=3 SV=1	--	1	0.0156421	59.77	3	DDTVILDGAGDK(1)K	-0.058176	0.697	0.911	0.849	1.106	1.197	1.24	mitochondria	K04077	groEL, HSPD1; chaperonin GroEL	map03018 RNA degradation						O	KOG0356	Mitochondrial chaperonin, Cpn60/Hsp60p
A0A3B5ZRV7	257	K	1.447	0.0009587	Up	Chaperonin Cpn OS=Triticum aestivum OX=4565 PE=3 SV=1	--	1	0.00347337	107.57	2	VLEMALK(1)K	-0.55878	0.773	0.794	0.885	1.18	1.163	1.205	mitochondria	K04077	groEL, HSPD1; chaperonin GroEL	map03018 RNA degradation						O	KOG0356	Mitochondrial chaperonin, Cpn60/Hsp60p
A0A3B5XY18	147	K	1.459	0.0141779	Up	Malate dehydrogenase OS=Triticum aestivum OX=4565 PE=3 SV=1	--	1	3.91808e-08	110.84	3	EFAPSIPEK(1)NISCLTR	-0.60485	0.687	0.825	0.928	1.187	1.125	1.248	chloroplast	K00025	MDH1; malate dehydrogenase [EC:1.1.1.37]	map00020 Citrate cycle (TCA cycle); map00270 Cysteine and methionine metabolism; map00620 Pyruvate metabolism; map00630 Glyoxylate and dicarboxylate metabolism; map00710 Carbon fixation in photosynthetic organisms; map01100 Metabolic pathways; map01110 Biosynthesis of secondary metabolites; map01200 Carbon metabolism	GO:0006082 organic acid metabolic process; GO:0006091 generation of precursor metabolites and energy; GO:0006099 tricarboxylic acid cycle; GO:0006101 citrate metabolic process; GO:0006107 oxaloacetate metabolic process; GO:0006108 malate metabolic process; GO:0006139 nucleobase-containing compound metabolic process; GO:0006725 cellular aromatic compound metabolic process; GO:0006734 NADH metaboli…	GO:0005622 intracellular anatomical structure; GO:0005737 cytoplasm;	GO:0003824 catalytic activity; GO:0016491 oxidoreductase activity; GO:0016614 oxidoreductase activity, acting on CH-OH group of donors; GO:0016615 malate dehydrogenase activity; GO:0016616 oxidoreductase activity, acting on the CH-OH group of donors, NAD or NADP as acceptor; GO:0030060 L-malate dehydrogenase activity;	PF00056; PF02866	lactate/malate dehydrogenase, NAD binding domain; lactate/malate dehydrogenase, alpha/beta C-terminal domain	C	KOG1496	Malate dehydrogenase
A0A3B5ZU94	539	K	4.439	2.62021e-05	Up	Low-temperature-induced 65 kDa protein OS=Triticum aestivum OX=4565 PE=4 SV=1	--	1	2.48914e-10	158.3	3	KEGVGSTVAK(1)AR	0.51218	0.322	0.379	0.402	1.578	1.647	1.671	cytoplasm				GO:0000302 response to reactive oxygen species; GO:0001101 response to acid chemical; GO:0006950 response to stress; GO:0006970 response to osmotic stress; GO:0006972 hyperosmotic response; GO:0006979 response to oxidative stress; GO:0007154 cell communication; GO:0007165 signal transduction; GO:0007275 multicellular organism development; GO:0007568 aging; GO:0007623 circadian rhythm; GO:0009266 …	GO:0005622 intracellular anatomical structure; GO:0005737 cytoplasm;
A0A3B5ZU94	127	K	1.903	0.00145725	Up	Low-temperature-induced 65 kDa protein OS=Triticum aestivum OX=4565 PE=4 SV=1	--	1	0.00348608	93.096	2	IPAAAK(1)EVK	-0.2803	0.593	0.71	0.764	1.286	1.246	1.401	cytoplasm				GO:0000302 response to reactive oxygen species; GO:0001101 response to acid chemical; GO:0006950 response to stress; GO:0006970 response to osmotic stress; GO:0006972 hyperosmotic response; GO:0006979 response to oxidative stress; GO:0007154 cell communication; GO:0007165 signal transduction; GO:0007275 multicellular organism development; GO:0007568 aging; GO:0007623 circadian rhythm; GO:0009266 …	GO:0005622 intracellular anatomical structure; GO:0005737 cytoplasm;
A0A3B5ZU94	530	K	2.759	7.87912e-06	Up	Low-temperature-induced 65 kDa protein OS=Triticum aestivum OX=4565 PE=4 SV=1	--	1	9.17246e-05	125.82	2	K(1)EGVGSTVAK	0.48167	0.542	0.554	0.5	1.429	1.503	1.471	cytoplasm				GO:0000302 response to reactive oxygen species; GO:0001101 response to acid chemical; GO:0006950 response to stress; GO:0006970 response to osmotic stress; GO:0006972 hyperosmotic response; GO:0006979 response to oxidative stress; GO:0007154 cell communication; GO:0007165 signal transduction; GO:0007275 multicellular organism development; GO:0007568 aging; GO:0007623 circadian rhythm; GO:0009266 …	GO:0005622 intracellular anatomical structure; GO:0005737 cytoplasm;
A0A3B5ZU94	302	K	3.62	1.02593e-05	Up	Low-temperature-induced 65 kDa protein OS=Triticum aestivum OX=4565 PE=4 SV=1	--	1	0.00134318	113.22	2	K(1)LASTVYEK	1.4939	0.404	0.438	0.457	1.482	1.639	1.581	cytoplasm				GO:0000302 response to reactive oxygen species; GO:0001101 response to acid chemical; GO:0006950 response to stress; GO:0006970 response to osmotic stress; GO:0006972 hyperosmotic response; GO:0006979 response to oxidative stress; GO:0007154 cell communication; GO:0007165 signal transduction; GO:0007275 multicellular organism development; GO:0007568 aging; GO:0007623 circadian rhythm; GO:0009266 …	GO:0005622 intracellular anatomical structure; GO:0005737 cytoplasm;
A0A3B5ZU94	429	K	2.17	0.000711715	Up	Low-temperature-induced 65 kDa protein OS=Triticum aestivum OX=4565 PE=4 SV=1	--	1	3.02996e-06	79.676	3	LASTVYEK(1)VAGVGTAVASK	0.079244	0.583	0.603	0.707	1.47	1.22	1.417	cytoplasm				GO:0000302 response to reactive oxygen species; GO:0001101 response to acid chemical; GO:0006950 response to stress; GO:0006970 response to osmotic stress; GO:0006972 hyperosmotic response; GO:0006979 response to oxidative stress; GO:0007154 cell communication; GO:0007165 signal transduction; GO:0007275 multicellular organism development; GO:0007568 aging; GO:0007623 circadian rhythm; GO:0009266 …	GO:0005622 intracellular anatomical structure; GO:0005737 cytoplasm;
A0A3B5ZU94	290	K	2.064	0.000309514	Up	Low-temperature-induced 65 kDa protein OS=Triticum aestivum OX=4565 PE=4 SV=1	--	1	0.000301084	94.673	3	LK(1)NTAAGTTEYGK	0.20502	0.605	0.619	0.734	1.369	1.362	1.311	cytoplasm				GO:0000302 response to reactive oxygen species; GO:0001101 response to acid chemical; GO:0006950 response to stress; GO:0006970 response to osmotic stress; GO:0006972 hyperosmotic response; GO:0006979 response to oxidative stress; GO:0007154 cell communication; GO:0007165 signal transduction; GO:0007275 multicellular organism development; GO:0007568 aging; GO:0007623 circadian rhythm; GO:0009266 …	GO:0005622 intracellular anatomical structure; GO:0005737 cytoplasm;
A0A3B5Y185	78	K	3.264	6.52928e-05	Up	Uncharacterized protein OS=Triticum aestivum OX=4565 PE=3 SV=1	--	1	4.32201e-05	108.58	2	SAGGVLLPK(1)SAVK	0.29546	0.442	0.434	0.531	1.592	1.468	1.533	chloroplast	K04078	groES, HSPE1; chaperonin GroES		GO:0006457 protein folding; GO:0006458 'de novo' protein folding; GO:0006950 response to stress; GO:0006986 response to unfolded protein; GO:0009987 cellular process; GO:0010033 response to organic substance; GO:0035966 response to topologically incorrect protein; GO:0042221 response to chemical; GO:0050896 response to stimulus; GO:0051084 'de novo' posttranslational protein folding; GO:0051085 c…	GO:0005622 intracellular anatomical structure; GO:0005737 cytoplasm; GO:0005739 mitochondrion; GO:0005759 mitochondrial matrix; GO:0009507 chloroplast; GO:0009526 plastid envelope; GO:0009532 plastid stroma; GO:0009536 plastid; GO:0009570 chloroplast stroma; GO:0009941 chloroplast envelope; GO:0031967 organelle envelope; GO:0031974 membrane-enclosed lumen; GO:0031975 envelope; GO:0043226 organell…	GO:0005488 binding; GO:0005515 protein binding; GO:0019904 protein domain specific binding; GO:0043167 ion binding; GO:0043169 cation binding; GO:0046872 metal ion binding; GO:0051082 unfolded protein binding; GO:0051087 chaperone binding;	PF00166	Chaperonin 10 Kd subunit	O	KOG1641	Mitochondrial chaperonin
A0A3B5YZG7	10	K	1.592	0.000265702	Up	Glycine-rich protein 2-like OS=Triticum aestivum OX=4565 PE=4 SV=1	--	1	6.90307e-05	121.02	3	GTVK(1)WFNVTK	1.3003	0.822	0.722	0.77	1.235	1.207	1.243	nucleus	K09250	CNBP; cellular nucleic acid-binding protein		GO:0000003 reproduction; GO:0001101 response to acid chemical; GO:0003006 developmental process involved in reproduction; GO:0006950 response to stress; GO:0006996 organelle organization; GO:0007275 multicellular organism development; GO:0009266 response to temperature stimulus; GO:0009269 response to desiccation; GO:0009409 response to cold; GO:0009414 response to water deprivation; GO:0009415 r…	GO:0005622 intracellular anatomical structure; GO:0005634 nucleus; GO:0005730 nucleolus; GO:0005737 cytoplasm; GO:0005829 cytosol; GO:0005886 plasma membrane; GO:0016020 membrane; GO:0031974 membrane-enclosed lumen; GO:0031981 nuclear lumen; GO:0043226 organelle; GO:0043227 membrane-bounded organelle; GO:0043228 non-membrane-bounded organelle; GO:0043229 intracellular organelle; GO:0043231 intrac…	GO:0003676 nucleic acid binding; GO:0003677 DNA binding; GO:0003690 double-stranded DNA binding; GO:0003697 single-stranded DNA binding; GO:0003723 RNA binding; GO:0003729 mRNA binding; GO:0005488 binding; GO:0097159 organic cyclic compound binding; GO:1901363 heterocyclic compound binding;	PF00313; PF00098	'Cold-shock' DNA-binding domain; Zinc knuckle	J	KOG3070	Predicted RNA-binding protein containing PIN domain and invovled in translation or RNA processing
A0A3B5Y269	81	K	2.748	0.00015189	Up	Late embryogenesis abundant protein OS=Triticum aestivum OX=4565 PE=4 SV=1	--	1	1.16778e-15	136.39	2	AAEGK(1)DQTGSYLGR	0.39244	0.463	0.586	0.552	1.491	1.49	1.418	mitochondria				GO:0001101 response to acid chemical; GO:0006950 response to stress; GO:0009266 response to temperature stimulus; GO:0009409 response to cold; GO:0009414 response to water deprivation; GO:0009415 response to water; GO:0009628 response to abiotic stimulus; GO:0010035 response to inorganic substance; GO:0031647 regulation of protein stability; GO:0042221 response to chemical; GO:0050821 protein sta…	GO:0005622 intracellular anatomical structure; GO:0005634 nucleus; GO:0005737 cytoplasm; GO:0005829 cytosol; GO:0043226 organelle; GO:0043227 membrane-bounded organelle; GO:0043229 intracellular organelle; GO:0043231 intracellular membrane-bounded organelle;				S	KOG4744	Uncharacterized conserved protein
A0A3B5Y269	47	K	2.135	0.000965788	Up	Late embryogenesis abundant protein OS=Triticum aestivum OX=4565 PE=4 SV=1	--	1	2.48812e-18	142.91	3	ACDATGK(1)GQGAVEATK	0.56563	0.545	0.631	0.738	1.359	1.388	1.339	mitochondria				GO:0001101 response to acid chemical; GO:0006950 response to stress; GO:0009266 response to temperature stimulus; GO:0009409 response to cold; GO:0009414 response to water deprivation; GO:0009415 response to water; GO:0009628 response to abiotic stimulus; GO:0010035 response to inorganic substance; GO:0031647 regulation of protein stability; GO:0042221 response to chemical; GO:0050821 protein sta…	GO:0005622 intracellular anatomical structure; GO:0005634 nucleus; GO:0005737 cytoplasm; GO:0005829 cytosol; GO:0043226 organelle; GO:0043227 membrane-bounded organelle; GO:0043229 intracellular organelle; GO:0043231 intracellular membrane-bounded organelle;				S	KOG4744	Uncharacterized conserved protein
A0A3B5Y269	38	K	1.828	0.000408121	Up	Late embryogenesis abundant protein OS=Triticum aestivum OX=4565 PE=4 SV=1	--	1	0.0148027	93.143	2	ACEAK(1)DR	0.62589	0.651	0.781	0.69	1.274	1.332	1.272	mitochondria				GO:0001101 response to acid chemical; GO:0006950 response to stress; GO:0009266 response to temperature stimulus; GO:0009409 response to cold; GO:0009414 response to water deprivation; GO:0009415 response to water; GO:0009628 response to abiotic stimulus; GO:0010035 response to inorganic substance; GO:0031647 regulation of protein stability; GO:0042221 response to chemical; GO:0050821 protein sta…	GO:0005622 intracellular anatomical structure; GO:0005634 nucleus; GO:0005737 cytoplasm; GO:0005829 cytosol; GO:0043226 organelle; GO:0043227 membrane-bounded organelle; GO:0043229 intracellular organelle; GO:0043231 intracellular membrane-bounded organelle;				S	KOG4744	Uncharacterized conserved protein
A0A3B5Y269	65	K	1.839	5.42801e-05	Up	Late embryogenesis abundant protein OS=Triticum aestivum OX=4565 PE=4 SV=1	--	1	6.80314e-08	107.75	3	AGEAGQK(1)TSETAQAAK	-0.16952	0.676	0.698	0.74	1.245	1.335	1.307	mitochondria				GO:0001101 response to acid chemical; GO:0006950 response to stress; GO:0009266 response to temperature stimulus; GO:0009409 response to cold; GO:0009414 response to water deprivation; GO:0009415 response to water; GO:0009628 response to abiotic stimulus; GO:0010035 response to inorganic substance; GO:0031647 regulation of protein stability; GO:0042221 response to chemical; GO:0050821 protein sta…	GO:0005622 intracellular anatomical structure; GO:0005634 nucleus; GO:0005737 cytoplasm; GO:0005829 cytosol; GO:0043226 organelle; GO:0043227 membrane-bounded organelle; GO:0043229 intracellular organelle; GO:0043231 intracellular membrane-bounded organelle;				S	KOG4744	Uncharacterized conserved protein
A0A3B5Y269	118	K	2.529	4.12022e-05	Up	Late embryogenesis abundant protein OS=Triticum aestivum OX=4565 PE=4 SV=1	--	1	7.78488e-05	81.807	3	ASDAAQYTK(1)DSAVAGK	1.7819	0.53	0.62	0.55	1.446	1.44	1.414	mitochondria				GO:0001101 response to acid chemical; GO:0006950 response to stress; GO:0009266 response to temperature stimulus; GO:0009409 response to cold; GO:0009414 response to water deprivation; GO:0009415 response to water; GO:0009628 response to abiotic stimulus; GO:0010035 response to inorganic substance; GO:0031647 regulation of protein stability; GO:0042221 response to chemical; GO:0050821 protein sta…	GO:0005622 intracellular anatomical structure; GO:0005634 nucleus; GO:0005737 cytoplasm; GO:0005829 cytosol; GO:0043226 organelle; GO:0043227 membrane-bounded organelle; GO:0043229 intracellular organelle; GO:0043231 intracellular membrane-bounded organelle;				S	KOG4744	Uncharacterized conserved protein
A0A3B5Y269	125	K	1.885	4.67634e-05	Up	Late embryogenesis abundant protein OS=Triticum aestivum OX=4565 PE=4 SV=1	--	1	0.00121026	107.06	2	DSAVAGK(1)DK	-0.49569	0.654	0.728	0.698	1.338	1.301	1.281	mitochondria				GO:0001101 response to acid chemical; GO:0006950 response to stress; GO:0009266 response to temperature stimulus; GO:0009409 response to cold; GO:0009414 response to water deprivation; GO:0009415 response to water; GO:0009628 response to abiotic stimulus; GO:0010035 response to inorganic substance; GO:0031647 regulation of protein stability; GO:0042221 response to chemical; GO:0050821 protein sta…	GO:0005622 intracellular anatomical structure; GO:0005634 nucleus; GO:0005737 cytoplasm; GO:0005829 cytosol; GO:0043226 organelle; GO:0043227 membrane-bounded organelle; GO:0043229 intracellular organelle; GO:0043231 intracellular membrane-bounded organelle;				S	KOG4744	Uncharacterized conserved protein
A0A3B5Y269	7	K	2.599	8.90895e-05	Up	Late embryogenesis abundant protein OS=Triticum aestivum OX=4565 PE=4 SV=1	--	1	8.81062e-05	108.68	2	ASNQDK(1)ASYR	0.35592	0.54	0.51	0.617	1.464	1.388	1.481	mitochondria				GO:0001101 response to acid chemical; GO:0006950 response to stress; GO:0009266 response to temperature stimulus; GO:0009409 response to cold; GO:0009414 response to water deprivation; GO:0009415 response to water; GO:0009628 response to abiotic stimulus; GO:0010035 response to inorganic substance; GO:0031647 regulation of protein stability; GO:0042221 response to chemical; GO:0050821 protein sta…	GO:0005622 intracellular anatomical structure; GO:0005634 nucleus; GO:0005737 cytoplasm; GO:0005829 cytosol; GO:0043226 organelle; GO:0043227 membrane-bounded organelle; GO:0043229 intracellular organelle; GO:0043231 intracellular membrane-bounded organelle;				S	KOG4744	Uncharacterized conserved protein
A0A3B5Y269	176	K	3.491	1.0039e-06	Up	Late embryogenesis abundant protein OS=Triticum aestivum OX=4565 PE=4 SV=1	--	1	2.25718e-132	238.13	2	DASTTETITK(1)SR	0.11174	0.432	0.445	0.459	1.499	1.59	1.575	mitochondria				GO:0001101 response to acid chemical; GO:0006950 response to stress; GO:0009266 response to temperature stimulus; GO:0009409 response to cold; GO:0009414 response to water deprivation; GO:0009415 response to water; GO:0009628 response to abiotic stimulus; GO:0010035 response to inorganic substance; GO:0031647 regulation of protein stability; GO:0042221 response to chemical; GO:0050821 protein sta…	GO:0005622 intracellular anatomical structure; GO:0005634 nucleus; GO:0005737 cytoplasm; GO:0005829 cytosol; GO:0043226 organelle; GO:0043227 membrane-bounded organelle; GO:0043229 intracellular organelle; GO:0043231 intracellular membrane-bounded organelle;				S	KOG4744	Uncharacterized conserved protein
A0A3B5Y269	127	K	1.997	2.49898e-05	Up	Late embryogenesis abundant protein OS=Triticum aestivum OX=4565 PE=4 SV=1	--	1	3.73918e-10	119.65	3	DK(1)TGSVLSQAGEQVK	0.014998	0.685	0.638	0.679	1.297	1.391	1.309	mitochondria				GO:0001101 response to acid chemical; GO:0006950 response to stress; GO:0009266 response to temperature stimulus; GO:0009409 response to cold; GO:0009414 response to water deprivation; GO:0009415 response to water; GO:0009628 response to abiotic stimulus; GO:0010035 response to inorganic substance; GO:0031647 regulation of protein stability; GO:0042221 response to chemical; GO:0050821 protein sta…	GO:0005622 intracellular anatomical structure; GO:0005634 nucleus; GO:0005737 cytoplasm; GO:0005829 cytosol; GO:0043226 organelle; GO:0043227 membrane-bounded organelle; GO:0043229 intracellular organelle; GO:0043231 intracellular membrane-bounded organelle;				S	KOG4744	Uncharacterized conserved protein
A0A3B5Y269	147	K	2.133	6.60472e-05	Up	Late embryogenesis abundant protein OS=Triticum aestivum OX=4565 PE=4 SV=1	--	1	1.82116e-31	120.27	3	NAVVGAK(1)DAVASTLGMGGDSTSSETK	-0.076025	0.605	0.625	0.685	1.299	1.385	1.4	mitochondria				GO:0001101 response to acid chemical; GO:0006950 response to stress; GO:0009266 response to temperature stimulus; GO:0009409 response to cold; GO:0009414 response to water deprivation; GO:0009415 response to water; GO:0009628 response to abiotic stimulus; GO:0010035 response to inorganic substance; GO:0031647 regulation of protein stability; GO:0042221 response to chemical; GO:0050821 protein sta…	GO:0005622 intracellular anatomical structure; GO:0005634 nucleus; GO:0005737 cytoplasm; GO:0005829 cytosol; GO:0043226 organelle; GO:0043227 membrane-bounded organelle; GO:0043229 intracellular organelle; GO:0043231 intracellular membrane-bounded organelle;				S	KOG4744	Uncharacterized conserved protein
A0A3B5Y269	98	K	2.101	0.00627483	Up	Late embryogenesis abundant protein OS=Triticum aestivum OX=4565 PE=4 SV=1	--	1	4.20037e-05	104.9	2	QK(1)ASEATGYTQDR	0.80312	0.566	0.833	0.536	1.249	1.384	1.432	mitochondria				GO:0001101 response to acid chemical; GO:0006950 response to stress; GO:0009266 response to temperature stimulus; GO:0009409 response to cold; GO:0009414 response to water deprivation; GO:0009415 response to water; GO:0009628 response to abiotic stimulus; GO:0010035 response to inorganic substance; GO:0031647 regulation of protein stability; GO:0042221 response to chemical; GO:0050821 protein sta…	GO:0005622 intracellular anatomical structure; GO:0005634 nucleus; GO:0005737 cytoplasm; GO:0005829 cytosol; GO:0043226 organelle; GO:0043227 membrane-bounded organelle; GO:0043229 intracellular organelle; GO:0043231 intracellular membrane-bounded organelle;				S	KOG4744	Uncharacterized conserved protein
A0A3B6EK69	145	K	1.307	0.00309162	Up	Heat shock 70 kDa protein, mitochondrial OS=Triticum aestivum OX=4565 PE=3 SV=1	--	1	3.83853e-05	81.346	3	IVK(1)APNGDAWVETTDGK	1.7465	0.799	0.917	0.885	1.139	1.114	1.146	mitochondria	K04043	dnaK, HSPA9; molecular chaperone DnaK	map03018 RNA degradation						O	KOG0102	Molecular chaperones mortalin/PBP74/GRP75, HSP70 superfamily
A0A3B6ISB1	433	K	0.502	0.000105503	Down	Heat shock cognate 70 kDa protein OS=Triticum aestivum OX=4565 PE=3 SV=1	--	1	0.00591198	98.048	2	NTTIPTK(1)K	-0.27147	1.387	1.375	1.233	0.7	0.659	0.646	cytoplasm	K03283	HSPA1s; heat shock 70kDa protein 1/2/6/8	map03040 Spliceosome; map04141 Protein processing in endoplasmic reticulum; map04144 Endocytosis						O	KOG0101	Molecular chaperones HSP70/HSC70, HSP70 superfamily
A0A3B5ZYY5	55	K	3.64	1.61365e-07	Up	Poly [ADP-ribose] polymerase OS=Triticum aestivum OX=4565 PE=4 SV=1	--	1	1.90401e-06	136.3	2	LK(1)GGESELDGK	-0.87073	0.431	0.439	0.423	1.531	1.579	1.597	nucleus	K10798	PARP2_3_4; poly [ADP-ribose] polymerase 2/3/4 [EC:2.4.2.30]	map03410 Base excision repair	GO:0006139 nucleobase-containing compound metabolic process; GO:0006259 DNA metabolic process; GO:0006260 DNA replication; GO:0006261 DNA-dependent DNA replication; GO:0006266 DNA ligation; GO:0006271 DNA strand elongation involved in DNA replication; GO:0006273 lagging strand elongation; GO:0006281 DNA repair; GO:0006725 cellular aromatic compound metabolic process; GO:0006807 nitrogen compound …	GO:0005622 intracellular anatomical structure; GO:0005737 cytoplasm;	GO:0003824 catalytic activity; GO:0003909 DNA ligase activity; GO:0003910 DNA ligase (ATP) activity; GO:0016874 ligase activity; GO:0016886 ligase activity, forming phosphoric ester bonds; GO:0140097 catalytic activity, acting on DNA;	PF08063; PF05406; PF02877	PADR1 (NUC008) domain; WGR domain; Poly(ADP-ribose) polymerase, regulatory domain	KLO	KOG1037	NAD+ ADP-ribosyltransferase Parp, required for poly-ADP ribosylation of nuclear proteins
A0A3B5ZZA0	260	K	1.924	0.00123089	Up	HABP4_PAI-RBP1 domain-containing protein OS=Triticum aestivum OX=4565 PE=4 SV=1	--	1	0.0133924	100.07	2	ALAALK(1)K	1.271	0.673	0.612	0.767	1.208	1.32	1.421	nucleus	K13199	SERBP1; plasminogen activator inhibitor 1 RNA-binding protein							R	KOG2945	Predicted RNA-binding protein
A0A3B5Y516	14	K	1.531	0.0003114	Up	Histone H2B OS=Triticum aestivum OX=4565 PE=3 SV=1	--	0.999998	0.00274985	89.43	3	KPAAESK(1)VEK	0.34292	0.787	0.829	0.755	1.151	1.243	1.235	nucleus	K11252	H2B; histone H2B			GO:0005622 intracellular anatomical structure; GO:0005634 nucleus; GO:0005694 chromosome; GO:0043226 organelle; GO:0043227 membrane-bounded organelle; GO:0043228 non-membrane-bounded organelle; GO:0043229 intracellular organelle; GO:0043231 intracellular membrane-bounded organelle; GO:0043232 intracellular non-membrane-bounded organelle;		PF00125	Core histone H2A/H2B/H3/H4	B	KOG1744	Histone H2B
A0A3B5ZZP8	159	K	2.03	0.000160051	Up	Late embryogenesis abundant protein OS=Triticum aestivum OX=4565 PE=3 SV=1	--	1	1.59817e-16	131.72	3	ASETAQYTK(1)ESAVAGK	0.89227	0.624	0.706	0.65	1.245	1.379	1.396	nucleus				GO:0001101 response to acid chemical; GO:0006950 response to stress; GO:0009266 response to temperature stimulus; GO:0009409 response to cold; GO:0009414 response to water deprivation; GO:0009415 response to water; GO:0009628 response to abiotic stimulus; GO:0010035 response to inorganic substance; GO:0031647 regulation of protein stability; GO:0042221 response to chemical; GO:0050821 protein sta…	GO:0005622 intracellular anatomical structure; GO:0005634 nucleus; GO:0005737 cytoplasm; GO:0005829 cytosol; GO:0043226 organelle; GO:0043227 membrane-bounded organelle; GO:0043229 intracellular organelle; GO:0043231 intracellular membrane-bounded organelle;				S	KOG4744	Uncharacterized conserved protein
A0A3B5ZZP8	166	K	2.111	2.63832e-05	Up	Late embryogenesis abundant protein OS=Triticum aestivum OX=4565 PE=3 SV=1	--	1	0.000470964	118.28	2	ESAVAGK(1)DK	-0.77091	0.62	0.681	0.628	1.312	1.394	1.366	nucleus				GO:0001101 response to acid chemical; GO:0006950 response to stress; GO:0009266 response to temperature stimulus; GO:0009409 response to cold; GO:0009414 response to water deprivation; GO:0009415 response to water; GO:0009628 response to abiotic stimulus; GO:0010035 response to inorganic substance; GO:0031647 regulation of protein stability; GO:0042221 response to chemical; GO:0050821 protein sta…	GO:0005622 intracellular anatomical structure; GO:0005634 nucleus; GO:0005737 cytoplasm; GO:0005829 cytosol; GO:0043226 organelle; GO:0043227 membrane-bounded organelle; GO:0043229 intracellular organelle; GO:0043231 intracellular membrane-bounded organelle;				S	KOG4744	Uncharacterized conserved protein
A0A3B5Y545	206	K	2.376	3.70991e-05	Up	Late embryogenesis abundant protein OS=Triticum aestivum OX=4565 PE=3 SV=1	--	1	4.04148e-168	235.68	4	DAVANTLGMGGDNTNTTK(1)DNTTGATTK	-1.0795	0.555	0.624	0.598	1.46	1.336	1.427	nucleus				GO:0001101 response to acid chemical; GO:0006950 response to stress; GO:0009266 response to temperature stimulus; GO:0009409 response to cold; GO:0009414 response to water deprivation; GO:0009415 response to water; GO:0009628 response to abiotic stimulus; GO:0010035 response to inorganic substance; GO:0031647 regulation of protein stability; GO:0042221 response to chemical; GO:0050821 protein sta…	GO:0005622 intracellular anatomical structure; GO:0005634 nucleus; GO:0005737 cytoplasm; GO:0005829 cytosol; GO:0043226 organelle; GO:0043227 membrane-bounded organelle; GO:0043229 intracellular organelle; GO:0043231 intracellular membrane-bounded organelle;				S	KOG4744	Uncharacterized conserved protein
A0A3B5Y545	215	K	2.344	2.12122e-05	Up	Late embryogenesis abundant protein OS=Triticum aestivum OX=4565 PE=3 SV=1	--	1	4.45224e-25	161.24	3	DNTTGATTK(1)DTTTTTR	0.32091	0.563	0.594	0.637	1.428	1.398	1.38	nucleus				GO:0001101 response to acid chemical; GO:0006950 response to stress; GO:0009266 response to temperature stimulus; GO:0009409 response to cold; GO:0009414 response to water deprivation; GO:0009415 response to water; GO:0009628 response to abiotic stimulus; GO:0010035 response to inorganic substance; GO:0031647 regulation of protein stability; GO:0042221 response to chemical; GO:0050821 protein sta…	GO:0005622 intracellular anatomical structure; GO:0005634 nucleus; GO:0005737 cytoplasm; GO:0005829 cytosol; GO:0043226 organelle; GO:0043227 membrane-bounded organelle; GO:0043229 intracellular organelle; GO:0043231 intracellular membrane-bounded organelle;				S	KOG4744	Uncharacterized conserved protein
A0A3B5ZZP8	168	K	2.254	0.000127751	Up	Late embryogenesis abundant protein OS=Triticum aestivum OX=4565 PE=3 SV=1	--	1	4.55332e-67	179.7	4	DK(1)TGSVLQQAGETVVNAVVGAK	0.44525	0.572	0.589	0.683	1.358	1.405	1.394	nucleus				GO:0001101 response to acid chemical; GO:0006950 response to stress; GO:0009266 response to temperature stimulus; GO:0009409 response to cold; GO:0009414 response to water deprivation; GO:0009415 response to water; GO:0009628 response to abiotic stimulus; GO:0010035 response to inorganic substance; GO:0031647 regulation of protein stability; GO:0042221 response to chemical; GO:0050821 protein sta…	GO:0005622 intracellular anatomical structure; GO:0005634 nucleus; GO:0005737 cytoplasm; GO:0005829 cytosol; GO:0043226 organelle; GO:0043227 membrane-bounded organelle; GO:0043229 intracellular organelle; GO:0043231 intracellular membrane-bounded organelle;				S	KOG4744	Uncharacterized conserved protein
A0A3B5Y545	22	K	2.436	2.91644e-06	Up	Late embryogenesis abundant protein OS=Triticum aestivum OX=4565 PE=3 SV=1	--	1	3.09611e-13	150.39	3	TEEK(1)TGQVMGATK	0.26703	0.579	0.602	0.565	1.38	1.451	1.423	nucleus				GO:0001101 response to acid chemical; GO:0006950 response to stress; GO:0009266 response to temperature stimulus; GO:0009409 response to cold; GO:0009414 response to water deprivation; GO:0009415 response to water; GO:0009628 response to abiotic stimulus; GO:0010035 response to inorganic substance; GO:0031647 regulation of protein stability; GO:0042221 response to chemical; GO:0050821 protein sta…	GO:0005622 intracellular anatomical structure; GO:0005634 nucleus; GO:0005737 cytoplasm; GO:0005829 cytosol; GO:0043226 organelle; GO:0043227 membrane-bounded organelle; GO:0043229 intracellular organelle; GO:0043231 intracellular membrane-bounded organelle;				S	KOG4744	Uncharacterized conserved protein
A0A3B5Y545	31	K	1.802	3.71035e-06	Up	Late embryogenesis abundant protein OS=Triticum aestivum OX=4565 PE=3 SV=1	--	1	7.28332e-05	112.42	3	TGQVMGATK(1)DK	-1.0401	0.699	0.736	0.706	1.295	1.274	1.29	nucleus				GO:0001101 response to acid chemical; GO:0006950 response to stress; GO:0009266 response to temperature stimulus; GO:0009409 response to cold; GO:0009414 response to water deprivation; GO:0009415 response to water; GO:0009628 response to abiotic stimulus; GO:0010035 response to inorganic substance; GO:0031647 regulation of protein stability; GO:0042221 response to chemical; GO:0050821 protein sta…	GO:0005622 intracellular anatomical structure; GO:0005634 nucleus; GO:0005737 cytoplasm; GO:0005829 cytosol; GO:0043226 organelle; GO:0043227 membrane-bounded organelle; GO:0043229 intracellular organelle; GO:0043231 intracellular membrane-bounded organelle;				S	KOG4744	Uncharacterized conserved protein
A0A3B5Y5E3	502	K	2.401	2.52608e-05	Up	Seed biotin-containing protein SBP65-like OS=Triticum aestivum OX=4565 PE=4 SV=1	--	1	1.19681e-70	206.32	3	AEEPSFDTSTQTK(1)R	0.14349	0.596	0.553	0.615	1.479	1.394	1.363	nucleus
A0A3B6A0K5	398	K	2.042	6.30247e-07	Up	Seed biotin-containing protein SBP65-like OS=Triticum aestivum OX=4565 PE=4 SV=1	--	1	0.000124795	117.79	2	AK(1)DTALAAGK	-2.2521	0.653	0.655	0.665	1.319	1.337	1.372	mitochondria
A0A3B5Z3G6	419	K	2.664	0.000835181	Up	Seed biotin-containing protein SBP65-like OS=Triticum aestivum OX=4565 PE=4 SV=1	--	1	9.41702e-37	153.25	3	DTALAAGK(1)TTADYTQQAAVK	1.4055	0.442	0.622	0.574	1.354	1.474	1.535	nucleus
A0A3B5Y5E3	524	K	2.339	0.00030397	Up	Seed biotin-containing protein SBP65-like OS=Triticum aestivum OX=4565 PE=4 SV=1	--	1	1.04718e-06	117.25	3	AK(1)DTTGAMAQK	0.42003	0.53	0.586	0.681	1.401	1.414	1.389	nucleus
A0A3B6A0K5	332	K	2.72	0.00165043	Up	Seed biotin-containing protein SBP65-like OS=Triticum aestivum OX=4565 PE=4 SV=1	--	1	5.30281e-26	126.25	3	AK(1)DVTVSTGGTAAEYAK	-1.8279	0.542	0.656	0.415	1.517	1.469	1.401	mitochondria
A0A3B6A0K5	347	K	1.839	0.00151787	Up	Seed biotin-containing protein SBP65-like OS=Triticum aestivum OX=4565 PE=4 SV=1	--	1	1.71505e-123	209.7	3	DVTVSTGGTAAEYAK(1)TAAEK	-0.39692	0.654	0.719	0.741	1.139	1.303	1.445	mitochondria
A0A3B5Y5E3	568	K	2.017	0.000107221	Up	Seed biotin-containing protein SBP65-like OS=Triticum aestivum OX=4565 PE=4 SV=1	--	1	4.74951e-06	116.51	2	AK(1)EATGDAGNR	1.0073	0.618	0.652	0.719	1.345	1.361	1.305	nucleus
A0A3B6A0K5	435	K	2.263	3.15948e-05	Up	Seed biotin-containing protein SBP65-like OS=Triticum aestivum OX=4565 PE=4 SV=1	--	1	7.43076e-14	166.6	2	AK(1)EVTAVTAQK	0.84092	0.653	0.611	0.575	1.36	1.425	1.376	mitochondria
A0A3B6A0K5	444	K	2.476	9.03794e-05	Up	Seed biotin-containing protein SBP65-like OS=Triticum aestivum OX=4565 PE=4 SV=1	--	1	1.39626e-16	136.6	3	EVTAVTAQK(1)VAEYTK	-0.4134	0.521	0.591	0.614	1.357	1.422	1.495	mitochondria
A0A3B6A0K5	310	K	1.771	3.38839e-05	Up	Seed biotin-containing protein SBP65-like OS=Triticum aestivum OX=4565 PE=4 SV=1	--	1	6.54971e-08	102.16	3	AK(1)EVTLTTGEMTAEYAK	0.67008	0.687	0.735	0.743	1.312	1.269	1.254	mitochondria
A0A3B6A0K5	325	K	2.273	5.73143e-06	Up	Seed biotin-containing protein SBP65-like OS=Triticum aestivum OX=4565 PE=4 SV=1	--	1	3.80661e-91	210.09	3	EVTLTTGEMTAEYAK(1)QAAVK	2.0365	0.594	0.617	0.622	1.339	1.442	1.385	mitochondria
A0A3B5Y5E3	655	K	1.869	4.46311e-05	Up	Seed biotin-containing protein SBP65-like OS=Triticum aestivum OX=4565 PE=4 SV=1	--	1	0.000307033	111.79	2	AK(1)GEGTEDTK	-0.31913	0.697	0.666	0.728	1.256	1.348	1.304	nucleus
A0A3B5Y5E3	240	K	1.976	7.25944e-05	Up	Seed biotin-containing protein SBP65-like OS=Triticum aestivum OX=4565 PE=4 SV=1	--	1	9.93916e-37	140.59	3	DAAMQALGITGDQTVAK(1)GAGTK	-0.076186	0.724	0.635	0.657	1.351	1.327	1.306	nucleus
A0A3B5Y5E3	245	K	2.226	0.000442441	Up	Seed biotin-containing protein SBP65-like OS=Triticum aestivum OX=4565 PE=4 SV=1	--	1	2.22701e-17	144.09	3	GAGTK(1)DAGAHGAQVR	-0.33674	0.698	0.594	0.568	1.28	1.481	1.379	nucleus
A0A3B6A0K5	638	K	1.959	0.00333465	Up	Seed biotin-containing protein SBP65-like OS=Triticum aestivum OX=4565 PE=4 SV=1	--	1	7.9121e-19	147.7	3	DATSQVAQK(1)TGEATNR	-0.0067436	0.561	0.673	0.794	1.352	1.402	1.218	mitochondria
A0A3B5Y5E3	265	K	1.967	0.00159017	Up	Seed biotin-containing protein SBP65-like OS=Triticum aestivum OX=4565 PE=4 SV=1	--	1	0.00598528	84.365	2	DQK(1)GSDTAAR	0.054533	0.685	0.664	0.673	1.557	1.259	1.162	nucleus
A0A3B5Z3G6	431	K	1.796	0.00461624	Up	Seed biotin-containing protein SBP65-like OS=Triticum aestivum OX=4565 PE=4 SV=1	--	1	9.37999e-10	118.52	3	TTADYTQQAAVK(1)TK	1.1295	0.868	0.654	0.624	1.246	1.305	1.303	nucleus
A0A3B6A0K5	433	K	2.778	3.30895e-06	Up	Seed biotin-containing protein SBP65-like OS=Triticum aestivum OX=4565 PE=4 SV=1	--	1	9.34789e-162	246.5	2	DVTLSTAAQAAQK(1)AK	-0.58056	0.519	0.523	0.546	1.436	1.437	1.539	mitochondria
A0A3B5Z3G6	375	K	1.762	0.000103271	Up	Seed biotin-containing protein SBP65-like OS=Triticum aestivum OX=4565 PE=4 SV=1	--	1	1.71187e-48	175.33	3	EAALAAGK(1)TTAEYTQQAAVK	0.56508	0.696	0.71	0.767	1.222	1.294	1.312	nucleus
A0A3B5Z3G6	387	K	2.389	2.40954e-05	Up	Seed biotin-containing protein SBP65-like OS=Triticum aestivum OX=4565 PE=4 SV=1	--	1	1.94944e-10	122.66	3	TTAEYTQQAAVK(1)GK	1.4797	0.569	0.569	0.632	1.375	1.458	1.396	nucleus
A0A3B6A0K5	30	K	1.524	0.0443449	Up	Seed biotin-containing protein SBP65-like OS=Triticum aestivum OX=4565 PE=4 SV=1	--	1	2.90869e-55	188.09	3	REEGGQGGVSLEEIGK(1)FR	-0.34098	1.032	0.614	0.731	1.179	1.252	1.192	mitochondria
A0A3B6A0K5	457	K	1.718	0.00952196	Up	Seed biotin-containing protein SBP65-like OS=Triticum aestivum OX=4565 PE=4 SV=1	--	1	4.57172e-25	161.08	3	EMAEQGK(1)NAAAQAEEK	0.0361	0.662	0.779	0.766	1.132	1.533	1.127	mitochondria
A0A3B6A0K5	716	K	1.395	0.00269256	Up	Seed biotin-containing protein SBP65-like OS=Triticum aestivum OX=4565 PE=4 SV=1	--	1	7.10748e-32	122.39	3	GIVAGEEELIPVEGEAGK(1)VAGAGEGR	0.449	0.876	0.8	0.83	1.24	1.073	1.182	mitochondria
A0A3B6A0K5	376	K	2.112	4.90666e-05	Up	Seed biotin-containing protein SBP65-like OS=Triticum aestivum OX=4565 PE=4 SV=1	--	1	8.42707e-25	145.48	3	GK(1)DVTVSTGGTAAEYAK	0.10433	0.599	0.646	0.683	1.322	1.378	1.372	mitochondria
A0A3B5Y5E3	273	K	2.757	4.03164e-05	Up	Seed biotin-containing protein SBP65-like OS=Triticum aestivum OX=4565 PE=4 SV=1	--	1	1.51193e-10	145	2	K(1)LVSTGDYAAPK	-1.2406	0.488	0.57	0.539	1.396	1.491	1.516	nucleus
A0A3B5Y5E3	284	K	1.797	3.89506e-05	Up	Seed biotin-containing protein SBP65-like OS=Triticum aestivum OX=4565 PE=4 SV=1	--	1	9.42363e-12	122.66	3	LVSTGDYAAPK(1)GAQAK	-1.7146	0.713	0.687	0.745	1.321	1.292	1.241	nucleus
A0A3B5Y5E3	511	K	3.328	0.000169911	Up	Seed biotin-containing protein SBP65-like OS=Triticum aestivum OX=4565 PE=4 SV=1	--	1	2.36229e-20	154.15	2	SAAGAADK(1)TR	0.30698	0.395	0.512	0.479	1.409	1.596	1.608	nucleus
A0A3B5Y5E3	223	K	1.446	0.000667348	Up	Seed biotin-containing protein SBP65-like OS=Triticum aestivum OX=4565 PE=4 SV=1	--	1	4.12275e-18	122.53	3	SAK(1)DAAMQALGITGDQTVAK	-0.076165	0.772	0.833	0.848	1.199	1.124	1.224	nucleus
A0A3B5Y5E3	653	K	2.141	0.00114057	Up	Seed biotin-containing protein SBP65-like OS=Triticum aestivum OX=4565 PE=4 SV=1	--	1	1.8777e-14	127.71	3	SATGGGMTGTAK(1)AK	-1.3599	0.56	0.627	0.723	1.325	1.509	1.256	nucleus
A0A3B5Z3G6	433	K	2.861	5.20382e-07	Up	Seed biotin-containing protein SBP65-like OS=Triticum aestivum OX=4565 PE=4 SV=1	--	1	3.46712e-47	191.93	2	TK(1)DVTLSTAAQAAQK	-0.015696	0.531	0.516	0.507	1.447	1.495	1.504	nucleus
A0A3B5Y5E3	641	K	1.976	0.000162878	Up	Seed biotin-containing protein SBP65-like OS=Triticum aestivum OX=4565 PE=4 SV=1	--	1	5.73711e-67	194.05	3	VVETGK(1)SATGGGMTGTAK	-2.5206	0.622	0.665	0.729	1.378	1.305	1.3	nucleus
A0A3B5Y5L5	521	K	1.384	0.0214687	Up	Nop domain-containing protein OS=Triticum aestivum OX=4565 PE=3 SV=1	--	1	0.00302702	59.68	3	DAAESVEPK(1)TATEGK	0.86241	0.758	0.774	0.986	1.088	1.198	1.198	chloroplast	K14564	NOP56; nucleolar protein 56	map03008 Ribosome biogenesis in eukaryotes				PF08156	NOP5NT (NUC127) domain	AJ	KOG2573	Ribosome biogenesis protein - Nop56p/Sik1p
A0A3B5Y6M5	76	K	1.453	0.00141374	Up	Malate dehydrogenase OS=Triticum aestivum OX=4565 PE=3 SV=1	--	1	8.08582e-12	116.24	3	DDLFK(1)INAGIVK	1.1942	0.773	0.845	0.828	1.109	1.269	1.176	mitochondria	K00026	MDH2; malate dehydrogenase [EC:1.1.1.37]	map00020 Citrate cycle (TCA cycle); map00270 Cysteine and methionine metabolism; map00620 Pyruvate metabolism; map00630 Glyoxylate and dicarboxylate metabolism; map00710 Carbon fixation in photosynthetic organisms; map01100 Metabolic pathways; map01110 Biosynthesis of secondary metabolites; map01200 Carbon metabolism				PF00056; PF02866	lactate/malate dehydrogenase, NAD binding domain; lactate/malate dehydrogenase, alpha/beta C-terminal domain	C	KOG1494	NAD-dependent malate dehydrogenase
A0A3B6A1L0	62	K	3.005	2.95537e-05	Up	Uncharacterized protein OS=Triticum aestivum OX=4565 PE=4 SV=1	--	1	3.14002e-10	132.99	2	GVGIGAPPPK(1)SGR	0.36043	0.482	0.548	0.468	1.444	1.537	1.52	cytoplasm
A0A3B5Y6R3	16	K	2.061	7.50377e-05	Up	Uncharacterized protein OS=Triticum aestivum OX=4565 PE=4 SV=1	--	1	0.000309881	105.66	2	VAEK(1)LPVPETR	1.9058	0.68	0.682	0.598	1.345	1.343	1.352	cytoplasm
A0A3B5Y6T2	96	K	2.797	2.28156e-05	Up	Endos OS=Triticum aestivum OX=4565 PE=3 SV=1	--	1	7.40866e-08	101.92	3	GPLEALRPK(1)LQPTQQQAR	-0.26389	0.533	0.523	0.524	1.408	1.403	1.609	nucleus
A0A3B5Y6T2	48	K	2.839	0.000166248	Up	Endos OS=Triticum aestivum OX=4565 PE=3 SV=1	--	1	0.0167614	89.355	2	K(1)YGGVLPK	-0.53142	0.477	0.484	0.602	1.522	1.446	1.469	nucleus
A0A3B6A273	9	K	3.028	2.67493e-05	Up	WHy domain-containing protein OS=Triticum aestivum OX=4565 PE=3 SV=1	--	1	0.00357867	98.048	2	AK(1)GFVADK	0.0039437	0.462	0.481	0.547	1.519	1.5	1.492	cytoplasm				GO:0006950 response to stress; GO:0006952 defense response; GO:0009314 response to radiation; GO:0009416 response to light stimulus; GO:0009605 response to external stimulus; GO:0009607 response to biotic stimulus; GO:0009611 response to wounding; GO:0009620 response to fungus; GO:0009628 response to abiotic stimulus; GO:0009642 response to light intensity; GO:0009644 response to high light inten…	GO:0005576 extracellular region; GO:0005622 intracellular anatomical structure; GO:0005737 cytoplasm; GO:0005829 cytosol; GO:0005886 plasma membrane; GO:0016020 membrane; GO:0048046 apoplast; GO:0071944 cell periphery;		PF03168	Late embryogenesis abundant protein
A0A3B5YXU6	63	K	1.834	0.00460847	Up	Em-like protein GEA1 OS=Triticum aestivum OX=4565 PE=3 SV=1	--	1	0.0238383	47.894	3	EMGHK(1)GGETR	0.87694	0.573	0.725	0.819	1.233	1.34	1.31	nucleus				GO:0000003 reproduction; GO:0001101 response to acid chemical; GO:0003006 developmental process involved in reproduction; GO:0007275 multicellular organism development; GO:0009719 response to endogenous stimulus; GO:0009725 response to hormone; GO:0009737 response to abscisic acid; GO:0009791 post-embryonic development; GO:0010033 response to organic substance; GO:0010154 fruit development; GO:00…	GO:0005622 intracellular anatomical structure; GO:0005737 cytoplasm; GO:0005829 cytosol;
A0A3B5YXU6	109	K	3.17	2.31567e-05	Up	Em-like protein GEA1 OS=Triticum aestivum OX=4565 PE=3 SV=1	--	1	3.19915e-10	162.68	2	K(1)DQLGEEGYR	-1.1392	0.462	0.467	0.51	1.402	1.602	1.558	nucleus				GO:0000003 reproduction; GO:0001101 response to acid chemical; GO:0003006 developmental process involved in reproduction; GO:0007275 multicellular organism development; GO:0009719 response to endogenous stimulus; GO:0009725 response to hormone; GO:0009737 response to abscisic acid; GO:0009791 post-embryonic development; GO:0010033 response to organic substance; GO:0010154 fruit development; GO:00…	GO:0005622 intracellular anatomical structure; GO:0005737 cytoplasm; GO:0005829 cytosol;
A0A3B5YXU6	49	K	2.799	2.21571e-05	Up	Em-like protein GEA1 OS=Triticum aestivum OX=4565 PE=3 SV=1	--	1	9.55805e-12	167.2	2	K(1)EQLGEEGYR	0.28207	0.485	0.541	0.553	1.419	1.48	1.521	nucleus				GO:0000003 reproduction; GO:0001101 response to acid chemical; GO:0003006 developmental process involved in reproduction; GO:0007275 multicellular organism development; GO:0009719 response to endogenous stimulus; GO:0009725 response to hormone; GO:0009737 response to abscisic acid; GO:0009791 post-embryonic development; GO:0010033 response to organic substance; GO:0010154 fruit development; GO:00…	GO:0005622 intracellular anatomical structure; GO:0005737 cytoplasm; GO:0005829 cytosol;
A0A3B5YXU6	123	K	3.317	9.20839e-05	Up	Em-like protein GEA1 OS=Triticum aestivum OX=4565 PE=3 SV=1	--	1	0.000239686	98.508	2	K(1)GGLSTMQESGGER	-1.2768	0.43	0.443	0.517	1.45	1.468	1.692	nucleus				GO:0000003 reproduction; GO:0001101 response to acid chemical; GO:0003006 developmental process involved in reproduction; GO:0007275 multicellular organism development; GO:0009719 response to endogenous stimulus; GO:0009725 response to hormone; GO:0009737 response to abscisic acid; GO:0009791 post-embryonic development; GO:0010033 response to organic substance; GO:0010154 fruit development; GO:00…	GO:0005622 intracellular anatomical structure; GO:0005737 cytoplasm; GO:0005829 cytosol;
A0A3B5ZYX1	5	K	2.413	0.000458657	Up	Aldo_ket_red domain-containing protein OS=Triticum aestivum OX=4565 PE=3 SV=1	--	1	0.00105446	83.137	3	ASAK(1)ATMGQEK	-0.70782	0.645	0.493	0.62	1.431	1.39	1.421	cytoplasm	K00002	AKR1A1, adh; alcohol dehydrogenase (NADP+) [EC:1.1.1.2]	map00010 Glycolysis / Gluconeogenesis; map00040 Pentose and glucuronate interconversions; map00053 Ascorbate and aldarate metabolism; map00561 Glycerolipid metabolism; map00620 Pyruvate metabolism; map01100 Metabolic pathways; map01110 Biosynthesis of secondary metabolites; map01240 Biosynthesis of cofactors				PF00248	Aldo/keto reductase family	R	KOG1577	Aldo/keto reductase family proteins
A0A3B5ZYX1	259	K	2.384	0.000176269	Up	Aldo_ket_red domain-containing protein OS=Triticum aestivum OX=4565 PE=3 SV=1	--	1	0.000167381	115.33	2	GTSVIPK(1)SSK	-1.7209	0.527	0.615	0.631	1.323	1.472	1.432	cytoplasm	K00002	AKR1A1, adh; alcohol dehydrogenase (NADP+) [EC:1.1.1.2]	map00010 Glycolysis / Gluconeogenesis; map00040 Pentose and glucuronate interconversions; map00053 Ascorbate and aldarate metabolism; map00561 Glycerolipid metabolism; map00620 Pyruvate metabolism; map01100 Metabolic pathways; map01110 Biosynthesis of secondary metabolites; map01240 Biosynthesis of cofactors				PF00248	Aldo/keto reductase family	R	KOG1577	Aldo/keto reductase family proteins
A0A3B5ZYX1	239	K	1.428	0.0139149	Up	Aldo_ket_red domain-containing protein OS=Triticum aestivum OX=4565 PE=3 SV=1	--	1	0.00108774	99.281	2	LNK(1)TPGQVLIR	0.6124	0.736	0.806	0.929	1.173	1.284	1.071	cytoplasm	K00002	AKR1A1, adh; alcohol dehydrogenase (NADP+) [EC:1.1.1.2]	map00010 Glycolysis / Gluconeogenesis; map00040 Pentose and glucuronate interconversions; map00053 Ascorbate and aldarate metabolism; map00561 Glycerolipid metabolism; map00620 Pyruvate metabolism; map01100 Metabolic pathways; map01110 Biosynthesis of secondary metabolites; map01240 Biosynthesis of cofactors				PF00248	Aldo/keto reductase family	R	KOG1577	Aldo/keto reductase family proteins
A0A3B5ZYX1	232	K	1.485	0.00931041	Up	Aldo_ket_red domain-containing protein OS=Triticum aestivum OX=4565 PE=3 SV=1	--	1	4.78628e-05	97.203	3	NLAHDPVVEK(1)VANK	-0.22163	0.761	0.718	0.935	1.223	1.126	1.236	cytoplasm	K00002	AKR1A1, adh; alcohol dehydrogenase (NADP+) [EC:1.1.1.2]	map00010 Glycolysis / Gluconeogenesis; map00040 Pentose and glucuronate interconversions; map00053 Ascorbate and aldarate metabolism; map00561 Glycerolipid metabolism; map00620 Pyruvate metabolism; map01100 Metabolic pathways; map01110 Biosynthesis of secondary metabolites; map01240 Biosynthesis of cofactors				PF00248	Aldo/keto reductase family	R	KOG1577	Aldo/keto reductase family proteins
A0A3B5ZYX1	289	K	1.563	0.00195893	Up	Aldo_ket_red domain-containing protein OS=Triticum aestivum OX=4565 PE=3 SV=1	--	1	0.000631416	131.82	2	VLCSIK(1)DEK	-0.1907	0.705	0.852	0.784	1.193	1.291	1.174	cytoplasm	K00002	AKR1A1, adh; alcohol dehydrogenase (NADP+) [EC:1.1.1.2]	map00010 Glycolysis / Gluconeogenesis; map00040 Pentose and glucuronate interconversions; map00053 Ascorbate and aldarate metabolism; map00561 Glycerolipid metabolism; map00620 Pyruvate metabolism; map01100 Metabolic pathways; map01110 Biosynthesis of secondary metabolites; map01240 Biosynthesis of cofactors				PF00248	Aldo/keto reductase family	R	KOG1577	Aldo/keto reductase family proteins
A0A3B5ZWU8	189	K	1.825	0.00151471	Up	Peptidylprolyl isomerase OS=Triticum aestivum OX=4565 PE=4 SV=1	--	1	0.00221525	109.66	2	VQAK(1)LDAK	1.112	0.626	0.692	0.806	1.351	1.297	1.228	nucleus	K01802	E5.2.1.8; peptidylprolyl isomerase [EC:5.2.1.8]		GO:0000413 protein peptidyl-prolyl isomerization; GO:0006457 protein folding; GO:0006464 cellular protein modification process; GO:0006807 nitrogen compound metabolic process; GO:0008152 metabolic process; GO:0009987 cellular process; GO:0018193 peptidyl-amino acid modification; GO:0018208 peptidyl-proline modification; GO:0019538 protein metabolic process; GO:0036211 protein modification process…	GO:0005622 intracellular anatomical structure; GO:0005737 cytoplasm;	GO:0003755 peptidyl-prolyl cis-trans isomerase activity; GO:0003824 catalytic activity; GO:0005488 binding; GO:0005527 macrolide binding; GO:0005528 FK506 binding; GO:0016853 isomerase activity; GO:0016859 cis-trans isomerase activity; GO:0097159 organic cyclic compound binding; GO:0140096 catalytic activity, acting on a protein; GO:1901363 heterocyclic compound binding;	PF00254	FKBP-type peptidyl-prolyl cis-trans isomerase	O	KOG0543	FKBP-type peptidyl-prolyl cis-trans isomerase
A0A3B6ISB1	195	K	1.574	0.0197671	Up	Heat shock cognate 70 kDa protein OS=Triticum aestivum OX=4565 PE=3 SV=1	--	1	8.88764e-05	84.653	3	IINEPTAAAIAYGLDK(1)K	1.6948	0.699	0.836	0.796	1.172	1.025	1.472	cytoplasm	K03283	HSPA1s; heat shock 70kDa protein 1/2/6/8	map03040 Spliceosome; map04141 Protein processing in endoplasmic reticulum; map04144 Endocytosis						O	KOG0101	Molecular chaperones HSP70/HSC70, HSP70 superfamily
A0A3B6ISB1	517	K	1.45	0.00502331	Up	Heat shock cognate 70 kDa protein OS=Triticum aestivum OX=4565 PE=3 SV=1	--	1	0.000429022	141.25	2	ITITNDK(1)GR	0.12486	0.751	0.857	0.841	1.155	1.303	1.093	cytoplasm	K03283	HSPA1s; heat shock 70kDa protein 1/2/6/8	map03040 Spliceosome; map04141 Protein processing in endoplasmic reticulum; map04144 Endocytosis						O	KOG0101	Molecular chaperones HSP70/HSC70, HSP70 superfamily
A0A3B6ISB1	461	K	1.321	0.000244281	Up	Heat shock cognate 70 kDa protein OS=Triticum aestivum OX=4565 PE=3 SV=1	--	1	4.38864e-06	152.04	2	TK(1)DNNLLGK	0.056079	0.842	0.874	0.87	1.17	1.148	1.097	cytoplasm	K03283	HSPA1s; heat shock 70kDa protein 1/2/6/8	map03040 Spliceosome; map04141 Protein processing in endoplasmic reticulum; map04144 Endocytosis						O	KOG0101	Molecular chaperones HSP70/HSC70, HSP70 superfamily
A0A3B6A087	33	K	2.341	8.06635e-05	Up	Late embryogenesis abundant protein OS=Triticum aestivum OX=4565 PE=3 SV=1	--	1	0.0262721	82.287	2	DK(1)AYEAK	0.29746	0.541	0.622	0.633	1.444	1.377	1.383	mitochondria				GO:0001101 response to acid chemical; GO:0006950 response to stress; GO:0009266 response to temperature stimulus; GO:0009409 response to cold; GO:0009414 response to water deprivation; GO:0009415 response to water; GO:0009628 response to abiotic stimulus; GO:0010035 response to inorganic substance; GO:0031647 regulation of protein stability; GO:0042221 response to chemical; GO:0050821 protein sta…	GO:0005622 intracellular anatomical structure; GO:0005634 nucleus; GO:0005737 cytoplasm; GO:0005829 cytosol; GO:0043226 organelle; GO:0043227 membrane-bounded organelle; GO:0043229 intracellular organelle; GO:0043231 intracellular membrane-bounded organelle;				S	KOG4744	Uncharacterized conserved protein
A0A3B5Z2Q8	153	K	2.595	5.83508e-05	Up	Late embryogenesis abundant protein OS=Triticum aestivum OX=4565 PE=4 SV=1	--	1	1.07928e-14	123.55	3	DK(1)TGSVLQQAGETVVGAK	1.5235	0.501	0.591	0.577	1.476	1.452	1.403	nucleus				GO:0001101 response to acid chemical; GO:0006950 response to stress; GO:0009266 response to temperature stimulus; GO:0009409 response to cold; GO:0009414 response to water deprivation; GO:0009415 response to water; GO:0009628 response to abiotic stimulus; GO:0010035 response to inorganic substance; GO:0031647 regulation of protein stability; GO:0042221 response to chemical; GO:0050821 protein sta…	GO:0005622 intracellular anatomical structure; GO:0005634 nucleus; GO:0005737 cytoplasm; GO:0005829 cytosol; GO:0043226 organelle; GO:0043227 membrane-bounded organelle; GO:0043229 intracellular organelle; GO:0043231 intracellular membrane-bounded organelle;				S	KOG4744	Uncharacterized conserved protein
A0A3B5Z2Q8	113	K	3.065	0.00043546	Up	Late embryogenesis abundant protein OS=Triticum aestivum OX=4565 PE=4 SV=1	--	1	2.78261e-07	147.55	2	QK(1)AAETAEAAR	0.23832	0.418	0.467	0.591	1.517	1.575	1.432	nucleus				GO:0001101 response to acid chemical; GO:0006950 response to stress; GO:0009266 response to temperature stimulus; GO:0009409 response to cold; GO:0009414 response to water deprivation; GO:0009415 response to water; GO:0009628 response to abiotic stimulus; GO:0010035 response to inorganic substance; GO:0031647 regulation of protein stability; GO:0042221 response to chemical; GO:0050821 protein sta…	GO:0005622 intracellular anatomical structure; GO:0005634 nucleus; GO:0005737 cytoplasm; GO:0005829 cytosol; GO:0043226 organelle; GO:0043227 membrane-bounded organelle; GO:0043229 intracellular organelle; GO:0043231 intracellular membrane-bounded organelle;				S	KOG4744	Uncharacterized conserved protein
A0A3B5Z2Q8	96	K	1.942	5.3174e-06	Up	Late embryogenesis abundant protein OS=Triticum aestivum OX=4565 PE=4 SV=1	--	1	4.56399e-07	110.35	3	TVESK(1)DQTGSFLGEK	0.28795	0.675	0.665	0.699	1.297	1.306	1.357	nucleus				GO:0001101 response to acid chemical; GO:0006950 response to stress; GO:0009266 response to temperature stimulus; GO:0009409 response to cold; GO:0009414 response to water deprivation; GO:0009415 response to water; GO:0009628 response to abiotic stimulus; GO:0010035 response to inorganic substance; GO:0031647 regulation of protein stability; GO:0042221 response to chemical; GO:0050821 protein sta…	GO:0005622 intracellular anatomical structure; GO:0005634 nucleus; GO:0005737 cytoplasm; GO:0005829 cytosol; GO:0043226 organelle; GO:0043227 membrane-bounded organelle; GO:0043229 intracellular organelle; GO:0043231 intracellular membrane-bounded organelle;				S	KOG4744	Uncharacterized conserved protein
A0A3B5Z3G6	490	K	2.254	0.000365626	Up	Seed biotin-containing protein SBP65-like OS=Triticum aestivum OX=4565 PE=4 SV=1	--	1	0.000107889	70.837	3	AADK(1)AEEPSFDTDTQATDK	0.73935	0.618	0.543	0.683	1.342	1.471	1.343	nucleus
A0A3B5Z3G6	505	K	2.335	0.000135437	Up	Seed biotin-containing protein SBP65-like OS=Triticum aestivum OX=4565 PE=4 SV=1	--	1	1.06949e-23	136.81	3	AEEPSFDTDTQATDK(1)AK	0.022725	0.614	0.537	0.648	1.444	1.406	1.351	nucleus
A0A3B5Z3G6	591	K	1.861	5.23992e-05	Up	Seed biotin-containing protein SBP65-like OS=Triticum aestivum OX=4565 PE=4 SV=1	--	1	4.46221e-06	116.98	2	AK(1)DATGDTGNR	0.96856	0.659	0.728	0.71	1.284	1.343	1.276	nucleus
A0A3B5Z3G6	529	K	1.59	0.000267679	Up	Seed biotin-containing protein SBP65-like OS=Triticum aestivum OX=4565 PE=4 SV=1	--	1	9.60758e-07	126.17	2	AK(1)DVTGDTGNR	0.12298	0.726	0.822	0.769	1.256	1.229	1.198	nucleus
A0A3B6A0K5	662	K	1.869	4.46311e-05	Up	Seed biotin-containing protein SBP65-like OS=Triticum aestivum OX=4565 PE=4 SV=1	--	1	0.000307033	111.79	2	AK(1)GEGTEDTK	-0.31913	0.697	0.666	0.728	1.256	1.348	1.304	mitochondria
A0A3B5Z3G6	565	K	2.244	6.31348e-05	Up	Seed biotin-containing protein SBP65-like OS=Triticum aestivum OX=4565 PE=4 SV=1	--	1	1.54413e-19	109.44	3	ATDTAAYIK(1)DSVTGAAGGTADK	1.2524	0.566	0.636	0.647	1.33	1.404	1.416	nucleus
A0A3B5Z3G6	578	K	2.661	1.8851e-05	Up	Seed biotin-containing protein SBP65-like OS=Triticum aestivum OX=4565 PE=4 SV=1	--	1	6.49851e-120	228.9	2	DSVTGAAGGTADK(1)AR	0.78414	0.52	0.577	0.542	1.385	1.45	1.527	nucleus
A0A3B6A0K5	651	K	1.539	7.67944e-05	Up	Seed biotin-containing protein SBP65-like OS=Triticum aestivum OX=4565 PE=4 SV=1	--	1	1.08013e-14	127.07	3	AVETGK(1)SATGGGTTK	0.53735	0.774	0.782	0.807	1.158	1.238	1.241	mitochondria
A0A3B5Z3G6	241	K	2.675	8.81713e-05	Up	Seed biotin-containing protein SBP65-like OS=Triticum aestivum OX=4565 PE=4 SV=1	--	1	6.77003e-43	130.37	3	DAAMHALGITGEQTVAK(1)GAGTK	0.50533	0.484	0.578	0.571	1.512	1.399	1.457	nucleus
A0A3B5Z3G6	246	K	2.072	0.0113229	Up	Seed biotin-containing protein SBP65-like OS=Triticum aestivum OX=4565 PE=4 SV=1	--	1	0.00663628	53.981	3	GAGTK(1)DAGAHGAQAR	-0.51105	0.591	0.529	0.833	1.473	1.106	1.468	nucleus
A0A3B5Z3G6	651	K	2.114	0.000410452	Up	Seed biotin-containing protein SBP65-like OS=Triticum aestivum OX=4565 PE=4 SV=1	--	1	1.40534e-11	122.13	3	DATSQVAQK(1)AGEATNR	-0.63396	0.614	0.6	0.713	1.276	1.324	1.473	nucleus
A0A3B5Z3G6	640	K	1.81	0.0244631	Up	Seed biotin-containing protein SBP65-like OS=Triticum aestivum OX=4565 PE=4 SV=1	--	1	5.71248e-20	157.37	2	DSVTGAAGGAVDK(1)TR	-0.88775	0.597	0.56	0.978	1.339	1.288	1.237	nucleus
A0A3B5Z3G6	527	K	2.585	0.000321593	Up	Seed biotin-containing protein SBP65-like OS=Triticum aestivum OX=4565 PE=4 SV=1	--	1	5.52677e-07	134.3	3	DTAEQTMDK(1)AK	2.1282	0.548	0.563	0.563	1.682	1.351	1.294	nucleus
A0A3B5Z3G6	360	K	1.839	0.00151787	Up	Seed biotin-containing protein SBP65-like OS=Triticum aestivum OX=4565 PE=4 SV=1	--	1	1.71505e-123	209.7	3	DVTVSTGGTAAEYAK(1)TAAEK	-0.39692	0.654	0.719	0.741	1.139	1.303	1.445	nucleus
A0A3B6A0K5	134	K	2.379	4.59926e-05	Up	Seed biotin-containing protein SBP65-like OS=Triticum aestivum OX=4565 PE=4 SV=1	--	1	3.25942e-05	147.24	2	EQK(1)GSAAVTR	0.19288	0.569	0.645	0.562	1.385	1.395	1.445	mitochondria
A0A3B5Z3G6	266	K	1.883	0.00114427	Up	Seed biotin-containing protein SBP65-like OS=Triticum aestivum OX=4565 PE=4 SV=1	--	1	0.00508793	86.803	2	EQK(1)SSDSAAR	1.3605	0.661	0.773	0.647	1.25	1.225	1.443	nucleus
A0A3B5Z3G6	211	K	1.948	0.000426985	Up	Seed biotin-containing protein SBP65-like OS=Triticum aestivum OX=4565 PE=4 SV=1	--	1	6.62122e-23	170.26	2	GK(1)EGDSAAASAR	0.71041	0.619	0.752	0.664	1.255	1.354	1.356	nucleus
A0A3B5Z3G6	516	K	1.48	0.00559334	Up	Seed biotin-containing protein SBP65-like OS=Triticum aestivum OX=4565 PE=4 SV=1	--	1	6.49944e-05	112.73	2	STAAGAADK(1)TR	0.16087	0.712	0.864	0.844	1.168	1.127	1.286	nucleus
A0A3B6A0K5	534	K	2.009	7.8933e-06	Up	Seed biotin-containing protein SBP65-like OS=Triticum aestivum OX=4565 PE=4 SV=1	--	1	6.15346e-10	107.62	3	TGSMAAQVK(1)DTTGAMAQK	0.41585	0.643	0.66	0.691	1.307	1.343	1.355	mitochondria
A0A3B6A0K5	272	K	2.069	0.00010728	Up	Seed biotin-containing protein SBP65-like OS=Triticum aestivum OX=4565 PE=4 SV=1	--	1	1.30222e-24	143.05	3	TLGSTGDYAAAK(1)GAQAK	0.26549	0.61	0.694	0.651	1.274	1.41	1.361	mitochondria
A0A3B5Z3R9	111	K	2.331	0.000182646	Up	Late embryogenesis abundant protein Dc3-like OS=Triticum aestivum OX=4565 PE=3 SV=1	--	1	1.25627e-16	137.21	3	AAETK(1)DQTGSYLGEK	-0.26681	0.542	0.664	0.595	1.334	1.415	1.45	nucleus				GO:0001101 response to acid chemical; GO:0006950 response to stress; GO:0009266 response to temperature stimulus; GO:0009409 response to cold; GO:0009414 response to water deprivation; GO:0009415 response to water; GO:0009628 response to abiotic stimulus; GO:0010035 response to inorganic substance; GO:0031647 regulation of protein stability; GO:0042221 response to chemical; GO:0050821 protein sta…	GO:0005622 intracellular anatomical structure; GO:0005634 nucleus; GO:0005737 cytoplasm; GO:0005829 cytosol; GO:0043226 organelle; GO:0043227 membrane-bounded organelle; GO:0043229 intracellular organelle; GO:0043231 intracellular membrane-bounded organelle;				S	KOG4744	Uncharacterized conserved protein
A0A3B5Z3R9	121	K	1.778	0.00105318	Up	Late embryogenesis abundant protein Dc3-like OS=Triticum aestivum OX=4565 PE=3 SV=1	--	1	1.53136e-05	99.747	3	DQTGSYLGEK(1)TEMAK	0.29912	0.645	0.723	0.792	1.198	1.335	1.308	nucleus				GO:0001101 response to acid chemical; GO:0006950 response to stress; GO:0009266 response to temperature stimulus; GO:0009409 response to cold; GO:0009414 response to water deprivation; GO:0009415 response to water; GO:0009628 response to abiotic stimulus; GO:0010035 response to inorganic substance; GO:0031647 regulation of protein stability; GO:0042221 response to chemical; GO:0050821 protein sta…	GO:0005622 intracellular anatomical structure; GO:0005634 nucleus; GO:0005737 cytoplasm; GO:0005829 cytosol; GO:0043226 organelle; GO:0043227 membrane-bounded organelle; GO:0043229 intracellular organelle; GO:0043231 intracellular membrane-bounded organelle;				S	KOG4744	Uncharacterized conserved protein
A0A3B5Z3R9	139	K	2.037	0.00023275	Up	Late embryogenesis abundant protein Dc3-like OS=Triticum aestivum OX=4565 PE=3 SV=1	--	1	1.38417e-18	170	2	QK(1)ASETAQYTK	-1.3192	0.591	0.68	0.705	1.313	1.392	1.32	nucleus				GO:0001101 response to acid chemical; GO:0006950 response to stress; GO:0009266 response to temperature stimulus; GO:0009409 response to cold; GO:0009414 response to water deprivation; GO:0009415 response to water; GO:0009628 response to abiotic stimulus; GO:0010035 response to inorganic substance; GO:0031647 regulation of protein stability; GO:0042221 response to chemical; GO:0050821 protein sta…	GO:0005622 intracellular anatomical structure; GO:0005634 nucleus; GO:0005737 cytoplasm; GO:0005829 cytosol; GO:0043226 organelle; GO:0043227 membrane-bounded organelle; GO:0043229 intracellular organelle; GO:0043231 intracellular membrane-bounded organelle;				S	KOG4744	Uncharacterized conserved protein
A0A3B5Z3R9	66	K	1.938	0.000137541	Up	Late embryogenesis abundant protein Dc3-like OS=Triticum aestivum OX=4565 PE=3 SV=1	--	1	3.49446e-11	158.58	2	QK(1)AGQATEATK	0.28728	0.644	0.688	0.71	1.324	1.399	1.235	nucleus				GO:0001101 response to acid chemical; GO:0006950 response to stress; GO:0009266 response to temperature stimulus; GO:0009409 response to cold; GO:0009414 response to water deprivation; GO:0009415 response to water; GO:0009628 response to abiotic stimulus; GO:0010035 response to inorganic substance; GO:0031647 regulation of protein stability; GO:0042221 response to chemical; GO:0050821 protein sta…	GO:0005622 intracellular anatomical structure; GO:0005634 nucleus; GO:0005737 cytoplasm; GO:0005829 cytosol; GO:0043226 organelle; GO:0043227 membrane-bounded organelle; GO:0043229 intracellular organelle; GO:0043231 intracellular membrane-bounded organelle;				S	KOG4744	Uncharacterized conserved protein
A0A3B5ZZP8	204	K	2.155	6.13889e-06	Up	Late embryogenesis abundant protein OS=Triticum aestivum OX=4565 PE=3 SV=1	--	1	2.42652e-60	171.91	3	DAVANTLGMGGDNATK(1)DTTTGATTK	-0.18498	0.616	0.656	0.63	1.327	1.403	1.369	nucleus				GO:0001101 response to acid chemical; GO:0006950 response to stress; GO:0009266 response to temperature stimulus; GO:0009409 response to cold; GO:0009414 response to water deprivation; GO:0009415 response to water; GO:0009628 response to abiotic stimulus; GO:0010035 response to inorganic substance; GO:0031647 regulation of protein stability; GO:0042221 response to chemical; GO:0050821 protein sta…	GO:0005622 intracellular anatomical structure; GO:0005634 nucleus; GO:0005737 cytoplasm; GO:0005829 cytosol; GO:0043226 organelle; GO:0043227 membrane-bounded organelle; GO:0043229 intracellular organelle; GO:0043231 intracellular membrane-bounded organelle;				S	KOG4744	Uncharacterized conserved protein
A0A3B5Z3R9	202	K	2.308	0.000678728	Up	Late embryogenesis abundant protein Dc3-like OS=Triticum aestivum OX=4565 PE=3 SV=1	--	1	4.41957e-129	231.37	2	DTTTGATTK(1)DTTTTTTR	0.010421	0.567	0.549	0.698	1.303	1.521	1.362	nucleus				GO:0001101 response to acid chemical; GO:0006950 response to stress; GO:0009266 response to temperature stimulus; GO:0009409 response to cold; GO:0009414 response to water deprivation; GO:0009415 response to water; GO:0009628 response to abiotic stimulus; GO:0010035 response to inorganic substance; GO:0031647 regulation of protein stability; GO:0042221 response to chemical; GO:0050821 protein sta…	GO:0005622 intracellular anatomical structure; GO:0005634 nucleus; GO:0005737 cytoplasm; GO:0005829 cytosol; GO:0043226 organelle; GO:0043227 membrane-bounded organelle; GO:0043229 intracellular organelle; GO:0043231 intracellular membrane-bounded organelle;				S	KOG4744	Uncharacterized conserved protein
A0A3B5Z3R9	104	K	2.107	0.000322513	Up	Late embryogenesis abundant protein Dc3-like OS=Triticum aestivum OX=4565 PE=3 SV=1	--	1	5.72278e-07	145	2	TAQTAQAAK(1)ER	0.10168	0.602	0.668	0.661	1.503	1.319	1.247	nucleus				GO:0001101 response to acid chemical; GO:0006950 response to stress; GO:0009266 response to temperature stimulus; GO:0009409 response to cold; GO:0009414 response to water deprivation; GO:0009415 response to water; GO:0009628 response to abiotic stimulus; GO:0010035 response to inorganic substance; GO:0031647 regulation of protein stability; GO:0042221 response to chemical; GO:0050821 protein sta…	GO:0005622 intracellular anatomical structure; GO:0005634 nucleus; GO:0005737 cytoplasm; GO:0005829 cytosol; GO:0043226 organelle; GO:0043227 membrane-bounded organelle; GO:0043229 intracellular organelle; GO:0043231 intracellular membrane-bounded organelle;				S	KOG4744	Uncharacterized conserved protein
A0A3B5Z3R9	126	K	2.254	7.44233e-06	Up	Late embryogenesis abundant protein Dc3-like OS=Triticum aestivum OX=4565 PE=3 SV=1	--	1	0.00219417	119.29	2	TEMAK(1)QK	0.71383	0.612	0.608	0.624	1.411	1.43	1.315	nucleus				GO:0001101 response to acid chemical; GO:0006950 response to stress; GO:0009266 response to temperature stimulus; GO:0009409 response to cold; GO:0009414 response to water deprivation; GO:0009415 response to water; GO:0009628 response to abiotic stimulus; GO:0010035 response to inorganic substance; GO:0031647 regulation of protein stability; GO:0042221 response to chemical; GO:0050821 protein sta…	GO:0005622 intracellular anatomical structure; GO:0005634 nucleus; GO:0005737 cytoplasm; GO:0005829 cytosol; GO:0043226 organelle; GO:0043227 membrane-bounded organelle; GO:0043229 intracellular organelle; GO:0043231 intracellular membrane-bounded organelle;				S	KOG4744	Uncharacterized conserved protein
A0A3B5Z3R9	128	K	2.597	1.56538e-05	Up	Late embryogenesis abundant protein Dc3-like OS=Triticum aestivum OX=4565 PE=3 SV=1	--	1	3.49446e-11	158.58	3	QK(1)AAETTEAAK	2.0793	0.535	0.585	0.548	1.367	1.498	1.467	nucleus				GO:0001101 response to acid chemical; GO:0006950 response to stress; GO:0009266 response to temperature stimulus; GO:0009409 response to cold; GO:0009414 response to water deprivation; GO:0009415 response to water; GO:0009628 response to abiotic stimulus; GO:0010035 response to inorganic substance; GO:0031647 regulation of protein stability; GO:0042221 response to chemical; GO:0050821 protein sta…	GO:0005622 intracellular anatomical structure; GO:0005634 nucleus; GO:0005737 cytoplasm; GO:0005829 cytosol; GO:0043226 organelle; GO:0043227 membrane-bounded organelle; GO:0043229 intracellular organelle; GO:0043231 intracellular membrane-bounded organelle;				S	KOG4744	Uncharacterized conserved protein
A0A3B5Z3R9	55	K	2.156	4.7997e-06	Up	Late embryogenesis abundant protein Dc3-like OS=Triticum aestivum OX=4565 PE=3 SV=1	--	1	3.95125e-10	158.11	2	QK(1)AGETAEATK	-0.67732	0.632	0.63	0.639	1.383	1.409	1.307	nucleus				GO:0001101 response to acid chemical; GO:0006950 response to stress; GO:0009266 response to temperature stimulus; GO:0009409 response to cold; GO:0009414 response to water deprivation; GO:0009415 response to water; GO:0009628 response to abiotic stimulus; GO:0010035 response to inorganic substance; GO:0031647 regulation of protein stability; GO:0042221 response to chemical; GO:0050821 protein sta…	GO:0005622 intracellular anatomical structure; GO:0005634 nucleus; GO:0005737 cytoplasm; GO:0005829 cytosol; GO:0043226 organelle; GO:0043227 membrane-bounded organelle; GO:0043229 intracellular organelle; GO:0043231 intracellular membrane-bounded organelle;				S	KOG4744	Uncharacterized conserved protein
A0A3B6D7J8	413	K	2.978	1.08428e-05	Up	Nop domain-containing protein OS=Triticum aestivum OX=4565 PE=3 SV=1	--	0.998841	2.66664e-05	122.7	3	GK(0.001)PK(0.999)IEAYEK	0.45563	0.475	0.528	0.505	1.43	1.497	1.564	cytoplasm	K14565	NOP58; nucleolar protein 58	map03008 Ribosome biogenesis in eukaryotes	GO:0000154 rRNA modification; GO:0006139 nucleobase-containing compound metabolic process; GO:0006364 rRNA processing; GO:0006396 RNA processing; GO:0006725 cellular aromatic compound metabolic process; GO:0006807 nitrogen compound metabolic process; GO:0008152 metabolic process; GO:0009451 RNA modification; GO:0009987 cellular process; GO:0010467 gene expression; GO:0016070 RNA metabolic process…	GO:0005622 intracellular anatomical structure; GO:0005634 nucleus; GO:0005730 nucleolus; GO:0005732 sno(s)RNA-containing ribonucleoprotein complex; GO:0016020 membrane; GO:0030684 preribosome; GO:0031428 box C/D RNP complex; GO:0031974 membrane-enclosed lumen; GO:0031981 nuclear lumen; GO:0032040 small-subunit processome; GO:0032991 protein-containing complex; GO:0043226 organelle; GO:0043227 mem…	GO:0003676 nucleic acid binding; GO:0003723 RNA binding; GO:0005488 binding; GO:0030515 snoRNA binding; GO:0097159 organic cyclic compound binding; GO:1901363 heterocyclic compound binding;	PF08156	NOP5NT (NUC127) domain	AJ	KOG2572	Ribosome biogenesis protein - Nop58p/Nop5p
A0A3B6D7J8	419	K	2.166	0.000463624	Up	Nop domain-containing protein OS=Triticum aestivum OX=4565 PE=3 SV=1	--	1	0.00219509	109.29	2	IEAYEK(1)DR	0.81734	0.544	0.662	0.689	1.34	1.367	1.398	cytoplasm	K14565	NOP58; nucleolar protein 58	map03008 Ribosome biogenesis in eukaryotes	GO:0000154 rRNA modification; GO:0006139 nucleobase-containing compound metabolic process; GO:0006364 rRNA processing; GO:0006396 RNA processing; GO:0006725 cellular aromatic compound metabolic process; GO:0006807 nitrogen compound metabolic process; GO:0008152 metabolic process; GO:0009451 RNA modification; GO:0009987 cellular process; GO:0010467 gene expression; GO:0016070 RNA metabolic process…	GO:0005622 intracellular anatomical structure; GO:0005634 nucleus; GO:0005730 nucleolus; GO:0005732 sno(s)RNA-containing ribonucleoprotein complex; GO:0016020 membrane; GO:0030684 preribosome; GO:0031428 box C/D RNP complex; GO:0031974 membrane-enclosed lumen; GO:0031981 nuclear lumen; GO:0032040 small-subunit processome; GO:0032991 protein-containing complex; GO:0043226 organelle; GO:0043227 mem…	GO:0003676 nucleic acid binding; GO:0003723 RNA binding; GO:0005488 binding; GO:0030515 snoRNA binding; GO:0097159 organic cyclic compound binding; GO:1901363 heterocyclic compound binding;	PF08156	NOP5NT (NUC127) domain	AJ	KOG2572	Ribosome biogenesis protein - Nop58p/Nop5p
A0A3B6A1L0	16	K	2.184	0.000680492	Up	Uncharacterized protein OS=Triticum aestivum OX=4565 PE=4 SV=1	--	1	0.00811348	78.324	2	VAEK(1)VPVPETR	0.59511	0.567	0.605	0.713	1.445	1.422	1.249	cytoplasm
W5AA91	17	K	4.367	5.24359e-05	Up	Importin subunit alpha OS=Triticum aestivum OX=4565 PE=3 SV=1	--	1	2.42831e-06	131.79	2	YK(1)ASVDAEDGR	-0.40495	0.325	0.366	0.427	1.572	1.651	1.659	nucleus	K15042	KPNA5_6; importin subunit alpha-6/7	map03013 Nucleocytoplasmic transport	GO:0006606 protein import into nucleus; GO:0006607 NLS-bearing protein import into nucleus; GO:0006810 transport; GO:0006886 intracellular protein transport; GO:0006913 nucleocytoplasmic transport; GO:0008104 protein localization; GO:0015031 protein transport; GO:0015833 peptide transport; GO:0017038 protein import; GO:0033036 macromolecule localization; GO:0033365 protein localization to organel…	GO:0005622 intracellular anatomical structure; GO:0005634 nucleus; GO:0005635 nuclear envelope; GO:0005643 nuclear pore; GO:0005654 nucleoplasm; GO:0005737 cytoplasm; GO:0005829 cytosol; GO:0012505 endomembrane system; GO:0031967 organelle envelope; GO:0031974 membrane-enclosed lumen; GO:0031975 envelope; GO:0031981 nuclear lumen; GO:0032991 protein-containing complex; GO:0043226 organelle; GO:00…	GO:0005048 signal sequence binding; GO:0005215 transporter activity; GO:0005488 binding; GO:0008139 nuclear localization sequence binding; GO:0033218 amide binding; GO:0042277 peptide binding;			U	KOG0166	Karyopherin (importin) alpha
A0A3B5ZSE1	406	K	2.214	9.06509e-05	Up	Cysteine--tRNA ligase OS=Triticum aestivum OX=4565 PE=3 SV=1	--	0.835091	0.015545	44.312	3	LEQQQK(0.835)K(0.384)EPEK(0.781)QQQQK	2.4591	0.593	0.598	0.676	1.34	1.452	1.342	nucleus	K01883	CARS, cysS; cysteinyl-tRNA synthetase [EC:6.1.1.16]	map00970 Aminoacyl-tRNA biosynthesis						J	KOG2007	Cysteinyl-tRNA synthetase
A0A3B5ZSE1	411	K	2.214	9.06509e-05	Up	Cysteine--tRNA ligase OS=Triticum aestivum OX=4565 PE=3 SV=1	--	0.781182	0.015545	44.312	3	LEQQQK(0.835)K(0.384)EPEK(0.781)QQQQK	2.4591	0.593	0.598	0.676	1.34	1.452	1.342	nucleus	K01883	CARS, cysS; cysteinyl-tRNA synthetase [EC:6.1.1.16]	map00970 Aminoacyl-tRNA biosynthesis						J	KOG2007	Cysteinyl-tRNA synthetase
A0A3B5ZVX4	31	K	1.668	0.000857427	Up	Late embryogenesis abundant protein OS=Triticum aestivum OX=4565 PE=4 SV=1	--	1	5.17808e-06	96.208	3	AGQVTGAAK(1)DEACDAK	1.7217	0.71	0.738	0.801	1.197	1.19	1.364	nucleus				GO:0001101 response to acid chemical; GO:0006950 response to stress; GO:0009266 response to temperature stimulus; GO:0009409 response to cold; GO:0009414 response to water deprivation; GO:0009415 response to water; GO:0009628 response to abiotic stimulus; GO:0010035 response to inorganic substance; GO:0031647 regulation of protein stability; GO:0042221 response to chemical; GO:0050821 protein sta…	GO:0005622 intracellular anatomical structure; GO:0005634 nucleus; GO:0005737 cytoplasm; GO:0005829 cytosol; GO:0043226 organelle; GO:0043227 membrane-bounded organelle; GO:0043229 intracellular organelle; GO:0043231 intracellular membrane-bounded organelle;				S	KOG4744	Uncharacterized conserved protein
A0A3B5ZVX4	38	K	1.543	0.00208343	Up	Late embryogenesis abundant protein OS=Triticum aestivum OX=4565 PE=4 SV=1	--	1	0.00154459	99.343	2	DEACDAK(1)DR	-3.0145	0.749	0.734	0.876	1.26	1.225	1.155	nucleus				GO:0001101 response to acid chemical; GO:0006950 response to stress; GO:0009266 response to temperature stimulus; GO:0009409 response to cold; GO:0009414 response to water deprivation; GO:0009415 response to water; GO:0009628 response to abiotic stimulus; GO:0010035 response to inorganic substance; GO:0031647 regulation of protein stability; GO:0042221 response to chemical; GO:0050821 protein sta…	GO:0005622 intracellular anatomical structure; GO:0005634 nucleus; GO:0005737 cytoplasm; GO:0005829 cytosol; GO:0043226 organelle; GO:0043227 membrane-bounded organelle; GO:0043229 intracellular organelle; GO:0043231 intracellular membrane-bounded organelle;				S	KOG4744	Uncharacterized conserved protein
A0A3B5ZVX4	51	K	2.723	4.67678e-06	Up	Late embryogenesis abundant protein OS=Triticum aestivum OX=4565 PE=4 SV=1	--	1	1.34185e-34	148.69	3	ASGAAGQATGK(1)GQGAVEATK	-0.018918	0.569	0.516	0.527	1.459	1.459	1.471	nucleus				GO:0001101 response to acid chemical; GO:0006950 response to stress; GO:0009266 response to temperature stimulus; GO:0009409 response to cold; GO:0009414 response to water deprivation; GO:0009415 response to water; GO:0009628 response to abiotic stimulus; GO:0010035 response to inorganic substance; GO:0031647 regulation of protein stability; GO:0042221 response to chemical; GO:0050821 protein sta…	GO:0005622 intracellular anatomical structure; GO:0005634 nucleus; GO:0005737 cytoplasm; GO:0005829 cytosol; GO:0043226 organelle; GO:0043227 membrane-bounded organelle; GO:0043229 intracellular organelle; GO:0043231 intracellular membrane-bounded organelle;				S	KOG4744	Uncharacterized conserved protein
A0A3B5ZVX4	78	K	3.574	7.51255e-07	Up	Late embryogenesis abundant protein OS=Triticum aestivum OX=4565 PE=4 SV=1	--	1	1.32401e-06	139.48	2	TSETAQAGK(1)DR	0.46732	0.456	0.429	0.427	1.562	1.533	1.594	nucleus				GO:0001101 response to acid chemical; GO:0006950 response to stress; GO:0009266 response to temperature stimulus; GO:0009409 response to cold; GO:0009414 response to water deprivation; GO:0009415 response to water; GO:0009628 response to abiotic stimulus; GO:0010035 response to inorganic substance; GO:0031647 regulation of protein stability; GO:0042221 response to chemical; GO:0050821 protein sta…	GO:0005622 intracellular anatomical structure; GO:0005634 nucleus; GO:0005737 cytoplasm; GO:0005829 cytosol; GO:0043226 organelle; GO:0043227 membrane-bounded organelle; GO:0043229 intracellular organelle; GO:0043231 intracellular membrane-bounded organelle;				S	KOG4744	Uncharacterized conserved protein
A0A3B5ZWI4	69	K	2.766	3.98098e-05	Up	Em-like protein GEA1 OS=Triticum aestivum OX=4565 PE=3 SV=1	--	1	5.90565e-05	124.6	2	K(1)EQLGEGGYR	0.54176	0.519	0.575	0.499	1.55	1.459	1.397	nucleus				GO:0000003 reproduction; GO:0001101 response to acid chemical; GO:0003006 developmental process involved in reproduction; GO:0007275 multicellular organism development; GO:0009719 response to endogenous stimulus; GO:0009725 response to hormone; GO:0009737 response to abscisic acid; GO:0009791 post-embryonic development; GO:0010033 response to organic substance; GO:0010154 fruit development; GO:00…	GO:0005622 intracellular anatomical structure; GO:0005737 cytoplasm; GO:0005829 cytosol;
A0A3B5ZYY5	40	K	4.495	0.000213547	Up	Poly [ADP-ribose] polymerase OS=Triticum aestivum OX=4565 PE=4 SV=1	--	0.841718	0.00801244	70.438	3	NK(0.842)K(0.158)PVEPEAPTK	0.74965	0.451	0.328	0.313	1.682	1.682	1.544	nucleus	K10798	PARP2_3_4; poly [ADP-ribose] polymerase 2/3/4 [EC:2.4.2.30]	map03410 Base excision repair	GO:0006139 nucleobase-containing compound metabolic process; GO:0006259 DNA metabolic process; GO:0006260 DNA replication; GO:0006261 DNA-dependent DNA replication; GO:0006266 DNA ligation; GO:0006271 DNA strand elongation involved in DNA replication; GO:0006273 lagging strand elongation; GO:0006281 DNA repair; GO:0006725 cellular aromatic compound metabolic process; GO:0006807 nitrogen compound …	GO:0005622 intracellular anatomical structure; GO:0005737 cytoplasm;	GO:0003824 catalytic activity; GO:0003909 DNA ligase activity; GO:0003910 DNA ligase (ATP) activity; GO:0016874 ligase activity; GO:0016886 ligase activity, forming phosphoric ester bonds; GO:0140097 catalytic activity, acting on DNA;	PF08063; PF05406; PF02877	PADR1 (NUC008) domain; WGR domain; Poly(ADP-ribose) polymerase, regulatory domain	KLO	KOG1037	NAD+ ADP-ribosyltransferase Parp, required for poly-ADP ribosylation of nuclear proteins
A0A3B5ZZP8	55	K	1.98	2.98759e-05	Up	Late embryogenesis abundant protein OS=Triticum aestivum OX=4565 PE=3 SV=1	--	1	1.03741e-07	134.04	2	QK(1)TGQATEATK	0.075649	0.649	0.66	0.704	1.286	1.381	1.319	nucleus				GO:0001101 response to acid chemical; GO:0006950 response to stress; GO:0009266 response to temperature stimulus; GO:0009409 response to cold; GO:0009414 response to water deprivation; GO:0009415 response to water; GO:0009628 response to abiotic stimulus; GO:0010035 response to inorganic substance; GO:0031647 regulation of protein stability; GO:0042221 response to chemical; GO:0050821 protein sta…	GO:0005622 intracellular anatomical structure; GO:0005634 nucleus; GO:0005737 cytoplasm; GO:0005829 cytosol; GO:0043226 organelle; GO:0043227 membrane-bounded organelle; GO:0043229 intracellular organelle; GO:0043231 intracellular membrane-bounded organelle;				S	KOG4744	Uncharacterized conserved protein
A0A3B5ZZP8	44	K	2.156	4.7997e-06	Up	Late embryogenesis abundant protein OS=Triticum aestivum OX=4565 PE=3 SV=1	--	1	3.95125e-10	158.11	2	QK(1)AGETAEATK	-0.67732	0.632	0.63	0.639	1.383	1.409	1.307	nucleus				GO:0001101 response to acid chemical; GO:0006950 response to stress; GO:0009266 response to temperature stimulus; GO:0009409 response to cold; GO:0009414 response to water deprivation; GO:0009415 response to water; GO:0009628 response to abiotic stimulus; GO:0010035 response to inorganic substance; GO:0031647 regulation of protein stability; GO:0042221 response to chemical; GO:0050821 protein sta…	GO:0005622 intracellular anatomical structure; GO:0005634 nucleus; GO:0005737 cytoplasm; GO:0005829 cytosol; GO:0043226 organelle; GO:0043227 membrane-bounded organelle; GO:0043229 intracellular organelle; GO:0043231 intracellular membrane-bounded organelle;				S	KOG4744	Uncharacterized conserved protein
A0A3B5ZZP8	213	K	2.856	1.46704e-05	Up	Late embryogenesis abundant protein OS=Triticum aestivum OX=4565 PE=3 SV=1	--	1	8.31951e-16	138.19	3	DTTTGATTK(1)DTTTR	-0.11056	0.526	0.542	0.488	1.402	1.509	1.533	nucleus				GO:0001101 response to acid chemical; GO:0006950 response to stress; GO:0009266 response to temperature stimulus; GO:0009409 response to cold; GO:0009414 response to water deprivation; GO:0009415 response to water; GO:0009628 response to abiotic stimulus; GO:0010035 response to inorganic substance; GO:0031647 regulation of protein stability; GO:0042221 response to chemical; GO:0050821 protein sta…	GO:0005622 intracellular anatomical structure; GO:0005634 nucleus; GO:0005737 cytoplasm; GO:0005829 cytosol; GO:0043226 organelle; GO:0043227 membrane-bounded organelle; GO:0043229 intracellular organelle; GO:0043231 intracellular membrane-bounded organelle;				S	KOG4744	Uncharacterized conserved protein
A0A3B5ZZP8	33	K	3.71	0.00991691	Up	Late embryogenesis abundant protein OS=Triticum aestivum OX=4565 PE=3 SV=1	--	1	0.000841043	101.3	2	DK(1)AGQTTEATK	0.19559	0.427	0.436	0.411	1.145	2.489	1.092	nucleus				GO:0001101 response to acid chemical; GO:0006950 response to stress; GO:0009266 response to temperature stimulus; GO:0009409 response to cold; GO:0009414 response to water deprivation; GO:0009415 response to water; GO:0009628 response to abiotic stimulus; GO:0010035 response to inorganic substance; GO:0031647 regulation of protein stability; GO:0042221 response to chemical; GO:0050821 protein sta…	GO:0005622 intracellular anatomical structure; GO:0005634 nucleus; GO:0005737 cytoplasm; GO:0005829 cytosol; GO:0043226 organelle; GO:0043227 membrane-bounded organelle; GO:0043229 intracellular organelle; GO:0043231 intracellular membrane-bounded organelle;				S	KOG4744	Uncharacterized conserved protein
A0A3B5ZZP8	66	K	1.641	0.000481815	Up	Late embryogenesis abundant protein OS=Triticum aestivum OX=4565 PE=3 SV=1	--	1	0.000816257	90.614	3	QK(1)AGETADATK	-0.18314	0.714	0.732	0.827	1.208	1.27	1.251	nucleus				GO:0001101 response to acid chemical; GO:0006950 response to stress; GO:0009266 response to temperature stimulus; GO:0009409 response to cold; GO:0009414 response to water deprivation; GO:0009415 response to water; GO:0009628 response to abiotic stimulus; GO:0010035 response to inorganic substance; GO:0031647 regulation of protein stability; GO:0042221 response to chemical; GO:0050821 protein sta…	GO:0005622 intracellular anatomical structure; GO:0005634 nucleus; GO:0005737 cytoplasm; GO:0005829 cytosol; GO:0043226 organelle; GO:0043227 membrane-bounded organelle; GO:0043229 intracellular organelle; GO:0043231 intracellular membrane-bounded organelle;				S	KOG4744	Uncharacterized conserved protein
A0A3B5ZZP8	22	K	1.892	0.000314329	Up	Late embryogenesis abundant protein OS=Triticum aestivum OX=4565 PE=3 SV=1	--	1	1.42059e-05	106.32	3	TEEK(1)TGQMMGATK	0.41855	0.633	0.682	0.76	1.272	1.338	1.315	nucleus				GO:0001101 response to acid chemical; GO:0006950 response to stress; GO:0009266 response to temperature stimulus; GO:0009409 response to cold; GO:0009414 response to water deprivation; GO:0009415 response to water; GO:0009628 response to abiotic stimulus; GO:0010035 response to inorganic substance; GO:0031647 regulation of protein stability; GO:0042221 response to chemical; GO:0050821 protein sta…	GO:0005622 intracellular anatomical structure; GO:0005634 nucleus; GO:0005737 cytoplasm; GO:0005829 cytosol; GO:0043226 organelle; GO:0043227 membrane-bounded organelle; GO:0043229 intracellular organelle; GO:0043231 intracellular membrane-bounded organelle;				S	KOG4744	Uncharacterized conserved protein
A0A3B5ZZP8	31	K	1.98	1.848e-05	Up	Late embryogenesis abundant protein OS=Triticum aestivum OX=4565 PE=3 SV=1	--	1	0.000692729	102.52	3	TGQMMGATK(1)DK	-0.34066	0.677	0.668	0.669	1.378	1.353	1.256	nucleus				GO:0001101 response to acid chemical; GO:0006950 response to stress; GO:0009266 response to temperature stimulus; GO:0009409 response to cold; GO:0009414 response to water deprivation; GO:0009415 response to water; GO:0009628 response to abiotic stimulus; GO:0010035 response to inorganic substance; GO:0031647 regulation of protein stability; GO:0042221 response to chemical; GO:0050821 protein sta…	GO:0005622 intracellular anatomical structure; GO:0005634 nucleus; GO:0005737 cytoplasm; GO:0005829 cytosol; GO:0043226 organelle; GO:0043227 membrane-bounded organelle; GO:0043229 intracellular organelle; GO:0043231 intracellular membrane-bounded organelle;				S	KOG4744	Uncharacterized conserved protein
A0A3B6A1C6	175	K	2.264	1.45179e-05	Up	Late embryogenesis abundant protein OS=Triticum aestivum OX=4565 PE=3 SV=1	--	1	0.000398232	141.88	2	DTTTEK(1)ITR	-1.1147	0.609	0.594	0.635	1.428	1.417	1.317	nucleus				GO:0001101 response to acid chemical; GO:0006950 response to stress; GO:0009266 response to temperature stimulus; GO:0009409 response to cold; GO:0009414 response to water deprivation; GO:0009415 response to water; GO:0009628 response to abiotic stimulus; GO:0010035 response to inorganic substance; GO:0031647 regulation of protein stability; GO:0042221 response to chemical; GO:0050821 protein sta…	GO:0005622 intracellular anatomical structure; GO:0005634 nucleus; GO:0005737 cytoplasm; GO:0005829 cytosol; GO:0043226 organelle; GO:0043227 membrane-bounded organelle; GO:0043229 intracellular organelle; GO:0043231 intracellular membrane-bounded organelle;				S	KOG4744	Uncharacterized conserved protein
A0A3B6A087	111	K	3.101	8.63863e-05	Up	Late embryogenesis abundant protein OS=Triticum aestivum OX=4565 PE=3 SV=1	--	1	2.54443e-06	132.79	2	AAGTTQAAK(1)DR	0.13987	0.483	0.479	0.501	1.314	1.635	1.588	mitochondria				GO:0001101 response to acid chemical; GO:0006950 response to stress; GO:0009266 response to temperature stimulus; GO:0009409 response to cold; GO:0009414 response to water deprivation; GO:0009415 response to water; GO:0009628 response to abiotic stimulus; GO:0010035 response to inorganic substance; GO:0031647 regulation of protein stability; GO:0042221 response to chemical; GO:0050821 protein sta…	GO:0005622 intracellular anatomical structure; GO:0005634 nucleus; GO:0005737 cytoplasm; GO:0005829 cytosol; GO:0043226 organelle; GO:0043227 membrane-bounded organelle; GO:0043229 intracellular organelle; GO:0043231 intracellular membrane-bounded organelle;				S	KOG4744	Uncharacterized conserved protein
A0A3B6A087	78	K	1.649	0.00592125	Up	Late embryogenesis abundant protein OS=Triticum aestivum OX=4565 PE=3 SV=1	--	1	0.000694558	102.5	2	ASQTAQAAK(1)DR	0.36503	0.661	0.707	0.897	1.228	1.208	1.3	mitochondria				GO:0001101 response to acid chemical; GO:0006950 response to stress; GO:0009266 response to temperature stimulus; GO:0009409 response to cold; GO:0009414 response to water deprivation; GO:0009415 response to water; GO:0009628 response to abiotic stimulus; GO:0010035 response to inorganic substance; GO:0031647 regulation of protein stability; GO:0042221 response to chemical; GO:0050821 protein sta…	GO:0005622 intracellular anatomical structure; GO:0005634 nucleus; GO:0005737 cytoplasm; GO:0005829 cytosol; GO:0043226 organelle; GO:0043227 membrane-bounded organelle; GO:0043229 intracellular organelle; GO:0043231 intracellular membrane-bounded organelle;				S	KOG4744	Uncharacterized conserved protein
A0A3B6A0K5	477	K	2.094	1.40679e-06	Up	Seed biotin-containing protein SBP65-like OS=Triticum aestivum OX=4565 PE=4 SV=1	--	1	1.68094e-23	133.86	3	AADK(1)AEEPSFDTGTQAK	1.1609	0.635	0.654	0.65	1.39	1.339	1.331	mitochondria
A0A3B6A0K5	490	K	1.833	7.39633e-05	Up	Seed biotin-containing protein SBP65-like OS=Triticum aestivum OX=4565 PE=4 SV=1	--	1	6.61345e-24	158.93	3	AEEPSFDTGTQAK(1)DK	0.41889	0.691	0.673	0.754	1.269	1.293	1.32	mitochondria
A0A3B6A0K5	406	K	2.188	0.000381378	Up	Seed biotin-containing protein SBP65-like OS=Triticum aestivum OX=4565 PE=4 SV=1	--	1	1.8148e-17	118.37	3	DTALAAGK(1)TTAGYTQQAAVK	0.79766	0.546	0.68	0.656	1.37	1.323	1.424	mitochondria
A0A3B6A0K5	516	K	1.59	0.000267679	Up	Seed biotin-containing protein SBP65-like OS=Triticum aestivum OX=4565 PE=4 SV=1	--	1	9.60758e-07	126.17	2	AK(1)DVTGDTGNR	0.12298	0.726	0.822	0.769	1.256	1.229	1.198	mitochondria
A0A3B6A0K5	578	K	2.48	6.64752e-05	Up	Seed biotin-containing protein SBP65-like OS=Triticum aestivum OX=4565 PE=4 SV=1	--	1	2.0848e-06	120.87	2	AK(1)GATGDTGDR	0.22653	0.532	0.562	0.63	1.423	1.383	1.47	mitochondria
A0A3B6A0K5	494	K	1.942	3.15853e-05	Up	Seed biotin-containing protein SBP65-like OS=Triticum aestivum OX=4565 PE=4 SV=1	--	1	0.00915568	76.311	2	AK(1)GSAAGAVDK	0.026368	0.646	0.678	0.715	1.341	1.287	1.332	mitochondria
A0A3B6A0K5	503	K	1.964	0.000576655	Up	Seed biotin-containing protein SBP65-like OS=Triticum aestivum OX=4565 PE=4 SV=1	--	1	0.0048516	86.262	2	GSAAGAVDK(1)TR	0.89024	0.669	0.61	0.745	1.37	1.374	1.231	mitochondria
A0A3B6A0K5	362	K	1.818	3.85028e-05	Up	Seed biotin-containing protein SBP65-like OS=Triticum aestivum OX=4565 PE=4 SV=1	--	1	1.00197e-47	171.79	3	DAALAAGK(1)TTAEYTQQAAVK	1.3554	0.677	0.704	0.748	1.269	1.296	1.306	mitochondria
A0A3B6A0K5	374	K	2.389	2.40954e-05	Up	Seed biotin-containing protein SBP65-like OS=Triticum aestivum OX=4565 PE=4 SV=1	--	1	1.94944e-10	122.66	3	TTAEYTQQAAVK(1)GK	1.4797	0.569	0.569	0.632	1.375	1.458	1.396	mitochondria
A0A3B6A0K5	228	K	2.591	6.96314e-05	Up	Seed biotin-containing protein SBP65-like OS=Triticum aestivum OX=4565 PE=4 SV=1	--	1	3.83916e-52	160.57	3	DAAMHALGITGDQTVAK(1)GAGTK	-0.52686	0.497	0.585	0.589	1.428	1.465	1.436	mitochondria
A0A3B6A0K5	233	K	1.833	0.00273367	Up	Seed biotin-containing protein SBP65-like OS=Triticum aestivum OX=4565 PE=4 SV=1	--	1	8.0837e-30	169.17	3	GAGTK(1)DACAHGAQVR	-0.10571	0.632	0.817	0.669	1.181	1.299	1.403	mitochondria
A0A3B6A0K5	605	K	2.181	4.45193e-06	Up	Seed biotin-containing protein SBP65-like OS=Triticum aestivum OX=4565 PE=4 SV=1	--	1	2.71183e-10	111.77	3	DATGAMAQK(1)AGDTAAYIK	0.23444	0.637	0.639	0.61	1.343	1.352	1.419	mitochondria
A0A3B6A0K5	565	K	1.93	0.00013717	Up	Seed biotin-containing protein SBP65-like OS=Triticum aestivum OX=4565 PE=4 SV=1	--	1	1.0192e-46	188.9	3	DSVMGAAGGTADK(1)TR	-0.046653	0.641	0.67	0.737	1.301	1.281	1.37	mitochondria
A0A3B6A0K5	627	K	1.842	0.000101612	Up	Seed biotin-containing protein SBP65-like OS=Triticum aestivum OX=4565 PE=4 SV=1	--	1	1.53225e-85	214.89	2	DSVTGAVGGAVDK(1)TR	-0.15727	0.686	0.669	0.756	1.267	1.295	1.326	mitochondria
A0A3B6A0K5	514	K	2.501	2.21338e-06	Up	Seed biotin-containing protein SBP65-like OS=Triticum aestivum OX=4565 PE=4 SV=1	--	1	6.6916e-26	177.83	3	DTAAQTMDK(1)AK	-2.6117	0.575	0.557	0.582	1.391	1.48	1.416	mitochondria
A0A3B6A0K5	418	K	2.911	0.000219292	Up	Seed biotin-containing protein SBP65-like OS=Triticum aestivum OX=4565 PE=4 SV=1	--	1	1.27828e-06	108.36	3	TTAGYTQQAAVK(1)TK	1.026	0.432	0.548	0.554	1.488	1.548	1.429	mitochondria
A0A3B6A0K5	543	K	2.715	7.25421e-06	Up	Seed biotin-containing protein SBP65-like OS=Triticum aestivum OX=4565 PE=4 SV=1	--	1	1.27784e-06	93.768	3	DTTGAMAQK(1)ASGTAAYIK	0.084918	0.524	0.521	0.57	1.424	1.456	1.505	mitochondria
A0A3B6A0K5	303	K	1.954	0.000364654	Up	Seed biotin-containing protein SBP65-like OS=Triticum aestivum OX=4565 PE=4 SV=1	--	1	1.8116e-06	98.676	3	EATATAAEYAK(1)QAAAK	-0.074645	0.616	0.666	0.749	1.288	1.375	1.306	mitochondria
A0A3B6A0K5	253	K	1.945	0.0147378	Up	Seed biotin-containing protein SBP65-like OS=Triticum aestivum OX=4565 PE=4 SV=1	--	1	0.00830819	78.903	2	EQK(1)GSDSAAR	0.2223	0.583	0.687	0.768	1.056	1.226	1.681	mitochondria
A0A3B6A0K5	420	K	2.861	5.20382e-07	Up	Seed biotin-containing protein SBP65-like OS=Triticum aestivum OX=4565 PE=4 SV=1	--	1	3.46712e-47	191.93	2	TK(1)DVTLSTAAQAAQK	-0.015696	0.531	0.516	0.507	1.447	1.495	1.504	mitochondria
A0A3B6A1C6	74	K	2.315	3.30225e-05	Up	Late embryogenesis abundant protein OS=Triticum aestivum OX=4565 PE=3 SV=1	--	1	0.000487454	71.98	3	AVESK(1)DQTGSFLGEK	0.24281	0.574	0.641	0.595	1.383	1.345	1.463	nucleus				GO:0001101 response to acid chemical; GO:0006950 response to stress; GO:0009266 response to temperature stimulus; GO:0009409 response to cold; GO:0009414 response to water deprivation; GO:0009415 response to water; GO:0009628 response to abiotic stimulus; GO:0010035 response to inorganic substance; GO:0031647 regulation of protein stability; GO:0042221 response to chemical; GO:0050821 protein sta…	GO:0005622 intracellular anatomical structure; GO:0005634 nucleus; GO:0005737 cytoplasm; GO:0005829 cytosol; GO:0043226 organelle; GO:0043227 membrane-bounded organelle; GO:0043229 intracellular organelle; GO:0043231 intracellular membrane-bounded organelle;				S	KOG4744	Uncharacterized conserved protein
A0A3B6A1C6	84	K	2.065	0.00158194	Up	Late embryogenesis abundant protein OS=Triticum aestivum OX=4565 PE=3 SV=1	--	1	6.23046e-07	108.63	3	DQTGSFLGEK(1)TEAAK	0.049689	0.633	0.604	0.72	1.178	1.319	1.545	nucleus				GO:0001101 response to acid chemical; GO:0006950 response to stress; GO:0009266 response to temperature stimulus; GO:0009409 response to cold; GO:0009414 response to water deprivation; GO:0009415 response to water; GO:0009628 response to abiotic stimulus; GO:0010035 response to inorganic substance; GO:0031647 regulation of protein stability; GO:0042221 response to chemical; GO:0050821 protein sta…	GO:0005622 intracellular anatomical structure; GO:0005634 nucleus; GO:0005737 cytoplasm; GO:0005829 cytosol; GO:0043226 organelle; GO:0043227 membrane-bounded organelle; GO:0043229 intracellular organelle; GO:0043231 intracellular membrane-bounded organelle;				S	KOG4744	Uncharacterized conserved protein
A0A3B6A1C6	131	K	2.254	0.000127751	Up	Late embryogenesis abundant protein OS=Triticum aestivum OX=4565 PE=3 SV=1	--	1	4.55332e-67	179.7	4	DK(1)TGSVLQQAGETVVNAVVGAK	0.44525	0.572	0.589	0.683	1.358	1.405	1.394	nucleus				GO:0001101 response to acid chemical; GO:0006950 response to stress; GO:0009266 response to temperature stimulus; GO:0009409 response to cold; GO:0009414 response to water deprivation; GO:0009415 response to water; GO:0009628 response to abiotic stimulus; GO:0010035 response to inorganic substance; GO:0031647 regulation of protein stability; GO:0042221 response to chemical; GO:0050821 protein sta…	GO:0005622 intracellular anatomical structure; GO:0005634 nucleus; GO:0005737 cytoplasm; GO:0005829 cytosol; GO:0043226 organelle; GO:0043227 membrane-bounded organelle; GO:0043229 intracellular organelle; GO:0043231 intracellular membrane-bounded organelle;				S	KOG4744	Uncharacterized conserved protein
A0A3B6A1C6	129	K	1.658	3.87869e-05	Up	Late embryogenesis abundant protein OS=Triticum aestivum OX=4565 PE=3 SV=1	--	1	0.0255729	66.267	2	ESAIAGK(1)DK	0.062207	0.766	0.76	0.731	1.289	1.255	1.199	nucleus				GO:0001101 response to acid chemical; GO:0006950 response to stress; GO:0009266 response to temperature stimulus; GO:0009409 response to cold; GO:0009414 response to water deprivation; GO:0009415 response to water; GO:0009628 response to abiotic stimulus; GO:0010035 response to inorganic substance; GO:0031647 regulation of protein stability; GO:0042221 response to chemical; GO:0050821 protein sta…	GO:0005622 intracellular anatomical structure; GO:0005634 nucleus; GO:0005737 cytoplasm; GO:0005829 cytosol; GO:0043226 organelle; GO:0043227 membrane-bounded organelle; GO:0043229 intracellular organelle; GO:0043231 intracellular membrane-bounded organelle;				S	KOG4744	Uncharacterized conserved protein
A0A3B6ARY9	427	K	1.553	0.0116	Up	Elongation factor 1-alpha OS=Triticum aestivum OX=4565 PE=3 SV=1	--	1	0.0100923	52.527	3	QTVAVGVIK(1)SVEK	0.47422	0.667	0.856	0.827	1.117	1.161	1.371	cytoplasm	K03231	EEF1A; elongation factor 1-alpha	map03013 Nucleocytoplasmic transport		GO:0005622 intracellular anatomical structure; GO:0005737 cytoplasm;		PF00009; PF03144; PF03143	Elongation factor Tu GTP binding domain; Elongation factor Tu domain 2; Elongation factor Tu C-terminal domain	J	KOG0052	Translation elongation factor EF-1 alpha/Tu
A0A3B6C2G3	638	K	0.548	1.14811e-05	Down	Sucrose synthase OS=Triticum aestivum OX=4565 PE=3 SV=1	--	1	0.000366733	138.99	2	DK(1)EEQAEFK	0.42774	1.258	1.348	1.268	0.715	0.705	0.704	cytoplasm	K00695	SUS; sucrose synthase [EC:2.4.1.13]	map00500 Starch and sucrose metabolism; map01100 Metabolic pathways; map01110 Biosynthesis of secondary metabolites	GO:0001101 response to acid chemical; GO:0001666 response to hypoxia; GO:0006950 response to stress; GO:0006970 response to osmotic stress; GO:0009266 response to temperature stimulus; GO:0009409 response to cold; GO:0009413 response to flooding; GO:0009414 response to water deprivation; GO:0009415 response to water; GO:0009628 response to abiotic stimulus; GO:0009743 response to carbohydrate; GO…	GO:0005622 intracellular anatomical structure; GO:0005737 cytoplasm; GO:0005773 vacuole; GO:0005829 cytosol; GO:0005886 plasma membrane; GO:0005911 cell-cell junction; GO:0009506 plasmodesma; GO:0016020 membrane; GO:0030054 cell junction; GO:0043226 organelle; GO:0043227 membrane-bounded organelle; GO:0043229 intracellular organelle; GO:0043231 intracellular membrane-bounded organelle; GO:0055044…	GO:0003824 catalytic activity; GO:0008194 UDP-glycosyltransferase activity; GO:0016157 sucrose synthase activity; GO:0016740 transferase activity; GO:0016757 glycosyltransferase activity; GO:0016758 hexosyltransferase activity; GO:0035251 UDP-glucosyltransferase activity; GO:0046527 glucosyltransferase activity;			M	KOG0853	Glycosyltransferase
A0A3B6C2G3	645	K	0.563	1.21584e-05	Down	Sucrose synthase OS=Triticum aestivum OX=4565 PE=3 SV=1	--	1	0.00149893	94.767	3	DKEEQAEFK(1)K	-0.6448	1.32	1.227	1.291	0.72	0.719	0.723	cytoplasm	K00695	SUS; sucrose synthase [EC:2.4.1.13]	map00500 Starch and sucrose metabolism; map01100 Metabolic pathways; map01110 Biosynthesis of secondary metabolites	GO:0001101 response to acid chemical; GO:0001666 response to hypoxia; GO:0006950 response to stress; GO:0006970 response to osmotic stress; GO:0009266 response to temperature stimulus; GO:0009409 response to cold; GO:0009413 response to flooding; GO:0009414 response to water deprivation; GO:0009415 response to water; GO:0009628 response to abiotic stimulus; GO:0009743 response to carbohydrate; GO…	GO:0005622 intracellular anatomical structure; GO:0005737 cytoplasm; GO:0005773 vacuole; GO:0005829 cytosol; GO:0005886 plasma membrane; GO:0005911 cell-cell junction; GO:0009506 plasmodesma; GO:0016020 membrane; GO:0030054 cell junction; GO:0043226 organelle; GO:0043227 membrane-bounded organelle; GO:0043229 intracellular organelle; GO:0043231 intracellular membrane-bounded organelle; GO:0055044…	GO:0003824 catalytic activity; GO:0008194 UDP-glycosyltransferase activity; GO:0016157 sucrose synthase activity; GO:0016740 transferase activity; GO:0016757 glycosyltransferase activity; GO:0016758 hexosyltransferase activity; GO:0035251 UDP-glucosyltransferase activity; GO:0046527 glucosyltransferase activity;			M	KOG0853	Glycosyltransferase
A0A3B6C2G3	636	K	0.648	0.000145723	Down	Sucrose synthase OS=Triticum aestivum OX=4565 PE=3 SV=1	--	0.991509	0.00233905	89.189	3	VSK(0.992)DK(0.008)EEQAEFK	0.49189	1.261	1.233	1.146	0.787	0.772	0.8	cytoplasm	K00695	SUS; sucrose synthase [EC:2.4.1.13]	map00500 Starch and sucrose metabolism; map01100 Metabolic pathways; map01110 Biosynthesis of secondary metabolites	GO:0001101 response to acid chemical; GO:0001666 response to hypoxia; GO:0006950 response to stress; GO:0006970 response to osmotic stress; GO:0009266 response to temperature stimulus; GO:0009409 response to cold; GO:0009413 response to flooding; GO:0009414 response to water deprivation; GO:0009415 response to water; GO:0009628 response to abiotic stimulus; GO:0009743 response to carbohydrate; GO…	GO:0005622 intracellular anatomical structure; GO:0005737 cytoplasm; GO:0005773 vacuole; GO:0005829 cytosol; GO:0005886 plasma membrane; GO:0005911 cell-cell junction; GO:0009506 plasmodesma; GO:0016020 membrane; GO:0030054 cell junction; GO:0043226 organelle; GO:0043227 membrane-bounded organelle; GO:0043229 intracellular organelle; GO:0043231 intracellular membrane-bounded organelle; GO:0055044…	GO:0003824 catalytic activity; GO:0008194 UDP-glycosyltransferase activity; GO:0016157 sucrose synthase activity; GO:0016740 transferase activity; GO:0016757 glycosyltransferase activity; GO:0016758 hexosyltransferase activity; GO:0035251 UDP-glucosyltransferase activity; GO:0046527 glucosyltransferase activity;			M	KOG0853	Glycosyltransferase
A0A3B6DE02	153	K	1.97	0.00144742	Up	SAM domain-containing protein OS=Triticum aestivum OX=4565 PE=4 SV=1	--	1	0.0029967	59.728	3	TSQPK(1)AESPLDSFLK	1.6483	0.572	0.696	0.752	1.325	1.254	1.401	nucleus							PF00536	SAM domain (Sterile alpha motif)	A	KOG4374	RNA-binding protein Bicaudal-C
W5BYZ2	708	K	2.711	0.00201863	Up	Genome assembly, chromosome: II OS=Triticum aestivum OX=4565 GN=CAMPLR22A2D_LOCUS2924 PE=4 SV=1	CAMPLR22A2D_LOCUS2924	1	0.0187367	51.276	3	GLLVK(1)EPELR	-1.2343	0.467	0.45	0.7	1.462	1.424	1.497	nucleus							PF00069	Protein kinase domain	R	KOG0610	Putative serine/threonine protein kinase
A0A3B6AYT7	134	K	1.509	0.00105829	Up	40S ribosomal protein S8 OS=Triticum aestivum OX=4565 PE=3 SV=1	--	1	6.87252e-41	163.62	3	K(1)EPAEGQEAEVAAAATEEAK	0.33385	0.761	0.792	0.838	1.112	1.228	1.268	chloroplast	K02995	RP-S8e, RPS8; small subunit ribosomal protein S8e	map03010 Ribosome	GO:0000462 maturation of SSU-rRNA from tricistronic rRNA transcript (SSU-rRNA, 5.8S rRNA, LSU-rRNA); GO:0006139 nucleobase-containing compound metabolic process; GO:0006364 rRNA processing; GO:0006396 RNA processing; GO:0006725 cellular aromatic compound metabolic process; GO:0006807 nitrogen compound metabolic process; GO:0006996 organelle organization; GO:0008152 metabolic process; GO:0009987 c…	GO:0000313 organellar ribosome; GO:0005622 intracellular anatomical structure; GO:0005737 cytoplasm; GO:0005829 cytosol; GO:0005840 ribosome; GO:0009507 chloroplast; GO:0009532 plastid stroma; GO:0009536 plastid; GO:0009547 plastid ribosome; GO:0009570 chloroplast stroma; GO:0015935 small ribosomal subunit; GO:0022626 cytosolic ribosome; GO:0022627 cytosolic small ribosomal subunit; GO:0032991 pr…	GO:0003735 structural constituent of ribosome; GO:0005198 structural molecule activity;			J	KOG3283	40S ribosomal protein S8
A0A3B6B015	207	K	5.079	0.000178552	Up	STI1 domain-containing protein OS=Triticum aestivum OX=4565 PE=4 SV=1	--	1	1.6209e-09	121.24	3	K(1)FAFVDVSPEELQK	-0.20313	0.271	0.31	0.406	1.649	1.602	1.762	chloroplast				GO:0006605 protein targeting; GO:0006810 transport; GO:0006886 intracellular protein transport; GO:0006996 organelle organization; GO:0008104 protein localization; GO:0009657 plastid organization; GO:0009658 chloroplast organization; GO:0009987 cellular process; GO:0015031 protein transport; GO:0015833 peptide transport; GO:0016043 cellular component organization; GO:0017038 protein import; GO:00…	GO:0005622 intracellular anatomical structure; GO:0005737 cytoplasm; GO:0009507 chloroplast; GO:0009526 plastid envelope; GO:0009528 plastid inner membrane; GO:0009534 chloroplast thylakoid; GO:0009535 chloroplast thylakoid membrane; GO:0009536 plastid; GO:0009579 thylakoid; GO:0009706 chloroplast inner membrane; GO:0009941 chloroplast envelope; GO:0016020 membrane; GO:0019866 organelle inner mem…				OT	KOG1308	Hsp70-interacting protein Hip/Transient component of progesterone receptor complexes and an Hsp70-binding protein
A0A3B6DIT3	73	K	1.621	0.000113438	Up	Amine oxidase OS=Triticum aestivum OX=4565 PE=3 SV=1	--	1	0.00936816	77.185	2	TK(1)GSAVIPSR	-0.23534	0.76	0.728	0.801	1.226	1.276	1.208	cytoplasm	K00276	AOC3, AOC2, tynA; primary-amine oxidase [EC:1.4.3.21]	map00260 Glycine, serine and threonine metabolism; map00350 Tyrosine metabolism; map00360 Phenylalanine metabolism; map00410 beta-Alanine metabolism; map00950 Isoquinoline alkaloid biosynthesis; map00960 Tropane, piperidine and pyridine alkaloid biosynthesis; map01100 Metabolic pathways; map01110 Biosynthesis of secondary metabolites				PF02728; PF01179	Copper amine oxidase, N3 domain; Copper amine oxidase, enzyme domain	Q	KOG1186	Copper amine oxidase
A0A3B6B3B0	144	K	1.487	2.82636e-05	Up	Late embryogenesis abundant protein OS=Triticum aestivum OX=4565 PE=4 SV=1	--	1	1.07804e-06	140.82	3	AK(1)ETAEEAAEK	0.35244	0.811	0.793	0.809	1.201	1.228	1.158	chloroplast									S	KOG4744	Uncharacterized conserved protein
A0A3B6B3B0	153	K	1.659	0.0036534	Up	Late embryogenesis abundant protein OS=Triticum aestivum OX=4565 PE=4 SV=1	--	1	1.00755e-07	119.87	3	ETAEEAAEK(1)ASR	0.27083	0.705	0.689	0.863	1.285	1.315	1.144	chloroplast									S	KOG4744	Uncharacterized conserved protein
A0A3B6B3B0	184	K	1.656	0.00197873	Up	Late embryogenesis abundant protein OS=Triticum aestivum OX=4565 PE=4 SV=1	--	1	0.000798076	80.69	3	AK(1)ETTGQAMDK	-0.52337	0.684	0.758	0.817	1.234	1.357	1.151	chloroplast									S	KOG4744	Uncharacterized conserved protein
A0A3B6B3B0	193	K	1.519	0.0020667	Up	Late embryogenesis abundant protein OS=Triticum aestivum OX=4565 PE=4 SV=1	--	1	0.000186958	107.99	3	ETTGQAMDK(1)AK	-0.52337	0.749	0.89	0.743	1.21	1.19	1.219	chloroplast									S	KOG4744	Uncharacterized conserved protein
A0A3B6B3B0	257	K	1.984	2.10419e-05	Up	Late embryogenesis abundant protein OS=Triticum aestivum OX=4565 PE=4 SV=1	--	1	2.54172e-17	159.22	2	AK(1)QAAQGAWEATK	-0.61908	0.699	0.635	0.677	1.354	1.323	1.312	chloroplast									S	KOG4744	Uncharacterized conserved protein
A0A3B6DIS9	275	K	2.064	1.27664e-05	Up	Late embryogenesis abundant protein D-29 OS=Triticum aestivum OX=4565 PE=4 SV=1	--	1	0.000427424	118.9	2	EAAQGVK(1)EK	-0.66495	0.63	0.68	0.648	1.344	1.387	1.31	chloroplast									S	KOG4744	Uncharacterized conserved protein
A0A3B6DIS9	204	K	1.768	2.1188e-05	Up	Late embryogenesis abundant protein D-29 OS=Triticum aestivum OX=4565 PE=4 SV=1	--	1	5.20642e-08	119.47	3	EK(1)TAEVAEGAMDK	-0.1489	0.751	0.708	0.709	1.284	1.308	1.241	chloroplast									S	KOG4744	Uncharacterized conserved protein
A0A3B6DIS9	215	K	2.224	1.21275e-05	Up	Late embryogenesis abundant protein D-29 OS=Triticum aestivum OX=4565 PE=4 SV=1	--	1	9.70562e-12	122.63	3	TAEVAEGAMDK(1)AGEAK	-0.52633	0.594	0.635	0.632	1.356	1.438	1.344	chloroplast									S	KOG4744	Uncharacterized conserved protein
A0A3B6DIS9	175	K	1.639	3.52008e-05	Up	Late embryogenesis abundant protein D-29 OS=Triticum aestivum OX=4565 PE=4 SV=1	--	1	1.52809e-16	144.97	3	ETASQAADK(1)AGEMK	0.28946	0.762	0.73	0.782	1.21	1.269	1.247	chloroplast									S	KOG4744	Uncharacterized conserved protein
A0A3B6DIS9	82	K	1.441	0.0095997	Up	Late embryogenesis abundant protein D-29 OS=Triticum aestivum OX=4565 PE=4 SV=1	--	1	1.5531e-19	151.56	3	GAAEQAK(1)DATGHAK	0.27102	0.695	0.877	0.886	1.162	1.195	1.185	chloroplast									S	KOG4744	Uncharacterized conserved protein
A0A3B6B3B0	104	K	1.814	0.00124911	Up	Late embryogenesis abundant protein OS=Triticum aestivum OX=4565 PE=4 SV=1	--	1	0.00480522	96.143	2	MADETK(1)DR	0.20708	0.625	0.736	0.771	1.386	1.233	1.249	chloroplast									S	KOG4744	Uncharacterized conserved protein
A0A3B6DIS9	233	K	2.185	2.89264e-09	Up	Late embryogenesis abundant protein D-29 OS=Triticum aestivum OX=4565 PE=4 SV=1	--	1	2.18339e-09	155.8	3	SAGEK(1)VAEMTK	-0.77067	0.63	0.625	0.629	1.372	1.379	1.366	chloroplast									S	KOG4744	Uncharacterized conserved protein
A0A3B6DIS9	239	K	2.974	1.0416e-06	Up	Late embryogenesis abundant protein D-29 OS=Triticum aestivum OX=4565 PE=4 SV=1	--	1	4.1523e-27	184.34	2	VAEMTK(1)EGASK	0.35075	0.507	0.486	0.517	1.468	1.533	1.489	chloroplast									S	KOG4744	Uncharacterized conserved protein
A0A3B6B3B0	255	K	1.76	8.70726e-05	Up	Late embryogenesis abundant protein OS=Triticum aestivum OX=4565 PE=4 SV=1	--	1	1.78778e-40	190.86	2	VAETAQALSEK(1)AK	-1.0292	0.76	0.68	0.734	1.301	1.279	1.246	chloroplast									S	KOG4744	Uncharacterized conserved protein
A0A3B6CAW7	18	K	2.272	0.00013805	Up	HMG box domain-containing protein OS=Triticum aestivum OX=4565 PE=4 SV=1	--	1	0.000155309	116.03	2	NK(1)TATGGVAK	-0.26581	0.547	0.656	0.631	1.365	1.433	1.368	nucleus	K25507	HMGBP; high mobility group B protein, plant					PF00505	HMG (high mobility group) box	R	KOG0381	HMG box-containing protein
A0A3B6CAW7	4	K	2.127	1.65333e-06	Up	HMG box domain-containing protein OS=Triticum aestivum OX=4565 PE=4 SV=1	--	1	0.000113618	122.39	2	SK(1)ANGDTAFK	-0.43761	0.652	0.638	0.629	1.339	1.398	1.344	nucleus	K25507	HMGBP; high mobility group B protein, plant					PF00505	HMG (high mobility group) box	R	KOG0381	HMG box-containing protein
A0A3B6DGZ5	523	K	2.327	0.00051065	Up	DUF632 domain-containing protein OS=Triticum aestivum OX=4565 PE=4 SV=1	--	1	0.0125497	40.432	4	MWQDK(1)LHSYQIQLQVISEAK	0.95985	0.511	0.674	0.618	1.374	1.383	1.439	nucleus
A0A3B6C271	48	K	2.077	3.27925e-05	Up	Developmentally-regulated G-protein 3 OS=Triticum aestivum OX=4565 PE=4 SV=1	--	1	5.25995e-09	89.462	3	ELLTPTTK(1)GGGGAGEGFDVTK	-3.5625	0.616	0.661	0.673	1.341	1.408	1.301	cytoplasm	K06944	DRG, RBG; developmentally-regulated GTP-binding protein [EC:3.6.5.-]		GO:0006139 nucleobase-containing compound metabolic process; GO:0006351 transcription, DNA-templated; GO:0006725 cellular aromatic compound metabolic process; GO:0006807 nitrogen compound metabolic process; GO:0007275 multicellular organism development; GO:0008152 metabolic process; GO:0009058 biosynthetic process; GO:0009059 macromolecule biosynthetic process; GO:0009987 cellular process; GO:001…	GO:0005622 intracellular anatomical structure; GO:0005634 nucleus; GO:0005654 nucleoplasm; GO:0005737 cytoplasm; GO:0005829 cytosol; GO:0005844 polysome; GO:0016604 nuclear body; GO:0031974 membrane-enclosed lumen; GO:0031981 nuclear lumen; GO:0032991 protein-containing complex; GO:0043226 organelle; GO:0043227 membrane-bounded organelle; GO:0043229 intracellular organelle; GO:0043231 intracellul…	GO:0000166 nucleotide binding; GO:0001882 nucleoside binding; GO:0001883 purine nucleoside binding; GO:0003824 catalytic activity; GO:0003924 GTPase activity; GO:0005488 binding; GO:0005515 protein binding; GO:0005525 GTP binding; GO:0008134 transcription factor binding; GO:0016462 pyrophosphatase activity; GO:0016787 hydrolase activity; GO:0016817 hydrolase activity, acting on acid anhydrides; G…	PF02824	TGS domain	T	KOG1487	GTP-binding protein DRG1 (ODN superfamily)
A0A3B6C6G0	133	K	1.673	0.000141286	Up	40S ribosomal protein S8 OS=Triticum aestivum OX=4565 PE=3 SV=1	--	1	5.25138e-29	137.12	3	K(1)DAAEGQESEVAAAATEEAK	-0.49876	0.706	0.74	0.798	1.267	1.248	1.24	chloroplast	K02995	RP-S8e, RPS8; small subunit ribosomal protein S8e	map03010 Ribosome	GO:0000462 maturation of SSU-rRNA from tricistronic rRNA transcript (SSU-rRNA, 5.8S rRNA, LSU-rRNA); GO:0006139 nucleobase-containing compound metabolic process; GO:0006364 rRNA processing; GO:0006396 RNA processing; GO:0006725 cellular aromatic compound metabolic process; GO:0006807 nitrogen compound metabolic process; GO:0006996 organelle organization; GO:0008152 metabolic process; GO:0009987 c…	GO:0000313 organellar ribosome; GO:0005622 intracellular anatomical structure; GO:0005737 cytoplasm; GO:0005829 cytosol; GO:0005840 ribosome; GO:0009507 chloroplast; GO:0009532 plastid stroma; GO:0009536 plastid; GO:0009547 plastid ribosome; GO:0009570 chloroplast stroma; GO:0015935 small ribosomal subunit; GO:0022626 cytosolic ribosome; GO:0022627 cytosolic small ribosomal subunit; GO:0032991 pr…	GO:0003735 structural constituent of ribosome; GO:0005198 structural molecule activity;			J	KOG3283	40S ribosomal protein S8
F8SZ85	460	K	1.477	0.0306326	Up	Zeta-carotene desaturase OS=Triticum aestivum OX=4565 GN=Zds-D1 PE=3 SV=1	Zds-D1	1	0.0243535	42.785	3	VEK(1)QVLDLFPSAR	2.8919	0.691	0.728	1.003	1.252	1.102	1.224	chloroplast	K00514	ZDS, crtQ; zeta-carotene desaturase [EC:1.3.5.6]	map00906 Carotenoid biosynthesis; map01100 Metabolic pathways; map01110 Biosynthesis of secondary metabolites	GO:0006629 lipid metabolic process; GO:0006720 isoprenoid metabolic process; GO:0006721 terpenoid metabolic process; GO:0008152 metabolic process; GO:0008299 isoprenoid biosynthetic process; GO:0008610 lipid biosynthetic process; GO:0009058 biosynthetic process; GO:0009987 cellular process; GO:0016108 tetraterpenoid metabolic process; GO:0016109 tetraterpenoid biosynthetic process; GO:0016114 ter…	GO:0005622 intracellular anatomical structure; GO:0005737 cytoplasm; GO:0009507 chloroplast; GO:0009509 chromoplast; GO:0009526 plastid envelope; GO:0009536 plastid; GO:0009941 chloroplast envelope; GO:0031967 organelle envelope; GO:0031975 envelope; GO:0043226 organelle; GO:0043227 membrane-bounded organelle; GO:0043229 intracellular organelle; GO:0043231 intracellular membrane-bounded organelle;	GO:0003824 catalytic activity; GO:0016491 oxidoreductase activity; GO:0016627 oxidoreductase activity, acting on the CH-CH group of donors; GO:0016635 oxidoreductase activity, acting on the CH-CH group of donors, quinone or related compound as acceptor; GO:0052886 9,9'-dicis-carotene:quinone oxidoreductase activity;	PF01593	Flavin containing amine oxidoreductase	Q	KOG0029	Amine oxidase
A0A3B6C7J8	107	K	1.357	0.000430651	Up	Histone H2B OS=Triticum aestivum OX=4565 PE=3 SV=1	--	1	0.0259619	63.212	2	LAGEASK(1)LAR	0.071792	0.869	0.847	0.83	1.137	1.208	1.11	nucleus	K11252	H2B; histone H2B					PF00125	Core histone H2A/H2B/H3/H4	B	KOG1744	Histone H2B
A0A3B6C8Z7	118	K	2.215	0.000212463	Up	Chitinase OS=Triticum aestivum OX=4565 PE=4 SV=1	--	1	0.00348498	93.098	2	ANPNFGK(1)GR	0.012645	0.564	0.611	0.692	1.427	1.365	1.343	extracellular	K01183	E3.2.1.14; chitinase [EC:3.2.1.14]	map00520 Amino sugar and nucleotide sugar metabolism; map01100 Metabolic pathways				PF00187; PF00182	Chitin recognition protein; Chitinase class I	R	KOG4742	Predicted chitinase
A0A3B6DIS9	144	K	1.7	0.00126559	Up	Late embryogenesis abundant protein D-29 OS=Triticum aestivum OX=4565 PE=4 SV=1	--	1	3.45525e-46	199.96	2	AK(1)ETAEEAAER	0.91811	0.741	0.719	0.763	1.223	1.413	1.142	chloroplast									S	KOG4744	Uncharacterized conserved protein
A0A3B6DIS9	184	K	1.572	4.99731e-06	Up	Late embryogenesis abundant protein D-29 OS=Triticum aestivum OX=4565 PE=4 SV=1	--	1	6.24521e-59	208.82	2	AK(1)ETTGQAIDK	0.059714	0.781	0.789	0.763	1.215	1.245	1.207	chloroplast									S	KOG4744	Uncharacterized conserved protein
A0A3B6DIS9	193	K	1.759	5.73084e-06	Up	Late embryogenesis abundant protein D-29 OS=Triticum aestivum OX=4565 PE=4 SV=1	--	1	4.32122e-46	199.4	2	ETTGQAIDK(1)AK	-0.96346	0.708	0.737	0.73	1.26	1.308	1.257	chloroplast									S	KOG4744	Uncharacterized conserved protein
A0A3B6CE61	257	K	1.984	2.10419e-05	Up	Late embryogenesis abundant protein D-29 OS=Triticum aestivum OX=4565 PE=4 SV=1	--	1	2.54172e-17	159.22	2	AK(1)QAAQGAWEATK	-0.61908	0.699	0.635	0.677	1.354	1.323	1.312	chloroplast									S	KOG4744	Uncharacterized conserved protein
A0A3B6CE61	244	K	1.903	6.77578e-05	Up	Late embryogenesis abundant protein D-29 OS=Triticum aestivum OX=4565 PE=4 SV=1	--	1	5.29532e-05	84.94	3	EGASK(1)VAETAQALGEK	-0.54796	0.709	0.642	0.716	1.291	1.294	1.348	chloroplast									S	KOG4744	Uncharacterized conserved protein
A0A3B6CE61	255	K	1.912	8.32449e-05	Up	Late embryogenesis abundant protein D-29 OS=Triticum aestivum OX=4565 PE=4 SV=1	--	1	3.53085e-14	157.68	2	VAETAQALGEK(1)AK	0.3172	0.686	0.661	0.713	1.238	1.312	1.389	chloroplast									S	KOG4744	Uncharacterized conserved protein
A0A3B6CE61	104	K	1.611	5.8353e-05	Up	Late embryogenesis abundant protein D-29 OS=Triticum aestivum OX=4565 PE=4 SV=1	--	1	0.0110437	88.136	2	MADETK(1)GR	0.57004	0.775	0.776	0.747	1.232	1.285	1.184	chloroplast									S	KOG4744	Uncharacterized conserved protein
A0A3B6DIS9	257	K	1.984	2.10419e-05	Up	Late embryogenesis abundant protein D-29 OS=Triticum aestivum OX=4565 PE=4 SV=1	--	1	2.54172e-17	159.22	2	AK(1)QAAQGAWEATK	-0.61908	0.699	0.635	0.677	1.354	1.323	1.312	chloroplast									S	KOG4744	Uncharacterized conserved protein
A0A3B6DIS9	244	K	1.855	0.00998219	Up	Late embryogenesis abundant protein D-29 OS=Triticum aestivum OX=4565 PE=4 SV=1	--	1	1.46167e-08	113.47	3	EGASK(1)VAETAQVLGEK	0.52358	0.539	0.705	0.857	1.273	1.247	1.378	chloroplast									S	KOG4744	Uncharacterized conserved protein
A0A3B6DIS9	255	K	1.954	0.000136395	Up	Late embryogenesis abundant protein D-29 OS=Triticum aestivum OX=4565 PE=4 SV=1	--	1	2.36679e-11	147.12	3	VAETAQVLGEK(1)AK	0.40966	0.733	0.627	0.671	1.333	1.343	1.292	chloroplast									S	KOG4744	Uncharacterized conserved protein
A0A3B6DIS9	135	K	1.705	1.3583e-05	Up	Late embryogenesis abundant protein D-29 OS=Triticum aestivum OX=4565 PE=4 SV=1	--	1	3.90708e-23	161.19	3	ETANQAADK(1)AGEMK	-0.30581	0.724	0.724	0.77	1.256	1.268	1.257	chloroplast									S	KOG4744	Uncharacterized conserved protein
A0A3B6DIS9	104	K	1.729	5.66884e-05	Up	Late embryogenesis abundant protein D-29 OS=Triticum aestivum OX=4565 PE=4 SV=1	--	1	0.00208261	107.21	2	MADETK(1)DK	0.081337	0.699	0.739	0.761	1.262	1.308	1.231	chloroplast									S	KOG4744	Uncharacterized conserved protein
A0A3B6DJ83	56	K	2.662	0.00143989	Up	Protein LE25-like OS=Triticum aestivum OX=4565 PE=3 SV=1	--	1	0.000376158	96.745	3	AQAK(1)AEMHQEK	0.25161	0.436	0.664	0.538	1.439	1.553	1.369	mitochondria				GO:0000003 reproduction; GO:0001101 response to acid chemical; GO:0003006 developmental process involved in reproduction; GO:0006950 response to stress; GO:0006970 response to osmotic stress; GO:0007275 multicellular organism development; GO:0009414 response to water deprivation; GO:0009415 response to water; GO:0009628 response to abiotic stimulus; GO:0009791 post-embryonic development; GO:00098…	GO:0005622 intracellular anatomical structure; GO:0005737 cytoplasm; GO:0005829 cytosol;
A0A3B6DJ83	16	K	1.695	3.93805e-06	Up	Protein LE25-like OS=Triticum aestivum OX=4565 PE=3 SV=1	--	1	2.33867e-06	155.11	2	DAVSSAK(1)EK	-0.21853	0.728	0.759	0.739	1.244	1.28	1.25	mitochondria				GO:0000003 reproduction; GO:0001101 response to acid chemical; GO:0003006 developmental process involved in reproduction; GO:0006950 response to stress; GO:0006970 response to osmotic stress; GO:0007275 multicellular organism development; GO:0009414 response to water deprivation; GO:0009415 response to water; GO:0009628 response to abiotic stimulus; GO:0009791 post-embryonic development; GO:00098…	GO:0005622 intracellular anatomical structure; GO:0005737 cytoplasm; GO:0005829 cytosol;
A0A3B6DJ83	32	K	3.616	0.000232317	Up	Protein LE25-like OS=Triticum aestivum OX=4565 PE=3 SV=1	--	1	2.0367e-11	145.43	3	TGK(1)ATATTHGEK	1.268	0.364	0.429	0.507	1.582	1.662	1.457	mitochondria				GO:0000003 reproduction; GO:0001101 response to acid chemical; GO:0003006 developmental process involved in reproduction; GO:0006950 response to stress; GO:0006970 response to osmotic stress; GO:0007275 multicellular organism development; GO:0009414 response to water deprivation; GO:0009415 response to water; GO:0009628 response to abiotic stimulus; GO:0009791 post-embryonic development; GO:00098…	GO:0005622 intracellular anatomical structure; GO:0005737 cytoplasm; GO:0005829 cytosol;
A0A3B6DJ83	9	K	3.654	4.56748e-05	Up	Protein LE25-like OS=Triticum aestivum OX=4565 PE=3 SV=1	--	1	0.000103292	147.91	2	VK(1)DAVSSAK	-0.55865	0.39	0.411	0.488	1.54	1.601	1.569	mitochondria				GO:0000003 reproduction; GO:0001101 response to acid chemical; GO:0003006 developmental process involved in reproduction; GO:0006950 response to stress; GO:0006970 response to osmotic stress; GO:0007275 multicellular organism development; GO:0009414 response to water deprivation; GO:0009415 response to water; GO:0009628 response to abiotic stimulus; GO:0009791 post-embryonic development; GO:00098…	GO:0005622 intracellular anatomical structure; GO:0005737 cytoplasm; GO:0005829 cytosol;
A0A3B6DN34	205	K	1.378	0.00551638	Up	Protein kinase domain-containing protein OS=Triticum aestivum OX=4565 PE=3 SV=1	--	1	0.00489124	96.034	2	LK(1)QSALTR	-1.7281	0.808	0.891	0.825	1.074	1.13	1.273	chloroplast							PF08276; PF00069	PAN-like domain; Protein kinase domain
A0A3B6E8U4	48	K	2.31	0.00137891	Up	TF-B3 domain-containing protein OS=Triticum aestivum OX=4565 PE=4 SV=1	--	1	0.0211892	53.679	2	GK(1)K(1)RQGR	-4.1984	0.688	0.487	0.638	1.448	1.396	1.344	nucleus
A0A3B6E8U4	49	K	2.31	0.00137891	Up	TF-B3 domain-containing protein OS=Triticum aestivum OX=4565 PE=4 SV=1	--	1	0.0211892	53.679	2	GK(1)K(1)RQGR	-4.1984	0.688	0.487	0.638	1.448	1.396	1.344	nucleus
A0A3B6GTS5	51	K	2.388	0.00408492	Up	SMP domain-containing protein OS=Triticum aestivum OX=4565 PE=4 SV=1	--	1	5.35538e-05	89.231	3	EEGETVIK(1)SGAGGK	0.044183	0.495	0.508	0.768	1.435	1.283	1.512	mitochondria
A0A3B6GTS5	57	K	2.364	0.000130459	Up	SMP domain-containing protein OS=Triticum aestivum OX=4565 PE=4 SV=1	--	1	0.0035399	83.292	3	SGAGGK(1)TLEAQER	-0.79523	0.606	0.618	0.56	1.331	1.334	1.552	mitochondria
A0A3B6ECW9	29	K	5.172	4.33327e-06	Up	Stress induced protein OS=Triticum aestivum OX=4565 PE=4 SV=1	--	1	0.000811074	104.17	3	K(1)APELQDPEIR	0.023658	0.3	0.319	0.353	1.653	1.677	1.697	nucleus
A0A3B6ECW9	7	K	1.795	0.000721386	Up	Stress induced protein OS=Triticum aestivum OX=4565 PE=4 SV=1	--	1	5.33883e-17	124.29	3	K(1)APELQQDPEIQDSENR	0.11456	0.77	0.675	0.701	1.302	1.17	1.381	nucleus
A0A3B6GU21	9	K	2.354	4.87039e-05	Up	WHy domain-containing protein OS=Triticum aestivum OX=4565 PE=3 SV=1	--	1	0.00357867	98.048	2	AK(1)GFVAEK	0.97417	0.624	0.553	0.612	1.443	1.438	1.33	chloroplast				GO:0006950 response to stress; GO:0006952 defense response; GO:0009314 response to radiation; GO:0009416 response to light stimulus; GO:0009605 response to external stimulus; GO:0009607 response to biotic stimulus; GO:0009611 response to wounding; GO:0009620 response to fungus; GO:0009628 response to abiotic stimulus; GO:0009642 response to light intensity; GO:0009644 response to high light inten…	GO:0005576 extracellular region; GO:0005622 intracellular anatomical structure; GO:0005737 cytoplasm; GO:0005829 cytosol; GO:0005886 plasma membrane; GO:0016020 membrane; GO:0048046 apoplast; GO:0071944 cell periphery;		PF03168	Late embryogenesis abundant protein
A0A3B6FME7	119	K	1.518	0.044122	Up	DJ-1_PfpI domain-containing protein OS=Triticum aestivum OX=4565 PE=4 SV=1	--	1	0.0115403	94.309	3	ECK(1)VLER	1.8941	0.705	0.647	1.031	1.208	1.302	1.108	chloroplast	K03152	thiJ; protein deglycase [EC:3.5.1.124]					PF01965	DJ-1/PfpI family	RV	KOG2764	Putative transcriptional regulator DJ-1
A0A3B6GQ57	32	K	5.485	3.61364e-05	Up	Phospholipase D OS=Triticum aestivum OX=4565 PE=3 SV=1	--	1	0.00670237	82.417	2	ASGGAPK(1)FIR	-0.92249	0.28	0.283	0.362	1.647	1.702	1.725	chloroplast	K01115	PLD1_2; phospholipase D1/2 [EC:3.1.4.4]	map00564 Glycerophospholipid metabolism; map00565 Ether lipid metabolism; map01100 Metabolic pathways; map01110 Biosynthesis of secondary metabolites; map04144 Endocytosis				PF00168	C2 domain	I	KOG1329	Phospholipase D1
A0A3B6GQ57	36	K	6.979	0.00017924	Up	Phospholipase D OS=Triticum aestivum OX=4565 PE=3 SV=1	--	1	2.70047e-06	111.12	3	K(1)FVEGIEETVGVGK	0.46346	0.212	0.215	0.325	1.646	1.707	1.895	chloroplast	K01115	PLD1_2; phospholipase D1/2 [EC:3.1.4.4]	map00564 Glycerophospholipid metabolism; map00565 Ether lipid metabolism; map01100 Metabolic pathways; map01110 Biosynthesis of secondary metabolites; map04144 Endocytosis				PF00168	C2 domain	I	KOG1329	Phospholipase D1
A0A3B6EEU3	708	K	1.765	0.00111276	Up	3-hydroxybutyryl-CoA epimerase OS=Triticum aestivum OX=4565 PE=3 SV=1	--	1	5.85904e-11	117	3	AAK(1)GIPLSAPAASQVK	0.89809	0.667	0.722	0.781	1.18	1.25	1.4	chloroplast	K10527	MFP2; enoyl-CoA hydratase/3-hydroxyacyl-CoA dehydrogenase [EC:4.2.1.17 1.1.1.35 1.1.1.211]	map00071 Fatty acid degradation; map00592 alpha-Linolenic acid metabolism; map01100 Metabolic pathways; map01110 Biosynthesis of secondary metabolites; map01212 Fatty acid metabolism	GO:0006082 organic acid metabolic process; GO:0006629 lipid metabolic process; GO:0006631 fatty acid metabolic process; GO:0006635 fatty acid beta-oxidation; GO:0008152 metabolic process; GO:0009056 catabolic process; GO:0009062 fatty acid catabolic process; GO:0009987 cellular process; GO:0016042 lipid catabolic process; GO:0016054 organic acid catabolic process; GO:0019395 fatty acid oxidation;…	GO:0005618 cell wall; GO:0005622 intracellular anatomical structure; GO:0005634 nucleus; GO:0005730 nucleolus; GO:0005737 cytoplasm; GO:0005777 peroxisome; GO:0005911 cell-cell junction; GO:0009506 plasmodesma; GO:0009514 glyoxysome; GO:0030054 cell junction; GO:0030312 external encapsulating structure; GO:0031974 membrane-enclosed lumen; GO:0031981 nuclear lumen; GO:0042579 microbody; GO:0043226…	GO:0003824 catalytic activity; GO:0003857 3-hydroxyacyl-CoA dehydrogenase activity; GO:0004165 dodecenoyl-CoA delta-isomerase activity; GO:0004300 enoyl-CoA hydratase activity; GO:0008692 3-hydroxybutyryl-CoA epimerase activity; GO:0016491 oxidoreductase activity; GO:0016508 long-chain-enoyl-CoA hydratase activity; GO:0016614 oxidoreductase activity, acting on CH-OH group of donors; GO:0016616 ox…	PF00378	Enoyl-CoA hydratase/isomerase	I	KOG1683	Hydroxyacyl-CoA dehydrogenase/enoyl-CoA hydratase
A0A3B6EEU3	721	K	2.244	2.14803e-05	Up	3-hydroxybutyryl-CoA epimerase OS=Triticum aestivum OX=4565 PE=3 SV=1	--	1	5.23305e-17	146.59	3	GIPLSAPAASQVK(1)AR	-1.2508	0.592	0.604	0.653	1.389	1.336	1.425	chloroplast	K10527	MFP2; enoyl-CoA hydratase/3-hydroxyacyl-CoA dehydrogenase [EC:4.2.1.17 1.1.1.35 1.1.1.211]	map00071 Fatty acid degradation; map00592 alpha-Linolenic acid metabolism; map01100 Metabolic pathways; map01110 Biosynthesis of secondary metabolites; map01212 Fatty acid metabolism	GO:0006082 organic acid metabolic process; GO:0006629 lipid metabolic process; GO:0006631 fatty acid metabolic process; GO:0006635 fatty acid beta-oxidation; GO:0008152 metabolic process; GO:0009056 catabolic process; GO:0009062 fatty acid catabolic process; GO:0009987 cellular process; GO:0016042 lipid catabolic process; GO:0016054 organic acid catabolic process; GO:0019395 fatty acid oxidation;…	GO:0005618 cell wall; GO:0005622 intracellular anatomical structure; GO:0005634 nucleus; GO:0005730 nucleolus; GO:0005737 cytoplasm; GO:0005777 peroxisome; GO:0005911 cell-cell junction; GO:0009506 plasmodesma; GO:0009514 glyoxysome; GO:0030054 cell junction; GO:0030312 external encapsulating structure; GO:0031974 membrane-enclosed lumen; GO:0031981 nuclear lumen; GO:0042579 microbody; GO:0043226…	GO:0003824 catalytic activity; GO:0003857 3-hydroxyacyl-CoA dehydrogenase activity; GO:0004165 dodecenoyl-CoA delta-isomerase activity; GO:0004300 enoyl-CoA hydratase activity; GO:0008692 3-hydroxybutyryl-CoA epimerase activity; GO:0016491 oxidoreductase activity; GO:0016508 long-chain-enoyl-CoA hydratase activity; GO:0016614 oxidoreductase activity, acting on CH-OH group of donors; GO:0016616 ox…	PF00378	Enoyl-CoA hydratase/isomerase	I	KOG1683	Hydroxyacyl-CoA dehydrogenase/enoyl-CoA hydratase
A0A3B6EEU3	296	K	1.814	3.38162e-05	Up	3-hydroxybutyryl-CoA epimerase OS=Triticum aestivum OX=4565 PE=3 SV=1	--	1	1.98828e-08	114.52	3	ATSK(1)VPGATDLGLMPR	0.52359	0.745	0.706	0.681	1.305	1.256	1.307	chloroplast	K10527	MFP2; enoyl-CoA hydratase/3-hydroxyacyl-CoA dehydrogenase [EC:4.2.1.17 1.1.1.35 1.1.1.211]	map00071 Fatty acid degradation; map00592 alpha-Linolenic acid metabolism; map01100 Metabolic pathways; map01110 Biosynthesis of secondary metabolites; map01212 Fatty acid metabolism	GO:0006082 organic acid metabolic process; GO:0006629 lipid metabolic process; GO:0006631 fatty acid metabolic process; GO:0006635 fatty acid beta-oxidation; GO:0008152 metabolic process; GO:0009056 catabolic process; GO:0009062 fatty acid catabolic process; GO:0009987 cellular process; GO:0016042 lipid catabolic process; GO:0016054 organic acid catabolic process; GO:0019395 fatty acid oxidation;…	GO:0005618 cell wall; GO:0005622 intracellular anatomical structure; GO:0005634 nucleus; GO:0005730 nucleolus; GO:0005737 cytoplasm; GO:0005777 peroxisome; GO:0005911 cell-cell junction; GO:0009506 plasmodesma; GO:0009514 glyoxysome; GO:0030054 cell junction; GO:0030312 external encapsulating structure; GO:0031974 membrane-enclosed lumen; GO:0031981 nuclear lumen; GO:0042579 microbody; GO:0043226…	GO:0003824 catalytic activity; GO:0003857 3-hydroxyacyl-CoA dehydrogenase activity; GO:0004165 dodecenoyl-CoA delta-isomerase activity; GO:0004300 enoyl-CoA hydratase activity; GO:0008692 3-hydroxybutyryl-CoA epimerase activity; GO:0016491 oxidoreductase activity; GO:0016508 long-chain-enoyl-CoA hydratase activity; GO:0016614 oxidoreductase activity, acting on CH-OH group of donors; GO:0016616 ox…	PF00378	Enoyl-CoA hydratase/isomerase	I	KOG1683	Hydroxyacyl-CoA dehydrogenase/enoyl-CoA hydratase
A0A3B6EEU3	344	K	3.481	2.88265e-05	Up	3-hydroxybutyryl-CoA epimerase OS=Triticum aestivum OX=4565 PE=3 SV=1	--	1	2.56578e-13	151.8	3	EVNEK(1)FLNAGIDR	-0.62376	0.414	0.438	0.487	1.528	1.476	1.657	chloroplast	K10527	MFP2; enoyl-CoA hydratase/3-hydroxyacyl-CoA dehydrogenase [EC:4.2.1.17 1.1.1.35 1.1.1.211]	map00071 Fatty acid degradation; map00592 alpha-Linolenic acid metabolism; map01100 Metabolic pathways; map01110 Biosynthesis of secondary metabolites; map01212 Fatty acid metabolism	GO:0006082 organic acid metabolic process; GO:0006629 lipid metabolic process; GO:0006631 fatty acid metabolic process; GO:0006635 fatty acid beta-oxidation; GO:0008152 metabolic process; GO:0009056 catabolic process; GO:0009062 fatty acid catabolic process; GO:0009987 cellular process; GO:0016042 lipid catabolic process; GO:0016054 organic acid catabolic process; GO:0019395 fatty acid oxidation;…	GO:0005618 cell wall; GO:0005622 intracellular anatomical structure; GO:0005634 nucleus; GO:0005730 nucleolus; GO:0005737 cytoplasm; GO:0005777 peroxisome; GO:0005911 cell-cell junction; GO:0009506 plasmodesma; GO:0009514 glyoxysome; GO:0030054 cell junction; GO:0030312 external encapsulating structure; GO:0031974 membrane-enclosed lumen; GO:0031981 nuclear lumen; GO:0042579 microbody; GO:0043226…	GO:0003824 catalytic activity; GO:0003857 3-hydroxyacyl-CoA dehydrogenase activity; GO:0004165 dodecenoyl-CoA delta-isomerase activity; GO:0004300 enoyl-CoA hydratase activity; GO:0008692 3-hydroxybutyryl-CoA epimerase activity; GO:0016491 oxidoreductase activity; GO:0016508 long-chain-enoyl-CoA hydratase activity; GO:0016614 oxidoreductase activity, acting on CH-OH group of donors; GO:0016616 ox…	PF00378	Enoyl-CoA hydratase/isomerase	I	KOG1683	Hydroxyacyl-CoA dehydrogenase/enoyl-CoA hydratase
A0A3B6EEU3	365	K	5.121	6.37445e-06	Up	3-hydroxybutyryl-CoA epimerase OS=Triticum aestivum OX=4565 PE=3 SV=1	--	1	0.00498442	106.6	2	GK(1)MTEER	-0.067483	0.324	0.302	0.354	1.606	1.66	1.753	chloroplast	K10527	MFP2; enoyl-CoA hydratase/3-hydroxyacyl-CoA dehydrogenase [EC:4.2.1.17 1.1.1.35 1.1.1.211]	map00071 Fatty acid degradation; map00592 alpha-Linolenic acid metabolism; map01100 Metabolic pathways; map01110 Biosynthesis of secondary metabolites; map01212 Fatty acid metabolism	GO:0006082 organic acid metabolic process; GO:0006629 lipid metabolic process; GO:0006631 fatty acid metabolic process; GO:0006635 fatty acid beta-oxidation; GO:0008152 metabolic process; GO:0009056 catabolic process; GO:0009062 fatty acid catabolic process; GO:0009987 cellular process; GO:0016042 lipid catabolic process; GO:0016054 organic acid catabolic process; GO:0019395 fatty acid oxidation;…	GO:0005618 cell wall; GO:0005622 intracellular anatomical structure; GO:0005634 nucleus; GO:0005730 nucleolus; GO:0005737 cytoplasm; GO:0005777 peroxisome; GO:0005911 cell-cell junction; GO:0009506 plasmodesma; GO:0009514 glyoxysome; GO:0030054 cell junction; GO:0030312 external encapsulating structure; GO:0031974 membrane-enclosed lumen; GO:0031981 nuclear lumen; GO:0042579 microbody; GO:0043226…	GO:0003824 catalytic activity; GO:0003857 3-hydroxyacyl-CoA dehydrogenase activity; GO:0004165 dodecenoyl-CoA delta-isomerase activity; GO:0004300 enoyl-CoA hydratase activity; GO:0008692 3-hydroxybutyryl-CoA epimerase activity; GO:0016491 oxidoreductase activity; GO:0016508 long-chain-enoyl-CoA hydratase activity; GO:0016614 oxidoreductase activity, acting on CH-OH group of donors; GO:0016616 ox…	PF00378	Enoyl-CoA hydratase/isomerase	I	KOG1683	Hydroxyacyl-CoA dehydrogenase/enoyl-CoA hydratase
A0A3B6EFK5	188	K	2.843	1.16647e-06	Up	Late embryogenesis abundant protein D-29 OS=Triticum aestivum OX=4565 PE=3 SV=1	--	1	4.68273e-24	175.15	2	ASGAAETVTEK(1)AK	-0.71431	0.517	0.533	0.511	1.436	1.474	1.528	nucleus				GO:0000003 reproduction; GO:0003006 developmental process involved in reproduction; GO:0007275 multicellular organism development; GO:0009791 post-embryonic development; GO:0009838 abscission; GO:0009908 flower development; GO:0010227 floral organ abscission; GO:0022414 reproductive process; GO:0032501 multicellular organismal process; GO:0032502 developmental process; GO:0048367 shoot system dev…	GO:0005622 intracellular anatomical structure; GO:0005737 cytoplasm; GO:0005829 cytosol;
A0A3B6EFK5	177	K	2.582	2.94571e-05	Up	Late embryogenesis abundant protein D-29 OS=Triticum aestivum OX=4565 PE=3 SV=1	--	1	2.55874e-24	140.75	3	DAAADK(1)ASGAAETVTEK	0.20363	0.513	0.57	0.592	1.404	1.467	1.454	nucleus				GO:0000003 reproduction; GO:0003006 developmental process involved in reproduction; GO:0007275 multicellular organism development; GO:0009791 post-embryonic development; GO:0009838 abscission; GO:0009908 flower development; GO:0010227 floral organ abscission; GO:0022414 reproductive process; GO:0032501 multicellular organismal process; GO:0032502 developmental process; GO:0048367 shoot system dev…	GO:0005622 intracellular anatomical structure; GO:0005737 cytoplasm; GO:0005829 cytosol;
A0A3B6GVC0	137	K	2.044	2.22548e-05	Up	Embryonic protein DC-8-like OS=Triticum aestivum OX=4565 PE=3 SV=1	--	1	3.88084e-06	117.93	3	EMADAAAGK(1)TK	-0.83546	0.619	0.687	0.665	1.34	1.329	1.36	nucleus				GO:0000003 reproduction; GO:0003006 developmental process involved in reproduction; GO:0007275 multicellular organism development; GO:0009791 post-embryonic development; GO:0009838 abscission; GO:0009908 flower development; GO:0010227 floral organ abscission; GO:0022414 reproductive process; GO:0032501 multicellular organismal process; GO:0032502 developmental process; GO:0048367 shoot system dev…	GO:0005622 intracellular anatomical structure; GO:0005737 cytoplasm; GO:0005829 cytosol;
A0A3B6EFK5	115	K	1.891	0.00170609	Up	Late embryogenesis abundant protein D-29 OS=Triticum aestivum OX=4565 PE=3 SV=1	--	1	1.03074e-14	127.32	3	ESASEMADAAAGK(1)TK	-0.98805	0.737	0.586	0.752	1.319	1.233	1.372	nucleus				GO:0000003 reproduction; GO:0003006 developmental process involved in reproduction; GO:0007275 multicellular organism development; GO:0009791 post-embryonic development; GO:0009838 abscission; GO:0009908 flower development; GO:0010227 floral organ abscission; GO:0022414 reproductive process; GO:0032501 multicellular organismal process; GO:0032502 developmental process; GO:0048367 shoot system dev…	GO:0005622 intracellular anatomical structure; GO:0005737 cytoplasm; GO:0005829 cytosol;
A0A3B6EFK5	120	K	2.573	9.27434e-05	Up	Late embryogenesis abundant protein D-29 OS=Triticum aestivum OX=4565 PE=3 SV=1	--	1	0.00485389	89.805	2	ETK(1)DATVEK	-0.032425	0.523	0.535	0.621	1.38	1.431	1.509	nucleus				GO:0000003 reproduction; GO:0003006 developmental process involved in reproduction; GO:0007275 multicellular organism development; GO:0009791 post-embryonic development; GO:0009838 abscission; GO:0009908 flower development; GO:0010227 floral organ abscission; GO:0022414 reproductive process; GO:0032501 multicellular organismal process; GO:0032502 developmental process; GO:0048367 shoot system dev…	GO:0005622 intracellular anatomical structure; GO:0005737 cytoplasm; GO:0005829 cytosol;
A0A3B6GVC0	181	K	2.591	7.30839e-06	Up	Embryonic protein DC-8-like OS=Triticum aestivum OX=4565 PE=3 SV=1	--	1	1.46504e-18	169.65	2	GAGEMVTEK(1)AR	-0.1358	0.533	0.558	0.58	1.394	1.495	1.441	nucleus				GO:0000003 reproduction; GO:0003006 developmental process involved in reproduction; GO:0007275 multicellular organism development; GO:0009791 post-embryonic development; GO:0009838 abscission; GO:0009908 flower development; GO:0010227 floral organ abscission; GO:0022414 reproductive process; GO:0032501 multicellular organismal process; GO:0032502 developmental process; GO:0048367 shoot system dev…	GO:0005622 intracellular anatomical structure; GO:0005737 cytoplasm; GO:0005829 cytosol;
A0A3B6EFK5	164	K	2.073	5.30348e-05	Up	Late embryogenesis abundant protein D-29 OS=Triticum aestivum OX=4565 PE=3 SV=1	--	1	0.000711677	104.17	2	SAK(1)DAALETK	-0.25522	0.615	0.672	0.665	1.407	1.277	1.363	nucleus				GO:0000003 reproduction; GO:0003006 developmental process involved in reproduction; GO:0007275 multicellular organism development; GO:0009791 post-embryonic development; GO:0009838 abscission; GO:0009908 flower development; GO:0010227 floral organ abscission; GO:0022414 reproductive process; GO:0032501 multicellular organismal process; GO:0032502 developmental process; GO:0048367 shoot system dev…	GO:0005622 intracellular anatomical structure; GO:0005737 cytoplasm; GO:0005829 cytosol;
A0A3B6EFK5	265	K	2.42	0.000237734	Up	Late embryogenesis abundant protein D-29 OS=Triticum aestivum OX=4565 PE=3 SV=1	--	1	1.48944e-55	177.02	3	SK(1)LATENIFGSAQGLTEAFK	1.4989	0.625	0.533	0.596	1.386	1.301	1.558	nucleus				GO:0000003 reproduction; GO:0003006 developmental process involved in reproduction; GO:0007275 multicellular organism development; GO:0009791 post-embryonic development; GO:0009838 abscission; GO:0009908 flower development; GO:0010227 floral organ abscission; GO:0022414 reproductive process; GO:0032501 multicellular organismal process; GO:0032502 developmental process; GO:0048367 shoot system dev…	GO:0005622 intracellular anatomical structure; GO:0005737 cytoplasm; GO:0005829 cytosol;
A0A3B6EFK5	18	K	1.893	0.0255811	Up	Late embryogenesis abundant protein D-29 OS=Triticum aestivum OX=4565 PE=3 SV=1	--	1	0.00116986	62.813	3	VQAAAQK(1)AADELAAAR	1.2146	0.587	0.573	0.914	1.06	1.317	1.549	nucleus				GO:0000003 reproduction; GO:0003006 developmental process involved in reproduction; GO:0007275 multicellular organism development; GO:0009791 post-embryonic development; GO:0009838 abscission; GO:0009908 flower development; GO:0010227 floral organ abscission; GO:0022414 reproductive process; GO:0032501 multicellular organismal process; GO:0032502 developmental process; GO:0048367 shoot system dev…	GO:0005622 intracellular anatomical structure; GO:0005737 cytoplasm; GO:0005829 cytosol;
A0A3B6EHD5	98	K	2.032	0.000136946	Up	Late embryogenesis abundant protein OS=Triticum aestivum OX=4565 PE=4 SV=1	--	1	1.79688e-67	182.77	3	DK(1)AAGTAQQTGSYIAQTAEAAK	-0.54071	0.617	0.714	0.648	1.278	1.389	1.355	mitochondria					GO:0005622 intracellular anatomical structure; GO:0005634 nucleus; GO:0043226 organelle; GO:0043227 membrane-bounded organelle; GO:0043229 intracellular organelle; GO:0043231 intracellular membrane-bounded organelle;				S	KOG4744	Uncharacterized conserved protein
A0A3B6EK69	370	K	1.345	0.00342414	Up	Heat shock 70 kDa protein, mitochondrial OS=Triticum aestivum OX=4565 PE=3 SV=1	--	1	0.000972894	100.22	3	NCLK(1)DAGITTK	-1.5975	0.907	0.877	0.775	1.136	1.153	1.152	mitochondria	K04043	dnaK, HSPA9; molecular chaperone DnaK	map03018 RNA degradation						O	KOG0102	Molecular chaperones mortalin/PBP74/GRP75, HSP70 superfamily
A0A3B6EK69	299	K	1.484	0.000522351	Up	Heat shock 70 kDa protein, mitochondrial OS=Triticum aestivum OX=4565 PE=3 SV=1	--	1	0.000149044	134.56	2	SDNIDLSK(1)DR	0.28589	0.751	0.823	0.841	1.154	1.221	1.21	mitochondria	K04043	dnaK, HSPA9; molecular chaperone DnaK	map03018 RNA degradation						O	KOG0102	Molecular chaperones mortalin/PBP74/GRP75, HSP70 superfamily
A0A3B6EKM3	45	K	1.638	0.000771073	Up	Seed maturation protein OS=Triticum aestivum OX=4565 PE=4 SV=1	--	1	1.78019e-16	138.73	3	EDQGNIQIDK(1)VQDK	0.52937	0.798	0.713	0.763	1.254	1.325	1.146	nucleus
A0A3B6EKM3	49	K	1.905	7.12166e-07	Up	Seed maturation protein OS=Triticum aestivum OX=4565 PE=4 SV=1	--	1	2.1461e-26	182.55	2	VQDK(1)VEDAASR	-0.22287	0.682	0.691	0.692	1.321	1.33	1.283	nucleus
A0A3B6GXD3	67	K	2.688	9.17336e-05	Up	Seed maturation protein OS=Triticum aestivum OX=4565 PE=4 SV=1	--	1	3.39226e-20	153.79	2	K(1)EPGQAGDAGATGTGA	0.13164	0.496	0.544	0.587	1.533	1.349	1.491	nucleus
A0A3B6GXD3	57	K	2.322	1.57449e-05	Up	Seed maturation protein OS=Triticum aestivum OX=4565 PE=4 SV=1	--	1	0.00021862	137.01	2	K(1)VDDSAFAAR	0.83621	0.568	0.612	0.626	1.439	1.356	1.398	nucleus
A0A3B6ELC9	153	K	3.136	0.000122757	Up	TRASH domain-containing protein OS=Triticum aestivum OX=4565 PE=3 SV=1	--	1	0.0010928	99.568	2	GPK(1)IGGGGGK	-0.28463	0.425	0.482	0.544	1.513	1.6	1.437	cytoplasm	K02896	RP-L24e, RPL24; large subunit ribosomal protein L24e	map03010 Ribosome		GO:0005622 intracellular anatomical structure; GO:0005737 cytoplasm;		PF01246	Ribosomal protein L24e	J	KOG1722	60s ribosomal protein L24
A0A3B6ELC9	142	K	1.428	0.000882277	Up	TRASH domain-containing protein OS=Triticum aestivum OX=4565 PE=3 SV=1	--	1	0.0107465	58.172	3	SQGGK(1)GAVQK	-1.1089	0.851	0.762	0.858	1.181	1.198	1.149	cytoplasm	K02896	RP-L24e, RPL24; large subunit ribosomal protein L24e	map03010 Ribosome		GO:0005622 intracellular anatomical structure; GO:0005737 cytoplasm;		PF01246	Ribosomal protein L24e	J	KOG1722	60s ribosomal protein L24
A0A3B6ELG3	27	K	1.406	0.00533112	Up	Aspartate aminotransferase OS=Triticum aestivum OX=4565 PE=3 SV=1	--	1	0.0138587	50.088	3	TEEGK(1)PLVLNVVR	0.60534	0.756	0.831	0.906	1.14	1.118	1.248	chloroplast	K14454	GOT1; aspartate aminotransferase, cytoplasmic [EC:2.6.1.1]	map00220 Arginine biosynthesis; map00250 Alanine, aspartate and glutamate metabolism; map00270 Cysteine and methionine metabolism; map00330 Arginine and proline metabolism; map00350 Tyrosine metabolism; map00360 Phenylalanine metabolism; map00400 Phenylalanine, tyrosine and tryptophan biosynthesis; map00710 Carbon fixation in photosynthetic organisms; map00950 Isoquinoline alkaloid biosynthesis; …	GO:0006082 organic acid metabolic process; GO:0006091 generation of precursor metabolites and energy; GO:0006099 tricarboxylic acid cycle; GO:0006101 citrate metabolic process; GO:0006103 2-oxoglutarate metabolic process; GO:0006520 cellular amino acid metabolic process; GO:0006522 alanine metabolic process; GO:0006531 aspartate metabolic process; GO:0006536 glutamate metabolic process; GO:000680…	GO:0005618 cell wall; GO:0005622 intracellular anatomical structure; GO:0005737 cytoplasm; GO:0005773 vacuole; GO:0005774 vacuolar membrane; GO:0005777 peroxisome; GO:0005829 cytosol; GO:0005886 plasma membrane; GO:0005911 cell-cell junction; GO:0009506 plasmodesma; GO:0009536 plastid; GO:0016020 membrane; GO:0030054 cell junction; GO:0030312 external encapsulating structure; GO:0031090 organelle…	GO:0003824 catalytic activity; GO:0004069 L-aspartate:2-oxoglutarate aminotransferase activity; GO:0005488 binding; GO:0005507 copper ion binding; GO:0008483 transaminase activity; GO:0016740 transferase activity; GO:0016769 transferase activity, transferring nitrogenous groups; GO:0043167 ion binding; GO:0043169 cation binding; GO:0046872 metal ion binding; GO:0046914 transition metal ion bindin…	PF00155	Aminotransferase class I and II	E	KOG1411	Aspartate aminotransferase/Glutamic oxaloacetic transaminase AAT1/GOT2
A0A3B6FSR5	112	K	1.734	0.0005323	Up	Uncharacterized protein OS=Triticum aestivum OX=4565 PE=4 SV=1	--	1	0.00531715	86.18	2	APAK(1)VLGGGR	2.0867	0.656	0.761	0.777	1.27	1.293	1.242	chloroplast
A0A3B6ETT1	192	K	2.989	1.09967e-05	Up	Pectin acetylesterase OS=Triticum aestivum OX=4565 PE=3 SV=1	--	1	0.0101465	46.514	4	IYEAVIAEVMEK(1)GLANATK	4.3266	0.521	0.513	0.47	1.537	1.426	1.533	chloroplast	K19882	NOTUM; O-palmitoleoyl-L-serine hydrolase [EC:3.1.1.98]							M	KOG4287	Pectin acetylesterase and similar proteins
A0A3B6GVC0	234	K	1.456	0.000873808	Up	Embryonic protein DC-8-like OS=Triticum aestivum OX=4565 PE=3 SV=1	--	1	5.79957e-05	125.97	2	ALAGSAK(1)DSK	-1.0674	0.748	0.837	0.858	1.189	1.191	1.178	nucleus				GO:0000003 reproduction; GO:0003006 developmental process involved in reproduction; GO:0007275 multicellular organism development; GO:0009791 post-embryonic development; GO:0009838 abscission; GO:0009908 flower development; GO:0010227 floral organ abscission; GO:0022414 reproductive process; GO:0032501 multicellular organismal process; GO:0032502 developmental process; GO:0048367 shoot system dev…	GO:0005622 intracellular anatomical structure; GO:0005737 cytoplasm; GO:0005829 cytosol;
A0A3B6FP91	178	K	2.532	0.000469099	Up	Late embryogenesis abundant protein D-29 OS=Triticum aestivum OX=4565 PE=4 SV=1	--	1	2.14866e-05	111.83	3	ASGAGEMVTEK(1)AR	0.49616	0.473	0.613	0.613	1.391	1.413	1.498	nucleus				GO:0000003 reproduction; GO:0003006 developmental process involved in reproduction; GO:0007275 multicellular organism development; GO:0009791 post-embryonic development; GO:0009838 abscission; GO:0009908 flower development; GO:0010227 floral organ abscission; GO:0022414 reproductive process; GO:0032501 multicellular organismal process; GO:0032502 developmental process; GO:0048367 shoot system dev…	GO:0005622 intracellular anatomical structure; GO:0005737 cytoplasm; GO:0005829 cytosol;
A0A3B6GVC0	148	K	1.677	0.00030892	Up	Embryonic protein DC-8-like OS=Triticum aestivum OX=4565 PE=3 SV=1	--	1	0.0140491	83.869	2	DAAVEK(1)TR	-0.59347	0.745	0.736	0.761	1.182	1.361	1.216	nucleus				GO:0000003 reproduction; GO:0003006 developmental process involved in reproduction; GO:0007275 multicellular organism development; GO:0009791 post-embryonic development; GO:0009838 abscission; GO:0009908 flower development; GO:0010227 floral organ abscission; GO:0022414 reproductive process; GO:0032501 multicellular organismal process; GO:0032502 developmental process; GO:0048367 shoot system dev…	GO:0005622 intracellular anatomical structure; GO:0005737 cytoplasm; GO:0005829 cytosol;
A0A3B6GVC0	142	K	1.434	0.000397281	Up	Embryonic protein DC-8-like OS=Triticum aestivum OX=4565 PE=3 SV=1	--	1	0.000915713	111.63	2	ETK(1)DAAVEK	0.63422	0.779	0.828	0.858	1.146	1.216	1.174	nucleus				GO:0000003 reproduction; GO:0003006 developmental process involved in reproduction; GO:0007275 multicellular organism development; GO:0009791 post-embryonic development; GO:0009838 abscission; GO:0009908 flower development; GO:0010227 floral organ abscission; GO:0022414 reproductive process; GO:0032501 multicellular organismal process; GO:0032502 developmental process; GO:0048367 shoot system dev…	GO:0005622 intracellular anatomical structure; GO:0005737 cytoplasm; GO:0005829 cytosol;
A0A3B6GTS5	25	K	5.172	4.33327e-06	Up	SMP domain-containing protein OS=Triticum aestivum OX=4565 PE=4 SV=1	--	1	0.000811074	104.17	3	K(1)APELQDPEIR	0.023658	0.3	0.319	0.353	1.653	1.677	1.697	mitochondria
A0A3B6GTS5	7	K	3.154	1.3085e-05	Up	SMP domain-containing protein OS=Triticum aestivum OX=4565 PE=4 SV=1	--	1	2.2051e-111	225.13	3	K(1)APEPEVQDSEIQTQQVK	-0.22101	0.445	0.483	0.516	1.547	1.521	1.487	mitochondria
A0A3B6GTS5	24	K	1.711	0.00192151	Up	SMP domain-containing protein OS=Triticum aestivum OX=4565 PE=4 SV=1	--	1	4.66169e-07	82.01	4	KAPEPEVQDSEIQTQQVK(1)K	-0.42834	0.652	0.743	0.818	1.21	1.225	1.352	mitochondria
A0A3B6GVJ5	318	K	1.793	0.000674746	Up	BAH domain-containing protein OS=Triticum aestivum OX=4565 PE=4 SV=1	--	1	0.00681164	74.237	3	K(1)RPPNPLDVSR	-0.080508	0.8	0.649	0.699	1.267	1.288	1.296	nucleus							PF01426; PF07500	BAH domain; Transcription factor S-II (TFIIS), central domain	K	KOG1886	BAH domain proteins
A0A3B6GVC0	258	K	2.202	0.000462432	Up	Embryonic protein DC-8-like OS=Triticum aestivum OX=4565 PE=3 SV=1	--	1	0.0105661	77.062	2	AAEK(1)AEEVR	1.1081	0.626	0.543	0.705	1.387	1.37	1.369	nucleus				GO:0000003 reproduction; GO:0003006 developmental process involved in reproduction; GO:0007275 multicellular organism development; GO:0009791 post-embryonic development; GO:0009838 abscission; GO:0009908 flower development; GO:0010227 floral organ abscission; GO:0022414 reproductive process; GO:0032501 multicellular organismal process; GO:0032502 developmental process; GO:0048367 shoot system dev…	GO:0005622 intracellular anatomical structure; GO:0005737 cytoplasm; GO:0005829 cytosol;
A0A3B6GVC0	18	K	1.706	0.0141552	Up	Embryonic protein DC-8-like OS=Triticum aestivum OX=4565 PE=3 SV=1	--	1	0.000481245	68.978	3	AQAAAQK(1)ATDELAAAR	-0.58287	0.752	0.588	0.878	1.117	1.329	1.337	nucleus				GO:0000003 reproduction; GO:0003006 developmental process involved in reproduction; GO:0007275 multicellular organism development; GO:0009791 post-embryonic development; GO:0009838 abscission; GO:0009908 flower development; GO:0010227 floral organ abscission; GO:0022414 reproductive process; GO:0032501 multicellular organismal process; GO:0032502 developmental process; GO:0048367 shoot system dev…	GO:0005622 intracellular anatomical structure; GO:0005737 cytoplasm; GO:0005829 cytosol;
A0A3B6GVC0	164	K	2.21	0.000159122	Up	Embryonic protein DC-8-like OS=Triticum aestivum OX=4565 PE=3 SV=1	--	1	4.11084e-07	124.07	2	AVETK(1)DAAAEK	-0.059055	0.554	0.649	0.666	1.373	1.386	1.372	nucleus				GO:0000003 reproduction; GO:0003006 developmental process involved in reproduction; GO:0007275 multicellular organism development; GO:0009791 post-embryonic development; GO:0009838 abscission; GO:0009908 flower development; GO:0010227 floral organ abscission; GO:0022414 reproductive process; GO:0032501 multicellular organismal process; GO:0032502 developmental process; GO:0048367 shoot system dev…	GO:0005622 intracellular anatomical structure; GO:0005737 cytoplasm; GO:0005829 cytosol;
A0A3B6GVC0	170	K	3.057	0.000254577	Up	Embryonic protein DC-8-like OS=Triticum aestivum OX=4565 PE=3 SV=1	--	1	0.0054598	95.311	2	DAAAEK(1)AR	1.2123	0.472	0.429	0.578	1.474	1.587	1.46	nucleus				GO:0000003 reproduction; GO:0003006 developmental process involved in reproduction; GO:0007275 multicellular organism development; GO:0009791 post-embryonic development; GO:0009838 abscission; GO:0009908 flower development; GO:0010227 floral organ abscission; GO:0022414 reproductive process; GO:0032501 multicellular organismal process; GO:0032502 developmental process; GO:0048367 shoot system dev…	GO:0005622 intracellular anatomical structure; GO:0005737 cytoplasm; GO:0005829 cytosol;
A0A3B6GVC0	192	K	1.688	0.0115223	Up	Embryonic protein DC-8-like OS=Triticum aestivum OX=4565 PE=3 SV=1	--	1	0.0013067	76.728	3	DTAADK(1)ASGAAEK	-0.058138	0.66	0.655	0.917	1.271	1.351	1.146	nucleus				GO:0000003 reproduction; GO:0003006 developmental process involved in reproduction; GO:0007275 multicellular organism development; GO:0009791 post-embryonic development; GO:0009838 abscission; GO:0009908 flower development; GO:0010227 floral organ abscission; GO:0022414 reproductive process; GO:0032501 multicellular organismal process; GO:0032502 developmental process; GO:0048367 shoot system dev…	GO:0005622 intracellular anatomical structure; GO:0005737 cytoplasm; GO:0005829 cytosol;
A0A3B6GVC0	296	K	2.33	0.000168755	Up	Embryonic protein DC-8-like OS=Triticum aestivum OX=4565 PE=3 SV=1	--	1	0.00677304	79.875	2	EK(1)MTMPTDVIER	0.083094	0.651	0.546	0.605	1.396	1.488	1.315	nucleus				GO:0000003 reproduction; GO:0003006 developmental process involved in reproduction; GO:0007275 multicellular organism development; GO:0009791 post-embryonic development; GO:0009838 abscission; GO:0009908 flower development; GO:0010227 floral organ abscission; GO:0022414 reproductive process; GO:0032501 multicellular organismal process; GO:0032502 developmental process; GO:0048367 shoot system dev…	GO:0005622 intracellular anatomical structure; GO:0005737 cytoplasm; GO:0005829 cytosol;
A0A3B6GVC0	115	K	1.515	0.020008	Up	Embryonic protein DC-8-like OS=Triticum aestivum OX=4565 PE=3 SV=1	--	1	0.0139431	48.216	3	ESASEMAEAAAGK(1)TK	3.1525	0.694	0.717	0.975	1.142	1.187	1.285	nucleus				GO:0000003 reproduction; GO:0003006 developmental process involved in reproduction; GO:0007275 multicellular organism development; GO:0009791 post-embryonic development; GO:0009838 abscission; GO:0009908 flower development; GO:0010227 floral organ abscission; GO:0022414 reproductive process; GO:0032501 multicellular organismal process; GO:0032502 developmental process; GO:0048367 shoot system dev…	GO:0005622 intracellular anatomical structure; GO:0005737 cytoplasm; GO:0005829 cytosol;
A0A3B6GVC0	204	K	2.087	0.000207067	Up	Embryonic protein DC-8-like OS=Triticum aestivum OX=4565 PE=3 SV=1	--	1	1.59059e-15	134.14	3	GAK(1)DAAFDTAEGAK	0.32852	0.614	0.615	0.715	1.378	1.282	1.397	nucleus				GO:0000003 reproduction; GO:0003006 developmental process involved in reproduction; GO:0007275 multicellular organism development; GO:0009791 post-embryonic development; GO:0009838 abscission; GO:0009908 flower development; GO:0010227 floral organ abscission; GO:0022414 reproductive process; GO:0032501 multicellular organismal process; GO:0032502 developmental process; GO:0048367 shoot system dev…	GO:0005622 intracellular anatomical structure; GO:0005737 cytoplasm; GO:0005829 cytosol;
A0A3B6GVC0	312	K	3.357	1.20834e-05	Up	Embryonic protein DC-8-like OS=Triticum aestivum OX=4565 PE=3 SV=1	--	1	0.00524589	93.843	2	K(1)GTPTDASR	-0.7013	0.432	0.447	0.498	1.558	1.492	1.572	nucleus				GO:0000003 reproduction; GO:0003006 developmental process involved in reproduction; GO:0007275 multicellular organism development; GO:0009791 post-embryonic development; GO:0009838 abscission; GO:0009908 flower development; GO:0010227 floral organ abscission; GO:0022414 reproductive process; GO:0032501 multicellular organismal process; GO:0032502 developmental process; GO:0048367 shoot system dev…	GO:0005622 intracellular anatomical structure; GO:0005737 cytoplasm; GO:0005829 cytosol;
A0A3B6GVC0	294	K	2.378	0.000386127	Up	Embryonic protein DC-8-like OS=Triticum aestivum OX=4565 PE=3 SV=1	--	1	8.87351e-34	141.83	3	SATENIFGSAQGLTEAFK(1)EK	0.49103	0.508	0.657	0.611	1.464	1.371	1.389	nucleus				GO:0000003 reproduction; GO:0003006 developmental process involved in reproduction; GO:0007275 multicellular organism development; GO:0009791 post-embryonic development; GO:0009838 abscission; GO:0009908 flower development; GO:0010227 floral organ abscission; GO:0022414 reproductive process; GO:0032501 multicellular organismal process; GO:0032502 developmental process; GO:0048367 shoot system dev…	GO:0005622 intracellular anatomical structure; GO:0005737 cytoplasm; GO:0005829 cytosol;
A0A3B6GVC0	276	K	1.519	0.00117937	Up	Embryonic protein DC-8-like OS=Triticum aestivum OX=4565 PE=3 SV=1	--	1	8.43603e-34	142.23	3	SK(1)SATENIFGSAQGLTEAFK	0.60495	0.772	0.851	0.759	1.124	1.225	1.269	nucleus				GO:0000003 reproduction; GO:0003006 developmental process involved in reproduction; GO:0007275 multicellular organism development; GO:0009791 post-embryonic development; GO:0009838 abscission; GO:0009908 flower development; GO:0010227 floral organ abscission; GO:0022414 reproductive process; GO:0032501 multicellular organismal process; GO:0032502 developmental process; GO:0048367 shoot system dev…	GO:0005622 intracellular anatomical structure; GO:0005737 cytoplasm; GO:0005829 cytosol;
A0A3B6GXD3	45	K	2.173	6.22805e-06	Up	Seed maturation protein OS=Triticum aestivum OX=4565 PE=4 SV=1	--	1	4.4169e-19	153.72	3	EDQGNIQIEK(1)VQDK	0.10453	0.659	0.609	0.623	1.385	1.376	1.348	nucleus
A0A3B6GXD3	49	K	1.905	7.12166e-07	Up	Seed maturation protein OS=Triticum aestivum OX=4565 PE=4 SV=1	--	1	2.1461e-26	182.55	2	VQDK(1)VEDAASR	-0.22287	0.682	0.691	0.692	1.321	1.33	1.283	nucleus
W5HA06	13	K	1.325	0.00694445	Up	Histone H2B OS=Triticum aestivum OX=4565 PE=3 SV=1	--	1	0.00194216	94.465	3	KPVAEK(1)AEK	0.15788	0.814	0.81	0.957	1.122	1.161	1.137	nucleus	K11252	H2B; histone H2B					PF00125	Core histone H2A/H2B/H3/H4	B	KOG1744	Histone H2B
W5CYE0	65	K	2.232	2.55465e-05	Up	Uncharacterized protein OS=Triticum aestivum OX=4565 GN=TRAES_3BF034800050CFD_c1 PE=3 SV=1	TRAES_3BF034800050CFD_c1	1	1.15642e-31	161.26	3	LVSK(1)GQLSQAACDDSVK	-0.53554	0.612	0.648	0.597	1.311	1.439	1.395	cytoplasm	K00074	paaH, hbd, fadB, mmgB; 3-hydroxybutyryl-CoA dehydrogenase [EC:1.1.1.157]	map00360 Phenylalanine metabolism; map00650 Butanoate metabolism; map01100 Metabolic pathways; map01200 Carbon metabolism						I	KOG2304	3-hydroxyacyl-CoA dehydrogenase
A0A3B6H6K7	247	K	1.804	0.000146217	Up	Peroxidase OS=Triticum aestivum OX=4565 PE=3 SV=1	--	1	0.0123875	72.29	2	TCPSK(1)GTDAR	0.69311	0.69	0.766	0.684	1.303	1.235	1.322	extracellular	K00430	E1.11.1.7; peroxidase [EC:1.11.1.7]	map00940 Phenylpropanoid biosynthesis; map01100 Metabolic pathways; map01110 Biosynthesis of secondary metabolites	GO:0008152 metabolic process; GO:0009636 response to toxic substance; GO:0009664 plant-type cell wall organization; GO:0009987 cellular process; GO:0016043 cellular component organization; GO:0042221 response to chemical; GO:0045229 external encapsulating structure organization; GO:0050896 response to stimulus; GO:0051716 cellular response to stimulus; GO:0070887 cellular response to chemical sti…	GO:0005618 cell wall; GO:0005622 intracellular anatomical structure; GO:0005737 cytoplasm; GO:0005773 vacuole; GO:0005911 cell-cell junction; GO:0009505 plant-type cell wall; GO:0009506 plasmodesma; GO:0016020 membrane; GO:0030054 cell junction; GO:0030312 external encapsulating structure; GO:0043226 organelle; GO:0043227 membrane-bounded organelle; GO:0043229 intracellular organelle; GO:0043231 …	GO:0003824 catalytic activity; GO:0004601 peroxidase activity; GO:0016209 antioxidant activity; GO:0016491 oxidoreductase activity; GO:0016684 oxidoreductase activity, acting on peroxide as acceptor;	PF00141	Peroxidase
A0A3B6IX62	250	K	3.549	0.000178485	Up	Late embryogenesis abundant protein D-34-like OS=Triticum aestivum OX=4565 PE=3 SV=1	--	1	3.3652e-13	106.75	3	DDK(1)TVRPGGIAASVAAAAR	-0.44142	0.517	0.376	0.426	1.606	1.578	1.497	chloroplast
A0A3B6JM88	39	K	1.57	0.0226953	Up	Cupin type-1 domain-containing protein OS=Triticum aestivum OX=4565 PE=4 SV=1	--	1	0.000622033	77.894	3	AGAAVGGQVVEK(1)ER	1.9173	0.718	0.684	0.932	1.394	1.22	1.051	cytoplasm							PF00190	Cupin
A0A3B6JM88	178	K	1.648	0.00629074	Up	Cupin type-1 domain-containing protein OS=Triticum aestivum OX=4565 PE=4 SV=1	--	1	0.0150652	82.426	2	GFDVK(1)ILR	0.2996	0.676	0.706	0.883	1.368	1.176	1.189	cytoplasm							PF00190	Cupin
A0A3B6JM88	274	K	1.921	6.73734e-05	Up	Cupin type-1 domain-containing protein OS=Triticum aestivum OX=4565 PE=4 SV=1	--	1	0.027042	43.502	3	NCFGWSK(1)TMTNK	-0.35234	0.673	0.663	0.718	1.242	1.336	1.368	cytoplasm							PF00190	Cupin
A0A3B6JM88	392	K	1.342	0.00122306	Up	Cupin type-1 domain-containing protein OS=Triticum aestivum OX=4565 PE=4 SV=1	--	1	1.36189e-05	114.72	2	VK(1)EGDVFVVPR	0.34198	0.865	0.796	0.9	1.146	1.149	1.143	cytoplasm							PF00190	Cupin
A0A3B6HPE1	259	K	1.301	0.00361747	Up	Late embryogenesis abundant protein D-29 OS=Triticum aestivum OX=4565 PE=4 SV=1	--	1	3.88084e-06	117.93	2	AAAAK(1)DAAAEK	-0.44701	0.817	0.9	0.891	1.199	1.089	1.104	vacuolar membrane									S	KOG4744	Uncharacterized conserved protein
A0A3B6HPE1	265	K	1.807	0.00115969	Up	Late embryogenesis abundant protein D-29 OS=Triticum aestivum OX=4565 PE=4 SV=1	--	1	5.76157e-25	146.88	3	DAAAEK(1)AGGATQTAAEK	-0.84438	0.633	0.715	0.79	1.302	1.21	1.351	vacuolar membrane									S	KOG4744	Uncharacterized conserved protein
A0A3B6HPE1	383	K	1.726	3.07376e-05	Up	Late embryogenesis abundant protein D-29 OS=Triticum aestivum OX=4565 PE=4 SV=1	--	1	0.000247548	113.22	2	AAAAK(1)DAAWK	-0.67754	0.719	0.713	0.769	1.24	1.277	1.281	vacuolar membrane									S	KOG4744	Uncharacterized conserved protein
A0A3B6HPE1	243	K	1.577	0.00511792	Up	Late embryogenesis abundant protein D-29 OS=Triticum aestivum OX=4565 PE=4 SV=1	--	1	2.45523e-27	152.25	3	DAAAEK(1)SGGATQTAAEK	-0.072824	0.684	0.805	0.839	1.113	1.219	1.339	vacuolar membrane									S	KOG4744	Uncharacterized conserved protein
A0A3B6JL53	569	K	6.539	3.25242e-07	Up	Acetate/butyrate--CoA ligase AAE7, peroxisomal OS=Triticum aestivum OX=4565 PE=4 SV=1	--	1	0.00221525	109.66	2	AK(1)ELGPVK	0.15317	0.274	0.269	0.253	1.696	1.787	1.722	cytoplasm	K01913	AAE7, ACN1; acetate/butyrate---CoA ligase [EC:6.2.1.1 6.2.1.2]	map00010 Glycolysis / Gluconeogenesis; map00620 Pyruvate metabolism; map00630 Glyoxylate and dicarboxylate metabolism; map00650 Butanoate metabolism; map01100 Metabolic pathways; map01110 Biosynthesis of secondary metabolites; map01200 Carbon metabolism	GO:0005975 carbohydrate metabolic process; GO:0006081 cellular aldehyde metabolic process; GO:0006082 organic acid metabolic process; GO:0006083 acetate metabolic process; GO:0006097 glyoxylate cycle; GO:0006629 lipid metabolic process; GO:0006631 fatty acid metabolic process; GO:0008152 metabolic process; GO:0009987 cellular process; GO:0016999 antibiotic metabolic process; GO:0019605 butyrate m…	GO:0005622 intracellular anatomical structure; GO:0005737 cytoplasm; GO:0005777 peroxisome; GO:0042579 microbody; GO:0043226 organelle; GO:0043227 membrane-bounded organelle; GO:0043229 intracellular organelle; GO:0043231 intracellular membrane-bounded organelle;	GO:0003824 catalytic activity; GO:0003987 acetate-CoA ligase activity; GO:0016405 CoA-ligase activity; GO:0016874 ligase activity; GO:0016877 ligase activity, forming carbon-sulfur bonds; GO:0016878 acid-thiol ligase activity; GO:0047760 butyrate-CoA ligase activity;	PF13193	AMP-binding enzyme C-terminal domain	I	KOG1176	Acyl-CoA synthetase
A0A3B6JL53	558	K	8.495	4.06947e-07	Up	Acetate/butyrate--CoA ligase AAE7, peroxisomal OS=Triticum aestivum OX=4565 PE=4 SV=1	--	1	0.0163895	91.853	2	TATGK(1)IK	0.38928	0.206	0.221	0.205	1.861	1.71	1.798	cytoplasm	K01913	AAE7, ACN1; acetate/butyrate---CoA ligase [EC:6.2.1.1 6.2.1.2]	map00010 Glycolysis / Gluconeogenesis; map00620 Pyruvate metabolism; map00630 Glyoxylate and dicarboxylate metabolism; map00650 Butanoate metabolism; map01100 Metabolic pathways; map01110 Biosynthesis of secondary metabolites; map01200 Carbon metabolism	GO:0005975 carbohydrate metabolic process; GO:0006081 cellular aldehyde metabolic process; GO:0006082 organic acid metabolic process; GO:0006083 acetate metabolic process; GO:0006097 glyoxylate cycle; GO:0006629 lipid metabolic process; GO:0006631 fatty acid metabolic process; GO:0008152 metabolic process; GO:0009987 cellular process; GO:0016999 antibiotic metabolic process; GO:0019605 butyrate m…	GO:0005622 intracellular anatomical structure; GO:0005737 cytoplasm; GO:0005777 peroxisome; GO:0042579 microbody; GO:0043226 organelle; GO:0043227 membrane-bounded organelle; GO:0043229 intracellular organelle; GO:0043231 intracellular membrane-bounded organelle;	GO:0003824 catalytic activity; GO:0003987 acetate-CoA ligase activity; GO:0016405 CoA-ligase activity; GO:0016874 ligase activity; GO:0016877 ligase activity, forming carbon-sulfur bonds; GO:0016878 acid-thiol ligase activity; GO:0047760 butyrate-CoA ligase activity;	PF13193	AMP-binding enzyme C-terminal domain	I	KOG1176	Acyl-CoA synthetase
A0A3B6ISW5	319	K	2.981	1.66308e-05	Up	Late embryogenesis abundant protein D-29-like OS=Triticum aestivum OX=4565 PE=3 SV=1	--	1	2.55431e-17	159.18	3	AAEK(1)AASVYFEEK	-1.1819	0.486	0.496	0.525	1.399	1.496	1.597	mitochondria				GO:0006950 response to stress; GO:0009266 response to temperature stimulus; GO:0009409 response to cold; GO:0009628 response to abiotic stimulus; GO:0047484 regulation of response to osmotic stress; GO:0048518 positive regulation of biological process; GO:0048583 regulation of response to stimulus; GO:0048584 positive regulation of response to stimulus; GO:0050789 regulation of biological process…	GO:0005622 intracellular anatomical structure; GO:0005634 nucleus; GO:0043226 organelle; GO:0043227 membrane-bounded organelle; GO:0043229 intracellular organelle; GO:0043231 intracellular membrane-bounded organelle;
A0A3B6ISW5	328	K	2.722	3.10971e-05	Up	Late embryogenesis abundant protein D-29-like OS=Triticum aestivum OX=4565 PE=3 SV=1	--	1	1.78833e-06	129.34	2	AASVYFEEK(1)DR	0.76102	0.53	0.537	0.545	1.347	1.455	1.586	mitochondria				GO:0006950 response to stress; GO:0009266 response to temperature stimulus; GO:0009409 response to cold; GO:0009628 response to abiotic stimulus; GO:0047484 regulation of response to osmotic stress; GO:0048518 positive regulation of biological process; GO:0048583 regulation of response to stimulus; GO:0048584 positive regulation of response to stimulus; GO:0050789 regulation of biological process…	GO:0005622 intracellular anatomical structure; GO:0005634 nucleus; GO:0043226 organelle; GO:0043227 membrane-bounded organelle; GO:0043229 intracellular organelle; GO:0043231 intracellular membrane-bounded organelle;
A0A3B6ISW5	232	K	1.712	0.0010251	Up	Late embryogenesis abundant protein D-29-like OS=Triticum aestivum OX=4565 PE=3 SV=1	--	1	5.57041e-08	109.07	3	AGEYTDATK(1)GTAQEAR	0.35096	0.715	0.693	0.804	1.355	1.165	1.268	mitochondria				GO:0006950 response to stress; GO:0009266 response to temperature stimulus; GO:0009409 response to cold; GO:0009628 response to abiotic stimulus; GO:0047484 regulation of response to osmotic stress; GO:0048518 positive regulation of biological process; GO:0048583 regulation of response to stimulus; GO:0048584 positive regulation of response to stimulus; GO:0050789 regulation of biological process…	GO:0005622 intracellular anatomical structure; GO:0005634 nucleus; GO:0043226 organelle; GO:0043227 membrane-bounded organelle; GO:0043229 intracellular organelle; GO:0043231 intracellular membrane-bounded organelle;
A0A3B6HR26	161	K	2.194	1.63107e-05	Up	Late embryogenesis abundant protein D-29-like OS=Triticum aestivum OX=4565 PE=3 SV=1	--	1	7.54965e-19	172.76	2	ATEAK(1)DTVAQK	-0.96346	0.59	0.634	0.654	1.369	1.353	1.399	mitochondria				GO:0006950 response to stress; GO:0009266 response to temperature stimulus; GO:0009409 response to cold; GO:0009628 response to abiotic stimulus; GO:0047484 regulation of response to osmotic stress; GO:0048518 positive regulation of biological process; GO:0048583 regulation of response to stimulus; GO:0048584 positive regulation of response to stimulus; GO:0050789 regulation of biological process…	GO:0005622 intracellular anatomical structure; GO:0005634 nucleus; GO:0043226 organelle; GO:0043227 membrane-bounded organelle; GO:0043229 intracellular organelle; GO:0043231 intracellular membrane-bounded organelle;
A0A3B6HR26	167	K	2.663	5.17511e-07	Up	Late embryogenesis abundant protein D-29-like OS=Triticum aestivum OX=4565 PE=3 SV=1	--	1	3.6546e-24	162.69	3	DTVAQK(1)TNETAEATK	-0.49525	0.531	0.545	0.562	1.456	1.462	1.444	mitochondria				GO:0006950 response to stress; GO:0009266 response to temperature stimulus; GO:0009409 response to cold; GO:0009628 response to abiotic stimulus; GO:0047484 regulation of response to osmotic stress; GO:0048518 positive regulation of biological process; GO:0048583 regulation of response to stimulus; GO:0048584 positive regulation of response to stimulus; GO:0050789 regulation of biological process…	GO:0005622 intracellular anatomical structure; GO:0005634 nucleus; GO:0043226 organelle; GO:0043227 membrane-bounded organelle; GO:0043229 intracellular organelle; GO:0043231 intracellular membrane-bounded organelle;
A0A3B6ISW5	190	K	2.098	2.13071e-05	Up	Late embryogenesis abundant protein D-29-like OS=Triticum aestivum OX=4565 PE=3 SV=1	--	1	2.57995e-26	182.1	2	DALAGK(1)TQEAK	0.82459	0.627	0.687	0.623	1.354	1.371	1.339	mitochondria				GO:0006950 response to stress; GO:0009266 response to temperature stimulus; GO:0009409 response to cold; GO:0009628 response to abiotic stimulus; GO:0047484 regulation of response to osmotic stress; GO:0048518 positive regulation of biological process; GO:0048583 regulation of response to stimulus; GO:0048584 positive regulation of response to stimulus; GO:0050789 regulation of biological process…	GO:0005622 intracellular anatomical structure; GO:0005634 nucleus; GO:0043226 organelle; GO:0043227 membrane-bounded organelle; GO:0043229 intracellular organelle; GO:0043231 intracellular membrane-bounded organelle;
A0A3B6HR26	194	K	2.228	0.000314117	Up	Late embryogenesis abundant protein D-29-like OS=Triticum aestivum OX=4565 PE=3 SV=1	--	1	5.12445e-05	107.09	3	TQEAK(1)DSTMQK	-0.63094	0.634	0.557	0.668	1.461	1.413	1.267	mitochondria				GO:0006950 response to stress; GO:0009266 response to temperature stimulus; GO:0009409 response to cold; GO:0009628 response to abiotic stimulus; GO:0047484 regulation of response to osmotic stress; GO:0048518 positive regulation of biological process; GO:0048583 regulation of response to stimulus; GO:0048584 positive regulation of response to stimulus; GO:0050789 regulation of biological process…	GO:0005622 intracellular anatomical structure; GO:0005634 nucleus; GO:0043226 organelle; GO:0043227 membrane-bounded organelle; GO:0043229 intracellular organelle; GO:0043231 intracellular membrane-bounded organelle;
A0A3B6HR26	156	K	2.542	1.07983e-05	Up	Late embryogenesis abundant protein D-29-like OS=Triticum aestivum OX=4565 PE=3 SV=1	--	1	5.08738e-13	162.31	3	DCTVEK(1)ATEAK	0.56692	0.549	0.555	0.59	1.509	1.411	1.386	mitochondria				GO:0006950 response to stress; GO:0009266 response to temperature stimulus; GO:0009409 response to cold; GO:0009628 response to abiotic stimulus; GO:0047484 regulation of response to osmotic stress; GO:0048518 positive regulation of biological process; GO:0048583 regulation of response to stimulus; GO:0048584 positive regulation of response to stimulus; GO:0050789 regulation of biological process…	GO:0005622 intracellular anatomical structure; GO:0005634 nucleus; GO:0043226 organelle; GO:0043227 membrane-bounded organelle; GO:0043229 intracellular organelle; GO:0043231 intracellular membrane-bounded organelle;
A0A3B6HR26	101	K	3.22	4.97113e-05	Up	Late embryogenesis abundant protein D-29-like OS=Triticum aestivum OX=4565 PE=3 SV=1	--	1	8.57116e-59	171.39	3	DTAADK(1)TYQAADATGNTMGEYK	-0.63673	0.473	0.439	0.51	1.587	1.602	1.39	mitochondria				GO:0006950 response to stress; GO:0009266 response to temperature stimulus; GO:0009409 response to cold; GO:0009628 response to abiotic stimulus; GO:0047484 regulation of response to osmotic stress; GO:0048518 positive regulation of biological process; GO:0048583 regulation of response to stimulus; GO:0048584 positive regulation of response to stimulus; GO:0050789 regulation of biological process…	GO:0005622 intracellular anatomical structure; GO:0005634 nucleus; GO:0043226 organelle; GO:0043227 membrane-bounded organelle; GO:0043229 intracellular organelle; GO:0043231 intracellular membrane-bounded organelle;
A0A3B6HR26	176	K	2.394	0.000371525	Up	Late embryogenesis abundant protein D-29-like OS=Triticum aestivum OX=4565 PE=3 SV=1	--	1	0.00158303	81.92	3	TNETAEATK(1)NK	-0.68749	0.547	0.596	0.625	1.32	1.608	1.305	mitochondria				GO:0006950 response to stress; GO:0009266 response to temperature stimulus; GO:0009409 response to cold; GO:0009628 response to abiotic stimulus; GO:0047484 regulation of response to osmotic stress; GO:0048518 positive regulation of biological process; GO:0048583 regulation of response to stimulus; GO:0048584 positive regulation of response to stimulus; GO:0050789 regulation of biological process…	GO:0005622 intracellular anatomical structure; GO:0005634 nucleus; GO:0043226 organelle; GO:0043227 membrane-bounded organelle; GO:0043229 intracellular organelle; GO:0043231 intracellular membrane-bounded organelle;
A0A3B6HR26	222	K	3.219	0.000192164	Up	Late embryogenesis abundant protein D-29-like OS=Triticum aestivum OX=4565 PE=3 SV=1	--	1	2.90728e-24	163.64	3	DVTQQK(1)AGEYTDATK	0.69218	0.431	0.457	0.534	1.401	1.715	1.461	mitochondria				GO:0006950 response to stress; GO:0009266 response to temperature stimulus; GO:0009409 response to cold; GO:0009628 response to abiotic stimulus; GO:0047484 regulation of response to osmotic stress; GO:0048518 positive regulation of biological process; GO:0048583 regulation of response to stimulus; GO:0048584 positive regulation of response to stimulus; GO:0050789 regulation of biological process…	GO:0005622 intracellular anatomical structure; GO:0005634 nucleus; GO:0043226 organelle; GO:0043227 membrane-bounded organelle; GO:0043229 intracellular organelle; GO:0043231 intracellular membrane-bounded organelle;
A0A3B6ISW5	124	K	2.697	7.86701e-05	Up	Late embryogenesis abundant protein D-29-like OS=Triticum aestivum OX=4565 PE=3 SV=1	--	1	0.0013697	119.75	2	DYTAEK(1)AK	0.14035	0.482	0.566	0.575	1.52	1.442	1.416	mitochondria				GO:0006950 response to stress; GO:0009266 response to temperature stimulus; GO:0009409 response to cold; GO:0009628 response to abiotic stimulus; GO:0047484 regulation of response to osmotic stress; GO:0048518 positive regulation of biological process; GO:0048583 regulation of response to stimulus; GO:0048584 positive regulation of response to stimulus; GO:0050789 regulation of biological process…	GO:0005622 intracellular anatomical structure; GO:0005634 nucleus; GO:0043226 organelle; GO:0043227 membrane-bounded organelle; GO:0043229 intracellular organelle; GO:0043231 intracellular membrane-bounded organelle;
A0A3B6ISW5	283	K	1.667	0.000213428	Up	Late embryogenesis abundant protein D-29-like OS=Triticum aestivum OX=4565 PE=3 SV=1	--	1	1.06767e-17	115.54	3	GQQGTGLFGALGNMTGAIK(1)EK	0.66268	0.708	0.792	0.75	1.262	1.195	1.293	mitochondria				GO:0006950 response to stress; GO:0009266 response to temperature stimulus; GO:0009409 response to cold; GO:0009628 response to abiotic stimulus; GO:0047484 regulation of response to osmotic stress; GO:0048518 positive regulation of biological process; GO:0048583 regulation of response to stimulus; GO:0048584 positive regulation of response to stimulus; GO:0050789 regulation of biological process…	GO:0005622 intracellular anatomical structure; GO:0005634 nucleus; GO:0043226 organelle; GO:0043227 membrane-bounded organelle; GO:0043229 intracellular organelle; GO:0043231 intracellular membrane-bounded organelle;
A0A3B6HR26	150	K	1.797	0.000561786	Up	Late embryogenesis abundant protein D-29-like OS=Triticum aestivum OX=4565 PE=3 SV=1	--	1	0.000230018	106.32	2	LGEAK(1)DCTVEK	-0.19456	0.676	0.715	0.754	1.414	1.223	1.217	mitochondria				GO:0006950 response to stress; GO:0009266 response to temperature stimulus; GO:0009409 response to cold; GO:0009628 response to abiotic stimulus; GO:0047484 regulation of response to osmotic stress; GO:0048518 positive regulation of biological process; GO:0048583 regulation of response to stimulus; GO:0048584 positive regulation of response to stimulus; GO:0050789 regulation of biological process…	GO:0005622 intracellular anatomical structure; GO:0005634 nucleus; GO:0043226 organelle; GO:0043227 membrane-bounded organelle; GO:0043229 intracellular organelle; GO:0043231 intracellular membrane-bounded organelle;
A0A3B6ISW5	184	K	1.863	0.000413858	Up	Late embryogenesis abundant protein D-29-like OS=Triticum aestivum OX=4565 PE=3 SV=1	--	1	8.9065e-05	111.79	2	LGEYK(1)DALAGK	-0.023442	0.64	0.689	0.766	1.25	1.293	1.361	mitochondria				GO:0006950 response to stress; GO:0009266 response to temperature stimulus; GO:0009409 response to cold; GO:0009628 response to abiotic stimulus; GO:0047484 regulation of response to osmotic stress; GO:0048518 positive regulation of biological process; GO:0048583 regulation of response to stimulus; GO:0048584 positive regulation of response to stimulus; GO:0050789 regulation of biological process…	GO:0005622 intracellular anatomical structure; GO:0005634 nucleus; GO:0043226 organelle; GO:0043227 membrane-bounded organelle; GO:0043229 intracellular organelle; GO:0043231 intracellular membrane-bounded organelle;
A0A3B6HR26	178	K	4.814	3.13618e-05	Up	Late embryogenesis abundant protein D-29-like OS=Triticum aestivum OX=4565 PE=3 SV=1	--	1	0.0177976	90.709	2	NK(1)LGEYK	0.30355	0.307	0.333	0.392	1.586	1.721	1.661	mitochondria				GO:0006950 response to stress; GO:0009266 response to temperature stimulus; GO:0009409 response to cold; GO:0009628 response to abiotic stimulus; GO:0047484 regulation of response to osmotic stress; GO:0048518 positive regulation of biological process; GO:0048583 regulation of response to stimulus; GO:0048584 positive regulation of response to stimulus; GO:0050789 regulation of biological process…	GO:0005622 intracellular anatomical structure; GO:0005634 nucleus; GO:0043226 organelle; GO:0043227 membrane-bounded organelle; GO:0043229 intracellular organelle; GO:0043231 intracellular membrane-bounded organelle;
A0A3B6ISW5	96	K	2.851	5.57559e-07	Up	Late embryogenesis abundant protein D-29-like OS=Triticum aestivum OX=4565 PE=3 SV=1	--	1	1.11402e-10	143.93	3	TFGGAK(1)DTAADK	0.63598	0.515	0.534	0.509	1.492	1.448	1.502	mitochondria				GO:0006950 response to stress; GO:0009266 response to temperature stimulus; GO:0009409 response to cold; GO:0009628 response to abiotic stimulus; GO:0047484 regulation of response to osmotic stress; GO:0048518 positive regulation of biological process; GO:0048583 regulation of response to stimulus; GO:0048584 positive regulation of response to stimulus; GO:0050789 regulation of biological process…	GO:0005622 intracellular anatomical structure; GO:0005634 nucleus; GO:0043226 organelle; GO:0043227 membrane-bounded organelle; GO:0043229 intracellular organelle; GO:0043231 intracellular membrane-bounded organelle;
A0A3B6ISW5	342	K	2.029	4.19263e-05	Up	Late embryogenesis abundant protein D-29-like OS=Triticum aestivum OX=4565 PE=3 SV=1	--	1	0.0262721	82.287	2	VDK(1)CVEK	0.64462	0.653	0.628	0.7	1.303	1.386	1.33	mitochondria				GO:0006950 response to stress; GO:0009266 response to temperature stimulus; GO:0009409 response to cold; GO:0009628 response to abiotic stimulus; GO:0047484 regulation of response to osmotic stress; GO:0048518 positive regulation of biological process; GO:0048583 regulation of response to stimulus; GO:0048584 positive regulation of response to stimulus; GO:0050789 regulation of biological process…	GO:0005622 intracellular anatomical structure; GO:0005634 nucleus; GO:0043226 organelle; GO:0043227 membrane-bounded organelle; GO:0043229 intracellular organelle; GO:0043231 intracellular membrane-bounded organelle;
A0A3B6HRF9	8	K	2.576	0.00575983	Up	RNA helicase OS=Triticum aestivum OX=4565 PE=4 SV=1	--	1	1.0308e-05	97.235	3	K(1)VSLFDVVDETSVSAK	-1.2364	0.479	0.436	0.763	1.531	1.292	1.499	chloroplast	K12820	DHX15, PRP43; pre-mRNA-splicing factor ATP-dependent RNA helicase DHX15/PRP43 [EC:3.6.4.13]	map03040 Spliceosome	GO:0006139 nucleobase-containing compound metabolic process; GO:0006396 RNA processing; GO:0006725 cellular aromatic compound metabolic process; GO:0006807 nitrogen compound metabolic process; GO:0008152 metabolic process; GO:0009987 cellular process; GO:0010467 gene expression; GO:0016070 RNA metabolic process; GO:0034641 cellular nitrogen compound metabolic process; GO:0043170 macromolecule met…	GO:0005622 intracellular anatomical structure; GO:0005634 nucleus; GO:0005730 nucleolus; GO:0005737 cytoplasm; GO:0005829 cytosol; GO:0009507 chloroplast; GO:0009526 plastid envelope; GO:0009536 plastid; GO:0009941 chloroplast envelope; GO:0016020 membrane; GO:0031967 organelle envelope; GO:0031974 membrane-enclosed lumen; GO:0031975 envelope; GO:0031981 nuclear lumen; GO:0043226 organelle; GO:00…	GO:0003676 nucleic acid binding; GO:0003723 RNA binding; GO:0003724 RNA helicase activity; GO:0003824 catalytic activity; GO:0004386 helicase activity; GO:0005488 binding; GO:0008186 ATP-dependent activity, acting on RNA; GO:0016462 pyrophosphatase activity; GO:0016787 hydrolase activity; GO:0016817 hydrolase activity, acting on acid anhydrides; GO:0016818 hydrolase activity, acting on acid anhyd…	PF13401; PF00271; PF04408	AAA domain; Helicase conserved C-terminal domain; Helicase associated domain (HA2)	A	KOG0925	mRNA splicing factor ATP-dependent RNA helicase
A0A3B6HS27	24	K	1.59	0.00110931	Up	Histone H2B OS=Triticum aestivum OX=4565 PE=3 SV=1	--	1	0.0116621	87.258	2	AEK(1)TPAGK	0.91265	0.718	0.832	0.767	1.191	1.177	1.316	nucleus	K11252	H2B; histone H2B					PF00125	Core histone H2A/H2B/H3/H4	B	KOG1744	Histone H2B
A0A3B6HS27	13	K	1.627	0.0222318	Up	Histone H2B OS=Triticum aestivum OX=4565 PE=3 SV=1	--	1	0.0111613	83.182	2	K(1)PAAEVAEK	-1.2159	0.68	0.805	0.799	1.075	1.548	1.093	nucleus	K11252	H2B; histone H2B					PF00125	Core histone H2A/H2B/H3/H4	B	KOG1744	Histone H2B
A0A3B6HS27	21	K	1.442	0.000360531	Up	Histone H2B OS=Triticum aestivum OX=4565 PE=3 SV=1	--	0.999998	0.00879782	68.972	3	KPAAEVAEK(1)AEK	0.737	0.854	0.809	0.794	1.195	1.221	1.126	nucleus	K11252	H2B; histone H2B					PF00125	Core histone H2A/H2B/H3/H4	B	KOG1744	Histone H2B
A0A3B6JLS5	98	K	1.359	0.00558857	Up	SHSP domain-containing protein OS=Triticum aestivum OX=4565 PE=3 SV=1	--	1	3.55499e-07	128.08	3	EQEEK(1)TDTWHR	0.15686	0.821	0.786	0.936	1.106	1.157	1.194	cytoplasm	K13993	HSP20; HSP20 family protein	map04141 Protein processing in endoplasmic reticulum				PF00011	Hsp20/alpha crystallin family	O	KOG0710	Molecular chaperone (small heat-shock protein Hsp26/Hsp42)
A0A3B6JGH7	304	K	2.709	1.52704e-05	Up	Dehydrin OS=Triticum aestivum OX=4565 PE=3 SV=1	--	1	0.0206309	77.662	2	EK(1)LPGGNK	-0.87576	0.536	0.528	0.554	1.447	1.562	1.374	nucleus				GO:0001101 response to acid chemical; GO:0006950 response to stress; GO:0009266 response to temperature stimulus; GO:0009409 response to cold; GO:0009414 response to water deprivation; GO:0009415 response to water; GO:0009628 response to abiotic stimulus; GO:0009631 cold acclimation; GO:0009719 response to endogenous stimulus; GO:0009725 response to hormone; GO:0009737 response to abscisic acid; …	GO:0005622 intracellular anatomical structure; GO:0005737 cytoplasm; GO:0005829 cytosol;	GO:0005488 binding; GO:0005507 copper ion binding; GO:0016151 nickel cation binding; GO:0043167 ion binding; GO:0043169 cation binding; GO:0046872 metal ion binding; GO:0046914 transition metal ion binding;
A0A3B6JGH7	420	K	2.499	8.38602e-06	Up	Dehydrin OS=Triticum aestivum OX=4565 PE=3 SV=1	--	1	0.0108914	94.114	3	GMMEK(1)IK	-0.68	0.597	0.579	0.539	1.443	1.403	1.439	nucleus				GO:0001101 response to acid chemical; GO:0006950 response to stress; GO:0009266 response to temperature stimulus; GO:0009409 response to cold; GO:0009414 response to water deprivation; GO:0009415 response to water; GO:0009628 response to abiotic stimulus; GO:0009631 cold acclimation; GO:0009719 response to endogenous stimulus; GO:0009725 response to hormone; GO:0009737 response to abscisic acid; …	GO:0005622 intracellular anatomical structure; GO:0005737 cytoplasm; GO:0005829 cytosol;	GO:0005488 binding; GO:0005507 copper ion binding; GO:0016151 nickel cation binding; GO:0043167 ion binding; GO:0043169 cation binding; GO:0046872 metal ion binding; GO:0046914 transition metal ion binding;
A0A3B6JGH7	359	K	2.285	7.05135e-06	Up	Dehydrin OS=Triticum aestivum OX=4565 PE=3 SV=1	--	1	0.0113997	95.909	2	GVMEK(1)IK	-0.58972	0.601	0.601	0.625	1.328	1.407	1.439	nucleus				GO:0001101 response to acid chemical; GO:0006950 response to stress; GO:0009266 response to temperature stimulus; GO:0009409 response to cold; GO:0009414 response to water deprivation; GO:0009415 response to water; GO:0009628 response to abiotic stimulus; GO:0009631 cold acclimation; GO:0009719 response to endogenous stimulus; GO:0009725 response to hormone; GO:0009737 response to abscisic acid; …	GO:0005622 intracellular anatomical structure; GO:0005737 cytoplasm; GO:0005829 cytosol;	GO:0005488 binding; GO:0005507 copper ion binding; GO:0016151 nickel cation binding; GO:0043167 ion binding; GO:0043169 cation binding; GO:0046872 metal ion binding; GO:0046914 transition metal ion binding;
A0A3B6JIL6	460	K	1.616	0.0162687	Up	Fmp27_GFWDK domain-containing protein OS=Triticum aestivum OX=4565 PE=4 SV=1	--	1	0.0247595	40.724	3	PLILMK(1)SAK	-4.3526	0.853	0.61	0.831	1.31	1.3	1.097	plasma membrane									S	KOG1910	Uncharacterized conserved protein
W5EPT9	46	K	1.63	0.000102849	Up	Mitochondrial ATPase inhibitor OS=Triticum aestivum OX=4565 PE=4 SV=1	--	1	0.000154841	123.79	2	AAENVYIK(1)K	0.49762	0.741	0.8	0.74	1.195	1.269	1.255	chloroplast				GO:0008152 metabolic process; GO:0009853 photorespiration; GO:0009987 cellular process; GO:0043094 cellular metabolic compound salvage; GO:0044237 cellular metabolic process;	GO:0005622 intracellular anatomical structure; GO:0005634 nucleus; GO:0005730 nucleolus; GO:0005737 cytoplasm; GO:0005739 mitochondrion; GO:0005740 mitochondrial envelope; GO:0005743 mitochondrial inner membrane; GO:0005746 mitochondrial respirasome; GO:0005747 mitochondrial respiratory chain complex I; GO:0005773 vacuole; GO:0016020 membrane; GO:0019866 organelle inner membrane; GO:0030964 NADH …	GO:0005488 binding; GO:0005507 copper ion binding; GO:0043167 ion binding; GO:0043169 cation binding; GO:0046872 metal ion binding; GO:0046914 transition metal ion binding;
A0A3B6JCH1	216	K	1.672	0.00123932	Up	Germin-like protein OS=Triticum aestivum OX=4565 PE=3 SV=1	--	1	0.00518246	84.297	2	VDAGVVELLK(1)SR	2.2715	0.659	0.788	0.799	1.255	1.22	1.28	extracellular					GO:0005576 extracellular region; GO:0005618 cell wall; GO:0005622 intracellular anatomical structure; GO:0005737 cytoplasm; GO:0030312 external encapsulating structure; GO:0048046 apoplast; GO:0071944 cell periphery;		PF00190	Cupin
A0A3B6I2E1	51	K	3.881	0.000358174	Up	Peroxisomal membrane protein 11C OS=Triticum aestivum OX=4565 PE=3 SV=1	--	1	4.9379e-56	178.1	3	FLSNGQPGPAQNVDK(1)STSLAR	-0.057249	0.368	0.377	0.484	1.337	1.72	1.713	nucleus,plasma membrane				GO:0006996 organelle organization; GO:0007031 peroxisome organization; GO:0009987 cellular process; GO:0016043 cellular component organization; GO:0016559 peroxisome fission; GO:0032535 regulation of cellular component size; GO:0044375 regulation of peroxisome size; GO:0048285 organelle fission; GO:0065007 biological regulation; GO:0065008 regulation of biological quality; GO:0071840 cellular com…	GO:0005622 intracellular anatomical structure; GO:0005737 cytoplasm; GO:0005777 peroxisome; GO:0005778 peroxisomal membrane; GO:0005779 integral component of peroxisomal membrane; GO:0005911 cell-cell junction; GO:0009506 plasmodesma; GO:0016020 membrane; GO:0016021 integral component of membrane; GO:0030054 cell junction; GO:0031090 organelle membrane; GO:0031224 intrinsic component of membrane;…	GO:0005488 binding; GO:0005515 protein binding; GO:0042802 identical protein binding;			U	KOG4186	Peroxisomal biogenesis protein (peroxin)
A0A3B6I2H8	20	K	4.698	3.33301e-05	Up	Protein LE25-like OS=Triticum aestivum OX=4565 PE=3 SV=1	--	1	0.0084151	99.442	2	AK(1)ITQAK	0.44428	0.356	0.304	0.393	1.667	1.669	1.611	mitochondria				GO:0000003 reproduction; GO:0001101 response to acid chemical; GO:0003006 developmental process involved in reproduction; GO:0006950 response to stress; GO:0006970 response to osmotic stress; GO:0007275 multicellular organism development; GO:0009414 response to water deprivation; GO:0009415 response to water; GO:0009628 response to abiotic stimulus; GO:0009791 post-embryonic development; GO:00100…	GO:0005622 intracellular anatomical structure; GO:0005737 cytoplasm; GO:0005829 cytosol; GO:0005911 cell-cell junction; GO:0009506 plasmodesma; GO:0030054 cell junction; GO:0055044 symplast;
A0A3B6I2H8	25	K	4.715	6.80038e-06	Up	Protein LE25-like OS=Triticum aestivum OX=4565 PE=3 SV=1	--	1	0.000553512	117.09	2	ITQAK(1)ASEK	0.22999	0.347	0.321	0.382	1.662	1.628	1.661	mitochondria				GO:0000003 reproduction; GO:0001101 response to acid chemical; GO:0003006 developmental process involved in reproduction; GO:0006950 response to stress; GO:0006970 response to osmotic stress; GO:0007275 multicellular organism development; GO:0009414 response to water deprivation; GO:0009415 response to water; GO:0009628 response to abiotic stimulus; GO:0009791 post-embryonic development; GO:00100…	GO:0005622 intracellular anatomical structure; GO:0005737 cytoplasm; GO:0005829 cytosol; GO:0005911 cell-cell junction; GO:0009506 plasmodesma; GO:0030054 cell junction; GO:0055044 symplast;
A0A3B6RAV3	29	K	3.839	5.91788e-08	Up	Protein LE25-like OS=Triticum aestivum OX=4565 PE=3 SV=1	--	1	0.000490964	104.17	2	ASEK(1)AEAATAR	0.61737	0.409	0.412	0.419	1.602	1.551	1.607	mitochondria				GO:0000003 reproduction; GO:0001101 response to acid chemical; GO:0003006 developmental process involved in reproduction; GO:0006950 response to stress; GO:0006970 response to osmotic stress; GO:0007275 multicellular organism development; GO:0009414 response to water deprivation; GO:0009415 response to water; GO:0009628 response to abiotic stimulus; GO:0009791 post-embryonic development; GO:00100…	GO:0005622 intracellular anatomical structure; GO:0005737 cytoplasm; GO:0005829 cytosol; GO:0005911 cell-cell junction; GO:0009506 plasmodesma; GO:0030054 cell junction; GO:0055044 symplast;
A0A3B6RAV3	16	K	2.856	0.00031158	Up	Protein LE25-like OS=Triticum aestivum OX=4565 PE=3 SV=1	--	1	0.00487438	82.261	2	DGVSAVK(1)AK	1.1019	0.563	0.503	0.49	1.398	1.327	1.719	mitochondria				GO:0000003 reproduction; GO:0001101 response to acid chemical; GO:0003006 developmental process involved in reproduction; GO:0006950 response to stress; GO:0006970 response to osmotic stress; GO:0007275 multicellular organism development; GO:0009414 response to water deprivation; GO:0009415 response to water; GO:0009628 response to abiotic stimulus; GO:0009791 post-embryonic development; GO:00100…	GO:0005622 intracellular anatomical structure; GO:0005737 cytoplasm; GO:0005829 cytosol; GO:0005911 cell-cell junction; GO:0009506 plasmodesma; GO:0030054 cell junction; GO:0055044 symplast;
A0A3B6RAV3	56	K	4.181	0.000331714	Up	Protein LE25-like OS=Triticum aestivum OX=4565 PE=3 SV=1	--	1	0.00262629	72.29	3	VAAAK(1)MELHQDK	0.032234	0.372	0.33	0.456	1.846	1.389	1.607	mitochondria				GO:0000003 reproduction; GO:0001101 response to acid chemical; GO:0003006 developmental process involved in reproduction; GO:0006950 response to stress; GO:0006970 response to osmotic stress; GO:0007275 multicellular organism development; GO:0009414 response to water deprivation; GO:0009415 response to water; GO:0009628 response to abiotic stimulus; GO:0009791 post-embryonic development; GO:00100…	GO:0005622 intracellular anatomical structure; GO:0005737 cytoplasm; GO:0005829 cytosol; GO:0005911 cell-cell junction; GO:0009506 plasmodesma; GO:0030054 cell junction; GO:0055044 symplast;
A0A3B6RAV3	9	K	3.013	4.12944e-05	Up	Protein LE25-like OS=Triticum aestivum OX=4565 PE=3 SV=1	--	1	0.000631912	131.83	2	VK(1)DGVSAVK	-0.23555	0.448	0.503	0.544	1.491	1.489	1.524	mitochondria				GO:0000003 reproduction; GO:0001101 response to acid chemical; GO:0003006 developmental process involved in reproduction; GO:0006950 response to stress; GO:0006970 response to osmotic stress; GO:0007275 multicellular organism development; GO:0009414 response to water deprivation; GO:0009415 response to water; GO:0009628 response to abiotic stimulus; GO:0009791 post-embryonic development; GO:00100…	GO:0005622 intracellular anatomical structure; GO:0005737 cytoplasm; GO:0005829 cytosol; GO:0005911 cell-cell junction; GO:0009506 plasmodesma; GO:0030054 cell junction; GO:0055044 symplast;
A0A3B6I7C3	260	K	1.567	0.00514726	Up	Dihydrolipoamide acetyltransferase component of pyruvate dehydrogenase complex OS=Triticum aestivum OX=4565 PE=3 SV=1	--	1	0.00256677	74.789	3	K(1)LAEDNNVPLSSLK	1.6269	0.672	0.774	0.891	1.217	1.201	1.245	chloroplast,mitochondria	K00627	DLAT, aceF, pdhC; pyruvate dehydrogenase E2 component (dihydrolipoamide acetyltransferase) [EC:2.3.1.12]	map00010 Glycolysis / Gluconeogenesis; map00020 Citrate cycle (TCA cycle); map00620 Pyruvate metabolism; map01100 Metabolic pathways; map01110 Biosynthesis of secondary metabolites; map01200 Carbon metabolism		GO:0005622 intracellular anatomical structure; GO:0005737 cytoplasm; GO:0005739 mitochondrion; GO:0009507 chloroplast; GO:0009526 plastid envelope; GO:0009536 plastid; GO:0009941 chloroplast envelope; GO:0031967 organelle envelope; GO:0031975 envelope; GO:0043226 organelle; GO:0043227 membrane-bounded organelle; GO:0043229 intracellular organelle; GO:0043231 intracellular membrane-bounded organel…	GO:0005488 binding; GO:0005507 copper ion binding; GO:0043167 ion binding; GO:0043169 cation binding; GO:0046872 metal ion binding; GO:0046914 transition metal ion binding;	PF00364	Biotin-requiring enzyme	C	KOG0557	Dihydrolipoamide acetyltransferase
A0A3B6N2V5	600	K	1.61	0.0353718	Up	Tr-type G domain-containing protein OS=Triticum aestivum OX=4565 PE=3 SV=1	--	1	0.000309911	98.942	3	SK(1)ILSEEFGWDK	-1.015	0.673	0.714	0.912	1.113	1.538	1.051	cytoplasm	K03234	EEF2; elongation factor 2					PF00009; PF14492; PF03764; PF00679	Elongation factor Tu GTP binding domain; Elongation Factor G, domain III; Elongation factor G, domain IV; Elongation factor G C-terminus	J	KOG0469	Elongation factor 2
A0A3B6N2V5	3	K	1.543	0.00316621	Up	Tr-type G domain-containing protein OS=Triticum aestivum OX=4565 PE=3 SV=1	--	1	0.00135028	104.07	2	VK(1)FTAEELR	-0.089136	0.734	0.772	0.854	1.255	1.293	1.093	cytoplasm	K03234	EEF2; elongation factor 2					PF00009; PF14492; PF03764; PF00679	Elongation factor Tu GTP binding domain; Elongation Factor G, domain III; Elongation factor G, domain IV; Elongation factor G C-terminus	J	KOG0469	Elongation factor 2
A0A3B6N2V5	260	K	1.305	0.0123701	Up	Tr-type G domain-containing protein OS=Triticum aestivum OX=4565 PE=3 SV=1	--	1	0.000940169	88.101	3	WTSK(1)NTGTATCK	-2.2271	0.849	0.813	0.941	1.13	1.048	1.219	cytoplasm	K03234	EEF2; elongation factor 2					PF00009; PF14492; PF03764; PF00679	Elongation factor Tu GTP binding domain; Elongation Factor G, domain III; Elongation factor G, domain IV; Elongation factor G C-terminus	J	KOG0469	Elongation factor 2
A0A3B6JNM8	140	K	3.608	6.1598e-05	Up	rRNA-processing protein EBP2 homolog OS=Triticum aestivum OX=4565 PE=3 SV=1	--	1	0.0084151	99.442	2	GK(1)LLFEK	-1.3323	0.4	0.414	0.488	1.454	1.668	1.576	nucleus	K14823	EBP2, EBNA1BP2; rRNA-processing protein EBP2		GO:0006139 nucleobase-containing compound metabolic process; GO:0006364 rRNA processing; GO:0006396 RNA processing; GO:0006725 cellular aromatic compound metabolic process; GO:0006807 nitrogen compound metabolic process; GO:0008152 metabolic process; GO:0009987 cellular process; GO:0010467 gene expression; GO:0016070 RNA metabolic process; GO:0016072 rRNA metabolic process; GO:0022613 ribonucleop…	GO:0005622 intracellular anatomical structure; GO:0005634 nucleus; GO:0005730 nucleolus; GO:0030684 preribosome; GO:0030687 preribosome, large subunit precursor; GO:0031974 membrane-enclosed lumen; GO:0031981 nuclear lumen; GO:0032991 protein-containing complex; GO:0034399 nuclear periphery; GO:0043226 organelle; GO:0043227 membrane-bounded organelle; GO:0043228 non-membrane-bounded organelle; GO…	GO:0003676 nucleic acid binding; GO:0003723 RNA binding; GO:0003824 catalytic activity; GO:0003924 GTPase activity; GO:0005488 binding; GO:0016462 pyrophosphatase activity; GO:0016787 hydrolase activity; GO:0016817 hydrolase activity, acting on acid anhydrides; GO:0016818 hydrolase activity, acting on acid anhydrides, in phosphorus-containing anhydrides; GO:0017111 nucleoside-triphosphatase activ…			A	KOG3080	Nucleolar protein-like/EBNA1-binding protein
A0A3B6IJ76	311	K	1.468	0.000856169	Up	Globulin-1 OS=Triticum aestivum OX=4565 PE=4 SV=1	--	1	1.6739e-30	178.67	2	AALK(1)TSDEQLDR	-0.17786	0.754	0.843	0.834	1.142	1.186	1.241	vacuolar membrane					GO:0016020 membrane;	GO:0005488 binding; GO:0019863 IgE binding; GO:0019865 immunoglobulin binding; GO:0044877 protein-containing complex binding;	PF00190	Cupin
I6QQ39	263	K	1.824	0.00109139	Up	Globulin-3A OS=Triticum aestivum OX=4565 GN=Glo-3A PE=2 SV=1	Glo-3A	1	8.75525e-07	106.3	3	FQYFSAK(1)PLLASLSK	0.58495	0.636	0.79	0.699	1.205	1.322	1.349	vacuolar membrane					GO:0016020 membrane;	GO:0005488 binding; GO:0019863 IgE binding; GO:0019865 immunoglobulin binding; GO:0044877 protein-containing complex binding;	PF00190	Cupin
I6QQ39	271	K	1.798	2.28451e-05	Up	Globulin-3A OS=Triticum aestivum OX=4565 GN=Glo-3A PE=2 SV=1	Glo-3A	1	0.000466787	140.45	2	PLLASLSK(1)R	0.14021	0.693	0.722	0.729	1.261	1.339	1.255	vacuolar membrane					GO:0016020 membrane;	GO:0005488 binding; GO:0019863 IgE binding; GO:0019865 immunoglobulin binding; GO:0044877 protein-containing complex binding;	PF00190	Cupin
A0A3B6IJ76	548	K	1.452	0.0003336	Up	Globulin-1 OS=Triticum aestivum OX=4565 PE=4 SV=1	--	1	8.56896e-28	152.94	3	NNVIGK(1)LDNPAQELTFGR	-0.3443	0.814	0.788	0.845	1.221	1.125	1.207	vacuolar membrane					GO:0016020 membrane;	GO:0005488 binding; GO:0019863 IgE binding; GO:0019865 immunoglobulin binding; GO:0044877 protein-containing complex binding;	PF00190	Cupin
A0A3B6IJZ7	9	K	5.218	8.51381e-06	Up	Histone domain-containing protein OS=Triticum aestivum OX=4565 PE=3 SV=1	--	1	0.00733786	80.69	2	GSK(1)VVSSVVK	0.99827	0.322	0.291	0.352	1.64	1.665	1.73	chloroplast	K11252	H2B; histone H2B					PF00125	Core histone H2A/H2B/H3/H4	B	KOG1744	Histone H2B
A0A3B6IJZ7	16	K	1.78	7.7042e-05	Up	Histone domain-containing protein OS=Triticum aestivum OX=4565 PE=3 SV=1	--	1	0.00110457	108.7	2	VVSSVVK(1)TK	-0.61479	0.682	0.745	0.731	1.268	1.239	1.335	chloroplast	K11252	H2B; histone H2B					PF00125	Core histone H2A/H2B/H3/H4	B	KOG1744	Histone H2B
A0A3B6ILN3	26	K	1.59	0.00110931	Up	Histone H2B OS=Triticum aestivum OX=4565 PE=3 SV=1	--	1	0.0116621	87.258	2	AEK(1)TPAGK	0.91265	0.718	0.832	0.767	1.191	1.177	1.316	nucleus	K11252	H2B; histone H2B			GO:0005622 intracellular anatomical structure; GO:0005634 nucleus; GO:0005694 chromosome; GO:0043226 organelle; GO:0043227 membrane-bounded organelle; GO:0043228 non-membrane-bounded organelle; GO:0043229 intracellular organelle; GO:0043231 intracellular membrane-bounded organelle; GO:0043232 intracellular non-membrane-bounded organelle;		PF00125	Core histone H2A/H2B/H3/H4	B	KOG1744	Histone H2B
A0A3B6ILN3	13	K	1.572	0.000718123	Up	Histone H2B OS=Triticum aestivum OX=4565 PE=3 SV=1	--	1	3.63213e-06	134.68	2	K(1)PVEEEPAAEK	0.15543	0.729	0.795	0.809	1.16	1.199	1.308	nucleus	K11252	H2B; histone H2B			GO:0005622 intracellular anatomical structure; GO:0005634 nucleus; GO:0005694 chromosome; GO:0043226 organelle; GO:0043227 membrane-bounded organelle; GO:0043228 non-membrane-bounded organelle; GO:0043229 intracellular organelle; GO:0043231 intracellular membrane-bounded organelle; GO:0043232 intracellular non-membrane-bounded organelle;		PF00125	Core histone H2A/H2B/H3/H4	B	KOG1744	Histone H2B
A0A3B6ILN3	23	K	1.457	0.0423407	Up	Histone H2B OS=Triticum aestivum OX=4565 PE=3 SV=1	--	0.999993	0.00126238	71.08	4	KPVEEEPAAEK(1)AEK	0.49599	0.631	0.834	0.977	1.188	1.26	1.11	nucleus	K11252	H2B; histone H2B			GO:0005622 intracellular anatomical structure; GO:0005634 nucleus; GO:0005694 chromosome; GO:0043226 organelle; GO:0043227 membrane-bounded organelle; GO:0043228 non-membrane-bounded organelle; GO:0043229 intracellular organelle; GO:0043231 intracellular membrane-bounded organelle; GO:0043232 intracellular non-membrane-bounded organelle;		PF00125	Core histone H2A/H2B/H3/H4	B	KOG1744	Histone H2B
A0A3B6ILN3	43	K	1.918	0.000192435	Up	Histone H2B OS=Triticum aestivum OX=4565 PE=3 SV=1	--	1	5.32159e-06	115.57	2	LPAGK(1)SSAAAK	-0.14563	0.633	0.693	0.73	1.35	1.349	1.245	nucleus	K11252	H2B; histone H2B			GO:0005622 intracellular anatomical structure; GO:0005634 nucleus; GO:0005694 chromosome; GO:0043226 organelle; GO:0043227 membrane-bounded organelle; GO:0043228 non-membrane-bounded organelle; GO:0043229 intracellular organelle; GO:0043231 intracellular membrane-bounded organelle; GO:0043232 intracellular non-membrane-bounded organelle;		PF00125	Core histone H2A/H2B/H3/H4	B	KOG1744	Histone H2B
A0A3B6ILV9	541	K	1.402	0.0340568	Up	Globulin-1 OS=Triticum aestivum OX=4565 PE=4 SV=1	--	1	5.41282e-18	124.84	3	NNVIGK(1)LDSPAQELTFGR	0.76584	0.668	0.968	0.862	1.178	1.137	1.186	vacuolar membrane					GO:0016020 membrane;	GO:0005488 binding; GO:0019863 IgE binding; GO:0019865 immunoglobulin binding; GO:0044877 protein-containing complex binding;	PF00190	Cupin
A0A3B6ILV9	297	K	1.619	0.000106935	Up	Globulin-1 OS=Triticum aestivum OX=4565 PE=4 SV=1	--	1	0.000368596	77.633	3	VLTAALK(1)TSDEQLGR	1.0327	0.782	0.773	0.736	1.283	1.248	1.177	vacuolar membrane					GO:0016020 membrane;	GO:0005488 binding; GO:0019863 IgE binding; GO:0019865 immunoglobulin binding; GO:0044877 protein-containing complex binding;	PF00190	Cupin
A0A3B6IS82	75	K	1.445	0.000714721	Up	VOC domain-containing protein OS=Triticum aestivum OX=4565 PE=4 SV=1	--	1	5.8379e-18	145.91	3	ETDALTGEVQLPK(1)SPR	-1.0427	0.836	0.758	0.86	1.202	1.165	1.179	cytoplasm							PF00903	Glyoxalase/Bleomycin resistance protein/Dioxygenase superfamily
A0A3B6JM88	279	K	1.384	0.000974103	Up	Cupin type-1 domain-containing protein OS=Triticum aestivum OX=4565 PE=4 SV=1	--	1	0.000518092	94.767	3	TMTNK(1)DLQNLK	-0.27453	0.903	0.811	0.803	1.161	1.165	1.157	cytoplasm							PF00190	Cupin
A0A3B6ISW5	206	K	2.54	1.15061e-05	Up	Late embryogenesis abundant protein D-29-like OS=Triticum aestivum OX=4565 PE=3 SV=1	--	1	7.71541e-89	225.63	2	AQQTK(1)DAAAEK	0.24356	0.575	0.541	0.579	1.359	1.484	1.463	mitochondria				GO:0006950 response to stress; GO:0009266 response to temperature stimulus; GO:0009409 response to cold; GO:0009628 response to abiotic stimulus; GO:0047484 regulation of response to osmotic stress; GO:0048518 positive regulation of biological process; GO:0048583 regulation of response to stimulus; GO:0048584 positive regulation of response to stimulus; GO:0050789 regulation of biological process…	GO:0005622 intracellular anatomical structure; GO:0005634 nucleus; GO:0043226 organelle; GO:0043227 membrane-bounded organelle; GO:0043229 intracellular organelle; GO:0043231 intracellular membrane-bounded organelle;
A0A3B6ISW5	212	K	3.057	0.000254577	Up	Late embryogenesis abundant protein D-29-like OS=Triticum aestivum OX=4565 PE=3 SV=1	--	1	0.0054598	95.311	2	DAAAEK(1)AR	1.2123	0.472	0.429	0.578	1.474	1.587	1.46	mitochondria				GO:0006950 response to stress; GO:0009266 response to temperature stimulus; GO:0009409 response to cold; GO:0009628 response to abiotic stimulus; GO:0047484 regulation of response to osmotic stress; GO:0048518 positive regulation of biological process; GO:0048583 regulation of response to stimulus; GO:0048584 positive regulation of response to stimulus; GO:0050789 regulation of biological process…	GO:0005622 intracellular anatomical structure; GO:0005634 nucleus; GO:0043226 organelle; GO:0043227 membrane-bounded organelle; GO:0043229 intracellular organelle; GO:0043231 intracellular membrane-bounded organelle;
A0A3B6ISW5	162	K	2.194	1.63107e-05	Up	Late embryogenesis abundant protein D-29-like OS=Triticum aestivum OX=4565 PE=3 SV=1	--	1	7.54965e-19	172.76	2	ATEAK(1)DTVAQK	-0.96346	0.59	0.634	0.654	1.369	1.353	1.399	mitochondria				GO:0006950 response to stress; GO:0009266 response to temperature stimulus; GO:0009409 response to cold; GO:0009628 response to abiotic stimulus; GO:0047484 regulation of response to osmotic stress; GO:0048518 positive regulation of biological process; GO:0048583 regulation of response to stimulus; GO:0048584 positive regulation of response to stimulus; GO:0050789 regulation of biological process…	GO:0005622 intracellular anatomical structure; GO:0005634 nucleus; GO:0043226 organelle; GO:0043227 membrane-bounded organelle; GO:0043229 intracellular organelle; GO:0043231 intracellular membrane-bounded organelle;
A0A3B6ISW5	168	K	2.871	2.48143e-06	Up	Late embryogenesis abundant protein D-29-like OS=Triticum aestivum OX=4565 PE=3 SV=1	--	1	4.95257e-162	250.27	2	DTVAQK(1)TSETAEATK	-0.88442	0.514	0.532	0.504	1.421	1.525	1.504	mitochondria				GO:0006950 response to stress; GO:0009266 response to temperature stimulus; GO:0009409 response to cold; GO:0009628 response to abiotic stimulus; GO:0047484 regulation of response to osmotic stress; GO:0048518 positive regulation of biological process; GO:0048583 regulation of response to stimulus; GO:0048584 positive regulation of response to stimulus; GO:0050789 regulation of biological process…	GO:0005622 intracellular anatomical structure; GO:0005634 nucleus; GO:0043226 organelle; GO:0043227 membrane-bounded organelle; GO:0043229 intracellular organelle; GO:0043231 intracellular membrane-bounded organelle;
A0A3B6ISW5	195	K	2.27	0.000189493	Up	Late embryogenesis abundant protein D-29-like OS=Triticum aestivum OX=4565 PE=3 SV=1	--	1	9.66517e-07	117.79	3	TQEAK(1)DTTMQK	-0.36227	0.564	0.582	0.689	1.397	1.376	1.392	mitochondria				GO:0006950 response to stress; GO:0009266 response to temperature stimulus; GO:0009409 response to cold; GO:0009628 response to abiotic stimulus; GO:0047484 regulation of response to osmotic stress; GO:0048518 positive regulation of biological process; GO:0048583 regulation of response to stimulus; GO:0048584 positive regulation of response to stimulus; GO:0050789 regulation of biological process…	GO:0005622 intracellular anatomical structure; GO:0005634 nucleus; GO:0043226 organelle; GO:0043227 membrane-bounded organelle; GO:0043229 intracellular organelle; GO:0043231 intracellular membrane-bounded organelle;
A0A3B6ISW5	102	K	3.222	0.000110133	Up	Late embryogenesis abundant protein D-29-like OS=Triticum aestivum OX=4565 PE=3 SV=1	--	1	1.21777e-23	136.1	3	DTAADK(1)TYQAADATGNK	-0.78716	0.409	0.513	0.499	1.441	1.542	1.596	mitochondria				GO:0006950 response to stress; GO:0009266 response to temperature stimulus; GO:0009409 response to cold; GO:0009628 response to abiotic stimulus; GO:0047484 regulation of response to osmotic stress; GO:0048518 positive regulation of biological process; GO:0048583 regulation of response to stimulus; GO:0048584 positive regulation of response to stimulus; GO:0050789 regulation of biological process…	GO:0005622 intracellular anatomical structure; GO:0005634 nucleus; GO:0043226 organelle; GO:0043227 membrane-bounded organelle; GO:0043229 intracellular organelle; GO:0043231 intracellular membrane-bounded organelle;
A0A3B6ISW5	113	K	2.289	0.000704426	Up	Late embryogenesis abundant protein D-29-like OS=Triticum aestivum OX=4565 PE=3 SV=1	--	1	2.73884e-06	97.291	3	TYQAADATGNK(1)LGEYK	-1.2238	0.565	0.563	0.696	1.336	1.298	1.542	mitochondria				GO:0006950 response to stress; GO:0009266 response to temperature stimulus; GO:0009409 response to cold; GO:0009628 response to abiotic stimulus; GO:0047484 regulation of response to osmotic stress; GO:0048518 positive regulation of biological process; GO:0048583 regulation of response to stimulus; GO:0048584 positive regulation of response to stimulus; GO:0050789 regulation of biological process…	GO:0005622 intracellular anatomical structure; GO:0005634 nucleus; GO:0043226 organelle; GO:0043227 membrane-bounded organelle; GO:0043229 intracellular organelle; GO:0043231 intracellular membrane-bounded organelle;
A0A3B6ISW5	201	K	2.777	3.81813e-05	Up	Late embryogenesis abundant protein D-29-like OS=Triticum aestivum OX=4565 PE=3 SV=1	--	1	7.21137e-14	166.62	3	DTTMQK(1)AQQTK	-0.34896	0.524	0.488	0.577	1.522	1.452	1.438	mitochondria				GO:0006950 response to stress; GO:0009266 response to temperature stimulus; GO:0009409 response to cold; GO:0009628 response to abiotic stimulus; GO:0047484 regulation of response to osmotic stress; GO:0048518 positive regulation of biological process; GO:0048583 regulation of response to stimulus; GO:0048584 positive regulation of response to stimulus; GO:0050789 regulation of biological process…	GO:0005622 intracellular anatomical structure; GO:0005634 nucleus; GO:0043226 organelle; GO:0043227 membrane-bounded organelle; GO:0043229 intracellular organelle; GO:0043231 intracellular membrane-bounded organelle;
A0A3B6ISW5	177	K	2.222	0.00106467	Up	Late embryogenesis abundant protein D-29-like OS=Triticum aestivum OX=4565 PE=3 SV=1	--	1	4.11449e-05	108.7	3	TSETAEATK(1)NK	-0.0068309	0.548	0.639	0.675	1.274	1.58	1.284	mitochondria				GO:0006950 response to stress; GO:0009266 response to temperature stimulus; GO:0009409 response to cold; GO:0009628 response to abiotic stimulus; GO:0047484 regulation of response to osmotic stress; GO:0048518 positive regulation of biological process; GO:0048583 regulation of response to stimulus; GO:0048584 positive regulation of response to stimulus; GO:0050789 regulation of biological process…	GO:0005622 intracellular anatomical structure; GO:0005634 nucleus; GO:0043226 organelle; GO:0043227 membrane-bounded organelle; GO:0043229 intracellular organelle; GO:0043231 intracellular membrane-bounded organelle;
A0A3B6ISW5	223	K	3.219	0.000192164	Up	Late embryogenesis abundant protein D-29-like OS=Triticum aestivum OX=4565 PE=3 SV=1	--	1	2.90728e-24	163.64	3	DVTQQK(1)AGEYTDATK	0.69218	0.431	0.457	0.534	1.401	1.715	1.461	mitochondria				GO:0006950 response to stress; GO:0009266 response to temperature stimulus; GO:0009409 response to cold; GO:0009628 response to abiotic stimulus; GO:0047484 regulation of response to osmotic stress; GO:0048518 positive regulation of biological process; GO:0048583 regulation of response to stimulus; GO:0048584 positive regulation of response to stimulus; GO:0050789 regulation of biological process…	GO:0005622 intracellular anatomical structure; GO:0005634 nucleus; GO:0043226 organelle; GO:0043227 membrane-bounded organelle; GO:0043229 intracellular organelle; GO:0043231 intracellular membrane-bounded organelle;
A0A3B6ISW5	157	K	2.479	1.408e-06	Up	Late embryogenesis abundant protein D-29-like OS=Triticum aestivum OX=4565 PE=3 SV=1	--	1	1.55105e-07	148.62	3	DYTVEK(1)ATEAK	-1.3251	0.56	0.568	0.597	1.424	1.438	1.414	mitochondria				GO:0006950 response to stress; GO:0009266 response to temperature stimulus; GO:0009409 response to cold; GO:0009628 response to abiotic stimulus; GO:0047484 regulation of response to osmotic stress; GO:0048518 positive regulation of biological process; GO:0048583 regulation of response to stimulus; GO:0048584 positive regulation of response to stimulus; GO:0050789 regulation of biological process…	GO:0005622 intracellular anatomical structure; GO:0005634 nucleus; GO:0043226 organelle; GO:0043227 membrane-bounded organelle; GO:0043229 intracellular organelle; GO:0043231 intracellular membrane-bounded organelle;
A0A3B6ISW5	285	K	2.231	1.28352e-06	Up	Late embryogenesis abundant protein D-29-like OS=Triticum aestivum OX=4565 PE=3 SV=1	--	1	2.30629e-07	136.24	2	EK(1)LTVGSGTQK	0.23191	0.629	0.625	0.603	1.363	1.368	1.412	mitochondria				GO:0006950 response to stress; GO:0009266 response to temperature stimulus; GO:0009409 response to cold; GO:0009628 response to abiotic stimulus; GO:0047484 regulation of response to osmotic stress; GO:0048518 positive regulation of biological process; GO:0048583 regulation of response to stimulus; GO:0048584 positive regulation of response to stimulus; GO:0050789 regulation of biological process…	GO:0005622 intracellular anatomical structure; GO:0005634 nucleus; GO:0043226 organelle; GO:0043227 membrane-bounded organelle; GO:0043229 intracellular organelle; GO:0043231 intracellular membrane-bounded organelle;
A0A3B6ISW5	179	K	4.814	3.13618e-05	Up	Late embryogenesis abundant protein D-29-like OS=Triticum aestivum OX=4565 PE=3 SV=1	--	1	0.0177976	90.709	2	NK(1)LGEYK	0.30355	0.307	0.333	0.392	1.586	1.721	1.661	mitochondria				GO:0006950 response to stress; GO:0009266 response to temperature stimulus; GO:0009409 response to cold; GO:0009628 response to abiotic stimulus; GO:0047484 regulation of response to osmotic stress; GO:0048518 positive regulation of biological process; GO:0048583 regulation of response to stimulus; GO:0048584 positive regulation of response to stimulus; GO:0050789 regulation of biological process…	GO:0005622 intracellular anatomical structure; GO:0005634 nucleus; GO:0043226 organelle; GO:0043227 membrane-bounded organelle; GO:0043229 intracellular organelle; GO:0043231 intracellular membrane-bounded organelle;
A0A3B6ISW5	217	K	2.488	1.67107e-06	Up	Late embryogenesis abundant protein D-29-like OS=Triticum aestivum OX=4565 PE=3 SV=1	--	1	1.12996e-10	166.69	2	QTK(1)DVTQQK	-0.41111	0.551	0.586	0.583	1.417	1.447	1.416	mitochondria				GO:0006950 response to stress; GO:0009266 response to temperature stimulus; GO:0009409 response to cold; GO:0009628 response to abiotic stimulus; GO:0047484 regulation of response to osmotic stress; GO:0048518 positive regulation of biological process; GO:0048583 regulation of response to stimulus; GO:0048584 positive regulation of response to stimulus; GO:0050789 regulation of biological process…	GO:0005622 intracellular anatomical structure; GO:0005634 nucleus; GO:0043226 organelle; GO:0043227 membrane-bounded organelle; GO:0043229 intracellular organelle; GO:0043231 intracellular membrane-bounded organelle;
A0A3B6ISW5	252	K	2.619	3.17498e-05	Up	Late embryogenesis abundant protein D-29-like OS=Triticum aestivum OX=4565 PE=3 SV=1	--	1	4.67075e-64	206.45	2	TMATTQTAADK(1)AR	-0.20313	0.541	0.526	0.591	1.374	1.443	1.526	mitochondria				GO:0006950 response to stress; GO:0009266 response to temperature stimulus; GO:0009409 response to cold; GO:0009628 response to abiotic stimulus; GO:0047484 regulation of response to osmotic stress; GO:0048518 positive regulation of biological process; GO:0048583 regulation of response to stimulus; GO:0048584 positive regulation of response to stimulus; GO:0050789 regulation of biological process…	GO:0005622 intracellular anatomical structure; GO:0005634 nucleus; GO:0043226 organelle; GO:0043227 membrane-bounded organelle; GO:0043229 intracellular organelle; GO:0043231 intracellular membrane-bounded organelle;
A0A3B6IUX7	10	K	2.392	7.92662e-05	Up	Similar to OS=Triticum aestivum OX=4565 PE=4 SV=1	--	1	0.000828341	123.35	2	LTPSNAK(1)K	0.25125	0.539	0.611	0.619	1.336	1.418	1.478	mitochondria
A0A3B6IX62	213	K	1.875	0.00186602	Up	Late embryogenesis abundant protein D-34-like OS=Triticum aestivum OX=4565 PE=3 SV=1	--	1	1.54489e-11	142.38	3	AK(1)LGDVLSNATAK	-0.63589	0.61	0.664	0.813	1.311	1.262	1.34	chloroplast
A0A3B6IX62	229	K	2.158	3.08351e-05	Up	Late embryogenesis abundant protein D-34-like OS=Triticum aestivum OX=4565 PE=3 SV=1	--	1	6.1483e-16	139.34	2	LVADK(1)EVEADDAAR	-0.80171	0.652	0.613	0.635	1.353	1.298	1.449	chloroplast
A0A3B6JDG3	279	K	1.361	0.000243361	Up	Cupin type-1 domain-containing protein OS=Triticum aestivum OX=4565 PE=4 SV=1	--	1	5.84011e-11	146.79	2	AALK(1)TSDEQLGR	0.46149	0.873	0.823	0.845	1.122	1.193	1.144	vacuolar membrane					GO:0016020 membrane;	GO:0005488 binding; GO:0019863 IgE binding; GO:0019865 immunoglobulin binding; GO:0044877 protein-containing complex binding;	PF00190	Cupin
A0A3B6JDG3	542	K	1.677	0.0238792	Up	Cupin type-1 domain-containing protein OS=Triticum aestivum OX=4565 PE=4 SV=1	--	1	6.63471e-103	208.17	3	AK(1)DQQDEGFVAGPEQQSHEQEQER	0.1042	0.579	0.868	0.794	1.261	1.426	1.072	vacuolar membrane					GO:0016020 membrane;	GO:0005488 binding; GO:0019863 IgE binding; GO:0019865 immunoglobulin binding; GO:0044877 protein-containing complex binding;	PF00190	Cupin
A0A3B6JCJ8	279	K	1.432	0.00729547	Up	Cupin type-1 domain-containing protein OS=Triticum aestivum OX=4565 PE=4 SV=1	--	1	0.00057579	136.02	2	AALK(1)TSDER	0.86966	0.742	0.936	0.789	1.201	1.2	1.132	vacuolar membrane					GO:0016020 membrane;	GO:0005488 binding; GO:0019863 IgE binding; GO:0019865 immunoglobulin binding; GO:0044877 protein-containing complex binding;	PF00190	Cupin
A0A3B6JCJ8	271	K	1.798	2.28451e-05	Up	Cupin type-1 domain-containing protein OS=Triticum aestivum OX=4565 PE=4 SV=1	--	1	0.000466787	140.45	2	PLLASLSK(1)R	0.14021	0.693	0.722	0.729	1.261	1.339	1.255	vacuolar membrane					GO:0016020 membrane;	GO:0005488 binding; GO:0019863 IgE binding; GO:0019865 immunoglobulin binding; GO:0044877 protein-containing complex binding;	PF00190	Cupin
A0A3B6JHJ7	232	K	1.679	0.0107677	Up	Late embryogenesis abundant protein D-29-like OS=Triticum aestivum OX=4565 PE=3 SV=1	--	1	0.000544382	68.413	3	AGVYTDATK(1)GTAQEAR	0.88571	0.586	0.79	0.863	1.233	1.288	1.239	nucleus				GO:0006950 response to stress; GO:0009266 response to temperature stimulus; GO:0009409 response to cold; GO:0009628 response to abiotic stimulus; GO:0047484 regulation of response to osmotic stress; GO:0048518 positive regulation of biological process; GO:0048583 regulation of response to stimulus; GO:0048584 positive regulation of response to stimulus; GO:0050789 regulation of biological process…	GO:0005622 intracellular anatomical structure; GO:0005634 nucleus; GO:0043226 organelle; GO:0043227 membrane-bounded organelle; GO:0043229 intracellular organelle; GO:0043231 intracellular membrane-bounded organelle;
A0A3B6JHJ7	102	K	2.28	8.6388e-05	Up	Late embryogenesis abundant protein D-29-like OS=Triticum aestivum OX=4565 PE=3 SV=1	--	1	2.15665e-38	174.59	3	DTAADK(1)SYQAADATGNK	-1.4508	0.612	0.603	0.614	1.253	1.461	1.456	nucleus				GO:0006950 response to stress; GO:0009266 response to temperature stimulus; GO:0009409 response to cold; GO:0009628 response to abiotic stimulus; GO:0047484 regulation of response to osmotic stress; GO:0048518 positive regulation of biological process; GO:0048583 regulation of response to stimulus; GO:0048584 positive regulation of response to stimulus; GO:0050789 regulation of biological process…	GO:0005622 intracellular anatomical structure; GO:0005634 nucleus; GO:0043226 organelle; GO:0043227 membrane-bounded organelle; GO:0043229 intracellular organelle; GO:0043231 intracellular membrane-bounded organelle;
A0A3B6JHJ7	113	K	2.47	1.76543e-05	Up	Late embryogenesis abundant protein D-29-like OS=Triticum aestivum OX=4565 PE=3 SV=1	--	1	5.8582e-08	108.77	3	SYQAADATGNK(1)LGEFK	-1.0599	0.58	0.603	0.546	1.358	1.471	1.442	nucleus				GO:0006950 response to stress; GO:0009266 response to temperature stimulus; GO:0009409 response to cold; GO:0009628 response to abiotic stimulus; GO:0047484 regulation of response to osmotic stress; GO:0048518 positive regulation of biological process; GO:0048583 regulation of response to stimulus; GO:0048584 positive regulation of response to stimulus; GO:0050789 regulation of biological process…	GO:0005622 intracellular anatomical structure; GO:0005634 nucleus; GO:0043226 organelle; GO:0043227 membrane-bounded organelle; GO:0043229 intracellular organelle; GO:0043231 intracellular membrane-bounded organelle;
A0A3B6JHJ7	223	K	2.591	8.011e-06	Up	Late embryogenesis abundant protein D-29-like OS=Triticum aestivum OX=4565 PE=3 SV=1	--	1	5.38644e-20	153.79	3	DVTQQK(1)AGVYTDATK	-1.1495	0.523	0.572	0.576	1.428	1.47	1.431	nucleus				GO:0006950 response to stress; GO:0009266 response to temperature stimulus; GO:0009409 response to cold; GO:0009628 response to abiotic stimulus; GO:0047484 regulation of response to osmotic stress; GO:0048518 positive regulation of biological process; GO:0048583 regulation of response to stimulus; GO:0048584 positive regulation of response to stimulus; GO:0050789 regulation of biological process…	GO:0005622 intracellular anatomical structure; GO:0005634 nucleus; GO:0043226 organelle; GO:0043227 membrane-bounded organelle; GO:0043229 intracellular organelle; GO:0043231 intracellular membrane-bounded organelle;
A0A3B6JIZ5	118	K	1.515	0.00095103	Up	SHSP domain-containing protein OS=Triticum aestivum OX=4565 PE=3 SV=1	--	1	1.49011e-07	117.2	3	K(1)YVLPENADMEK	-0.90677	0.735	0.787	0.864	1.225	1.204	1.185	cytoplasm	K13993	HSP20; HSP20 family protein	map04141 Protein processing in endoplasmic reticulum	GO:0006950 response to stress; GO:0009266 response to temperature stimulus; GO:0009408 response to heat; GO:0009628 response to abiotic stimulus; GO:0050896 response to stimulus;	GO:0005622 intracellular anatomical structure; GO:0005737 cytoplasm;		PF00011	Hsp20/alpha crystallin family	O	KOG0710	Molecular chaperone (small heat-shock protein Hsp26/Hsp42)
A0A3B6JKL5	388	K	1.31	0.00181385	Up	Protein kinase domain-containing protein OS=Triticum aestivum OX=4565 PE=3 SV=1	--	1	0.0283975	80.834	3	FIPPVMPQK(1)NLLK	-3.3798	0.849	0.875	0.873	1.062	1.142	1.199	chloroplast	K08818	CDC2L; cell division cycle 2-like [EC:2.7.11.22]					PF00069	Protein kinase domain	R	KOG0663	Protein kinase PITSLRE and related kinases
A0A3B6JM88	494	K	1.459	0.0457669	Up	Cupin type-1 domain-containing protein OS=Triticum aestivum OX=4565 PE=4 SV=1	--	1	0.0167343	69.03	2	EEQEGGK(1)GER	0.35623	0.731	0.728	0.981	1.179	1.371	1.009	cytoplasm							PF00190	Cupin
A0A3B6JLF7	312	K	1.952	0.000532671	Up	Late embryogenesis abundant protein D-29 OS=Triticum aestivum OX=4565 PE=4 SV=1	--	1	0.00451766	90.614	2	ATK(1)DAAWEK	0.64676	0.603	0.686	0.743	1.387	1.313	1.267	vacuolar membrane									S	KOG4744	Uncharacterized conserved protein
A0A3B6JRA3	35	K	1.324	0.00397051	Up	J domain-containing protein OS=Triticum aestivum OX=4565 PE=4 SV=1	--	0.845948	0.000227684	54.225	4	LAMK(0.846)WHPDK(0.154)CGSGGVEAAKAR	-0.2449	0.832	0.811	0.939	1.119	1.128	1.172	chloroplast						GO:0005488 binding; GO:0005515 protein binding; GO:0051087 chaperone binding;	PF00226	DnaJ domain	O	KOG0714	Molecular chaperone (DnaJ superfamily)
A0A3B6LG63	200	K	2.781	0.000176501	Up	LisH domain-containing protein OS=Triticum aestivum OX=4565 PE=4 SV=1	--	1	0.0228264	76.282	2	AK(1)FEAAGK	4.332	0.5	0.494	0.593	1.355	1.6	1.458	nucleus							PF05022	SRP40, C-terminal domain	Y	KOG2992	Nucleolar GTPase/ATPase p130
A0A3B6KBL0	185	K	1.598	0.000316198	Up	Late embryogenesis abundant protein D-34-like OS=Triticum aestivum OX=4565 PE=3 SV=1	--	1	1.81251e-07	119.52	2	EDAVAVATAAK(1)R	-0.55916	0.725	0.785	0.8	1.261	1.265	1.165	cytoplasm
A0A3B6MLM6	98	K	3.146	0.000360239	Up	TRASH domain-containing protein OS=Triticum aestivum OX=4565 PE=3 SV=1	--	1	0.0051763	89.029	2	AIPLITK(1)IR	0.078003	0.465	0.405	0.577	1.511	1.506	1.535	nucleus	K02896	RP-L24e, RPL24; large subunit ribosomal protein L24e	map03010 Ribosome	GO:0000027 ribosomal large subunit assembly; GO:0006412 translation; GO:0006518 peptide metabolic process; GO:0006807 nitrogen compound metabolic process; GO:0006996 organelle organization; GO:0008152 metabolic process; GO:0009058 biosynthetic process; GO:0009059 macromolecule biosynthetic process; GO:0009987 cellular process; GO:0010467 gene expression; GO:0016043 cellular component organization…	GO:0005622 intracellular anatomical structure; GO:0005634 nucleus; GO:0005730 nucleolus; GO:0005737 cytoplasm; GO:0005829 cytosol; GO:0005840 ribosome; GO:0015934 large ribosomal subunit; GO:0022625 cytosolic large ribosomal subunit; GO:0022626 cytosolic ribosome; GO:0031974 membrane-enclosed lumen; GO:0031981 nuclear lumen; GO:0032991 protein-containing complex; GO:0043226 organelle; GO:0043227 …	GO:0003676 nucleic acid binding; GO:0003723 RNA binding; GO:0003735 structural constituent of ribosome; GO:0005198 structural molecule activity; GO:0005488 binding; GO:0097159 organic cyclic compound binding; GO:1901363 heterocyclic compound binding;	PF01246	Ribosomal protein L24e	J	KOG1723	60s ribosomal protein L30 isolog
A0A3B6MRL4	307	K	1.734	0.0119896	Up	Enoyl-[acyl-carrier-protein] reductase [NADH] 1, chloroplastic OS=Triticum aestivum OX=4565 PE=3 SV=1	--	1	0.0261636	46.352	3	AAK(1)AIGFIEK	0.6323	0.779	0.575	0.841	1.298	1.139	1.369	chloroplast	K00208	fabI; enoyl-[acyl-carrier protein] reductase I [EC:1.3.1.9 1.3.1.10]	map00061 Fatty acid biosynthesis; map00780 Biotin metabolism; map01100 Metabolic pathways; map01110 Biosynthesis of secondary metabolites; map01212 Fatty acid metabolism; map01240 Biosynthesis of cofactors				PF13561	Enoyl-(Acyl carrier protein) reductase	R	KOG0725	Reductases with broad range of substrate specificities
A0A3B6KHT1	49	K	1.367	0.00599401	Up	Succinate dehydrogenase (quinone) OS=Triticum aestivum OX=4565 PE=3 SV=1	--	1	2.52534e-05	88.427	3	EAAEK(1)QAGLAAGEEEK	0.48043	0.816	0.925	0.794	1.187	1.075	1.203	mitochondria	K00235	SDHB, SDH2; succinate dehydrogenase (ubiquinone) iron-sulfur subunit [EC:1.3.5.1]	map00020 Citrate cycle (TCA cycle); map00190 Oxidative phosphorylation; map01100 Metabolic pathways; map01110 Biosynthesis of secondary metabolites; map01200 Carbon metabolism	GO:0006091 generation of precursor metabolites and energy; GO:0006119 oxidative phosphorylation; GO:0006121 mitochondrial electron transport, succinate to ubiquinone; GO:0006139 nucleobase-containing compound metabolic process; GO:0006163 purine nucleotide metabolic process; GO:0006725 cellular aromatic compound metabolic process; GO:0006753 nucleoside phosphate metabolic process; GO:0006793 phos…	GO:0005622 intracellular anatomical structure; GO:0005737 cytoplasm; GO:0005739 mitochondrion; GO:0016020 membrane; GO:0032991 protein-containing complex; GO:0043226 organelle; GO:0043227 membrane-bounded organelle; GO:0043229 intracellular organelle; GO:0043231 intracellular membrane-bounded organelle; GO:0045273 respiratory chain complex II; GO:0045281 succinate dehydrogenase complex; GO:007046…	GO:0000104 succinate dehydrogenase activity; GO:0003824 catalytic activity; GO:0009055 electron transfer activity; GO:0016491 oxidoreductase activity; GO:0016627 oxidoreductase activity, acting on the CH-CH group of donors;	PF13085; PF13534	2Fe-2S iron-sulfur cluster binding domain; 4Fe-4S dicluster domain	C	KOG3049	Succinate dehydrogenase, Fe-S protein subunit
A0A3B6MQ19	576	K	4.172	0.000270435	Up	AMP-binding domain-containing protein OS=Triticum aestivum OX=4565 PE=4 SV=1	--	1	0.00367558	119.21	2	K(1)EFTQAK	-1.0484	0.32	0.369	0.471	1.493	1.652	1.695	endoplasmic reticulum					GO:0005622 intracellular anatomical structure; GO:0005737 cytoplasm; GO:0005777 peroxisome; GO:0042579 microbody; GO:0043226 organelle; GO:0043227 membrane-bounded organelle; GO:0043229 intracellular organelle; GO:0043231 intracellular membrane-bounded organelle;				I	KOG1175	Acyl-CoA synthetase
A0A3B6MRL7	88	K	2.088	0.000373384	Up	H15 domain-containing protein OS=Triticum aestivum OX=4565 PE=4 SV=1	--	1	4.17422e-06	132.17	2	ADAPSATPAK(1)R	0.27994	0.591	0.624	0.728	1.301	1.409	1.347	nucleus				GO:0048580 regulation of post-embryonic development; GO:0050789 regulation of biological process; GO:0050793 regulation of developmental process; GO:0051239 regulation of multicellular organismal process; GO:0065007 biological regulation; GO:0080050 regulation of seed development; GO:2000014 regulation of endosperm development; GO:2000026 regulation of multicellular organismal development; GO:200…	GO:0005622 intracellular anatomical structure; GO:0005634 nucleus; GO:0005730 nucleolus; GO:0031974 membrane-enclosed lumen; GO:0031981 nuclear lumen; GO:0043226 organelle; GO:0043227 membrane-bounded organelle; GO:0043228 non-membrane-bounded organelle; GO:0043229 intracellular organelle; GO:0043231 intracellular membrane-bounded organelle; GO:0043232 intracellular non-membrane-bounded organelle…	GO:0003676 nucleic acid binding; GO:0003677 DNA binding; GO:0005488 binding; GO:0043565 sequence-specific DNA binding; GO:0097159 organic cyclic compound binding; GO:1901363 heterocyclic compound binding;	PF00538	linker histone H1 and H5 family
A0A3B6MQ76	3	K	1.841	0.000199122	Up	Cytochrome c oxidase assembly factor 3 OS=Triticum aestivum OX=4565 PE=4 SV=1	--	1	0.00591405	86.344	2	AK(1)SGTEEWR	-1.153	0.683	0.661	0.768	1.317	1.304	1.268	nucleus
A0A3B6KHH3	114	K	2.527	0.000154401	Up	Dehydrogenase/reductase SDR family member 4 OS=Triticum aestivum OX=4565 PE=4 SV=1	--	1	4.87815e-11	128.54	3	ESVLDK(1)LWDINVK	0.86895	0.519	0.627	0.555	1.424	1.345	1.53	cytoplasm	K11147	DHRS4; dehydrogenase/reductase SDR family member 4 [EC:1.1.-.-]	map01100 Metabolic pathways; map04146 Peroxisome	GO:0001101 response to acid chemical; GO:0001523 retinoid metabolic process; GO:0006066 alcohol metabolic process; GO:0006082 organic acid metabolic process; GO:0006605 protein targeting; GO:0006625 protein targeting to peroxisome; GO:0006629 lipid metabolic process; GO:0006720 isoprenoid metabolic process; GO:0006721 terpenoid metabolic process; GO:0006725 cellular aromatic compound metabolic pr…	GO:0005622 intracellular anatomical structure; GO:0005634 nucleus; GO:0005737 cytoplasm; GO:0005739 mitochondrion; GO:0005777 peroxisome; GO:0005782 peroxisomal matrix; GO:0005783 endoplasmic reticulum; GO:0005789 endoplasmic reticulum membrane; GO:0005829 cytosol; GO:0012505 endomembrane system; GO:0016020 membrane; GO:0031907 microbody lumen; GO:0031974 membrane-enclosed lumen; GO:0031984 organ…	GO:0000253 3-keto sterol reductase activity; GO:0003824 catalytic activity; GO:0004033 aldo-keto reductase (NADP) activity; GO:0004090 carbonyl reductase (NADPH) activity; GO:0005102 signaling receptor binding; GO:0005488 binding; GO:0005515 protein binding; GO:0008106 alcohol dehydrogenase (NADP+) activity; GO:0016491 oxidoreductase activity; GO:0016614 oxidoreductase activity, acting on CH-OH g…	PF00106; PF13561	short chain dehydrogenase; Enoyl-(Acyl carrier protein) reductase	R	KOG0725	Reductases with broad range of substrate specificities
A0A3B6LKU8	30	K	2.24	0.000231186	Up	Seed maturation protein OS=Triticum aestivum OX=4565 PE=3 SV=1	--	1	7.45448e-09	121.24	3	EK(1)TMAVVQETVNK	0.71393	0.558	0.608	0.686	1.448	1.34	1.36	cytoplasm
A0A3B6LKU8	41	K	1.347	0.0170798	Up	Seed maturation protein OS=Triticum aestivum OX=4565 PE=3 SV=1	--	1	0.000372455	92.856	3	TMAVVQETVNK(1)AK	0.32294	0.897	0.73	0.929	1.162	1.109	1.173	cytoplasm
A0A3B6LLM1	225	K	1.652	0.00221167	Up	Proton pump-interactor OS=Triticum aestivum OX=4565 PE=4 SV=1	--	1	9.32948e-06	149.23	2	AK(1)MQDTVVER	-0.68489	0.69	0.775	0.798	1.187	1.389	1.162	cytoplasm				GO:0010155 regulation of proton transport; GO:0032879 regulation of localization; GO:0034762 regulation of transmembrane transport; GO:0034765 regulation of ion transmembrane transport; GO:0043269 regulation of ion transport; GO:0050789 regulation of biological process; GO:0051049 regulation of transport; GO:0065007 biological regulation; GO:1904062 regulation of cation transmembrane transport;	GO:0005622 intracellular anatomical structure; GO:0005737 cytoplasm; GO:0005783 endoplasmic reticulum; GO:0005789 endoplasmic reticulum membrane; GO:0005886 plasma membrane; GO:0005911 cell-cell junction; GO:0009506 plasmodesma; GO:0012505 endomembrane system; GO:0016020 membrane; GO:0030054 cell junction; GO:0031984 organelle subcompartment; GO:0042175 nuclear outer membrane-endoplasmic reticulu…	GO:0003676 nucleic acid binding; GO:0003723 RNA binding; GO:0003729 mRNA binding; GO:0005488 binding; GO:0097159 organic cyclic compound binding; GO:1901363 heterocyclic compound binding;
A0A3B6LLM1	405	K	2.146	3.05164e-05	Up	Proton pump-interactor OS=Triticum aestivum OX=4565 PE=4 SV=1	--	1	0.00208841	119.57	2	APLK(1)QAK	0.99202	0.637	0.615	0.655	1.393	1.419	1.281	cytoplasm				GO:0010155 regulation of proton transport; GO:0032879 regulation of localization; GO:0034762 regulation of transmembrane transport; GO:0034765 regulation of ion transmembrane transport; GO:0043269 regulation of ion transport; GO:0050789 regulation of biological process; GO:0051049 regulation of transport; GO:0065007 biological regulation; GO:1904062 regulation of cation transmembrane transport;	GO:0005622 intracellular anatomical structure; GO:0005737 cytoplasm; GO:0005783 endoplasmic reticulum; GO:0005789 endoplasmic reticulum membrane; GO:0005886 plasma membrane; GO:0005911 cell-cell junction; GO:0009506 plasmodesma; GO:0012505 endomembrane system; GO:0016020 membrane; GO:0030054 cell junction; GO:0031984 organelle subcompartment; GO:0042175 nuclear outer membrane-endoplasmic reticulu…	GO:0003676 nucleic acid binding; GO:0003723 RNA binding; GO:0003729 mRNA binding; GO:0005488 binding; GO:0097159 organic cyclic compound binding; GO:1901363 heterocyclic compound binding;
A0A3B6LN46	52	K	5.309	8.4525e-08	Up	PKS_ER domain-containing protein OS=Triticum aestivum OX=4565 PE=4 SV=1	--	1	3.30556e-09	154.36	2	EVTSLVQK(1)ENR	0.52692	0.31	0.315	0.326	1.651	1.712	1.686	cytoplasm							PF00106; PF08240; PF00107	short chain dehydrogenase; Alcohol dehydrogenase GroES-like domain; Zinc-binding dehydrogenase	IR	KOG4169	15-hydroxyprostaglandin dehydrogenase and related dehydrogenases
A0A3B6LN46	563	K	4.686	0.000461893	Up	PKS_ER domain-containing protein OS=Triticum aestivum OX=4565 PE=4 SV=1	--	1	0.0103974	103.74	2	VSLDPK(1)K	0.59995	0.279	0.321	0.455	1.565	1.745	1.634	cytoplasm							PF00106; PF08240; PF00107	short chain dehydrogenase; Alcohol dehydrogenase GroES-like domain; Zinc-binding dehydrogenase	IR	KOG4169	15-hydroxyprostaglandin dehydrogenase and related dehydrogenases
A0A3B6LN46	437	K	1.703	0.00143463	Up	PKS_ER domain-containing protein OS=Triticum aestivum OX=4565 PE=4 SV=1	--	1	3.55169e-37	153.36	3	VVATCGGESK(1)AAFLASLGVDR	-0.3924	0.688	0.718	0.813	1.175	1.232	1.373	cytoplasm							PF00106; PF08240; PF00107	short chain dehydrogenase; Alcohol dehydrogenase GroES-like domain; Zinc-binding dehydrogenase	IR	KOG4169	15-hydroxyprostaglandin dehydrogenase and related dehydrogenases
A0A3B6LN46	347	K	7.163	8.57021e-07	Up	PKS_ER domain-containing protein OS=Triticum aestivum OX=4565 PE=4 SV=1	--	1	1.16854e-10	124.07	2	YFSGSAK(1)ETAAR	0.36617	0.255	0.249	0.231	1.672	1.788	1.805	cytoplasm							PF00106; PF08240; PF00107	short chain dehydrogenase; Alcohol dehydrogenase GroES-like domain; Zinc-binding dehydrogenase	IR	KOG4169	15-hydroxyprostaglandin dehydrogenase and related dehydrogenases
A0A3B6MWJ0	129	K	2.958	0.00142987	Up	MaoC-like domain-containing protein OS=Triticum aestivum OX=4565 PE=4 SV=1	--	1	0.00041045	97.431	3	VAGLHDK(1)GK	0.0014828	0.407	0.463	0.646	1.41	1.523	1.551	chloroplast	K19658	ECH2; peroxisomal enoyl-CoA hydratase 2 [EC:4.2.1.119]		GO:0006082 organic acid metabolic process; GO:0006629 lipid metabolic process; GO:0006631 fatty acid metabolic process; GO:0006635 fatty acid beta-oxidation; GO:0008152 metabolic process; GO:0009056 catabolic process; GO:0009062 fatty acid catabolic process; GO:0009987 cellular process; GO:0016042 lipid catabolic process; GO:0016054 organic acid catabolic process; GO:0019395 fatty acid oxidation;…	GO:0005622 intracellular anatomical structure; GO:0005737 cytoplasm; GO:0005777 peroxisome; GO:0042579 microbody; GO:0043226 organelle; GO:0043227 membrane-bounded organelle; GO:0043229 intracellular organelle; GO:0043231 intracellular membrane-bounded organelle;	GO:0003824 catalytic activity; GO:0016829 lyase activity; GO:0016835 carbon-oxygen lyase activity; GO:0016836 hydro-lyase activity; GO:0080023 3R-hydroxyacyl-CoA dehydratase activity;	PF01575	MaoC like domain	I	KOG1206	Peroxisomal multifunctional beta-oxidation protein and related enzymes
A0A3B6MX38	17	K	2.727	4.2738e-05	Up	Translation initiation factor eIF-2B subunit delta OS=Triticum aestivum OX=4565 PE=3 SV=1	--	1	0.0101494	74.392	2	STSGGVEPK(1)IR	0.20283	0.529	0.494	0.587	1.455	1.432	1.504	chloroplast	K03680	EIF2B4; translation initiation factor eIF-2B subunit delta		GO:0000003 reproduction; GO:0001541 ovarian follicle development; GO:0002253 activation of immune response; GO:0002376 immune system process; GO:0002429 immune response-activating cell surface receptor signaling pathway; GO:0002682 regulation of immune system process; GO:0002684 positive regulation of immune system process; GO:0002757 immune response-activating signal transduction; GO:0002764 imm…	GO:0005622 intracellular anatomical structure; GO:0005737 cytoplasm; GO:0005851 eukaryotic translation initiation factor 2B complex; GO:0032991 protein-containing complex;				J	KOG1467	Translation initiation factor 2B, delta subunit (eIF-2Bdelta/GCD2)
A0A3B6KMM2	300	K	1.751	4.67492e-05	Up	Protein NRT1/ PTR FAMILY 6.4 OS=Triticum aestivum OX=4565 PE=3 SV=1	--	1	0.0116374	44.788	3	LRCLDK(1)AAVMDQVDLAATPK(1)K	-2.8384	0.72	0.763	0.698	1.306	1.27	1.243	plasma membrane									E	KOG1237	H+/oligopeptide symporter
A0A3B6KMM2	314	K	1.751	4.67492e-05	Up	Protein NRT1/ PTR FAMILY 6.4 OS=Triticum aestivum OX=4565 PE=3 SV=1	--	1	0.0116374	44.788	3	LRCLDK(1)AAVMDQVDLAATPK(1)K	-2.8384	0.72	0.763	0.698	1.306	1.27	1.243	plasma membrane									E	KOG1237	H+/oligopeptide symporter
A0A3B6KNF4	256	K	1.434	0.00267404	Up	Globulin-2 OS=Triticum aestivum OX=4565 PE=4 SV=1	--	1	2.30246e-18	149.32	3	GGGGSGSEK(1)EDIQPR	-1.5729	0.764	0.794	0.907	1.156	1.218	1.16	vacuolar membrane					GO:0016020 membrane;	GO:0005488 binding; GO:0019863 IgE binding; GO:0019865 immunoglobulin binding; GO:0044877 protein-containing complex binding;	PF00190	Cupin
A0A3B6KNF4	463	K	1.535	0.0022263	Up	Globulin-2 OS=Triticum aestivum OX=4565 PE=4 SV=1	--	1	1.98652e-06	97.904	3	QLDEAAK(1)ALSFPQQAR	-0.39953	0.732	0.756	0.879	1.224	1.153	1.256	vacuolar membrane					GO:0016020 membrane;	GO:0005488 binding; GO:0019863 IgE binding; GO:0019865 immunoglobulin binding; GO:0044877 protein-containing complex binding;	PF00190	Cupin
A0A3B6KNF4	268	K	1.552	1.84456e-05	Up	Globulin-2 OS=Triticum aestivum OX=4565 PE=4 SV=1	--	1	0.00307259	100.76	2	SLTGEK(1)PR	0.26768	0.776	0.769	0.806	1.195	1.243	1.211	vacuolar membrane					GO:0016020 membrane;	GO:0005488 binding; GO:0019863 IgE binding; GO:0019865 immunoglobulin binding; GO:0044877 protein-containing complex binding;	PF00190	Cupin
A0A3B6KNF4	220	K	1.541	0.000490337	Up	Globulin-2 OS=Triticum aestivum OX=4565 PE=4 SV=1	--	1	0.0084151	99.442	2	VFESK(1)SK	0.56939	0.729	0.831	0.801	1.199	1.19	1.25	vacuolar membrane					GO:0016020 membrane;	GO:0005488 binding; GO:0019863 IgE binding; GO:0019865 immunoglobulin binding; GO:0044877 protein-containing complex binding;	PF00190	Cupin
A0A3B6KNU7	22	K	2.409	3.57074e-05	Up	MBD domain-containing protein OS=Triticum aestivum OX=4565 PE=4 SV=1	--	1	3.17063e-22	130.36	3	K(1)AGEAEQGEELQAPSGWTK	-0.050811	0.605	0.605	0.55	1.332	1.438	1.47	nucleus					GO:0005622 intracellular anatomical structure; GO:0005634 nucleus; GO:0005737 cytoplasm; GO:0005829 cytosol; GO:0043226 organelle; GO:0043227 membrane-bounded organelle; GO:0043229 intracellular organelle; GO:0043231 intracellular membrane-bounded organelle;	GO:0000166 nucleotide binding; GO:0003676 nucleic acid binding; GO:0003677 DNA binding; GO:0005488 binding; GO:0008327 methyl-CpG binding; GO:0036094 small molecule binding; GO:0043565 sequence-specific DNA binding; GO:0097159 organic cyclic compound binding; GO:1901265 nucleoside phosphate binding; GO:1901363 heterocyclic compound binding;	PF01429	Methyl-CpG binding domain
A0A3B6LSV9	130	K	2.729	1.17602e-05	Up	MBD domain-containing protein OS=Triticum aestivum OX=4565 PE=4 SV=1	--	0.999999	1.4965e-11	147.26	3	ATESPEDEKPAK(1)R	0.16388	0.508	0.535	0.566	1.526	1.431	1.434	nucleus					GO:0005622 intracellular anatomical structure; GO:0005634 nucleus; GO:0005737 cytoplasm; GO:0005829 cytosol; GO:0043226 organelle; GO:0043227 membrane-bounded organelle; GO:0043229 intracellular organelle; GO:0043231 intracellular membrane-bounded organelle;	GO:0000166 nucleotide binding; GO:0003676 nucleic acid binding; GO:0003677 DNA binding; GO:0005488 binding; GO:0008327 methyl-CpG binding; GO:0036094 small molecule binding; GO:0043565 sequence-specific DNA binding; GO:0097159 organic cyclic compound binding; GO:1901265 nucleoside phosphate binding; GO:1901363 heterocyclic compound binding;	PF01429	Methyl-CpG binding domain
A0A3B6LSV9	100	K	2.911	0.000218831	Up	MBD domain-containing protein OS=Triticum aestivum OX=4565 PE=4 SV=1	--	1	1.49518e-23	163.8	3	PK(1)ATESPEDEKPSR	-0.34525	0.454	0.516	0.564	1.355	1.641	1.469	nucleus					GO:0005622 intracellular anatomical structure; GO:0005634 nucleus; GO:0005737 cytoplasm; GO:0005829 cytosol; GO:0043226 organelle; GO:0043227 membrane-bounded organelle; GO:0043229 intracellular organelle; GO:0043231 intracellular membrane-bounded organelle;	GO:0000166 nucleotide binding; GO:0003676 nucleic acid binding; GO:0003677 DNA binding; GO:0005488 binding; GO:0008327 methyl-CpG binding; GO:0036094 small molecule binding; GO:0043565 sequence-specific DNA binding; GO:0097159 organic cyclic compound binding; GO:1901265 nucleoside phosphate binding; GO:1901363 heterocyclic compound binding;	PF01429	Methyl-CpG binding domain
A0A3B6LSV9	118	K	2.358	0.000415421	Up	MBD domain-containing protein OS=Triticum aestivum OX=4565 PE=4 SV=1	--	1	7.65563e-17	146.2	3	SK(1)ATESPEDEKPAK	-0.13485	0.516	0.661	0.61	1.317	1.463	1.434	nucleus					GO:0005622 intracellular anatomical structure; GO:0005634 nucleus; GO:0005737 cytoplasm; GO:0005829 cytosol; GO:0043226 organelle; GO:0043227 membrane-bounded organelle; GO:0043229 intracellular organelle; GO:0043231 intracellular membrane-bounded organelle;	GO:0000166 nucleotide binding; GO:0003676 nucleic acid binding; GO:0003677 DNA binding; GO:0005488 binding; GO:0008327 methyl-CpG binding; GO:0036094 small molecule binding; GO:0043565 sequence-specific DNA binding; GO:0097159 organic cyclic compound binding; GO:1901265 nucleoside phosphate binding; GO:1901363 heterocyclic compound binding;	PF01429	Methyl-CpG binding domain
A0A3B6KQ24	262	K	1.582	6.40199e-05	Up	RRM domain-containing protein OS=Triticum aestivum OX=4565 PE=4 SV=1	--	1	0.00279131	94.767	2	DLK(1)FDVGGK	1.9662	0.738	0.783	0.803	1.219	1.212	1.246	chloroplast	K12741	HNRNPA1_3; heterogeneous nuclear ribonucleoprotein A1/A3	map03040 Spliceosome				PF00076	RNA recognition motif. (a.k.a. RRM, RBD, or RNP domain)	R	KOG0118	FOG: RRM domain
A0A3B6KQ76	403	K	5.136	5.66108e-05	Up	Citrate synthase OS=Triticum aestivum OX=4565 PE=3 SV=1	--	1	1.35477e-45	196.88	2	AALSDDYFIK(1)R	-0.6191	0.29	0.309	0.379	1.56	1.655	1.808	cytoplasm	K01647	CS, gltA; citrate synthase [EC:2.3.3.1]	map00020 Citrate cycle (TCA cycle); map00630 Glyoxylate and dicarboxylate metabolism; map01100 Metabolic pathways; map01110 Biosynthesis of secondary metabolites; map01200 Carbon metabolism; map01210 2-Oxocarboxylic acid metabolism; map01230 Biosynthesis of amino acids	GO:0006082 organic acid metabolic process; GO:0006629 lipid metabolic process; GO:0006631 fatty acid metabolic process; GO:0006635 fatty acid beta-oxidation; GO:0008152 metabolic process; GO:0009056 catabolic process; GO:0009062 fatty acid catabolic process; GO:0009987 cellular process; GO:0016042 lipid catabolic process; GO:0016054 organic acid catabolic process; GO:0019395 fatty acid oxidation;…	GO:0005622 intracellular anatomical structure; GO:0005737 cytoplasm; GO:0005777 peroxisome; GO:0005911 cell-cell junction; GO:0009506 plasmodesma; GO:0009514 glyoxysome; GO:0030054 cell junction; GO:0042579 microbody; GO:0043226 organelle; GO:0043227 membrane-bounded organelle; GO:0043229 intracellular organelle; GO:0043231 intracellular membrane-bounded organelle; GO:0055044 symplast;	GO:0003824 catalytic activity; GO:0004108 citrate (Si)-synthase activity; GO:0016740 transferase activity; GO:0016746 acyltransferase activity; GO:0036440 citrate synthase activity; GO:0046912 acyltransferase, acyl groups converted into alkyl on transfer;	PF00285	Citrate synthase, C-terminal domain	C	KOG2617	Citrate synthase
A0A3B6MYE4	454	K	15.349	6.93194e-07	Up	Citrate synthase OS=Triticum aestivum OX=4565 PE=3 SV=1	--	1	5.05626e-14	158.01	2	ESLDDPDNK(1)IMR	-0.70736	0.112	0.124	0.131	1.936	1.893	1.804	cytoplasm	K01647	CS, gltA; citrate synthase [EC:2.3.3.1]	map00020 Citrate cycle (TCA cycle); map00630 Glyoxylate and dicarboxylate metabolism; map01100 Metabolic pathways; map01110 Biosynthesis of secondary metabolites; map01200 Carbon metabolism; map01210 2-Oxocarboxylic acid metabolism; map01230 Biosynthesis of amino acids	GO:0006082 organic acid metabolic process; GO:0006629 lipid metabolic process; GO:0006631 fatty acid metabolic process; GO:0006635 fatty acid beta-oxidation; GO:0008152 metabolic process; GO:0009056 catabolic process; GO:0009062 fatty acid catabolic process; GO:0009987 cellular process; GO:0016042 lipid catabolic process; GO:0016054 organic acid catabolic process; GO:0019395 fatty acid oxidation;…	GO:0005622 intracellular anatomical structure; GO:0005737 cytoplasm; GO:0005777 peroxisome; GO:0005911 cell-cell junction; GO:0009506 plasmodesma; GO:0009514 glyoxysome; GO:0030054 cell junction; GO:0042579 microbody; GO:0043226 organelle; GO:0043227 membrane-bounded organelle; GO:0043229 intracellular organelle; GO:0043231 intracellular membrane-bounded organelle; GO:0055044 symplast;	GO:0003824 catalytic activity; GO:0004108 citrate (Si)-synthase activity; GO:0016740 transferase activity; GO:0016746 acyltransferase activity; GO:0036440 citrate synthase activity; GO:0046912 acyltransferase, acyl groups converted into alkyl on transfer;	PF00285	Citrate synthase, C-terminal domain	C	KOG2617	Citrate synthase
A0A3B6MYE4	60	K	7.861	7.3434e-06	Up	Citrate synthase OS=Triticum aestivum OX=4565 PE=3 SV=1	--	1	5.40226e-17	159.52	2	YEVK(1)VSEDGTVR	0.46731	0.22	0.204	0.253	1.678	1.83	1.814	cytoplasm	K01647	CS, gltA; citrate synthase [EC:2.3.3.1]	map00020 Citrate cycle (TCA cycle); map00630 Glyoxylate and dicarboxylate metabolism; map01100 Metabolic pathways; map01110 Biosynthesis of secondary metabolites; map01200 Carbon metabolism; map01210 2-Oxocarboxylic acid metabolism; map01230 Biosynthesis of amino acids	GO:0006082 organic acid metabolic process; GO:0006629 lipid metabolic process; GO:0006631 fatty acid metabolic process; GO:0006635 fatty acid beta-oxidation; GO:0008152 metabolic process; GO:0009056 catabolic process; GO:0009062 fatty acid catabolic process; GO:0009987 cellular process; GO:0016042 lipid catabolic process; GO:0016054 organic acid catabolic process; GO:0019395 fatty acid oxidation;…	GO:0005622 intracellular anatomical structure; GO:0005737 cytoplasm; GO:0005777 peroxisome; GO:0005911 cell-cell junction; GO:0009506 plasmodesma; GO:0009514 glyoxysome; GO:0030054 cell junction; GO:0042579 microbody; GO:0043226 organelle; GO:0043227 membrane-bounded organelle; GO:0043229 intracellular organelle; GO:0043231 intracellular membrane-bounded organelle; GO:0055044 symplast;	GO:0003824 catalytic activity; GO:0004108 citrate (Si)-synthase activity; GO:0016740 transferase activity; GO:0016746 acyltransferase activity; GO:0036440 citrate synthase activity; GO:0046912 acyltransferase, acyl groups converted into alkyl on transfer;	PF00285	Citrate synthase, C-terminal domain	C	KOG2617	Citrate synthase
A0A3B6KR72	251	K	1.916	0.000358006	Up	H15 domain-containing protein OS=Triticum aestivum OX=4565 PE=3 SV=1	--	0.987843	2.16142e-10	132.32	3	APAAAAPK(0.988)K(0.012)PAAR	-0.15718	0.629	0.701	0.727	1.289	1.241	1.412	nucleus	K11275	H1_5; histone H1/5			GO:0005622 intracellular anatomical structure; GO:0005634 nucleus; GO:0005694 chromosome; GO:0005730 nucleolus; GO:0005737 cytoplasm; GO:0005739 mitochondrion; GO:0031974 membrane-enclosed lumen; GO:0031981 nuclear lumen; GO:0043226 organelle; GO:0043227 membrane-bounded organelle; GO:0043228 non-membrane-bounded organelle; GO:0043229 intracellular organelle; GO:0043231 intracellular membrane-bou…		PF00538	linker histone H1 and H5 family
A0A3B6KR72	118	K	1.659	0.00116677	Up	H15 domain-containing protein OS=Triticum aestivum OX=4565 PE=3 SV=1	--	1	0.0127219	74.841	2	LVASGK(1)LTK	0.23294	0.756	0.696	0.805	1.161	1.231	1.352	nucleus	K11275	H1_5; histone H1/5			GO:0005622 intracellular anatomical structure; GO:0005634 nucleus; GO:0005694 chromosome; GO:0005730 nucleolus; GO:0005737 cytoplasm; GO:0005739 mitochondrion; GO:0031974 membrane-enclosed lumen; GO:0031981 nuclear lumen; GO:0043226 organelle; GO:0043227 membrane-bounded organelle; GO:0043228 non-membrane-bounded organelle; GO:0043229 intracellular organelle; GO:0043231 intracellular membrane-bou…		PF00538	linker histone H1 and H5 family
A0A3B6KR72	237	K	1.323	0.00121502	Up	H15 domain-containing protein OS=Triticum aestivum OX=4565 PE=3 SV=1	--	1	0.00932457	78.342	2	TSAK(1)DAPGK	-1.08	0.841	0.863	0.879	1.143	1.199	1.075	nucleus	K11275	H1_5; histone H1/5			GO:0005622 intracellular anatomical structure; GO:0005634 nucleus; GO:0005694 chromosome; GO:0005730 nucleolus; GO:0005737 cytoplasm; GO:0005739 mitochondrion; GO:0031974 membrane-enclosed lumen; GO:0031981 nuclear lumen; GO:0043226 organelle; GO:0043227 membrane-bounded organelle; GO:0043228 non-membrane-bounded organelle; GO:0043229 intracellular organelle; GO:0043231 intracellular membrane-bou…		PF00538	linker histone H1 and H5 family
A0A3B6LFE7	174	K	1.549	0.0215274	Up	Late embryogenesis abundant protein D-34-like OS=Triticum aestivum OX=4565 PE=3 SV=1	--	1	1.64087e-06	92.633	3	DVLDSAAAVLPANK(1)VATR	0.375	0.683	0.784	0.887	1.122	1.079	1.445	cytoplasm
A0A3B6LLY2	49	K	1.388	0.00858792	Up	Succinate dehydrogenase (quinone) OS=Triticum aestivum OX=4565 PE=3 SV=1	--	1	2.69576e-18	142.32	3	EAAEK(1)QAGLAAAEEEK	0.5834	0.893	0.765	0.855	1.204	1.233	1.05	mitochondria	K00235	SDHB, SDH2; succinate dehydrogenase (ubiquinone) iron-sulfur subunit [EC:1.3.5.1]	map00020 Citrate cycle (TCA cycle); map00190 Oxidative phosphorylation; map01100 Metabolic pathways; map01110 Biosynthesis of secondary metabolites; map01200 Carbon metabolism	GO:0006091 generation of precursor metabolites and energy; GO:0006119 oxidative phosphorylation; GO:0006121 mitochondrial electron transport, succinate to ubiquinone; GO:0006139 nucleobase-containing compound metabolic process; GO:0006163 purine nucleotide metabolic process; GO:0006725 cellular aromatic compound metabolic process; GO:0006753 nucleoside phosphate metabolic process; GO:0006793 phos…	GO:0005622 intracellular anatomical structure; GO:0005737 cytoplasm; GO:0005739 mitochondrion; GO:0016020 membrane; GO:0032991 protein-containing complex; GO:0043226 organelle; GO:0043227 membrane-bounded organelle; GO:0043229 intracellular organelle; GO:0043231 intracellular membrane-bounded organelle; GO:0045273 respiratory chain complex II; GO:0045281 succinate dehydrogenase complex; GO:007046…	GO:0000104 succinate dehydrogenase activity; GO:0003824 catalytic activity; GO:0009055 electron transfer activity; GO:0016491 oxidoreductase activity; GO:0016627 oxidoreductase activity, acting on the CH-CH group of donors;	PF13085	2Fe-2S iron-sulfur cluster binding domain	C	KOG3049	Succinate dehydrogenase, Fe-S protein subunit
A0A3B6LNN9	44	K	2.082	0.00118514	Up	Late embryogenesis abundant protein, LEA-18 OS=Triticum aestivum OX=4565 PE=4 SV=1	--	1	0.00537824	86.014	2	DDGLEDYK(1)MR	0.79414	0.578	0.602	0.767	1.31	1.353	1.39	nucleus
A0A3B6LNN9	36	K	2.551	8.52911e-06	Up	Late embryogenesis abundant protein, LEA-18 OS=Triticum aestivum OX=4565 PE=4 SV=1	--	1	0.000605844	127.87	2	K(1)DDGLEDYK	0.25554	0.535	0.564	0.591	1.425	1.479	1.407	nucleus
A0A3B6LQW8	186	K	1.354	0.00279717	Up	Two-component response regulator-like PRR95 OS=Triticum aestivum OX=4565 PE=3 SV=1	--	1	0.00461733	49.094	4	QLANGEIDVQQIQQEENAPEQHGQK(1)TEVTK	-2.3847	0.843	0.816	0.89	1.208	1.065	1.178	nucleus	K12130	PRR5; pseudo-response regulator 5	map04712 Circadian rhythm - plant	GO:0006355 regulation of transcription, DNA-templated; GO:0007154 cell communication; GO:0007165 signal transduction; GO:0007623 circadian rhythm; GO:0009314 response to radiation; GO:0009416 response to light stimulus; GO:0009628 response to abiotic stimulus; GO:0009639 response to red or far red light; GO:0009889 regulation of biosynthetic process; GO:0009890 negative regulation of biosynthetic…		GO:0003676 nucleic acid binding; GO:0003677 DNA binding; GO:0005488 binding; GO:0097159 organic cyclic compound binding; GO:1901363 heterocyclic compound binding;	PF00072	Response regulator receiver domain	K	KOG1601	GATA-4/5/6 transcription factors
A0A3B6LSV9	19	K	2.409	3.57074e-05	Up	MBD domain-containing protein OS=Triticum aestivum OX=4565 PE=4 SV=1	--	1	3.17063e-22	130.36	3	K(1)AGEAEQGEELQAPSGWTK	-0.050811	0.605	0.605	0.55	1.332	1.438	1.47	nucleus					GO:0005622 intracellular anatomical structure; GO:0005634 nucleus; GO:0005737 cytoplasm; GO:0005829 cytosol; GO:0043226 organelle; GO:0043227 membrane-bounded organelle; GO:0043229 intracellular organelle; GO:0043231 intracellular membrane-bounded organelle;	GO:0000166 nucleotide binding; GO:0003676 nucleic acid binding; GO:0003677 DNA binding; GO:0005488 binding; GO:0008327 methyl-CpG binding; GO:0036094 small molecule binding; GO:0043565 sequence-specific DNA binding; GO:0097159 organic cyclic compound binding; GO:1901265 nucleoside phosphate binding; GO:1901363 heterocyclic compound binding;	PF01429	Methyl-CpG binding domain
A0A3B6LTW4	40	K	3.458	0.000230504	Up	Malate dehydrogenase OS=Triticum aestivum OX=4565 PE=3 SV=1	--	1	0.00569977	87.149	2	AK(1)GGAPGFK	-0.72405	0.407	0.4	0.539	1.549	1.615	1.49	chloroplast	K00026	MDH2; malate dehydrogenase [EC:1.1.1.37]	map00020 Citrate cycle (TCA cycle); map00270 Cysteine and methionine metabolism; map00620 Pyruvate metabolism; map00630 Glyoxylate and dicarboxylate metabolism; map00710 Carbon fixation in photosynthetic organisms; map01100 Metabolic pathways; map01110 Biosynthesis of secondary metabolites; map01200 Carbon metabolism				PF00056; PF02866	lactate/malate dehydrogenase, NAD binding domain; lactate/malate dehydrogenase, alpha/beta C-terminal domain	C	KOG1494	NAD-dependent malate dehydrogenase
A0A3B6LTW4	137	K	4.97	2.98898e-05	Up	Malate dehydrogenase OS=Triticum aestivum OX=4565 PE=3 SV=1	--	1	6.96159e-31	182.23	2	DDLFNK(1)NAGIVR	0.70715	0.341	0.289	0.375	1.647	1.676	1.672	chloroplast	K00026	MDH2; malate dehydrogenase [EC:1.1.1.37]	map00020 Citrate cycle (TCA cycle); map00270 Cysteine and methionine metabolism; map00620 Pyruvate metabolism; map00630 Glyoxylate and dicarboxylate metabolism; map00710 Carbon fixation in photosynthetic organisms; map01100 Metabolic pathways; map01110 Biosynthesis of secondary metabolites; map01200 Carbon metabolism				PF00056; PF02866	lactate/malate dehydrogenase, NAD binding domain; lactate/malate dehydrogenase, alpha/beta C-terminal domain	C	KOG1494	NAD-dependent malate dehydrogenase
A0A3B6MYE4	403	K	7.405	2.19856e-05	Up	Citrate synthase OS=Triticum aestivum OX=4565 PE=3 SV=1	--	1	3.39629e-09	155.97	2	AALSDEYFIK(1)R	-0.55625	0.23	0.209	0.275	1.646	1.779	1.862	cytoplasm	K01647	CS, gltA; citrate synthase [EC:2.3.3.1]	map00020 Citrate cycle (TCA cycle); map00630 Glyoxylate and dicarboxylate metabolism; map01100 Metabolic pathways; map01110 Biosynthesis of secondary metabolites; map01200 Carbon metabolism; map01210 2-Oxocarboxylic acid metabolism; map01230 Biosynthesis of amino acids	GO:0006082 organic acid metabolic process; GO:0006629 lipid metabolic process; GO:0006631 fatty acid metabolic process; GO:0006635 fatty acid beta-oxidation; GO:0008152 metabolic process; GO:0009056 catabolic process; GO:0009062 fatty acid catabolic process; GO:0009987 cellular process; GO:0016042 lipid catabolic process; GO:0016054 organic acid catabolic process; GO:0019395 fatty acid oxidation;…	GO:0005622 intracellular anatomical structure; GO:0005737 cytoplasm; GO:0005777 peroxisome; GO:0005911 cell-cell junction; GO:0009506 plasmodesma; GO:0009514 glyoxysome; GO:0030054 cell junction; GO:0042579 microbody; GO:0043226 organelle; GO:0043227 membrane-bounded organelle; GO:0043229 intracellular organelle; GO:0043231 intracellular membrane-bounded organelle; GO:0055044 symplast;	GO:0003824 catalytic activity; GO:0004108 citrate (Si)-synthase activity; GO:0016740 transferase activity; GO:0016746 acyltransferase activity; GO:0036440 citrate synthase activity; GO:0046912 acyltransferase, acyl groups converted into alkyl on transfer;	PF00285	Citrate synthase, C-terminal domain	C	KOG2617	Citrate synthase
A0A3B6MYZ0	259	K	1.594	0.00224198	Up	Globulin-2 OS=Triticum aestivum OX=4565 PE=4 SV=1	--	1	1.15574e-48	191.19	3	GGGGGSGSEK(1)EDIQPR	0.085421	0.729	0.769	0.815	1.133	1.181	1.373	vacuolar membrane					GO:0016020 membrane;	GO:0005488 binding; GO:0019863 IgE binding; GO:0019865 immunoglobulin binding; GO:0044877 protein-containing complex binding;	PF00190	Cupin
A0A3B6LUV8	468	K	1.531	0.0181277	Up	Globulin-2 OS=Triticum aestivum OX=4565 PE=4 SV=1	--	1	1.56903e-06	99.747	3	QLDDAAK(1)ALAFPQQAR	1.2938	0.683	0.734	0.954	1.142	1.329	1.159	vacuolar membrane					GO:0016020 membrane;	GO:0005488 binding; GO:0019863 IgE binding; GO:0019865 immunoglobulin binding; GO:0044877 protein-containing complex binding;	PF00190	Cupin
A0A3B6LV31	229	K	0.739	2.3024e-05	Down	rRNA N-glycosylase OS=Triticum aestivum OX=4565 PE=3 SV=1	--	1	0.00647108	83.045	2	APAK(1)FTPIEK	0.0031331	1.144	1.153	1.154	0.872	0.841	0.836	chloroplast					GO:0005622 intracellular anatomical structure; GO:0005737 cytoplasm;		PF00161	Ribosome inactivating protein
A0A3B6N288	19	K	2.165	0.000113584	Up	Late embryogenesis abundant protein Lea14-A OS=Triticum aestivum OX=4565 PE=3 SV=1	--	1	0.00161879	118.71	2	GLFSK(1)SSK	0.40534	0.569	0.664	0.663	1.366	1.382	1.357	cytoplasm							PF03168	Late embryogenesis abundant protein
A0A3B6MKG4	220	K	3.488	2.54274e-06	Up	C2H2-type domain-containing protein OS=Triticum aestivum OX=4565 PE=4 SV=1	--	1	0.0146082	46.387	2	GLNVHMK(1)THPDGR	3.4021	0.448	0.468	0.421	1.556	1.577	1.53	nucleus				GO:0000122 negative regulation of transcription by RNA polymerase II; GO:0000578 embryonic axis specification; GO:0000902 cell morphogenesis; GO:0000904 cell morphogenesis involved in differentiation; GO:0001654 eye development; GO:0001700 embryonic development via the syncytial blastoderm; GO:0001709 cell fate determination; GO:0001736 establishment of planar polarity; GO:0001738 morphogenesis o…	GO:0001650 fibrillar center; GO:0005622 intracellular anatomical structure; GO:0005634 nucleus; GO:0005654 nucleoplasm; GO:0005694 chromosome; GO:0005700 polytene chromosome; GO:0005730 nucleolus; GO:0005737 cytoplasm; GO:0016604 nuclear body; GO:0016607 nuclear speck; GO:0031974 membrane-enclosed lumen; GO:0031981 nuclear lumen; GO:0043226 organelle; GO:0043227 membrane-bounded organelle; GO:004…	GO:0000976 transcription cis-regulatory region binding; GO:0000977 RNA polymerase II transcription regulatory region sequence-specific DNA binding; GO:0000978 RNA polymerase II cis-regulatory region sequence-specific DNA binding; GO:0000979 RNA polymerase II core promoter sequence-specific DNA binding; GO:0000981 DNA-binding transcription factor activity, RNA polymerase II-specific; GO:0000987 ci…	PF13912; PF00096	C2H2-type zinc finger; Zinc finger, C2H2 type	R	KOG1721	FOG: Zn-finger
A0A3B6MKW8	11	K	2.399	7.51876e-06	Up	Outer envelope pore protein 16-2, chloroplastic OS=Triticum aestivum OX=4565 PE=4 SV=1	--	1	1.32635e-06	139.46	2	TLK(1)DEVASMDR	-2.1772	0.556	0.612	0.597	1.421	1.395	1.419	chloroplast
A0A3B6MQK1	41	K	4.351	1.66981e-07	Up	Seed maturation protein OS=Triticum aestivum OX=4565 PE=3 SV=1	--	1	3.3641e-09	154.28	3	AVVQETVNK(1)AK	0.96615	0.373	0.379	0.369	1.672	1.631	1.575	cytoplasm
A0A3B6MQK1	32	K	2.146	0.00117452	Up	Seed maturation protein OS=Triticum aestivum OX=4565 PE=3 SV=1	--	1	0.00212084	77.185	3	TK(1)AVVQETVNK	0.38184	0.528	0.709	0.67	1.43	1.335	1.328	cytoplasm
A0A3B6MRL7	138	K	1.999	0.000151051	Up	H15 domain-containing protein OS=Triticum aestivum OX=4565 PE=4 SV=1	--	1	0.00187204	95.981	2	DAVAK(1)ATTGMPR	1.2001	0.622	0.669	0.71	1.381	1.367	1.251	nucleus				GO:0048580 regulation of post-embryonic development; GO:0050789 regulation of biological process; GO:0050793 regulation of developmental process; GO:0051239 regulation of multicellular organismal process; GO:0065007 biological regulation; GO:0080050 regulation of seed development; GO:2000014 regulation of endosperm development; GO:2000026 regulation of multicellular organismal development; GO:200…	GO:0005622 intracellular anatomical structure; GO:0005634 nucleus; GO:0005730 nucleolus; GO:0031974 membrane-enclosed lumen; GO:0031981 nuclear lumen; GO:0043226 organelle; GO:0043227 membrane-bounded organelle; GO:0043228 non-membrane-bounded organelle; GO:0043229 intracellular organelle; GO:0043231 intracellular membrane-bounded organelle; GO:0043232 intracellular non-membrane-bounded organelle…	GO:0003676 nucleic acid binding; GO:0003677 DNA binding; GO:0005488 binding; GO:0043565 sequence-specific DNA binding; GO:0097159 organic cyclic compound binding; GO:1901363 heterocyclic compound binding;	PF00538	linker histone H1 and H5 family
A0A3B6MYZ0	455	K	1.481	0.0346957	Up	Globulin-2 OS=Triticum aestivum OX=4565 PE=4 SV=1	--	1	1.56903e-06	99.747	3	QLDEAAK(1)ALAFPQQAR	-0.1942	0.724	0.713	0.982	1.182	1.051	1.349	vacuolar membrane					GO:0016020 membrane;	GO:0005488 binding; GO:0019863 IgE binding; GO:0019865 immunoglobulin binding; GO:0044877 protein-containing complex binding;	PF00190	Cupin
A0A3B6U0P4	142	K	2.03	0.000955009	Up	Dehydrin 1 OS=Triticum aestivum OX=4565 PE=3 SV=1	--	1	0.0121639	94.114	2	GLMDK(1)IK	0.2774	0.573	0.649	0.758	1.343	1.368	1.308	nucleus				GO:0001101 response to acid chemical; GO:0006950 response to stress; GO:0009266 response to temperature stimulus; GO:0009409 response to cold; GO:0009414 response to water deprivation; GO:0009415 response to water; GO:0009628 response to abiotic stimulus; GO:0009631 cold acclimation; GO:0009719 response to endogenous stimulus; GO:0009725 response to hormone; GO:0009737 response to abscisic acid; …	GO:0005622 intracellular anatomical structure; GO:0005737 cytoplasm; GO:0005829 cytosol; GO:0012506 vesicle membrane; GO:0016020 membrane; GO:0031090 organelle membrane; GO:0031982 vesicle; GO:0043226 organelle; GO:0043227 membrane-bounded organelle;	GO:0001786 phosphatidylserine binding; GO:0005488 binding; GO:0005507 copper ion binding; GO:0005543 phospholipid binding; GO:0008289 lipid binding; GO:0016151 nickel cation binding; GO:0035091 phosphatidylinositol binding; GO:0043167 ion binding; GO:0043168 anion binding; GO:0043169 cation binding; GO:0046872 metal ion binding; GO:0046914 transition metal ion binding; GO:0070300 phosphatidic aci…
A0A3B6NJA3	1607	K	1.776	5.67926e-05	Up	SNF2-family ATP dependent chromatin remodeling factor snf21 OS=Triticum aestivum OX=4565 PE=4 SV=1	--	0.999999	0.000508811	66.022	4	MSDSMQRKCKNVISK(1)LWR	3.8826	0.687	0.747	0.727	1.299	1.311	1.228	chloroplast				GO:0006325 chromatin organization; GO:0006338 chromatin remodeling; GO:0006996 organelle organization; GO:0009653 anatomical structure morphogenesis; GO:0009987 cellular process; GO:0010199 organ boundary specification between lateral organs and the meristem; GO:0010468 regulation of gene expression; GO:0016043 cellular component organization; GO:0019219 regulation of nucleobase-containing compou…	GO:0005622 intracellular anatomical structure; GO:0005634 nucleus; GO:0005737 cytoplasm; GO:0005829 cytosol; GO:0043226 organelle; GO:0043227 membrane-bounded organelle; GO:0043229 intracellular organelle; GO:0043231 intracellular membrane-bounded organelle;	GO:0003676 nucleic acid binding; GO:0003677 DNA binding; GO:0003682 chromatin binding; GO:0005488 binding; GO:0097159 organic cyclic compound binding; GO:1901363 heterocyclic compound binding;	PF00176; PF00271	SNF2-related domain; Helicase conserved C-terminal domain	BK	KOG0386	Chromatin remodeling complex SWI/SNF, component SWI2 and related ATPases (DNA/RNA helicase superfamily)
A0A3B6QAB0	770	K	2.132	0.00695106	Up	Pumilio homolog 23 OS=Triticum aestivum OX=4565 PE=4 SV=1	--	1	0.00588132	67.385	3	K(1)LLK(1)PEISAK	0.021053	0.811	0.525	0.58	1.417	1.495	1.173	nucleus	K14790	NOP9; nucleolar protein 9		GO:0009743 response to carbohydrate; GO:0009744 response to sucrose; GO:0009746 response to hexose; GO:0009749 response to glucose; GO:0010033 response to organic substance; GO:0010252 auxin homeostasis; GO:0034284 response to monosaccharide; GO:0034285 response to disaccharide; GO:0042221 response to chemical; GO:0042592 homeostatic process; GO:0048878 chemical homeostasis; GO:0050896 response t…	GO:0005622 intracellular anatomical structure; GO:0005634 nucleus; GO:0005730 nucleolus; GO:0031974 membrane-enclosed lumen; GO:0031981 nuclear lumen; GO:0043226 organelle; GO:0043227 membrane-bounded organelle; GO:0043228 non-membrane-bounded organelle; GO:0043229 intracellular organelle; GO:0043231 intracellular membrane-bounded organelle; GO:0043232 intracellular non-membrane-bounded organelle…				J	KOG2188	Predicted RNA-binding protein, contains Pumilio domains
A0A3B6QAB0	773	K	2.132	0.00695106	Up	Pumilio homolog 23 OS=Triticum aestivum OX=4565 PE=4 SV=1	--	1	0.00588132	67.385	3	K(1)LLK(1)PEISAK	0.021053	0.811	0.525	0.58	1.417	1.495	1.173	nucleus	K14790	NOP9; nucleolar protein 9		GO:0009743 response to carbohydrate; GO:0009744 response to sucrose; GO:0009746 response to hexose; GO:0009749 response to glucose; GO:0010033 response to organic substance; GO:0010252 auxin homeostasis; GO:0034284 response to monosaccharide; GO:0034285 response to disaccharide; GO:0042221 response to chemical; GO:0042592 homeostatic process; GO:0048878 chemical homeostasis; GO:0050896 response t…	GO:0005622 intracellular anatomical structure; GO:0005634 nucleus; GO:0005730 nucleolus; GO:0031974 membrane-enclosed lumen; GO:0031981 nuclear lumen; GO:0043226 organelle; GO:0043227 membrane-bounded organelle; GO:0043228 non-membrane-bounded organelle; GO:0043229 intracellular organelle; GO:0043231 intracellular membrane-bounded organelle; GO:0043232 intracellular non-membrane-bounded organelle…				J	KOG2188	Predicted RNA-binding protein, contains Pumilio domains
A0A3B6PG16	153	K	1.559	0.00112717	Up	ATP synthase 24 kDa subunit, mitochondrial OS=Triticum aestivum OX=4565 PE=4 SV=1	--	0.967895	0.0278148	63.216	3	DIK(0.968)K(0.032)PLLR	-0.046759	0.723	0.776	0.846	1.152	1.261	1.242	mitochondria				GO:0007275 multicellular organism development; GO:0009555 pollen development; GO:0032501 multicellular organismal process; GO:0032502 developmental process; GO:0048229 gametophyte development; GO:0048856 anatomical structure development;	GO:0005622 intracellular anatomical structure; GO:0005634 nucleus; GO:0005730 nucleolus; GO:0005737 cytoplasm; GO:0005739 mitochondrion; GO:0005740 mitochondrial envelope; GO:0005743 mitochondrial inner membrane; GO:0005753 mitochondrial proton-transporting ATP synthase complex; GO:0009507 chloroplast; GO:0009536 plastid; GO:0016020 membrane; GO:0016469 proton-transporting two-sector ATPase compl…	GO:0005488 binding; GO:0005507 copper ion binding; GO:0008270 zinc ion binding; GO:0043167 ion binding; GO:0043169 cation binding; GO:0046872 metal ion binding; GO:0046914 transition metal ion binding; GO:0050897 cobalt ion binding;
A0A3B6QAJ9	162	K	1.644	0.00321163	Up	ATP synthase 24 kDa subunit, mitochondrial OS=Triticum aestivum OX=4565 PE=4 SV=1	--	1	0.00416095	92.939	2	K(1)NMGLLLAEFDK	1.9032	0.648	0.774	0.847	1.267	1.215	1.248	mitochondria				GO:0007275 multicellular organism development; GO:0009555 pollen development; GO:0032501 multicellular organismal process; GO:0032502 developmental process; GO:0048229 gametophyte development; GO:0048856 anatomical structure development;	GO:0005622 intracellular anatomical structure; GO:0005634 nucleus; GO:0005730 nucleolus; GO:0005737 cytoplasm; GO:0005739 mitochondrion; GO:0005740 mitochondrial envelope; GO:0005743 mitochondrial inner membrane; GO:0005753 mitochondrial proton-transporting ATP synthase complex; GO:0009507 chloroplast; GO:0009536 plastid; GO:0016020 membrane; GO:0016469 proton-transporting two-sector ATPase compl…	GO:0005488 binding; GO:0005507 copper ion binding; GO:0008270 zinc ion binding; GO:0043167 ion binding; GO:0043169 cation binding; GO:0046872 metal ion binding; GO:0046914 transition metal ion binding; GO:0050897 cobalt ion binding;
A0A3B6QCM4	744	K	1.84	0.000556822	Up	Protein RRC1-like OS=Triticum aestivum OX=4565 PE=4 SV=1	--	1	0.0243428	61.11	2	ADPVLPASK(1)WNR	-1.6805	0.633	0.711	0.769	1.245	1.349	1.294	cytoplasm	K12842	SR140; U2-associated protein SR140	map03040 Spliceosome		GO:0005622 intracellular anatomical structure; GO:0005634 nucleus; GO:0005654 nucleoplasm; GO:0031974 membrane-enclosed lumen; GO:0031981 nuclear lumen; GO:0043226 organelle; GO:0043227 membrane-bounded organelle; GO:0043229 intracellular organelle; GO:0043231 intracellular membrane-bounded organelle; GO:0043233 organelle lumen; GO:0070013 intracellular organelle lumen;		PF00076	RNA recognition motif. (a.k.a. RRM, RBD, or RNP domain)	R	KOG0151	Predicted splicing regulator, contains RRM, SWAP and RPR domains
[truncated: 86 more rows]

## Sheet: stress
Protein accession	Position	Amino acid	12h/0h Ratio	12h/0h P value	Regulated Type	Protein description	Protein description	Localization probability	PEP	Score	Charge	Modified sequence	Mass error [ppm]	0h-1	0h-2	0h-3	12h-1	12h-2	12h-3	Subcellular localization	KEGG KO No.	KEGG Gene	KEGG pathway	Biological Process	Cellular Component	Molecular Function	Pfam ID	Domain description	KOG category	KOG NO.	KOG description
[truncated: 10 more rows]
