# Supplementary material for: Global Analysis of Lysine Lactylation of Germinated Seeds in Wheat
Source: Int J Mol Sci. 2023 Nov 11;24(22):16195. doi: 10.3390/ijms242216195 (PMC10671351; doi:10.3390/ijms242216195)
Supplement: Supplementary file 1 [file ijms-24-16195-s001.zip › Supplementary Table S5.xlsx]

## Sheet: Up
KEGG pathway	Mapping	Background	All Mapping	All Background	Fold Enrichment	Fisher's exact test p value	-log10(p value)	Related proteins
map01200 Carbon metabolism	21	1129	78	41958	10.01	1.13387e-15	14.95	A0A3B6EGP6 A0A3B6ELG3 A0A077S3V2 A0A3B6U183 A0A341QYC0 A0A1D5WIS4 A0A3B6QFG6 A0A3B5XY18 A0A3B5Y6M5 W5CYE0 A0A3B6JL53 A0A3B6I7C3 A0A3B6KHT1 A0A3B6KQ76 A0A3B6MYE4 A0A3B6LLY2 A0A3B6LTW4 A0A3B6RKE1 A0A3B6RH01 A0A3B6RHA9 A0A3B6SMQ1
map00020 Citrate cycle (TCA cycle)	10	236	78	41958	22.79	2.35712e-11	10.63	A0A3B6EGP6 A0A3B6QFG6 A0A3B5XY18 A0A3B5Y6M5 A0A3B6I7C3 A0A3B6KHT1 A0A3B6KQ76 A0A3B6MYE4 A0A3B6LLY2 A0A3B6LTW4
map00630 Glyoxylate and dicarboxylate metabolism	10	328	78	41958	16.4	5.84396e-10	9.23	A0A3B6EGP6 A0A3B6U183 A0A341QYC0 A0A3B5XY18 A0A3B5Y6M5 A0A3B6JL53 A0A3B6KQ76 A0A3B6MYE4 A0A3B6LTW4 A0A3B6RHA9
map00710 Carbon fixation in photosynthetic organisms	10	336	78	41958	16.01	7.37342e-10	9.13	A0A3B6EGP6 A0A3B6ELG3 A0A077S3V2 A0A341QYC0 A0A1D5WIS4 A0A3B5XY18 A0A3B5Y6M5 A0A3B6LTW4 A0A3B6RKE1 A0A3B6SMQ1
map03010 Ribosome	13	1102	78	41958	6.35	1.19881e-07	6.92	A0A3B6PL02 A0A1D5TPB6 A0A1D5UQZ5 A0A1D5Z340 W5C8N6 A0A3B6AYT7 A0A3B6C6G0 A0A3B6ELC9 A0A3B6MLM6 W5ADS2 U5HTD8 W5HXT5 W5I1R7
map00620 Pyruvate metabolism	7	488	78	41958	7.72	3.57509e-05	4.45	A0A3B6EGP6 A0A3B5XY18 A0A3B5Y6M5 A0A3B5ZYX1 A0A3B6JL53 A0A3B6I7C3 A0A3B6LTW4
map01210 2-Oxocarboxylic acid metabolism	5	258	78	41958	10.42	0.000123799	3.91	A0A3B6ELG3 A0A077S3V2 A0A341QYC0 A0A3B6KQ76 A0A3B6MYE4
map00071 Fatty acid degradation	5	265	78	41958	10.15	0.000140253	3.85	A0A3B6QEK4 A0A3B6EEU3 A0A3B6NV46 A0A3B6PSZ6 A0A3B6RH01
map01212 Fatty acid metabolism	6	426	78	41958	7.58	0.000146611	3.83	A0A3B6QEK4 A0A3B6EEU3 A0A3B6MRL4 A0A3B6NV46 A0A3B6PSZ6 A0A3B6RH01
map00592 alpha-Linolenic acid metabolism	5	282	78	41958	9.54	0.000187189	3.73	A0A3B6QEK4 A0A3B6EEU3 A0A3B6NV46 A0A3B6PSZ6 A0A3B6RH01
map01230 Biosynthesis of amino acids	8	980	78	41958	4.39	0.000476833	3.32	A0A3B6ELG3 A0A077S3V2 A0A341QYC0 A0A1D5WIS4 A0A3B6KQ76 A0A3B6MYE4 A0A3B6RKE1 A0A3B6SMQ1
map00270 Cysteine and methionine metabolism	6	544	78	41958	5.93	0.000539084	3.27	A0A3B6EGP6 A0A3B6ELG3 A0A077S3V2 A0A3B5XY18 A0A3B5Y6M5 A0A3B6LTW4
map00360 Phenylalanine metabolism	4	260	78	41958	8.28	0.00143452	2.84	A0A3B6ELG3 A0A077S3V2 A0A3B6DIT3 W5CYE0
map00010 Glycolysis / Gluconeogenesis	6	667	78	41958	4.84	0.00153826	2.81	A0A1D5WIS4 A0A3B5ZYX1 A0A3B6JL53 A0A3B6I7C3 A0A3B6RKE1 A0A3B6SMQ1
map00960 Tropane, piperidine and pyridine alkaloid biosynthesis	3	132	78	41958	12.23	0.00194897	2.71	A0A3B6ELG3 A0A077S3V2 A0A3B6DIT3
map04146 Peroxisome	5	502	78	41958	5.36	0.00247753	2.61	A0A3B6U183 A0A3B6KHH3 A0A3B6NV46 A0A3B6PSZ6 A0A3B6RH01
map00220 Arginine biosynthesis	3	147	78	41958	10.98	0.00264486	2.58	A0A3B6ELG3 A0A077S3V2 A0A341QYC0
map00950 Isoquinoline alkaloid biosynthesis	3	148	78	41958	10.9	0.002696	2.57	A0A3B6ELG3 A0A077S3V2 A0A3B6DIT3
map01040 Biosynthesis of unsaturated fatty acids	3	188	78	41958	8.58	0.0052635	2.28	A0A3B6NV46 A0A3B6PSZ6 A0A3B6RH01
map03040 Spliceosome	6	915	78	41958	3.53	0.0071899	2.14	A0A3B6JJB0 A0A3B6A1D2 A0A3B6ISB1 A0A3B6HRF9 A0A3B6KQ24 A0A3B6QCM4
map00250 Alanine, aspartate and glutamate metabolism	3	251	78	41958	6.43	0.0115733	1.94	A0A3B6ELG3 A0A077S3V2 A0A341QYC0
map00350 Tyrosine metabolism	3	260	78	41958	6.21	0.0127172	1.9	A0A3B6ELG3 A0A077S3V2 A0A3B6DIT3
map00260 Glycine, serine and threonine metabolism	3	300	78	41958	5.38	0.0185646	1.73	A0A341QYC0 A0A3B6B1X9 A0A3B6DIT3
map00650 Butanoate metabolism	2	125	78	41958	8.61	0.0228167	1.64	W5CYE0 A0A3B6JL53
map00640 Propanoate metabolism	2	136	78	41958	7.91	0.0266761	1.57	A0A3B6QFG6 A0A3B6RH01
map00400 Phenylalanine, tyrosine and tryptophan biosynthesis	2	188	78	41958	5.72	0.048035	1.32	A0A3B6ELG3 A0A077S3V2
map03008 Ribosome biogenesis in eukaryotes	3	439	78	41958	3.68	0.0486844	1.31	A0A3B6CBQ8 A0A3B5Y5L5 A0A3B6D7J8

## Sheet: Up Pathway2Protein
KEGG pathway	Fisher's exact test p value	Fold Enrichment	Protein accession	Position	Amino acid	12h/0h Ratio	12h/0h P value	Regulated Type	Protein description	Gene name	KEGG KO No.	Localization probability	PEP	Score	Charge	Modified sequence	Mass error [ppm]	0h-1	0h-2	0h-3	12h-1	12h-2	12h-3
map00010 Glycolysis / Gluconeogenesis	0.00153826	4.84	A0A1D5WIS4	38	K	1.39	0.0316367	Up	Fructose-bisphosphate aldolase OS=Triticum aestivum OX=4565 GN=FBA15 PE=3 SV=1	FBA15	K01623	1	3.94153e-85	212.24	2	GILAADESTGTIGK(1)R	0.32076	1.002	0.742	0.766	1.177	1.239	1.074
map00010 Glycolysis / Gluconeogenesis	0.00153826	4.84	A0A1D5WIS4	225	K	1.461	0.00131386	Up	Fructose-bisphosphate aldolase OS=Triticum aestivum OX=4565 GN=FBA15 PE=3 SV=1	FBA15	K01623	1	7.62638e-18	91.655	4	ALNDQHVLLEGTLLK(1)PNMVTPGSDSK	-0.17408	0.76	0.796	0.882	1.194	1.148	1.221
map00010 Glycolysis / Gluconeogenesis	0.00153826	4.84	A0A3B5ZYX1	5	K	2.413	0.000458657	Up	Aldo_ket_red domain-containing protein OS=Triticum aestivum OX=4565 PE=3 SV=1	--	K00002	1	0.00105446	83.137	3	ASAK(1)ATMGQEK	-0.70782	0.645	0.493	0.62	1.431	1.39	1.421
map00010 Glycolysis / Gluconeogenesis	0.00153826	4.84	A0A3B5ZYX1	259	K	2.384	0.000176269	Up	Aldo_ket_red domain-containing protein OS=Triticum aestivum OX=4565 PE=3 SV=1	--	K00002	1	0.000167381	115.33	2	GTSVIPK(1)SSK	-1.7209	0.527	0.615	0.631	1.323	1.472	1.432
map00010 Glycolysis / Gluconeogenesis	0.00153826	4.84	A0A3B5ZYX1	239	K	1.428	0.0139149	Up	Aldo_ket_red domain-containing protein OS=Triticum aestivum OX=4565 PE=3 SV=1	--	K00002	1	0.00108774	99.281	2	LNK(1)TPGQVLIR	0.6124	0.736	0.806	0.929	1.173	1.284	1.071
map00010 Glycolysis / Gluconeogenesis	0.00153826	4.84	A0A3B5ZYX1	232	K	1.485	0.00931041	Up	Aldo_ket_red domain-containing protein OS=Triticum aestivum OX=4565 PE=3 SV=1	--	K00002	1	4.78628e-05	97.203	3	NLAHDPVVEK(1)VANK	-0.22163	0.761	0.718	0.935	1.223	1.126	1.236
map00010 Glycolysis / Gluconeogenesis	0.00153826	4.84	A0A3B5ZYX1	289	K	1.563	0.00195893	Up	Aldo_ket_red domain-containing protein OS=Triticum aestivum OX=4565 PE=3 SV=1	--	K00002	1	0.000631416	131.82	2	VLCSIK(1)DEK	-0.1907	0.705	0.852	0.784	1.193	1.291	1.174
map00010 Glycolysis / Gluconeogenesis	0.00153826	4.84	A0A3B6JL53	569	K	6.539	3.25242e-07	Up	Acetate/butyrate--CoA ligase AAE7, peroxisomal OS=Triticum aestivum OX=4565 PE=4 SV=1	--	K01913	1	0.00221525	109.66	2	AK(1)ELGPVK	0.15317	0.274	0.269	0.253	1.696	1.787	1.722
map00010 Glycolysis / Gluconeogenesis	0.00153826	4.84	A0A3B6JL53	558	K	8.495	4.06947e-07	Up	Acetate/butyrate--CoA ligase AAE7, peroxisomal OS=Triticum aestivum OX=4565 PE=4 SV=1	--	K01913	1	0.0163895	91.853	2	TATGK(1)IK	0.38928	0.206	0.221	0.205	1.861	1.71	1.798
map00010 Glycolysis / Gluconeogenesis	0.00153826	4.84	A0A3B6I7C3	260	K	1.567	0.00514726	Up	Dihydrolipoamide acetyltransferase component of pyruvate dehydrogenase complex OS=Triticum aestivum OX=4565 PE=3 SV=1	--	K00627	1	0.00256677	74.789	3	K(1)LAEDNNVPLSSLK	1.6269	0.672	0.774	0.891	1.217	1.201	1.245
map00010 Glycolysis / Gluconeogenesis	0.00153826	4.84	A0A3B6RKE1	217	K	1.364	0.0209534	Up	Glyceraldehyde-3-phosphate dehydrogenase OS=Triticum aestivum OX=4565 PE=3 SV=1	--	K00134	1	0.000460519	102.4	2	AVGK(1)VLPELNGK	1.8607	0.765	0.864	0.909	1.144	1.027	1.291
map00010 Glycolysis / Gluconeogenesis	0.00153826	4.84	A0A3B6SMQ1	221	K	1.364	0.0209534	Up	Gp_dh_N domain-containing protein OS=Triticum aestivum OX=4565 PE=3 SV=1	--	K00134	1	0.000460519	102.4	2	AVGK(1)VLPELNGK	1.8607	0.765	0.864	0.909	1.144	1.027	1.291
map00020 Citrate cycle (TCA cycle)	2.35712e-11	22.79	A0A3B6EGP6	233	K	1.489	2.67834e-05	Up	Malate dehydrogenase OS=Triticum aestivum OX=4565 PE=3 SV=1	--	K00026	1	0.000135947	124.42	2	GELK(1)SSIEK	-0.010331	0.788	0.813	0.81	1.162	1.225	1.203
map00020 Citrate cycle (TCA cycle)	2.35712e-11	22.79	A0A3B6QFG6	59	K	1.545	0.0067713	Up	Succinate--CoA ligase [ADP-forming] subunit beta, mitochondrial OS=Triticum aestivum OX=4565 PE=3 SV=1	--	K01900	1	4.76783e-10	118.52	3	GAVVGSVQEVK(1)EVLK	-0.39207	0.687	0.854	0.817	1.344	1.135	1.163
map00020 Citrate cycle (TCA cycle)	2.35712e-11	22.79	A0A3B5XY18	147	K	1.459	0.0141779	Up	Malate dehydrogenase OS=Triticum aestivum OX=4565 PE=3 SV=1	--	K00025	1	3.91808e-08	110.84	3	EFAPSIPEK(1)NISCLTR	-0.60485	0.687	0.825	0.928	1.187	1.125	1.248
map00020 Citrate cycle (TCA cycle)	2.35712e-11	22.79	A0A3B5Y6M5	76	K	1.453	0.00141374	Up	Malate dehydrogenase OS=Triticum aestivum OX=4565 PE=3 SV=1	--	K00026	1	8.08582e-12	116.24	3	DDLFK(1)INAGIVK	1.1942	0.773	0.845	0.828	1.109	1.269	1.176
map00020 Citrate cycle (TCA cycle)	2.35712e-11	22.79	A0A3B6I7C3	260	K	1.567	0.00514726	Up	Dihydrolipoamide acetyltransferase component of pyruvate dehydrogenase complex OS=Triticum aestivum OX=4565 PE=3 SV=1	--	K00627	1	0.00256677	74.789	3	K(1)LAEDNNVPLSSLK	1.6269	0.672	0.774	0.891	1.217	1.201	1.245
map00020 Citrate cycle (TCA cycle)	2.35712e-11	22.79	A0A3B6KHT1	49	K	1.367	0.00599401	Up	Succinate dehydrogenase (quinone) OS=Triticum aestivum OX=4565 PE=3 SV=1	--	K00235	1	2.52534e-05	88.427	3	EAAEK(1)QAGLAAGEEEK	0.48043	0.816	0.925	0.794	1.187	1.075	1.203
map00020 Citrate cycle (TCA cycle)	2.35712e-11	22.79	A0A3B6KQ76	403	K	5.136	5.66108e-05	Up	Citrate synthase OS=Triticum aestivum OX=4565 PE=3 SV=1	--	K01647	1	1.35477e-45	196.88	2	AALSDDYFIK(1)R	-0.6191	0.29	0.309	0.379	1.56	1.655	1.808
map00020 Citrate cycle (TCA cycle)	2.35712e-11	22.79	A0A3B6MYE4	454	K	15.349	6.93194e-07	Up	Citrate synthase OS=Triticum aestivum OX=4565 PE=3 SV=1	--	K01647	1	5.05626e-14	158.01	2	ESLDDPDNK(1)IMR	-0.70736	0.112	0.124	0.131	1.936	1.893	1.804
map00020 Citrate cycle (TCA cycle)	2.35712e-11	22.79	A0A3B6MYE4	60	K	7.861	7.3434e-06	Up	Citrate synthase OS=Triticum aestivum OX=4565 PE=3 SV=1	--	K01647	1	5.40226e-17	159.52	2	YEVK(1)VSEDGTVR	0.46731	0.22	0.204	0.253	1.678	1.83	1.814
map00020 Citrate cycle (TCA cycle)	2.35712e-11	22.79	A0A3B6MYE4	403	K	7.405	2.19856e-05	Up	Citrate synthase OS=Triticum aestivum OX=4565 PE=3 SV=1	--	K01647	1	3.39629e-09	155.97	2	AALSDEYFIK(1)R	-0.55625	0.23	0.209	0.275	1.646	1.779	1.862
map00020 Citrate cycle (TCA cycle)	2.35712e-11	22.79	A0A3B6LLY2	49	K	1.388	0.00858792	Up	Succinate dehydrogenase (quinone) OS=Triticum aestivum OX=4565 PE=3 SV=1	--	K00235	1	2.69576e-18	142.32	3	EAAEK(1)QAGLAAAEEEK	0.5834	0.893	0.765	0.855	1.204	1.233	1.05
map00020 Citrate cycle (TCA cycle)	2.35712e-11	22.79	A0A3B6LTW4	40	K	3.458	0.000230504	Up	Malate dehydrogenase OS=Triticum aestivum OX=4565 PE=3 SV=1	--	K00026	1	0.00569977	87.149	2	AK(1)GGAPGFK	-0.72405	0.407	0.4	0.539	1.549	1.615	1.49
map00020 Citrate cycle (TCA cycle)	2.35712e-11	22.79	A0A3B6LTW4	137	K	4.97	2.98898e-05	Up	Malate dehydrogenase OS=Triticum aestivum OX=4565 PE=3 SV=1	--	K00026	1	6.96159e-31	182.23	2	DDLFNK(1)NAGIVR	0.70715	0.341	0.289	0.375	1.647	1.676	1.672
map00071 Fatty acid degradation	0.000140253	10.15	A0A3B6QEK4	51	K	3.743	0.000181253	Up	3-hydroxybutyryl-CoA epimerase OS=Triticum aestivum OX=4565 PE=3 SV=1	--	K10527	1	0.0114963	48.405	3	DDVK(1)AIVLTGAAGK	0.031429	0.396	0.407	0.462	1.856	1.402	1.477
map00071 Fatty acid degradation	0.000140253	10.15	A0A3B6QEK4	399	K	6.732	2.0484e-05	Up	3-hydroxybutyryl-CoA epimerase OS=Triticum aestivum OX=4565 PE=3 SV=1	--	K10527	1	1.52821e-06	99.927	3	DVDMVIEAVIEK(1)VPLK	-0.65841	0.227	0.25	0.299	1.754	1.785	1.685
map00071 Fatty acid degradation	0.000140253	10.15	A0A3B6QEK4	173	K	5.623	9.98571e-07	Up	3-hydroxybutyryl-CoA epimerase OS=Triticum aestivum OX=4565 PE=3 SV=1	--	K10527	1	0.00290631	101.65	2	FITAK(1)EGK	0.057016	0.291	0.295	0.32	1.663	1.761	1.67
map00071 Fatty acid degradation	0.000140253	10.15	A0A3B6QEK4	350	K	2.319	1.8417e-06	Up	3-hydroxybutyryl-CoA epimerase OS=Triticum aestivum OX=4565 PE=3 SV=1	--	K10527	1	6.97063e-16	138.91	3	GQK(1)TIAGNLEGLVK	-0.22703	0.62	0.599	0.589	1.363	1.423	1.406
map00071 Fatty acid degradation	0.000140253	10.15	A0A3B6QEK4	361	K	1.856	0.0022781	Up	3-hydroxybutyryl-CoA epimerase OS=Triticum aestivum OX=4565 PE=3 SV=1	--	K10527	1	6.2933e-10	137.81	3	TIAGNLEGLVK(1)R	-0.41436	0.754	0.587	0.76	1.258	1.261	1.38
map00071 Fatty acid degradation	0.000140253	10.15	A0A3B6QEK4	295	K	2.158	0.00108818	Up	3-hydroxybutyryl-CoA epimerase OS=Triticum aestivum OX=4565 PE=3 SV=1	--	K10527	1	0.00104236	62.69	3	STTK(1)VPGVTDIQLK	2.0654	0.579	0.574	0.747	1.383	1.285	1.432
map00071 Fatty acid degradation	0.000140253	10.15	A0A3B6QEK4	305	K	1.597	0.00220657	Up	3-hydroxybutyryl-CoA epimerase OS=Triticum aestivum OX=4565 PE=3 SV=1	--	K10527	1	3.1767e-10	126.83	2	VPGVTDIQLK(1)PR	-0.18232	0.864	0.695	0.751	1.18	1.275	1.235
map00071 Fatty acid degradation	0.000140253	10.15	A0A3B6QEK4	192	K	1.949	0.00617807	Up	3-hydroxybutyryl-CoA epimerase OS=Triticum aestivum OX=4565 PE=3 SV=1	--	K10527	1	1.76059e-05	86.367	3	GLIDALCSPDELIK(1)MSR	-0.084296	0.54	0.739	0.755	1.465	1.161	1.339
map00071 Fatty acid degradation	0.000140253	10.15	A0A3B6QEK4	587	K	1.474	0.0251347	Up	3-hydroxybutyryl-CoA epimerase OS=Triticum aestivum OX=4565 PE=3 SV=1	--	K10527	1	0.013267	55.461	3	GYYFYEK(1)GGK	0.12209	0.67	0.821	0.934	1.235	1.059	1.281
map00071 Fatty acid degradation	0.000140253	10.15	A0A3B6QEK4	609	K	3.158	0.000673231	Up	3-hydroxybutyryl-CoA epimerase OS=Triticum aestivum OX=4565 PE=3 SV=1	--	K10527	1	0.00507771	89.266	2	QTK(1)TIFGGK	0.84585	0.391	0.462	0.59	1.531	1.576	1.45
map00071 Fatty acid degradation	0.000140253	10.15	A0A3B6EEU3	708	K	1.765	0.00111276	Up	3-hydroxybutyryl-CoA epimerase OS=Triticum aestivum OX=4565 PE=3 SV=1	--	K10527	1	5.85904e-11	117	3	AAK(1)GIPLSAPAASQVK	0.89809	0.667	0.722	0.781	1.18	1.25	1.4
map00071 Fatty acid degradation	0.000140253	10.15	A0A3B6EEU3	721	K	2.244	2.14803e-05	Up	3-hydroxybutyryl-CoA epimerase OS=Triticum aestivum OX=4565 PE=3 SV=1	--	K10527	1	5.23305e-17	146.59	3	GIPLSAPAASQVK(1)AR	-1.2508	0.592	0.604	0.653	1.389	1.336	1.425
map00071 Fatty acid degradation	0.000140253	10.15	A0A3B6EEU3	296	K	1.814	3.38162e-05	Up	3-hydroxybutyryl-CoA epimerase OS=Triticum aestivum OX=4565 PE=3 SV=1	--	K10527	1	1.98828e-08	114.52	3	ATSK(1)VPGATDLGLMPR	0.52359	0.745	0.706	0.681	1.305	1.256	1.307
map00071 Fatty acid degradation	0.000140253	10.15	A0A3B6EEU3	344	K	3.481	2.88265e-05	Up	3-hydroxybutyryl-CoA epimerase OS=Triticum aestivum OX=4565 PE=3 SV=1	--	K10527	1	2.56578e-13	151.8	3	EVNEK(1)FLNAGIDR	-0.62376	0.414	0.438	0.487	1.528	1.476	1.657
map00071 Fatty acid degradation	0.000140253	10.15	A0A3B6EEU3	365	K	5.121	6.37445e-06	Up	3-hydroxybutyryl-CoA epimerase OS=Triticum aestivum OX=4565 PE=3 SV=1	--	K10527	1	0.00498442	106.6	2	GK(1)MTEER	-0.067483	0.324	0.302	0.354	1.606	1.66	1.753
map00071 Fatty acid degradation	0.000140253	10.15	A0A3B6NV46	212	K	2.563	0.0139735	Up	3-ketoacyl-CoA thiolase 2, peroxisomal OS=Triticum aestivum OX=4565 PE=3 SV=1	--	K07513	1	8.90846e-05	102.52	3	EEQDK(1)AAVESHAR	0.38523	0.433	0.448	0.803	1.125	1.643	1.548
map00071 Fatty acid degradation	0.000140253	10.15	A0A3B6NV46	278	K	5.558	8.06972e-07	Up	3-ketoacyl-CoA thiolase 2, peroxisomal OS=Triticum aestivum OX=4565 PE=3 SV=1	--	K07513	1	3.21569e-52	162.72	3	K(1)DGTTTAGNSSQVSDGAGAVLLMK	1.7518	0.318	0.288	0.309	1.652	1.696	1.738
map00071 Fatty acid degradation	0.000140253	10.15	A0A3B6NV46	271	K	2.602	0.000353508	Up	3-ketoacyl-CoA thiolase 2, peroxisomal OS=Triticum aestivum OX=4565 PE=3 SV=1	--	K07513	1	2.80799e-05	106.67	3	PGTTLSGLAK(1)LK	-0.49857	0.523	0.561	0.582	1.316	1.34	1.679
map00071 Fatty acid degradation	0.000140253	10.15	A0A3B6NV46	245	K	2.799	0.000596139	Up	3-ketoacyl-CoA thiolase 2, peroxisomal OS=Triticum aestivum OX=4565 PE=3 SV=1	--	K07513	1	9.72686e-05	119.39	2	LIDPK(1)TGEEK	1.9318	0.64	0.473	0.466	1.463	1.533	1.424
map00071 Fatty acid degradation	0.000140253	10.15	A0A3B6NV46	60	K	6.085	1.47004e-06	Up	3-ketoacyl-CoA thiolase 2, peroxisomal OS=Triticum aestivum OX=4565 PE=3 SV=1	--	K07513	1	0.0235113	85.212	2	TPICK(1)AK	0.38143	0.265	0.282	0.3	1.663	1.772	1.719
map00071 Fatty acid degradation	0.000140253	10.15	A0A3B6PSZ6	232	K	2.193	0.00896211	Up	3-ketoacyl-CoA thiolase 2, peroxisomal OS=Triticum aestivum OX=4565 PE=3 SV=1	--	K07513	1	0.000370748	96.82	3	FK(1)DEIIPVHTK	0.28376	0.815	0.455	0.609	1.381	1.442	1.298
map00071 Fatty acid degradation	0.000140253	10.15	A0A3B6RH01	441	K	2.819	0.000212958	Up	Acyl-coenzyme A oxidase OS=Triticum aestivum OX=4565 PE=3 SV=1	--	K00232	1	0.00990439	77.744	2	IWK(1)DIGTYR	-2.3373	0.465	0.502	0.604	1.407	1.502	1.519
map00073 Cutin, suberine and wax biosynthesis	0.0517321	5.49	W5B8D6	68	K	1.408	1.52575e-05	Up	Caleosin OS=Triticum aestivum OX=4565 GN=Clo1-B PE=2 SV=1	Clo1-B	K17991	1	0.00160747	97.813	2	GIGGK(1)DSLK	-0.020396	0.821	0.842	0.829	1.18	1.186	1.143
map00073 Cutin, suberine and wax biosynthesis	0.0517321	5.49	W5BUF4	59	K	1.812	0.00447474	Up	Caleosin OS=Triticum aestivum OX=4565 GN=Clo1 PE=2 SV=1	Clo1	K17991	1	4.56399e-07	110.35	3	TDGHGDAGGK(1)VGDFR	-0.93773	0.636	0.642	0.855	1.298	1.199	1.369
map00073 Cutin, suberine and wax biosynthesis	0.0517321	5.49	W5BUF4	20	K	1.6	0.00318707	Up	Caleosin OS=Triticum aestivum OX=4565 GN=Clo1 PE=2 SV=1	Clo1	K17991	1	1.55371e-09	115.09	3	TDGK(1)GDAADVHVVR	1.591	0.673	0.772	0.863	1.272	1.237	1.183
map00190 Oxidative phosphorylation	0.103818	2.24	A0A3B6KHT1	49	K	1.367	0.00599401	Up	Succinate dehydrogenase (quinone) OS=Triticum aestivum OX=4565 PE=3 SV=1	--	K00235	1	2.52534e-05	88.427	3	EAAEK(1)QAGLAAGEEEK	0.48043	0.816	0.925	0.794	1.187	1.075	1.203
map00190 Oxidative phosphorylation	0.103818	2.24	A0A3B6LLY2	49	K	1.388	0.00858792	Up	Succinate dehydrogenase (quinone) OS=Triticum aestivum OX=4565 PE=3 SV=1	--	K00235	1	2.69576e-18	142.32	3	EAAEK(1)QAGLAAAEEEK	0.5834	0.893	0.765	0.855	1.204	1.233	1.05
map00190 Oxidative phosphorylation	0.103818	2.24	A0A3B6NTT5	145	K	1.74	0.00043538	Up	ATP synthase subunit O, mitochondrial OS=Triticum aestivum OX=4565 PE=3 SV=1	--	K02137	1	0.00161948	81.525	3	TVVPLPEK(1)EEK	0.52805	0.665	0.738	0.787	1.304	1.278	1.229
map00190 Oxidative phosphorylation	0.103818	2.24	W5BEP1	16	K	1.52	0.000727965	Up	ATP synthase subunit d, mitochondrial OS=Triticum aestivum OX=4565 GN=CAMPLR22A2D_LOCUS2925 PE=3 SV=1	CAMPLR22A2D_LOCUS2925	K02138	1	0.0022793	74.987	3	AGK(1)AIDWDGLAK	-0.51589	0.733	0.823	0.825	1.185	1.174	1.26
map00190 Oxidative phosphorylation	0.103818	2.24	W5BEP1	118	K	1.471	0.00166751	Up	ATP synthase subunit d, mitochondrial OS=Triticum aestivum OX=4565 GN=CAMPLR22A2D_LOCUS2925 PE=3 SV=1	CAMPLR22A2D_LOCUS2925	K02138	1	0.0028743	101.82	2	TSLK(1)ESER	-1.143	0.767	0.852	0.809	1.213	1.261	1.098
map00190 Oxidative phosphorylation	0.103818	2.24	W5BEP1	6	K	1.371	0.000724448	Up	ATP synthase subunit d, mitochondrial OS=Triticum aestivum OX=4565 GN=CAMPLR22A2D_LOCUS2925 PE=3 SV=1	CAMPLR22A2D_LOCUS2925	K02138	1	0.00228911	119.68	2	K(1)VTDVAAK	-0.041423	0.841	0.839	0.851	1.188	1.2	1.081
map00190 Oxidative phosphorylation	0.103818	2.24	W5BEP1	13	K	1.556	1.81778e-05	Up	ATP synthase subunit d, mitochondrial OS=Triticum aestivum OX=4565 GN=CAMPLR22A2D_LOCUS2925 PE=3 SV=1	CAMPLR22A2D_LOCUS2925	K02138	1	6.16217e-05	126.19	2	VTDVAAK(1)AGK	-0.22903	0.754	0.8	0.793	1.214	1.221	1.218
map00220 Arginine biosynthesis	0.00264486	10.98	A0A3B6ELG3	62	K	3.788	0.000101085	Up	Aspartate aminotransferase OS=Triticum aestivum OX=4565 PE=3 SV=1	--	K14454	1	1.16715e-23	136.34	3	EYLPITGLADFNK(1)LSAK	0.95542	0.413	0.36	0.48	1.516	1.644	1.586
map00220 Arginine biosynthesis	0.00264486	10.98	A0A3B6ELG3	27	K	1.406	0.00533112	Up	Aspartate aminotransferase OS=Triticum aestivum OX=4565 PE=3 SV=1	--	K14454	1	0.0138587	50.088	3	TEEGK(1)PLVLNVVR	0.60534	0.756	0.831	0.906	1.14	1.118	1.248
map00220 Arginine biosynthesis	0.00264486	10.98	A0A077S3V2	94	K	2.958	0.0020549	Up	Aspartate aminotransferase OS=Triticum aestivum OX=4565 GN=TRAES_3BF023000050CFD_c1 PE=3 SV=1	TRAES_3BF023000050CFD_c1	K14454	1	5.64214e-05	104.17	3	TEEGK(1)PLVLNVVK	-0.21011	0.37	0.516	0.63	1.526	1.475	1.484
map00220 Arginine biosynthesis	0.00264486	10.98	A0A341QYC0	407	K	1.887	0.000614306	Up	Alanine transaminase OS=Triticum aestivum OX=4565 PE=3 SV=1	--	K14272	1	0.000132497	130.56	2	AMDVAK(1)SAGK	-0.59095	0.608	0.736	0.734	1.345	1.307	1.27
map00250 Alanine, aspartate and glutamate metabolism	0.0115733	6.43	A0A3B6ELG3	62	K	3.788	0.000101085	Up	Aspartate aminotransferase OS=Triticum aestivum OX=4565 PE=3 SV=1	--	K14454	1	1.16715e-23	136.34	3	EYLPITGLADFNK(1)LSAK	0.95542	0.413	0.36	0.48	1.516	1.644	1.586
map00250 Alanine, aspartate and glutamate metabolism	0.0115733	6.43	A0A3B6ELG3	27	K	1.406	0.00533112	Up	Aspartate aminotransferase OS=Triticum aestivum OX=4565 PE=3 SV=1	--	K14454	1	0.0138587	50.088	3	TEEGK(1)PLVLNVVR	0.60534	0.756	0.831	0.906	1.14	1.118	1.248
map00250 Alanine, aspartate and glutamate metabolism	0.0115733	6.43	A0A077S3V2	94	K	2.958	0.0020549	Up	Aspartate aminotransferase OS=Triticum aestivum OX=4565 GN=TRAES_3BF023000050CFD_c1 PE=3 SV=1	TRAES_3BF023000050CFD_c1	K14454	1	5.64214e-05	104.17	3	TEEGK(1)PLVLNVVK	-0.21011	0.37	0.516	0.63	1.526	1.475	1.484
map00250 Alanine, aspartate and glutamate metabolism	0.0115733	6.43	A0A341QYC0	407	K	1.887	0.000614306	Up	Alanine transaminase OS=Triticum aestivum OX=4565 PE=3 SV=1	--	K14272	1	0.000132497	130.56	2	AMDVAK(1)SAGK	-0.59095	0.608	0.736	0.734	1.345	1.307	1.27
map00260 Glycine, serine and threonine metabolism	0.0185646	5.38	A0A341QYC0	407	K	1.887	0.000614306	Up	Alanine transaminase OS=Triticum aestivum OX=4565 PE=3 SV=1	--	K14272	1	0.000132497	130.56	2	AMDVAK(1)SAGK	-0.59095	0.608	0.736	0.734	1.345	1.307	1.27
map00260 Glycine, serine and threonine metabolism	0.0185646	5.38	A0A3B6B1X9	347	K	3.587	2.44615e-05	Up	Aldedh domain-containing protein OS=Triticum aestivum OX=4565 PE=3 SV=1	--	K00130	1	0.0084151	99.442	2	GQYEK(1)IK	0.82129	0.426	0.398	0.484	1.56	1.584	1.548
map00260 Glycine, serine and threonine metabolism	0.0185646	5.38	A0A3B6B1X9	308	K	1.706	0.0039954	Up	Aldedh domain-containing protein OS=Triticum aestivum OX=4565 PE=3 SV=1	--	K00130	1	0.0138971	54.784	3	LLLHEK(1)IAER	-0.0093768	0.647	0.699	0.872	1.222	1.266	1.295
map00260 Glycine, serine and threonine metabolism	0.0185646	5.38	A0A3B6DIT3	73	K	1.621	0.000113438	Up	Amine oxidase OS=Triticum aestivum OX=4565 PE=3 SV=1	--	K00276	1	0.00936816	77.185	2	TK(1)GSAVIPSR	-0.23534	0.76	0.728	0.801	1.226	1.276	1.208
map00270 Cysteine and methionine metabolism	0.000539084	5.93	A0A3B6EGP6	233	K	1.489	2.67834e-05	Up	Malate dehydrogenase OS=Triticum aestivum OX=4565 PE=3 SV=1	--	K00026	1	0.000135947	124.42	2	GELK(1)SSIEK	-0.010331	0.788	0.813	0.81	1.162	1.225	1.203
map00270 Cysteine and methionine metabolism	0.000539084	5.93	A0A3B6ELG3	62	K	3.788	0.000101085	Up	Aspartate aminotransferase OS=Triticum aestivum OX=4565 PE=3 SV=1	--	K14454	1	1.16715e-23	136.34	3	EYLPITGLADFNK(1)LSAK	0.95542	0.413	0.36	0.48	1.516	1.644	1.586
map00270 Cysteine and methionine metabolism	0.000539084	5.93	A0A3B6ELG3	27	K	1.406	0.00533112	Up	Aspartate aminotransferase OS=Triticum aestivum OX=4565 PE=3 SV=1	--	K14454	1	0.0138587	50.088	3	TEEGK(1)PLVLNVVR	0.60534	0.756	0.831	0.906	1.14	1.118	1.248
map00270 Cysteine and methionine metabolism	0.000539084	5.93	A0A077S3V2	94	K	2.958	0.0020549	Up	Aspartate aminotransferase OS=Triticum aestivum OX=4565 GN=TRAES_3BF023000050CFD_c1 PE=3 SV=1	TRAES_3BF023000050CFD_c1	K14454	1	5.64214e-05	104.17	3	TEEGK(1)PLVLNVVK	-0.21011	0.37	0.516	0.63	1.526	1.475	1.484
map00270 Cysteine and methionine metabolism	0.000539084	5.93	A0A3B5XY18	147	K	1.459	0.0141779	Up	Malate dehydrogenase OS=Triticum aestivum OX=4565 PE=3 SV=1	--	K00025	1	3.91808e-08	110.84	3	EFAPSIPEK(1)NISCLTR	-0.60485	0.687	0.825	0.928	1.187	1.125	1.248
map00270 Cysteine and methionine metabolism	0.000539084	5.93	A0A3B5Y6M5	76	K	1.453	0.00141374	Up	Malate dehydrogenase OS=Triticum aestivum OX=4565 PE=3 SV=1	--	K00026	1	8.08582e-12	116.24	3	DDLFK(1)INAGIVK	1.1942	0.773	0.845	0.828	1.109	1.269	1.176
map00270 Cysteine and methionine metabolism	0.000539084	5.93	A0A3B6LTW4	40	K	3.458	0.000230504	Up	Malate dehydrogenase OS=Triticum aestivum OX=4565 PE=3 SV=1	--	K00026	1	0.00569977	87.149	2	AK(1)GGAPGFK	-0.72405	0.407	0.4	0.539	1.549	1.615	1.49
map00270 Cysteine and methionine metabolism	0.000539084	5.93	A0A3B6LTW4	137	K	4.97	2.98898e-05	Up	Malate dehydrogenase OS=Triticum aestivum OX=4565 PE=3 SV=1	--	K00026	1	6.96159e-31	182.23	2	DDLFNK(1)NAGIVR	0.70715	0.341	0.289	0.375	1.647	1.676	1.672
map00280 Valine, leucine and isoleucine degradation	0.0584375	5.12	A0A3B6NV46	212	K	2.563	0.0139735	Up	3-ketoacyl-CoA thiolase 2, peroxisomal OS=Triticum aestivum OX=4565 PE=3 SV=1	--	K07513	1	8.90846e-05	102.52	3	EEQDK(1)AAVESHAR	0.38523	0.433	0.448	0.803	1.125	1.643	1.548
map00280 Valine, leucine and isoleucine degradation	0.0584375	5.12	A0A3B6NV46	278	K	5.558	8.06972e-07	Up	3-ketoacyl-CoA thiolase 2, peroxisomal OS=Triticum aestivum OX=4565 PE=3 SV=1	--	K07513	1	3.21569e-52	162.72	3	K(1)DGTTTAGNSSQVSDGAGAVLLMK	1.7518	0.318	0.288	0.309	1.652	1.696	1.738
map00280 Valine, leucine and isoleucine degradation	0.0584375	5.12	A0A3B6NV46	271	K	2.602	0.000353508	Up	3-ketoacyl-CoA thiolase 2, peroxisomal OS=Triticum aestivum OX=4565 PE=3 SV=1	--	K07513	1	2.80799e-05	106.67	3	PGTTLSGLAK(1)LK	-0.49857	0.523	0.561	0.582	1.316	1.34	1.679
map00280 Valine, leucine and isoleucine degradation	0.0584375	5.12	A0A3B6NV46	245	K	2.799	0.000596139	Up	3-ketoacyl-CoA thiolase 2, peroxisomal OS=Triticum aestivum OX=4565 PE=3 SV=1	--	K07513	1	9.72686e-05	119.39	2	LIDPK(1)TGEEK	1.9318	0.64	0.473	0.466	1.463	1.533	1.424
map00280 Valine, leucine and isoleucine degradation	0.0584375	5.12	A0A3B6NV46	60	K	6.085	1.47004e-06	Up	3-ketoacyl-CoA thiolase 2, peroxisomal OS=Triticum aestivum OX=4565 PE=3 SV=1	--	K07513	1	0.0235113	85.212	2	TPICK(1)AK	0.38143	0.265	0.282	0.3	1.663	1.772	1.719
map00280 Valine, leucine and isoleucine degradation	0.0584375	5.12	A0A3B6PSZ6	232	K	2.193	0.00896211	Up	3-ketoacyl-CoA thiolase 2, peroxisomal OS=Triticum aestivum OX=4565 PE=3 SV=1	--	K07513	1	0.000370748	96.82	3	FK(1)DEIIPVHTK	0.28376	0.815	0.455	0.609	1.381	1.442	1.298
map00330 Arginine and proline metabolism	0.0851222	4.12	A0A3B6ELG3	62	K	3.788	0.000101085	Up	Aspartate aminotransferase OS=Triticum aestivum OX=4565 PE=3 SV=1	--	K14454	1	1.16715e-23	136.34	3	EYLPITGLADFNK(1)LSAK	0.95542	0.413	0.36	0.48	1.516	1.644	1.586
map00330 Arginine and proline metabolism	0.0851222	4.12	A0A3B6ELG3	27	K	1.406	0.00533112	Up	Aspartate aminotransferase OS=Triticum aestivum OX=4565 PE=3 SV=1	--	K14454	1	0.0138587	50.088	3	TEEGK(1)PLVLNVVR	0.60534	0.756	0.831	0.906	1.14	1.118	1.248
map00330 Arginine and proline metabolism	0.0851222	4.12	A0A077S3V2	94	K	2.958	0.0020549	Up	Aspartate aminotransferase OS=Triticum aestivum OX=4565 GN=TRAES_3BF023000050CFD_c1 PE=3 SV=1	TRAES_3BF023000050CFD_c1	K14454	1	5.64214e-05	104.17	3	TEEGK(1)PLVLNVVK	-0.21011	0.37	0.516	0.63	1.526	1.475	1.484
map00350 Tyrosine metabolism	0.0127172	6.21	A0A3B6ELG3	62	K	3.788	0.000101085	Up	Aspartate aminotransferase OS=Triticum aestivum OX=4565 PE=3 SV=1	--	K14454	1	1.16715e-23	136.34	3	EYLPITGLADFNK(1)LSAK	0.95542	0.413	0.36	0.48	1.516	1.644	1.586
map00350 Tyrosine metabolism	0.0127172	6.21	A0A3B6ELG3	27	K	1.406	0.00533112	Up	Aspartate aminotransferase OS=Triticum aestivum OX=4565 PE=3 SV=1	--	K14454	1	0.0138587	50.088	3	TEEGK(1)PLVLNVVR	0.60534	0.756	0.831	0.906	1.14	1.118	1.248
map00350 Tyrosine metabolism	0.0127172	6.21	A0A077S3V2	94	K	2.958	0.0020549	Up	Aspartate aminotransferase OS=Triticum aestivum OX=4565 GN=TRAES_3BF023000050CFD_c1 PE=3 SV=1	TRAES_3BF023000050CFD_c1	K14454	1	5.64214e-05	104.17	3	TEEGK(1)PLVLNVVK	-0.21011	0.37	0.516	0.63	1.526	1.475	1.484
map00350 Tyrosine metabolism	0.0127172	6.21	A0A3B6DIT3	73	K	1.621	0.000113438	Up	Amine oxidase OS=Triticum aestivum OX=4565 PE=3 SV=1	--	K00276	1	0.00936816	77.185	2	TK(1)GSAVIPSR	-0.23534	0.76	0.728	0.801	1.226	1.276	1.208
map00360 Phenylalanine metabolism	0.00143452	8.28	A0A3B6ELG3	62	K	3.788	0.000101085	Up	Aspartate aminotransferase OS=Triticum aestivum OX=4565 PE=3 SV=1	--	K14454	1	1.16715e-23	136.34	3	EYLPITGLADFNK(1)LSAK	0.95542	0.413	0.36	0.48	1.516	1.644	1.586
map00360 Phenylalanine metabolism	0.00143452	8.28	A0A3B6ELG3	27	K	1.406	0.00533112	Up	Aspartate aminotransferase OS=Triticum aestivum OX=4565 PE=3 SV=1	--	K14454	1	0.0138587	50.088	3	TEEGK(1)PLVLNVVR	0.60534	0.756	0.831	0.906	1.14	1.118	1.248
map00360 Phenylalanine metabolism	0.00143452	8.28	A0A077S3V2	94	K	2.958	0.0020549	Up	Aspartate aminotransferase OS=Triticum aestivum OX=4565 GN=TRAES_3BF023000050CFD_c1 PE=3 SV=1	TRAES_3BF023000050CFD_c1	K14454	1	5.64214e-05	104.17	3	TEEGK(1)PLVLNVVK	-0.21011	0.37	0.516	0.63	1.526	1.475	1.484
map00360 Phenylalanine metabolism	0.00143452	8.28	A0A3B6DIT3	73	K	1.621	0.000113438	Up	Amine oxidase OS=Triticum aestivum OX=4565 PE=3 SV=1	--	K00276	1	0.00936816	77.185	2	TK(1)GSAVIPSR	-0.23534	0.76	0.728	0.801	1.226	1.276	1.208
map00360 Phenylalanine metabolism	0.00143452	8.28	W5CYE0	65	K	2.232	2.55465e-05	Up	Uncharacterized protein OS=Triticum aestivum OX=4565 GN=TRAES_3BF034800050CFD_c1 PE=3 SV=1	TRAES_3BF034800050CFD_c1	K00074	1	1.15642e-31	161.26	3	LVSK(1)GQLSQAACDDSVK	-0.53554	0.612	0.648	0.597	1.311	1.439	1.395
map00400 Phenylalanine, tyrosine and tryptophan biosynthesis	0.048035	5.72	A0A3B6ELG3	62	K	3.788	0.000101085	Up	Aspartate aminotransferase OS=Triticum aestivum OX=4565 PE=3 SV=1	--	K14454	1	1.16715e-23	136.34	3	EYLPITGLADFNK(1)LSAK	0.95542	0.413	0.36	0.48	1.516	1.644	1.586
map00400 Phenylalanine, tyrosine and tryptophan biosynthesis	0.048035	5.72	A0A3B6ELG3	27	K	1.406	0.00533112	Up	Aspartate aminotransferase OS=Triticum aestivum OX=4565 PE=3 SV=1	--	K14454	1	0.0138587	50.088	3	TEEGK(1)PLVLNVVR	0.60534	0.756	0.831	0.906	1.14	1.118	1.248
map00400 Phenylalanine, tyrosine and tryptophan biosynthesis	0.048035	5.72	A0A077S3V2	94	K	2.958	0.0020549	Up	Aspartate aminotransferase OS=Triticum aestivum OX=4565 GN=TRAES_3BF023000050CFD_c1 PE=3 SV=1	TRAES_3BF023000050CFD_c1	K14454	1	5.64214e-05	104.17	3	TEEGK(1)PLVLNVVK	-0.21011	0.37	0.516	0.63	1.526	1.475	1.484
map00410 beta-Alanine metabolism	0.0503339	5.57	A0A3B6DIT3	73	K	1.621	0.000113438	Up	Amine oxidase OS=Triticum aestivum OX=4565 PE=3 SV=1	--	K00276	1	0.00936816	77.185	2	TK(1)GSAVIPSR	-0.23534	0.76	0.728	0.801	1.226	1.276	1.208
map00410 beta-Alanine metabolism	0.0503339	5.57	A0A3B6RH01	441	K	2.819	0.000212958	Up	Acyl-coenzyme A oxidase OS=Triticum aestivum OX=4565 PE=3 SV=1	--	K00232	1	0.00990439	77.744	2	IWK(1)DIGTYR	-2.3373	0.465	0.502	0.604	1.407	1.502	1.519
map00520 Amino sugar and nucleotide sugar metabolism	0.326085	1.71	A0A3B6C8Z7	118	K	2.215	0.000212463	Up	Chitinase OS=Triticum aestivum OX=4565 PE=4 SV=1	--	K01183	1	0.00348498	93.098	2	ANPNFGK(1)GR	0.012645	0.564	0.611	0.692	1.427	1.365	1.343
map00520 Amino sugar and nucleotide sugar metabolism	0.326085	1.71	A0A3B6TZD9	132	K	1.522	0.000137549	Up	Chitinase OS=Triticum aestivum OX=4565 PE=4 SV=1	--	K20547	1	4.8247e-29	137.45	3	GAAADYCTPSAQWPCAPGK(1)R	-2.1523	0.748	0.813	0.818	1.199	1.22	1.202
map00592 alpha-Linolenic acid metabolism	0.000187189	9.54	A0A3B6QEK4	51	K	3.743	0.000181253	Up	3-hydroxybutyryl-CoA epimerase OS=Triticum aestivum OX=4565 PE=3 SV=1	--	K10527	1	0.0114963	48.405	3	DDVK(1)AIVLTGAAGK	0.031429	0.396	0.407	0.462	1.856	1.402	1.477
map00592 alpha-Linolenic acid metabolism	0.000187189	9.54	A0A3B6QEK4	399	K	6.732	2.0484e-05	Up	3-hydroxybutyryl-CoA epimerase OS=Triticum aestivum OX=4565 PE=3 SV=1	--	K10527	1	1.52821e-06	99.927	3	DVDMVIEAVIEK(1)VPLK	-0.65841	0.227	0.25	0.299	1.754	1.785	1.685
map00592 alpha-Linolenic acid metabolism	0.000187189	9.54	A0A3B6QEK4	173	K	5.623	9.98571e-07	Up	3-hydroxybutyryl-CoA epimerase OS=Triticum aestivum OX=4565 PE=3 SV=1	--	K10527	1	0.00290631	101.65	2	FITAK(1)EGK	0.057016	0.291	0.295	0.32	1.663	1.761	1.67
map00592 alpha-Linolenic acid metabolism	0.000187189	9.54	A0A3B6QEK4	350	K	2.319	1.8417e-06	Up	3-hydroxybutyryl-CoA epimerase OS=Triticum aestivum OX=4565 PE=3 SV=1	--	K10527	1	6.97063e-16	138.91	3	GQK(1)TIAGNLEGLVK	-0.22703	0.62	0.599	0.589	1.363	1.423	1.406
map00592 alpha-Linolenic acid metabolism	0.000187189	9.54	A0A3B6QEK4	361	K	1.856	0.0022781	Up	3-hydroxybutyryl-CoA epimerase OS=Triticum aestivum OX=4565 PE=3 SV=1	--	K10527	1	6.2933e-10	137.81	3	TIAGNLEGLVK(1)R	-0.41436	0.754	0.587	0.76	1.258	1.261	1.38
map00592 alpha-Linolenic acid metabolism	0.000187189	9.54	A0A3B6QEK4	295	K	2.158	0.00108818	Up	3-hydroxybutyryl-CoA epimerase OS=Triticum aestivum OX=4565 PE=3 SV=1	--	K10527	1	0.00104236	62.69	3	STTK(1)VPGVTDIQLK	2.0654	0.579	0.574	0.747	1.383	1.285	1.432
map00592 alpha-Linolenic acid metabolism	0.000187189	9.54	A0A3B6QEK4	305	K	1.597	0.00220657	Up	3-hydroxybutyryl-CoA epimerase OS=Triticum aestivum OX=4565 PE=3 SV=1	--	K10527	1	3.1767e-10	126.83	2	VPGVTDIQLK(1)PR	-0.18232	0.864	0.695	0.751	1.18	1.275	1.235
map00592 alpha-Linolenic acid metabolism	0.000187189	9.54	A0A3B6QEK4	192	K	1.949	0.00617807	Up	3-hydroxybutyryl-CoA epimerase OS=Triticum aestivum OX=4565 PE=3 SV=1	--	K10527	1	1.76059e-05	86.367	3	GLIDALCSPDELIK(1)MSR	-0.084296	0.54	0.739	0.755	1.465	1.161	1.339
map00592 alpha-Linolenic acid metabolism	0.000187189	9.54	A0A3B6QEK4	587	K	1.474	0.0251347	Up	3-hydroxybutyryl-CoA epimerase OS=Triticum aestivum OX=4565 PE=3 SV=1	--	K10527	1	0.013267	55.461	3	GYYFYEK(1)GGK	0.12209	0.67	0.821	0.934	1.235	1.059	1.281
map00592 alpha-Linolenic acid metabolism	0.000187189	9.54	A0A3B6QEK4	609	K	3.158	0.000673231	Up	3-hydroxybutyryl-CoA epimerase OS=Triticum aestivum OX=4565 PE=3 SV=1	--	K10527	1	0.00507771	89.266	2	QTK(1)TIFGGK	0.84585	0.391	0.462	0.59	1.531	1.576	1.45
map00592 alpha-Linolenic acid metabolism	0.000187189	9.54	A0A3B6EEU3	708	K	1.765	0.00111276	Up	3-hydroxybutyryl-CoA epimerase OS=Triticum aestivum OX=4565 PE=3 SV=1	--	K10527	1	5.85904e-11	117	3	AAK(1)GIPLSAPAASQVK	0.89809	0.667	0.722	0.781	1.18	1.25	1.4
map00592 alpha-Linolenic acid metabolism	0.000187189	9.54	A0A3B6EEU3	721	K	2.244	2.14803e-05	Up	3-hydroxybutyryl-CoA epimerase OS=Triticum aestivum OX=4565 PE=3 SV=1	--	K10527	1	5.23305e-17	146.59	3	GIPLSAPAASQVK(1)AR	-1.2508	0.592	0.604	0.653	1.389	1.336	1.425
map00592 alpha-Linolenic acid metabolism	0.000187189	9.54	A0A3B6EEU3	296	K	1.814	3.38162e-05	Up	3-hydroxybutyryl-CoA epimerase OS=Triticum aestivum OX=4565 PE=3 SV=1	--	K10527	1	1.98828e-08	114.52	3	ATSK(1)VPGATDLGLMPR	0.52359	0.745	0.706	0.681	1.305	1.256	1.307
map00592 alpha-Linolenic acid metabolism	0.000187189	9.54	A0A3B6EEU3	344	K	3.481	2.88265e-05	Up	3-hydroxybutyryl-CoA epimerase OS=Triticum aestivum OX=4565 PE=3 SV=1	--	K10527	1	2.56578e-13	151.8	3	EVNEK(1)FLNAGIDR	-0.62376	0.414	0.438	0.487	1.528	1.476	1.657
map00592 alpha-Linolenic acid metabolism	0.000187189	9.54	A0A3B6EEU3	365	K	5.121	6.37445e-06	Up	3-hydroxybutyryl-CoA epimerase OS=Triticum aestivum OX=4565 PE=3 SV=1	--	K10527	1	0.00498442	106.6	2	GK(1)MTEER	-0.067483	0.324	0.302	0.354	1.606	1.66	1.753
map00592 alpha-Linolenic acid metabolism	0.000187189	9.54	A0A3B6NV46	212	K	2.563	0.0139735	Up	3-ketoacyl-CoA thiolase 2, peroxisomal OS=Triticum aestivum OX=4565 PE=3 SV=1	--	K07513	1	8.90846e-05	102.52	3	EEQDK(1)AAVESHAR	0.38523	0.433	0.448	0.803	1.125	1.643	1.548
map00592 alpha-Linolenic acid metabolism	0.000187189	9.54	A0A3B6NV46	278	K	5.558	8.06972e-07	Up	3-ketoacyl-CoA thiolase 2, peroxisomal OS=Triticum aestivum OX=4565 PE=3 SV=1	--	K07513	1	3.21569e-52	162.72	3	K(1)DGTTTAGNSSQVSDGAGAVLLMK	1.7518	0.318	0.288	0.309	1.652	1.696	1.738
map00592 alpha-Linolenic acid metabolism	0.000187189	9.54	A0A3B6NV46	271	K	2.602	0.000353508	Up	3-ketoacyl-CoA thiolase 2, peroxisomal OS=Triticum aestivum OX=4565 PE=3 SV=1	--	K07513	1	2.80799e-05	106.67	3	PGTTLSGLAK(1)LK	-0.49857	0.523	0.561	0.582	1.316	1.34	1.679
map00592 alpha-Linolenic acid metabolism	0.000187189	9.54	A0A3B6NV46	245	K	2.799	0.000596139	Up	3-ketoacyl-CoA thiolase 2, peroxisomal OS=Triticum aestivum OX=4565 PE=3 SV=1	--	K07513	1	9.72686e-05	119.39	2	LIDPK(1)TGEEK	1.9318	0.64	0.473	0.466	1.463	1.533	1.424
map00592 alpha-Linolenic acid metabolism	0.000187189	9.54	A0A3B6NV46	60	K	6.085	1.47004e-06	Up	3-ketoacyl-CoA thiolase 2, peroxisomal OS=Triticum aestivum OX=4565 PE=3 SV=1	--	K07513	1	0.0235113	85.212	2	TPICK(1)AK	0.38143	0.265	0.282	0.3	1.663	1.772	1.719
map00592 alpha-Linolenic acid metabolism	0.000187189	9.54	A0A3B6PSZ6	232	K	2.193	0.00896211	Up	3-ketoacyl-CoA thiolase 2, peroxisomal OS=Triticum aestivum OX=4565 PE=3 SV=1	--	K07513	1	0.000370748	96.82	3	FK(1)DEIIPVHTK	0.28376	0.815	0.455	0.609	1.381	1.442	1.298
map00592 alpha-Linolenic acid metabolism	0.000187189	9.54	A0A3B6RH01	441	K	2.819	0.000212958	Up	Acyl-coenzyme A oxidase OS=Triticum aestivum OX=4565 PE=3 SV=1	--	K00232	1	0.00990439	77.744	2	IWK(1)DIGTYR	-2.3373	0.465	0.502	0.604	1.407	1.502	1.519
map00620 Pyruvate metabolism	3.57509e-05	7.72	A0A3B6EGP6	233	K	1.489	2.67834e-05	Up	Malate dehydrogenase OS=Triticum aestivum OX=4565 PE=3 SV=1	--	K00026	1	0.000135947	124.42	2	GELK(1)SSIEK	-0.010331	0.788	0.813	0.81	1.162	1.225	1.203
map00620 Pyruvate metabolism	3.57509e-05	7.72	A0A3B5XY18	147	K	1.459	0.0141779	Up	Malate dehydrogenase OS=Triticum aestivum OX=4565 PE=3 SV=1	--	K00025	1	3.91808e-08	110.84	3	EFAPSIPEK(1)NISCLTR	-0.60485	0.687	0.825	0.928	1.187	1.125	1.248
map00620 Pyruvate metabolism	3.57509e-05	7.72	A0A3B5Y6M5	76	K	1.453	0.00141374	Up	Malate dehydrogenase OS=Triticum aestivum OX=4565 PE=3 SV=1	--	K00026	1	8.08582e-12	116.24	3	DDLFK(1)INAGIVK	1.1942	0.773	0.845	0.828	1.109	1.269	1.176
map00620 Pyruvate metabolism	3.57509e-05	7.72	A0A3B5ZYX1	5	K	2.413	0.000458657	Up	Aldo_ket_red domain-containing protein OS=Triticum aestivum OX=4565 PE=3 SV=1	--	K00002	1	0.00105446	83.137	3	ASAK(1)ATMGQEK	-0.70782	0.645	0.493	0.62	1.431	1.39	1.421
map00620 Pyruvate metabolism	3.57509e-05	7.72	A0A3B5ZYX1	259	K	2.384	0.000176269	Up	Aldo_ket_red domain-containing protein OS=Triticum aestivum OX=4565 PE=3 SV=1	--	K00002	1	0.000167381	115.33	2	GTSVIPK(1)SSK	-1.7209	0.527	0.615	0.631	1.323	1.472	1.432
map00620 Pyruvate metabolism	3.57509e-05	7.72	A0A3B5ZYX1	239	K	1.428	0.0139149	Up	Aldo_ket_red domain-containing protein OS=Triticum aestivum OX=4565 PE=3 SV=1	--	K00002	1	0.00108774	99.281	2	LNK(1)TPGQVLIR	0.6124	0.736	0.806	0.929	1.173	1.284	1.071
map00620 Pyruvate metabolism	3.57509e-05	7.72	A0A3B5ZYX1	232	K	1.485	0.00931041	Up	Aldo_ket_red domain-containing protein OS=Triticum aestivum OX=4565 PE=3 SV=1	--	K00002	1	4.78628e-05	97.203	3	NLAHDPVVEK(1)VANK	-0.22163	0.761	0.718	0.935	1.223	1.126	1.236
map00620 Pyruvate metabolism	3.57509e-05	7.72	A0A3B5ZYX1	289	K	1.563	0.00195893	Up	Aldo_ket_red domain-containing protein OS=Triticum aestivum OX=4565 PE=3 SV=1	--	K00002	1	0.000631416	131.82	2	VLCSIK(1)DEK	-0.1907	0.705	0.852	0.784	1.193	1.291	1.174
map00620 Pyruvate metabolism	3.57509e-05	7.72	A0A3B6JL53	569	K	6.539	3.25242e-07	Up	Acetate/butyrate--CoA ligase AAE7, peroxisomal OS=Triticum aestivum OX=4565 PE=4 SV=1	--	K01913	1	0.00221525	109.66	2	AK(1)ELGPVK	0.15317	0.274	0.269	0.253	1.696	1.787	1.722
map00620 Pyruvate metabolism	3.57509e-05	7.72	A0A3B6JL53	558	K	8.495	4.06947e-07	Up	Acetate/butyrate--CoA ligase AAE7, peroxisomal OS=Triticum aestivum OX=4565 PE=4 SV=1	--	K01913	1	0.0163895	91.853	2	TATGK(1)IK	0.38928	0.206	0.221	0.205	1.861	1.71	1.798
map00620 Pyruvate metabolism	3.57509e-05	7.72	A0A3B6I7C3	260	K	1.567	0.00514726	Up	Dihydrolipoamide acetyltransferase component of pyruvate dehydrogenase complex OS=Triticum aestivum OX=4565 PE=3 SV=1	--	K00627	1	0.00256677	74.789	3	K(1)LAEDNNVPLSSLK	1.6269	0.672	0.774	0.891	1.217	1.201	1.245
map00620 Pyruvate metabolism	3.57509e-05	7.72	A0A3B6LTW4	40	K	3.458	0.000230504	Up	Malate dehydrogenase OS=Triticum aestivum OX=4565 PE=3 SV=1	--	K00026	1	0.00569977	87.149	2	AK(1)GGAPGFK	-0.72405	0.407	0.4	0.539	1.549	1.615	1.49
map00620 Pyruvate metabolism	3.57509e-05	7.72	A0A3B6LTW4	137	K	4.97	2.98898e-05	Up	Malate dehydrogenase OS=Triticum aestivum OX=4565 PE=3 SV=1	--	K00026	1	6.96159e-31	182.23	2	DDLFNK(1)NAGIVR	0.70715	0.341	0.289	0.375	1.647	1.676	1.672
map00630 Glyoxylate and dicarboxylate metabolism	5.84396e-10	16.4	A0A3B6EGP6	233	K	1.489	2.67834e-05	Up	Malate dehydrogenase OS=Triticum aestivum OX=4565 PE=3 SV=1	--	K00026	1	0.000135947	124.42	2	GELK(1)SSIEK	-0.010331	0.788	0.813	0.81	1.162	1.225	1.203
map00630 Glyoxylate and dicarboxylate metabolism	5.84396e-10	16.4	A0A3B6U183	429	K	4.106	3.78331e-05	Up	Catalase OS=Triticum aestivum OX=4565 PE=3 SV=1	--	K03781	1	1.02349e-31	185.3	2	ENNFK(1)QAGER	-0.30433	0.368	0.359	0.448	1.579	1.595	1.65
map00630 Glyoxylate and dicarboxylate metabolism	5.84396e-10	16.4	A0A341QYC0	407	K	1.887	0.000614306	Up	Alanine transaminase OS=Triticum aestivum OX=4565 PE=3 SV=1	--	K14272	1	0.000132497	130.56	2	AMDVAK(1)SAGK	-0.59095	0.608	0.736	0.734	1.345	1.307	1.27
map00630 Glyoxylate and dicarboxylate metabolism	5.84396e-10	16.4	A0A3B5XY18	147	K	1.459	0.0141779	Up	Malate dehydrogenase OS=Triticum aestivum OX=4565 PE=3 SV=1	--	K00025	1	3.91808e-08	110.84	3	EFAPSIPEK(1)NISCLTR	-0.60485	0.687	0.825	0.928	1.187	1.125	1.248
map00630 Glyoxylate and dicarboxylate metabolism	5.84396e-10	16.4	A0A3B5Y6M5	76	K	1.453	0.00141374	Up	Malate dehydrogenase OS=Triticum aestivum OX=4565 PE=3 SV=1	--	K00026	1	8.08582e-12	116.24	3	DDLFK(1)INAGIVK	1.1942	0.773	0.845	0.828	1.109	1.269	1.176
map00630 Glyoxylate and dicarboxylate metabolism	5.84396e-10	16.4	A0A3B6JL53	569	K	6.539	3.25242e-07	Up	Acetate/butyrate--CoA ligase AAE7, peroxisomal OS=Triticum aestivum OX=4565 PE=4 SV=1	--	K01913	1	0.00221525	109.66	2	AK(1)ELGPVK	0.15317	0.274	0.269	0.253	1.696	1.787	1.722
map00630 Glyoxylate and dicarboxylate metabolism	5.84396e-10	16.4	A0A3B6JL53	558	K	8.495	4.06947e-07	Up	Acetate/butyrate--CoA ligase AAE7, peroxisomal OS=Triticum aestivum OX=4565 PE=4 SV=1	--	K01913	1	0.0163895	91.853	2	TATGK(1)IK	0.38928	0.206	0.221	0.205	1.861	1.71	1.798
map00630 Glyoxylate and dicarboxylate metabolism	5.84396e-10	16.4	A0A3B6KQ76	403	K	5.136	5.66108e-05	Up	Citrate synthase OS=Triticum aestivum OX=4565 PE=3 SV=1	--	K01647	1	1.35477e-45	196.88	2	AALSDDYFIK(1)R	-0.6191	0.29	0.309	0.379	1.56	1.655	1.808
map00630 Glyoxylate and dicarboxylate metabolism	5.84396e-10	16.4	A0A3B6MYE4	454	K	15.349	6.93194e-07	Up	Citrate synthase OS=Triticum aestivum OX=4565 PE=3 SV=1	--	K01647	1	5.05626e-14	158.01	2	ESLDDPDNK(1)IMR	-0.70736	0.112	0.124	0.131	1.936	1.893	1.804
map00630 Glyoxylate and dicarboxylate metabolism	5.84396e-10	16.4	A0A3B6MYE4	60	K	7.861	7.3434e-06	Up	Citrate synthase OS=Triticum aestivum OX=4565 PE=3 SV=1	--	K01647	1	5.40226e-17	159.52	2	YEVK(1)VSEDGTVR	0.46731	0.22	0.204	0.253	1.678	1.83	1.814
map00630 Glyoxylate and dicarboxylate metabolism	5.84396e-10	16.4	A0A3B6MYE4	403	K	7.405	2.19856e-05	Up	Citrate synthase OS=Triticum aestivum OX=4565 PE=3 SV=1	--	K01647	1	3.39629e-09	155.97	2	AALSDEYFIK(1)R	-0.55625	0.23	0.209	0.275	1.646	1.779	1.862
map00630 Glyoxylate and dicarboxylate metabolism	5.84396e-10	16.4	A0A3B6LTW4	40	K	3.458	0.000230504	Up	Malate dehydrogenase OS=Triticum aestivum OX=4565 PE=3 SV=1	--	K00026	1	0.00569977	87.149	2	AK(1)GGAPGFK	-0.72405	0.407	0.4	0.539	1.549	1.615	1.49
map00630 Glyoxylate and dicarboxylate metabolism	5.84396e-10	16.4	A0A3B6LTW4	137	K	4.97	2.98898e-05	Up	Malate dehydrogenase OS=Triticum aestivum OX=4565 PE=3 SV=1	--	K00026	1	6.96159e-31	182.23	2	DDLFNK(1)NAGIVR	0.70715	0.341	0.289	0.375	1.647	1.676	1.672
map00630 Glyoxylate and dicarboxylate metabolism	5.84396e-10	16.4	A0A3B6RHA9	266	K	1.411	0.000975026	Up	Formate dehydrogenase, mitochondrial OS=Triticum aestivum OX=4565 PE=3 SV=1	--	K00122	1	0.0163895	91.853	2	GMFNK(1)EK	0.20673	0.82	0.819	0.849	1.17	1.247	1.094
map00640 Propanoate metabolism	0.0266761	7.91	A0A3B6QFG6	59	K	1.545	0.0067713	Up	Succinate--CoA ligase [ADP-forming] subunit beta, mitochondrial OS=Triticum aestivum OX=4565 PE=3 SV=1	--	K01900	1	4.76783e-10	118.52	3	GAVVGSVQEVK(1)EVLK	-0.39207	0.687	0.854	0.817	1.344	1.135	1.163
map00640 Propanoate metabolism	0.0266761	7.91	A0A3B6RH01	441	K	2.819	0.000212958	Up	Acyl-coenzyme A oxidase OS=Triticum aestivum OX=4565 PE=3 SV=1	--	K00232	1	0.00990439	77.744	2	IWK(1)DIGTYR	-2.3373	0.465	0.502	0.604	1.407	1.502	1.519
map00650 Butanoate metabolism	0.0228167	8.61	W5CYE0	65	K	2.232	2.55465e-05	Up	Uncharacterized protein OS=Triticum aestivum OX=4565 GN=TRAES_3BF034800050CFD_c1 PE=3 SV=1	TRAES_3BF034800050CFD_c1	K00074	1	1.15642e-31	161.26	3	LVSK(1)GQLSQAACDDSVK	-0.53554	0.612	0.648	0.597	1.311	1.439	1.395
map00650 Butanoate metabolism	0.0228167	8.61	A0A3B6JL53	569	K	6.539	3.25242e-07	Up	Acetate/butyrate--CoA ligase AAE7, peroxisomal OS=Triticum aestivum OX=4565 PE=4 SV=1	--	K01913	1	0.00221525	109.66	2	AK(1)ELGPVK	0.15317	0.274	0.269	0.253	1.696	1.787	1.722
map00650 Butanoate metabolism	0.0228167	8.61	A0A3B6JL53	558	K	8.495	4.06947e-07	Up	Acetate/butyrate--CoA ligase AAE7, peroxisomal OS=Triticum aestivum OX=4565 PE=4 SV=1	--	K01913	1	0.0163895	91.853	2	TATGK(1)IK	0.38928	0.206	0.221	0.205	1.861	1.71	1.798
map00710 Carbon fixation in photosynthetic organisms	7.37342e-10	16.01	A0A3B6EGP6	233	K	1.489	2.67834e-05	Up	Malate dehydrogenase OS=Triticum aestivum OX=4565 PE=3 SV=1	--	K00026	1	0.000135947	124.42	2	GELK(1)SSIEK	-0.010331	0.788	0.813	0.81	1.162	1.225	1.203
map00710 Carbon fixation in photosynthetic organisms	7.37342e-10	16.01	A0A3B6ELG3	62	K	3.788	0.000101085	Up	Aspartate aminotransferase OS=Triticum aestivum OX=4565 PE=3 SV=1	--	K14454	1	1.16715e-23	136.34	3	EYLPITGLADFNK(1)LSAK	0.95542	0.413	0.36	0.48	1.516	1.644	1.586
map00710 Carbon fixation in photosynthetic organisms	7.37342e-10	16.01	A0A3B6ELG3	27	K	1.406	0.00533112	Up	Aspartate aminotransferase OS=Triticum aestivum OX=4565 PE=3 SV=1	--	K14454	1	0.0138587	50.088	3	TEEGK(1)PLVLNVVR	0.60534	0.756	0.831	0.906	1.14	1.118	1.248
map00710 Carbon fixation in photosynthetic organisms	7.37342e-10	16.01	A0A077S3V2	94	K	2.958	0.0020549	Up	Aspartate aminotransferase OS=Triticum aestivum OX=4565 GN=TRAES_3BF023000050CFD_c1 PE=3 SV=1	TRAES_3BF023000050CFD_c1	K14454	1	5.64214e-05	104.17	3	TEEGK(1)PLVLNVVK	-0.21011	0.37	0.516	0.63	1.526	1.475	1.484
map00710 Carbon fixation in photosynthetic organisms	7.37342e-10	16.01	A0A341QYC0	407	K	1.887	0.000614306	Up	Alanine transaminase OS=Triticum aestivum OX=4565 PE=3 SV=1	--	K14272	1	0.000132497	130.56	2	AMDVAK(1)SAGK	-0.59095	0.608	0.736	0.734	1.345	1.307	1.27
map00710 Carbon fixation in photosynthetic organisms	7.37342e-10	16.01	A0A1D5WIS4	38	K	1.39	0.0316367	Up	Fructose-bisphosphate aldolase OS=Triticum aestivum OX=4565 GN=FBA15 PE=3 SV=1	FBA15	K01623	1	3.94153e-85	212.24	2	GILAADESTGTIGK(1)R	0.32076	1.002	0.742	0.766	1.177	1.239	1.074
map00710 Carbon fixation in photosynthetic organisms	7.37342e-10	16.01	A0A1D5WIS4	225	K	1.461	0.00131386	Up	Fructose-bisphosphate aldolase OS=Triticum aestivum OX=4565 GN=FBA15 PE=3 SV=1	FBA15	K01623	1	7.62638e-18	91.655	4	ALNDQHVLLEGTLLK(1)PNMVTPGSDSK	-0.17408	0.76	0.796	0.882	1.194	1.148	1.221
map00710 Carbon fixation in photosynthetic organisms	7.37342e-10	16.01	A0A3B5XY18	147	K	1.459	0.0141779	Up	Malate dehydrogenase OS=Triticum aestivum OX=4565 PE=3 SV=1	--	K00025	1	3.91808e-08	110.84	3	EFAPSIPEK(1)NISCLTR	-0.60485	0.687	0.825	0.928	1.187	1.125	1.248
map00710 Carbon fixation in photosynthetic organisms	7.37342e-10	16.01	A0A3B5Y6M5	76	K	1.453	0.00141374	Up	Malate dehydrogenase OS=Triticum aestivum OX=4565 PE=3 SV=1	--	K00026	1	8.08582e-12	116.24	3	DDLFK(1)INAGIVK	1.1942	0.773	0.845	0.828	1.109	1.269	1.176
map00710 Carbon fixation in photosynthetic organisms	7.37342e-10	16.01	A0A3B6LTW4	40	K	3.458	0.000230504	Up	Malate dehydrogenase OS=Triticum aestivum OX=4565 PE=3 SV=1	--	K00026	1	0.00569977	87.149	2	AK(1)GGAPGFK	-0.72405	0.407	0.4	0.539	1.549	1.615	1.49
map00710 Carbon fixation in photosynthetic organisms	7.37342e-10	16.01	A0A3B6LTW4	137	K	4.97	2.98898e-05	Up	Malate dehydrogenase OS=Triticum aestivum OX=4565 PE=3 SV=1	--	K00026	1	6.96159e-31	182.23	2	DDLFNK(1)NAGIVR	0.70715	0.341	0.289	0.375	1.647	1.676	1.672
map00710 Carbon fixation in photosynthetic organisms	7.37342e-10	16.01	A0A3B6RKE1	217	K	1.364	0.0209534	Up	Glyceraldehyde-3-phosphate dehydrogenase OS=Triticum aestivum OX=4565 PE=3 SV=1	--	K00134	1	0.000460519	102.4	2	AVGK(1)VLPELNGK	1.8607	0.765	0.864	0.909	1.144	1.027	1.291
map00710 Carbon fixation in photosynthetic organisms	7.37342e-10	16.01	A0A3B6SMQ1	221	K	1.364	0.0209534	Up	Gp_dh_N domain-containing protein OS=Triticum aestivum OX=4565 PE=3 SV=1	--	K00134	1	0.000460519	102.4	2	AVGK(1)VLPELNGK	1.8607	0.765	0.864	0.909	1.144	1.027	1.291
map00950 Isoquinoline alkaloid biosynthesis	0.002696	10.9	A0A3B6ELG3	62	K	3.788	0.000101085	Up	Aspartate aminotransferase OS=Triticum aestivum OX=4565 PE=3 SV=1	--	K14454	1	1.16715e-23	136.34	3	EYLPITGLADFNK(1)LSAK	0.95542	0.413	0.36	0.48	1.516	1.644	1.586
map00950 Isoquinoline alkaloid biosynthesis	0.002696	10.9	A0A3B6ELG3	27	K	1.406	0.00533112	Up	Aspartate aminotransferase OS=Triticum aestivum OX=4565 PE=3 SV=1	--	K14454	1	0.0138587	50.088	3	TEEGK(1)PLVLNVVR	0.60534	0.756	0.831	0.906	1.14	1.118	1.248
map00950 Isoquinoline alkaloid biosynthesis	0.002696	10.9	A0A077S3V2	94	K	2.958	0.0020549	Up	Aspartate aminotransferase OS=Triticum aestivum OX=4565 GN=TRAES_3BF023000050CFD_c1 PE=3 SV=1	TRAES_3BF023000050CFD_c1	K14454	1	5.64214e-05	104.17	3	TEEGK(1)PLVLNVVK	-0.21011	0.37	0.516	0.63	1.526	1.475	1.484
map00950 Isoquinoline alkaloid biosynthesis	0.002696	10.9	A0A3B6DIT3	73	K	1.621	0.000113438	Up	Amine oxidase OS=Triticum aestivum OX=4565 PE=3 SV=1	--	K00276	1	0.00936816	77.185	2	TK(1)GSAVIPSR	-0.23534	0.76	0.728	0.801	1.226	1.276	1.208
map00960 Tropane, piperidine and pyridine alkaloid biosynthesis	0.00194897	12.23	A0A3B6ELG3	62	K	3.788	0.000101085	Up	Aspartate aminotransferase OS=Triticum aestivum OX=4565 PE=3 SV=1	--	K14454	1	1.16715e-23	136.34	3	EYLPITGLADFNK(1)LSAK	0.95542	0.413	0.36	0.48	1.516	1.644	1.586
map00960 Tropane, piperidine and pyridine alkaloid biosynthesis	0.00194897	12.23	A0A3B6ELG3	27	K	1.406	0.00533112	Up	Aspartate aminotransferase OS=Triticum aestivum OX=4565 PE=3 SV=1	--	K14454	1	0.0138587	50.088	3	TEEGK(1)PLVLNVVR	0.60534	0.756	0.831	0.906	1.14	1.118	1.248
map00960 Tropane, piperidine and pyridine alkaloid biosynthesis	0.00194897	12.23	A0A077S3V2	94	K	2.958	0.0020549	Up	Aspartate aminotransferase OS=Triticum aestivum OX=4565 GN=TRAES_3BF023000050CFD_c1 PE=3 SV=1	TRAES_3BF023000050CFD_c1	K14454	1	5.64214e-05	104.17	3	TEEGK(1)PLVLNVVK	-0.21011	0.37	0.516	0.63	1.526	1.475	1.484
map00960 Tropane, piperidine and pyridine alkaloid biosynthesis	0.00194897	12.23	A0A3B6DIT3	73	K	1.621	0.000113438	Up	Amine oxidase OS=Triticum aestivum OX=4565 PE=3 SV=1	--	K00276	1	0.00936816	77.185	2	TK(1)GSAVIPSR	-0.23534	0.76	0.728	0.801	1.226	1.276	1.208
map00970 Aminoacyl-tRNA biosynthesis	0.127582	3.23	A0A3B5ZSE1	406	K	2.214	9.06509e-05	Up	Cysteine--tRNA ligase OS=Triticum aestivum OX=4565 PE=3 SV=1	--	K01883	0.835091	0.015545	44.312	3	LEQQQK(0.835)K(0.384)EPEK(0.781)QQQQK	2.4591	0.593	0.598	0.676	1.34	1.452	1.342
map00970 Aminoacyl-tRNA biosynthesis	0.127582	3.23	A0A3B5ZSE1	411	K	2.214	9.06509e-05	Up	Cysteine--tRNA ligase OS=Triticum aestivum OX=4565 PE=3 SV=1	--	K01883	0.781182	0.015545	44.312	3	LEQQQK(0.835)K(0.384)EPEK(0.781)QQQQK	2.4591	0.593	0.598	0.676	1.34	1.452	1.342
map00970 Aminoacyl-tRNA biosynthesis	0.127582	3.23	A0A3B6SIG7	52	K	1.378	0.00458408	Up	Glycine--tRNA ligase OS=Triticum aestivum OX=4565 PE=3 SV=1	--	K01880	1	0.0182681	66.004	2	ALK(1)IEAGAAAR	1.7685	0.772	0.817	0.934	1.16	1.155	1.162
map01040 Biosynthesis of unsaturated fatty acids	0.0052635	8.58	A0A3B6NV46	212	K	2.563	0.0139735	Up	3-ketoacyl-CoA thiolase 2, peroxisomal OS=Triticum aestivum OX=4565 PE=3 SV=1	--	K07513	1	8.90846e-05	102.52	3	EEQDK(1)AAVESHAR	0.38523	0.433	0.448	0.803	1.125	1.643	1.548
map01040 Biosynthesis of unsaturated fatty acids	0.0052635	8.58	A0A3B6NV46	278	K	5.558	8.06972e-07	Up	3-ketoacyl-CoA thiolase 2, peroxisomal OS=Triticum aestivum OX=4565 PE=3 SV=1	--	K07513	1	3.21569e-52	162.72	3	K(1)DGTTTAGNSSQVSDGAGAVLLMK	1.7518	0.318	0.288	0.309	1.652	1.696	1.738
map01040 Biosynthesis of unsaturated fatty acids	0.0052635	8.58	A0A3B6NV46	271	K	2.602	0.000353508	Up	3-ketoacyl-CoA thiolase 2, peroxisomal OS=Triticum aestivum OX=4565 PE=3 SV=1	--	K07513	1	2.80799e-05	106.67	3	PGTTLSGLAK(1)LK	-0.49857	0.523	0.561	0.582	1.316	1.34	1.679
map01040 Biosynthesis of unsaturated fatty acids	0.0052635	8.58	A0A3B6NV46	245	K	2.799	0.000596139	Up	3-ketoacyl-CoA thiolase 2, peroxisomal OS=Triticum aestivum OX=4565 PE=3 SV=1	--	K07513	1	9.72686e-05	119.39	2	LIDPK(1)TGEEK	1.9318	0.64	0.473	0.466	1.463	1.533	1.424
map01040 Biosynthesis of unsaturated fatty acids	0.0052635	8.58	A0A3B6NV46	60	K	6.085	1.47004e-06	Up	3-ketoacyl-CoA thiolase 2, peroxisomal OS=Triticum aestivum OX=4565 PE=3 SV=1	--	K07513	1	0.0235113	85.212	2	TPICK(1)AK	0.38143	0.265	0.282	0.3	1.663	1.772	1.719
map01040 Biosynthesis of unsaturated fatty acids	0.0052635	8.58	A0A3B6PSZ6	232	K	2.193	0.00896211	Up	3-ketoacyl-CoA thiolase 2, peroxisomal OS=Triticum aestivum OX=4565 PE=3 SV=1	--	K07513	1	0.000370748	96.82	3	FK(1)DEIIPVHTK	0.28376	0.815	0.455	0.609	1.381	1.442	1.298
map01040 Biosynthesis of unsaturated fatty acids	0.0052635	8.58	A0A3B6RH01	441	K	2.819	0.000212958	Up	Acyl-coenzyme A oxidase OS=Triticum aestivum OX=4565 PE=3 SV=1	--	K00232	1	0.00990439	77.744	2	IWK(1)DIGTYR	-2.3373	0.465	0.502	0.604	1.407	1.502	1.519
map01200 Carbon metabolism	1.13387e-15	10.01	A0A3B6EGP6	233	K	1.489	2.67834e-05	Up	Malate dehydrogenase OS=Triticum aestivum OX=4565 PE=3 SV=1	--	K00026	1	0.000135947	124.42	2	GELK(1)SSIEK	-0.010331	0.788	0.813	0.81	1.162	1.225	1.203
map01200 Carbon metabolism	1.13387e-15	10.01	A0A3B6ELG3	62	K	3.788	0.000101085	Up	Aspartate aminotransferase OS=Triticum aestivum OX=4565 PE=3 SV=1	--	K14454	1	1.16715e-23	136.34	3	EYLPITGLADFNK(1)LSAK	0.95542	0.413	0.36	0.48	1.516	1.644	1.586
map01200 Carbon metabolism	1.13387e-15	10.01	A0A3B6ELG3	27	K	1.406	0.00533112	Up	Aspartate aminotransferase OS=Triticum aestivum OX=4565 PE=3 SV=1	--	K14454	1	0.0138587	50.088	3	TEEGK(1)PLVLNVVR	0.60534	0.756	0.831	0.906	1.14	1.118	1.248
map01200 Carbon metabolism	1.13387e-15	10.01	A0A077S3V2	94	K	2.958	0.0020549	Up	Aspartate aminotransferase OS=Triticum aestivum OX=4565 GN=TRAES_3BF023000050CFD_c1 PE=3 SV=1	TRAES_3BF023000050CFD_c1	K14454	1	5.64214e-05	104.17	3	TEEGK(1)PLVLNVVK	-0.21011	0.37	0.516	0.63	1.526	1.475	1.484
map01200 Carbon metabolism	1.13387e-15	10.01	A0A3B6U183	429	K	4.106	3.78331e-05	Up	Catalase OS=Triticum aestivum OX=4565 PE=3 SV=1	--	K03781	1	1.02349e-31	185.3	2	ENNFK(1)QAGER	-0.30433	0.368	0.359	0.448	1.579	1.595	1.65
map01200 Carbon metabolism	1.13387e-15	10.01	A0A341QYC0	407	K	1.887	0.000614306	Up	Alanine transaminase OS=Triticum aestivum OX=4565 PE=3 SV=1	--	K14272	1	0.000132497	130.56	2	AMDVAK(1)SAGK	-0.59095	0.608	0.736	0.734	1.345	1.307	1.27
map01200 Carbon metabolism	1.13387e-15	10.01	A0A1D5WIS4	38	K	1.39	0.0316367	Up	Fructose-bisphosphate aldolase OS=Triticum aestivum OX=4565 GN=FBA15 PE=3 SV=1	FBA15	K01623	1	3.94153e-85	212.24	2	GILAADESTGTIGK(1)R	0.32076	1.002	0.742	0.766	1.177	1.239	1.074
map01200 Carbon metabolism	1.13387e-15	10.01	A0A1D5WIS4	225	K	1.461	0.00131386	Up	Fructose-bisphosphate aldolase OS=Triticum aestivum OX=4565 GN=FBA15 PE=3 SV=1	FBA15	K01623	1	7.62638e-18	91.655	4	ALNDQHVLLEGTLLK(1)PNMVTPGSDSK	-0.17408	0.76	0.796	0.882	1.194	1.148	1.221
map01200 Carbon metabolism	1.13387e-15	10.01	A0A3B6QFG6	59	K	1.545	0.0067713	Up	Succinate--CoA ligase [ADP-forming] subunit beta, mitochondrial OS=Triticum aestivum OX=4565 PE=3 SV=1	--	K01900	1	4.76783e-10	118.52	3	GAVVGSVQEVK(1)EVLK	-0.39207	0.687	0.854	0.817	1.344	1.135	1.163
map01200 Carbon metabolism	1.13387e-15	10.01	A0A3B5XY18	147	K	1.459	0.0141779	Up	Malate dehydrogenase OS=Triticum aestivum OX=4565 PE=3 SV=1	--	K00025	1	3.91808e-08	110.84	3	EFAPSIPEK(1)NISCLTR	-0.60485	0.687	0.825	0.928	1.187	1.125	1.248
map01200 Carbon metabolism	1.13387e-15	10.01	A0A3B5Y6M5	76	K	1.453	0.00141374	Up	Malate dehydrogenase OS=Triticum aestivum OX=4565 PE=3 SV=1	--	K00026	1	8.08582e-12	116.24	3	DDLFK(1)INAGIVK	1.1942	0.773	0.845	0.828	1.109	1.269	1.176
map01200 Carbon metabolism	1.13387e-15	10.01	W5CYE0	65	K	2.232	2.55465e-05	Up	Uncharacterized protein OS=Triticum aestivum OX=4565 GN=TRAES_3BF034800050CFD_c1 PE=3 SV=1	TRAES_3BF034800050CFD_c1	K00074	1	1.15642e-31	161.26	3	LVSK(1)GQLSQAACDDSVK	-0.53554	0.612	0.648	0.597	1.311	1.439	1.395
map01200 Carbon metabolism	1.13387e-15	10.01	A0A3B6JL53	569	K	6.539	3.25242e-07	Up	Acetate/butyrate--CoA ligase AAE7, peroxisomal OS=Triticum aestivum OX=4565 PE=4 SV=1	--	K01913	1	0.00221525	109.66	2	AK(1)ELGPVK	0.15317	0.274	0.269	0.253	1.696	1.787	1.722
map01200 Carbon metabolism	1.13387e-15	10.01	A0A3B6JL53	558	K	8.495	4.06947e-07	Up	Acetate/butyrate--CoA ligase AAE7, peroxisomal OS=Triticum aestivum OX=4565 PE=4 SV=1	--	K01913	1	0.0163895	91.853	2	TATGK(1)IK	0.38928	0.206	0.221	0.205	1.861	1.71	1.798
map01200 Carbon metabolism	1.13387e-15	10.01	A0A3B6I7C3	260	K	1.567	0.00514726	Up	Dihydrolipoamide acetyltransferase component of pyruvate dehydrogenase complex OS=Triticum aestivum OX=4565 PE=3 SV=1	--	K00627	1	0.00256677	74.789	3	K(1)LAEDNNVPLSSLK	1.6269	0.672	0.774	0.891	1.217	1.201	1.245
map01200 Carbon metabolism	1.13387e-15	10.01	A0A3B6KHT1	49	K	1.367	0.00599401	Up	Succinate dehydrogenase (quinone) OS=Triticum aestivum OX=4565 PE=3 SV=1	--	K00235	1	2.52534e-05	88.427	3	EAAEK(1)QAGLAAGEEEK	0.48043	0.816	0.925	0.794	1.187	1.075	1.203
map01200 Carbon metabolism	1.13387e-15	10.01	A0A3B6KQ76	403	K	5.136	5.66108e-05	Up	Citrate synthase OS=Triticum aestivum OX=4565 PE=3 SV=1	--	K01647	1	1.35477e-45	196.88	2	AALSDDYFIK(1)R	-0.6191	0.29	0.309	0.379	1.56	1.655	1.808
map01200 Carbon metabolism	1.13387e-15	10.01	A0A3B6MYE4	454	K	15.349	6.93194e-07	Up	Citrate synthase OS=Triticum aestivum OX=4565 PE=3 SV=1	--	K01647	1	5.05626e-14	158.01	2	ESLDDPDNK(1)IMR	-0.70736	0.112	0.124	0.131	1.936	1.893	1.804
map01200 Carbon metabolism	1.13387e-15	10.01	A0A3B6MYE4	60	K	7.861	7.3434e-06	Up	Citrate synthase OS=Triticum aestivum OX=4565 PE=3 SV=1	--	K01647	1	5.40226e-17	159.52	2	YEVK(1)VSEDGTVR	0.46731	0.22	0.204	0.253	1.678	1.83	1.814
map01200 Carbon metabolism	1.13387e-15	10.01	A0A3B6MYE4	403	K	7.405	2.19856e-05	Up	Citrate synthase OS=Triticum aestivum OX=4565 PE=3 SV=1	--	K01647	1	3.39629e-09	155.97	2	AALSDEYFIK(1)R	-0.55625	0.23	0.209	0.275	1.646	1.779	1.862
map01200 Carbon metabolism	1.13387e-15	10.01	A0A3B6LLY2	49	K	1.388	0.00858792	Up	Succinate dehydrogenase (quinone) OS=Triticum aestivum OX=4565 PE=3 SV=1	--	K00235	1	2.69576e-18	142.32	3	EAAEK(1)QAGLAAAEEEK	0.5834	0.893	0.765	0.855	1.204	1.233	1.05
map01200 Carbon metabolism	1.13387e-15	10.01	A0A3B6LTW4	40	K	3.458	0.000230504	Up	Malate dehydrogenase OS=Triticum aestivum OX=4565 PE=3 SV=1	--	K00026	1	0.00569977	87.149	2	AK(1)GGAPGFK	-0.72405	0.407	0.4	0.539	1.549	1.615	1.49
map01200 Carbon metabolism	1.13387e-15	10.01	A0A3B6LTW4	137	K	4.97	2.98898e-05	Up	Malate dehydrogenase OS=Triticum aestivum OX=4565 PE=3 SV=1	--	K00026	1	6.96159e-31	182.23	2	DDLFNK(1)NAGIVR	0.70715	0.341	0.289	0.375	1.647	1.676	1.672
map01200 Carbon metabolism	1.13387e-15	10.01	A0A3B6RKE1	217	K	1.364	0.0209534	Up	Glyceraldehyde-3-phosphate dehydrogenase OS=Triticum aestivum OX=4565 PE=3 SV=1	--	K00134	1	0.000460519	102.4	2	AVGK(1)VLPELNGK	1.8607	0.765	0.864	0.909	1.144	1.027	1.291
map01200 Carbon metabolism	1.13387e-15	10.01	A0A3B6RH01	441	K	2.819	0.000212958	Up	Acyl-coenzyme A oxidase OS=Triticum aestivum OX=4565 PE=3 SV=1	--	K00232	1	0.00990439	77.744	2	IWK(1)DIGTYR	-2.3373	0.465	0.502	0.604	1.407	1.502	1.519
map01200 Carbon metabolism	1.13387e-15	10.01	A0A3B6RHA9	266	K	1.411	0.000975026	Up	Formate dehydrogenase, mitochondrial OS=Triticum aestivum OX=4565 PE=3 SV=1	--	K00122	1	0.0163895	91.853	2	GMFNK(1)EK	0.20673	0.82	0.819	0.849	1.17	1.247	1.094
map01200 Carbon metabolism	1.13387e-15	10.01	A0A3B6SMQ1	221	K	1.364	0.0209534	Up	Gp_dh_N domain-containing protein OS=Triticum aestivum OX=4565 PE=3 SV=1	--	K00134	1	0.000460519	102.4	2	AVGK(1)VLPELNGK	1.8607	0.765	0.864	0.909	1.144	1.027	1.291
map01210 2-Oxocarboxylic acid metabolism	0.000123799	10.42	A0A3B6ELG3	62	K	3.788	0.000101085	Up	Aspartate aminotransferase OS=Triticum aestivum OX=4565 PE=3 SV=1	--	K14454	1	1.16715e-23	136.34	3	EYLPITGLADFNK(1)LSAK	0.95542	0.413	0.36	0.48	1.516	1.644	1.586
map01210 2-Oxocarboxylic acid metabolism	0.000123799	10.42	A0A3B6ELG3	27	K	1.406	0.00533112	Up	Aspartate aminotransferase OS=Triticum aestivum OX=4565 PE=3 SV=1	--	K14454	1	0.0138587	50.088	3	TEEGK(1)PLVLNVVR	0.60534	0.756	0.831	0.906	1.14	1.118	1.248
map01210 2-Oxocarboxylic acid metabolism	0.000123799	10.42	A0A077S3V2	94	K	2.958	0.0020549	Up	Aspartate aminotransferase OS=Triticum aestivum OX=4565 GN=TRAES_3BF023000050CFD_c1 PE=3 SV=1	TRAES_3BF023000050CFD_c1	K14454	1	5.64214e-05	104.17	3	TEEGK(1)PLVLNVVK	-0.21011	0.37	0.516	0.63	1.526	1.475	1.484
map01210 2-Oxocarboxylic acid metabolism	0.000123799	10.42	A0A341QYC0	407	K	1.887	0.000614306	Up	Alanine transaminase OS=Triticum aestivum OX=4565 PE=3 SV=1	--	K14272	1	0.000132497	130.56	2	AMDVAK(1)SAGK	-0.59095	0.608	0.736	0.734	1.345	1.307	1.27
map01210 2-Oxocarboxylic acid metabolism	0.000123799	10.42	A0A3B6KQ76	403	K	5.136	5.66108e-05	Up	Citrate synthase OS=Triticum aestivum OX=4565 PE=3 SV=1	--	K01647	1	1.35477e-45	196.88	2	AALSDDYFIK(1)R	-0.6191	0.29	0.309	0.379	1.56	1.655	1.808
map01210 2-Oxocarboxylic acid metabolism	0.000123799	10.42	A0A3B6MYE4	454	K	15.349	6.93194e-07	Up	Citrate synthase OS=Triticum aestivum OX=4565 PE=3 SV=1	--	K01647	1	5.05626e-14	158.01	2	ESLDDPDNK(1)IMR	-0.70736	0.112	0.124	0.131	1.936	1.893	1.804
map01210 2-Oxocarboxylic acid metabolism	0.000123799	10.42	A0A3B6MYE4	60	K	7.861	7.3434e-06	Up	Citrate synthase OS=Triticum aestivum OX=4565 PE=3 SV=1	--	K01647	1	5.40226e-17	159.52	2	YEVK(1)VSEDGTVR	0.46731	0.22	0.204	0.253	1.678	1.83	1.814
map01210 2-Oxocarboxylic acid metabolism	0.000123799	10.42	A0A3B6MYE4	403	K	7.405	2.19856e-05	Up	Citrate synthase OS=Triticum aestivum OX=4565 PE=3 SV=1	--	K01647	1	3.39629e-09	155.97	2	AALSDEYFIK(1)R	-0.55625	0.23	0.209	0.275	1.646	1.779	1.862
map01212 Fatty acid metabolism	0.000146611	7.58	A0A3B6QEK4	51	K	3.743	0.000181253	Up	3-hydroxybutyryl-CoA epimerase OS=Triticum aestivum OX=4565 PE=3 SV=1	--	K10527	1	0.0114963	48.405	3	DDVK(1)AIVLTGAAGK	0.031429	0.396	0.407	0.462	1.856	1.402	1.477
map01212 Fatty acid metabolism	0.000146611	7.58	A0A3B6QEK4	399	K	6.732	2.0484e-05	Up	3-hydroxybutyryl-CoA epimerase OS=Triticum aestivum OX=4565 PE=3 SV=1	--	K10527	1	1.52821e-06	99.927	3	DVDMVIEAVIEK(1)VPLK	-0.65841	0.227	0.25	0.299	1.754	1.785	1.685
map01212 Fatty acid metabolism	0.000146611	7.58	A0A3B6QEK4	173	K	5.623	9.98571e-07	Up	3-hydroxybutyryl-CoA epimerase OS=Triticum aestivum OX=4565 PE=3 SV=1	--	K10527	1	0.00290631	101.65	2	FITAK(1)EGK	0.057016	0.291	0.295	0.32	1.663	1.761	1.67
map01212 Fatty acid metabolism	0.000146611	7.58	A0A3B6QEK4	350	K	2.319	1.8417e-06	Up	3-hydroxybutyryl-CoA epimerase OS=Triticum aestivum OX=4565 PE=3 SV=1	--	K10527	1	6.97063e-16	138.91	3	GQK(1)TIAGNLEGLVK	-0.22703	0.62	0.599	0.589	1.363	1.423	1.406
map01212 Fatty acid metabolism	0.000146611	7.58	A0A3B6QEK4	361	K	1.856	0.0022781	Up	3-hydroxybutyryl-CoA epimerase OS=Triticum aestivum OX=4565 PE=3 SV=1	--	K10527	1	6.2933e-10	137.81	3	TIAGNLEGLVK(1)R	-0.41436	0.754	0.587	0.76	1.258	1.261	1.38
map01212 Fatty acid metabolism	0.000146611	7.58	A0A3B6QEK4	295	K	2.158	0.00108818	Up	3-hydroxybutyryl-CoA epimerase OS=Triticum aestivum OX=4565 PE=3 SV=1	--	K10527	1	0.00104236	62.69	3	STTK(1)VPGVTDIQLK	2.0654	0.579	0.574	0.747	1.383	1.285	1.432
map01212 Fatty acid metabolism	0.000146611	7.58	A0A3B6QEK4	305	K	1.597	0.00220657	Up	3-hydroxybutyryl-CoA epimerase OS=Triticum aestivum OX=4565 PE=3 SV=1	--	K10527	1	3.1767e-10	126.83	2	VPGVTDIQLK(1)PR	-0.18232	0.864	0.695	0.751	1.18	1.275	1.235
map01212 Fatty acid metabolism	0.000146611	7.58	A0A3B6QEK4	192	K	1.949	0.00617807	Up	3-hydroxybutyryl-CoA epimerase OS=Triticum aestivum OX=4565 PE=3 SV=1	--	K10527	1	1.76059e-05	86.367	3	GLIDALCSPDELIK(1)MSR	-0.084296	0.54	0.739	0.755	1.465	1.161	1.339
map01212 Fatty acid metabolism	0.000146611	7.58	A0A3B6QEK4	587	K	1.474	0.0251347	Up	3-hydroxybutyryl-CoA epimerase OS=Triticum aestivum OX=4565 PE=3 SV=1	--	K10527	1	0.013267	55.461	3	GYYFYEK(1)GGK	0.12209	0.67	0.821	0.934	1.235	1.059	1.281
map01212 Fatty acid metabolism	0.000146611	7.58	A0A3B6QEK4	609	K	3.158	0.000673231	Up	3-hydroxybutyryl-CoA epimerase OS=Triticum aestivum OX=4565 PE=3 SV=1	--	K10527	1	0.00507771	89.266	2	QTK(1)TIFGGK	0.84585	0.391	0.462	0.59	1.531	1.576	1.45
map01212 Fatty acid metabolism	0.000146611	7.58	A0A3B6EEU3	708	K	1.765	0.00111276	Up	3-hydroxybutyryl-CoA epimerase OS=Triticum aestivum OX=4565 PE=3 SV=1	--	K10527	1	5.85904e-11	117	3	AAK(1)GIPLSAPAASQVK	0.89809	0.667	0.722	0.781	1.18	1.25	1.4
map01212 Fatty acid metabolism	0.000146611	7.58	A0A3B6EEU3	721	K	2.244	2.14803e-05	Up	3-hydroxybutyryl-CoA epimerase OS=Triticum aestivum OX=4565 PE=3 SV=1	--	K10527	1	5.23305e-17	146.59	3	GIPLSAPAASQVK(1)AR	-1.2508	0.592	0.604	0.653	1.389	1.336	1.425
map01212 Fatty acid metabolism	0.000146611	7.58	A0A3B6EEU3	296	K	1.814	3.38162e-05	Up	3-hydroxybutyryl-CoA epimerase OS=Triticum aestivum OX=4565 PE=3 SV=1	--	K10527	1	1.98828e-08	114.52	3	ATSK(1)VPGATDLGLMPR	0.52359	0.745	0.706	0.681	1.305	1.256	1.307
map01212 Fatty acid metabolism	0.000146611	7.58	A0A3B6EEU3	344	K	3.481	2.88265e-05	Up	3-hydroxybutyryl-CoA epimerase OS=Triticum aestivum OX=4565 PE=3 SV=1	--	K10527	1	2.56578e-13	151.8	3	EVNEK(1)FLNAGIDR	-0.62376	0.414	0.438	0.487	1.528	1.476	1.657
map01212 Fatty acid metabolism	0.000146611	7.58	A0A3B6EEU3	365	K	5.121	6.37445e-06	Up	3-hydroxybutyryl-CoA epimerase OS=Triticum aestivum OX=4565 PE=3 SV=1	--	K10527	1	0.00498442	106.6	2	GK(1)MTEER	-0.067483	0.324	0.302	0.354	1.606	1.66	1.753
map01212 Fatty acid metabolism	0.000146611	7.58	A0A3B6MRL4	307	K	1.734	0.0119896	Up	Enoyl-[acyl-carrier-protein] reductase [NADH] 1, chloroplastic OS=Triticum aestivum OX=4565 PE=3 SV=1	--	K00208	1	0.0261636	46.352	3	AAK(1)AIGFIEK	0.6323	0.779	0.575	0.841	1.298	1.139	1.369
map01212 Fatty acid metabolism	0.000146611	7.58	A0A3B6NV46	212	K	2.563	0.0139735	Up	3-ketoacyl-CoA thiolase 2, peroxisomal OS=Triticum aestivum OX=4565 PE=3 SV=1	--	K07513	1	8.90846e-05	102.52	3	EEQDK(1)AAVESHAR	0.38523	0.433	0.448	0.803	1.125	1.643	1.548
map01212 Fatty acid metabolism	0.000146611	7.58	A0A3B6NV46	278	K	5.558	8.06972e-07	Up	3-ketoacyl-CoA thiolase 2, peroxisomal OS=Triticum aestivum OX=4565 PE=3 SV=1	--	K07513	1	3.21569e-52	162.72	3	K(1)DGTTTAGNSSQVSDGAGAVLLMK	1.7518	0.318	0.288	0.309	1.652	1.696	1.738
map01212 Fatty acid metabolism	0.000146611	7.58	A0A3B6NV46	271	K	2.602	0.000353508	Up	3-ketoacyl-CoA thiolase 2, peroxisomal OS=Triticum aestivum OX=4565 PE=3 SV=1	--	K07513	1	2.80799e-05	106.67	3	PGTTLSGLAK(1)LK	-0.49857	0.523	0.561	0.582	1.316	1.34	1.679
map01212 Fatty acid metabolism	0.000146611	7.58	A0A3B6NV46	245	K	2.799	0.000596139	Up	3-ketoacyl-CoA thiolase 2, peroxisomal OS=Triticum aestivum OX=4565 PE=3 SV=1	--	K07513	1	9.72686e-05	119.39	2	LIDPK(1)TGEEK	1.9318	0.64	0.473	0.466	1.463	1.533	1.424
map01212 Fatty acid metabolism	0.000146611	7.58	A0A3B6NV46	60	K	6.085	1.47004e-06	Up	3-ketoacyl-CoA thiolase 2, peroxisomal OS=Triticum aestivum OX=4565 PE=3 SV=1	--	K07513	1	0.0235113	85.212	2	TPICK(1)AK	0.38143	0.265	0.282	0.3	1.663	1.772	1.719
map01212 Fatty acid metabolism	0.000146611	7.58	A0A3B6PSZ6	232	K	2.193	0.00896211	Up	3-ketoacyl-CoA thiolase 2, peroxisomal OS=Triticum aestivum OX=4565 PE=3 SV=1	--	K07513	1	0.000370748	96.82	3	FK(1)DEIIPVHTK	0.28376	0.815	0.455	0.609	1.381	1.442	1.298
map01212 Fatty acid metabolism	0.000146611	7.58	A0A3B6RH01	441	K	2.819	0.000212958	Up	Acyl-coenzyme A oxidase OS=Triticum aestivum OX=4565 PE=3 SV=1	--	K00232	1	0.00990439	77.744	2	IWK(1)DIGTYR	-2.3373	0.465	0.502	0.604	1.407	1.502	1.519
map01230 Biosynthesis of amino acids	0.000476833	4.39	A0A3B6ELG3	62	K	3.788	0.000101085	Up	Aspartate aminotransferase OS=Triticum aestivum OX=4565 PE=3 SV=1	--	K14454	1	1.16715e-23	136.34	3	EYLPITGLADFNK(1)LSAK	0.95542	0.413	0.36	0.48	1.516	1.644	1.586
map01230 Biosynthesis of amino acids	0.000476833	4.39	A0A3B6ELG3	27	K	1.406	0.00533112	Up	Aspartate aminotransferase OS=Triticum aestivum OX=4565 PE=3 SV=1	--	K14454	1	0.0138587	50.088	3	TEEGK(1)PLVLNVVR	0.60534	0.756	0.831	0.906	1.14	1.118	1.248
map01230 Biosynthesis of amino acids	0.000476833	4.39	A0A077S3V2	94	K	2.958	0.0020549	Up	Aspartate aminotransferase OS=Triticum aestivum OX=4565 GN=TRAES_3BF023000050CFD_c1 PE=3 SV=1	TRAES_3BF023000050CFD_c1	K14454	1	5.64214e-05	104.17	3	TEEGK(1)PLVLNVVK	-0.21011	0.37	0.516	0.63	1.526	1.475	1.484
map01230 Biosynthesis of amino acids	0.000476833	4.39	A0A341QYC0	407	K	1.887	0.000614306	Up	Alanine transaminase OS=Triticum aestivum OX=4565 PE=3 SV=1	--	K14272	1	0.000132497	130.56	2	AMDVAK(1)SAGK	-0.59095	0.608	0.736	0.734	1.345	1.307	1.27
map01230 Biosynthesis of amino acids	0.000476833	4.39	A0A1D5WIS4	38	K	1.39	0.0316367	Up	Fructose-bisphosphate aldolase OS=Triticum aestivum OX=4565 GN=FBA15 PE=3 SV=1	FBA15	K01623	1	3.94153e-85	212.24	2	GILAADESTGTIGK(1)R	0.32076	1.002	0.742	0.766	1.177	1.239	1.074
map01230 Biosynthesis of amino acids	0.000476833	4.39	A0A1D5WIS4	225	K	1.461	0.00131386	Up	Fructose-bisphosphate aldolase OS=Triticum aestivum OX=4565 GN=FBA15 PE=3 SV=1	FBA15	K01623	1	7.62638e-18	91.655	4	ALNDQHVLLEGTLLK(1)PNMVTPGSDSK	-0.17408	0.76	0.796	0.882	1.194	1.148	1.221
map01230 Biosynthesis of amino acids	0.000476833	4.39	A0A3B6KQ76	403	K	5.136	5.66108e-05	Up	Citrate synthase OS=Triticum aestivum OX=4565 PE=3 SV=1	--	K01647	1	1.35477e-45	196.88	2	AALSDDYFIK(1)R	-0.6191	0.29	0.309	0.379	1.56	1.655	1.808
map01230 Biosynthesis of amino acids	0.000476833	4.39	A0A3B6MYE4	454	K	15.349	6.93194e-07	Up	Citrate synthase OS=Triticum aestivum OX=4565 PE=3 SV=1	--	K01647	1	5.05626e-14	158.01	2	ESLDDPDNK(1)IMR	-0.70736	0.112	0.124	0.131	1.936	1.893	1.804
map01230 Biosynthesis of amino acids	0.000476833	4.39	A0A3B6MYE4	60	K	7.861	7.3434e-06	Up	Citrate synthase OS=Triticum aestivum OX=4565 PE=3 SV=1	--	K01647	1	5.40226e-17	159.52	2	YEVK(1)VSEDGTVR	0.46731	0.22	0.204	0.253	1.678	1.83	1.814
map01230 Biosynthesis of amino acids	0.000476833	4.39	A0A3B6MYE4	403	K	7.405	2.19856e-05	Up	Citrate synthase OS=Triticum aestivum OX=4565 PE=3 SV=1	--	K01647	1	3.39629e-09	155.97	2	AALSDEYFIK(1)R	-0.55625	0.23	0.209	0.275	1.646	1.779	1.862
map01230 Biosynthesis of amino acids	0.000476833	4.39	A0A3B6RKE1	217	K	1.364	0.0209534	Up	Glyceraldehyde-3-phosphate dehydrogenase OS=Triticum aestivum OX=4565 PE=3 SV=1	--	K00134	1	0.000460519	102.4	2	AVGK(1)VLPELNGK	1.8607	0.765	0.864	0.909	1.144	1.027	1.291
map01230 Biosynthesis of amino acids	0.000476833	4.39	A0A3B6SMQ1	221	K	1.364	0.0209534	Up	Gp_dh_N domain-containing protein OS=Triticum aestivum OX=4565 PE=3 SV=1	--	K00134	1	0.000460519	102.4	2	AVGK(1)VLPELNGK	1.8607	0.765	0.864	0.909	1.144	1.027	1.291
map03008 Ribosome biogenesis in eukaryotes	0.0486844	3.68	A0A3B6CBQ8	12	K	2.752	0.000189873	Up	Ribosome maturation protein SBDS OS=Triticum aestivum OX=4565 PE=3 SV=1	--	K14574	1	0.00214632	97.472	2	TLVQPVGQK(1)R	0.9857	0.612	0.501	0.486	1.482	1.394	1.525
map03008 Ribosome biogenesis in eukaryotes	0.0486844	3.68	A0A3B5Y5L5	521	K	1.384	0.0214687	Up	Nop domain-containing protein OS=Triticum aestivum OX=4565 PE=3 SV=1	--	K14564	1	0.00302702	59.68	3	DAAESVEPK(1)TATEGK	0.86241	0.758	0.774	0.986	1.088	1.198	1.198
map03008 Ribosome biogenesis in eukaryotes	0.0486844	3.68	A0A3B6D7J8	413	K	2.978	1.08428e-05	Up	Nop domain-containing protein OS=Triticum aestivum OX=4565 PE=3 SV=1	--	K14565	0.998841	2.66664e-05	122.7	3	GK(0.001)PK(0.999)IEAYEK	0.45563	0.475	0.528	0.505	1.43	1.497	1.564
map03008 Ribosome biogenesis in eukaryotes	0.0486844	3.68	A0A3B6D7J8	419	K	2.166	0.000463624	Up	Nop domain-containing protein OS=Triticum aestivum OX=4565 PE=3 SV=1	--	K14565	1	0.00219509	109.29	2	IEAYEK(1)DR	0.81734	0.544	0.662	0.689	1.34	1.367	1.398
map03010 Ribosome	1.19881e-07	6.35	A0A3B6PL02	114	K	1.418	0.0102014	Up	Ribosomal_L14e domain-containing protein OS=Triticum aestivum OX=4565 PE=3 SV=1	--	K02875	1	0.0132477	94.407	2	VMLAK(1)IK	-0.14623	0.716	0.898	0.868	1.185	1.229	1.105
map03010 Ribosome	1.19881e-07	6.35	A0A1D5TPB6	205	K	2.567	3.63097e-06	Up	Ribosomal protein L19 OS=Triticum aestivum OX=4565 PE=3 SV=1	--	K02885	1	2.55824e-08	93.371	3	DHAPAPAAAAPAQAAAAPK(1)K	-0.37909	0.558	0.549	0.575	1.505	1.406	1.407
map03010 Ribosome	1.19881e-07	6.35	A0A1D5UQZ5	19	K	1.58	0.000308199	Up	Genome assembly, chromosome: II OS=Triticum aestivum OX=4565 GN=CAMPLR22A2D_LOCUS3567 PE=3 SV=1	CAMPLR22A2D_LOCUS3567	K02893	1	0.00233844	111.95	2	AQAAK(1)VAK	0.17089	0.748	0.77	0.808	1.304	1.194	1.177
map03010 Ribosome	1.19881e-07	6.35	A0A1D5UQZ5	25	K	1.749	0.000914358	Up	Genome assembly, chromosome: II OS=Triticum aestivum OX=4565 GN=CAMPLR22A2D_LOCUS3567 PE=3 SV=1	CAMPLR22A2D_LOCUS3567	K02893	1	0.0046487	96.342	2	AVK(1)SGSIK	0.14561	0.647	0.771	0.765	1.249	1.225	1.343
map03010 Ribosome	1.19881e-07	6.35	A0A1D5Z340	222	K	1.66	0.000102514	Up	60S ribosomal protein L7a OS=Triticum aestivum OX=4565 PE=3 SV=1	--	K02936	1	2.89091e-13	164.48	2	ANFNDK(1)FDEVR	-0.75271	0.767	0.74	0.748	1.235	1.188	1.321
map03010 Ribosome	1.19881e-07	6.35	A0A1D5Z340	229	K	3.112	1.38134e-06	Up	60S ribosomal protein L7a OS=Triticum aestivum OX=4565 PE=3 SV=1	--	K02936	1	0.0180993	74.611	2	K(1)WGGGVMGSK	0.44092	0.477	0.507	0.475	1.546	1.518	1.477
map03010 Ribosome	1.19881e-07	6.35	A0A1D5Z340	252	K	1.506	0.000136332	Up	60S ribosomal protein L7a OS=Triticum aestivum OX=4565 PE=3 SV=1	--	K02936	1	0.0152848	72.2	2	LIAK(1)EAAQR	0.24772	0.762	0.822	0.81	1.169	1.199	1.238
map03010 Ribosome	1.19881e-07	6.35	A0A1D5Z340	28	K	1.996	0.000388232	Up	60S ribosomal protein L7a OS=Triticum aestivum OX=4565 PE=3 SV=1	--	K02936	1	0.00239403	101.66	2	VVNPLFEK(1)R	1.74	0.622	0.663	0.718	1.211	1.407	1.38
map03010 Ribosome	1.19881e-07	6.35	W5C8N6	145	K	1.462	0.00161123	Up	40S ribosomal protein S6 OS=Triticum aestivum OX=4565 GN=CAMPLR22A2D_LOCUS542 PE=3 SV=1	CAMPLR22A2D_LOCUS542	K02991	1	0.0121065	101.64	2	K(1)LFNLGK	1.3663	0.75	0.804	0.883	1.227	1.179	1.158
map03010 Ribosome	1.19881e-07	6.35	W5C8N6	244	K	1.47	0.00133571	Up	40S ribosomal protein S6 OS=Triticum aestivum OX=4565 GN=CAMPLR22A2D_LOCUS542 PE=3 SV=1	CAMPLR22A2D_LOCUS542	K02991	1	0.00797586	77.597	2	LSAATK(1)APAASA	0.47663	0.753	0.825	0.851	1.131	1.26	1.18
map03010 Ribosome	1.19881e-07	6.35	W5C8N6	238	K	2.197	7.60143e-06	Up	40S ribosomal protein S6 OS=Triticum aestivum OX=4565 GN=CAMPLR22A2D_LOCUS542 PE=3 SV=1	CAMPLR22A2D_LOCUS542	K02991	1	0.00304981	100.88	2	SK(1)LSAATK	-0.23396	0.602	0.648	0.627	1.345	1.362	1.417
map03010 Ribosome	1.19881e-07	6.35	A0A3B6AYT7	134	K	1.509	0.00105829	Up	40S ribosomal protein S8 OS=Triticum aestivum OX=4565 PE=3 SV=1	--	K02995	1	6.87252e-41	163.62	3	K(1)EPAEGQEAEVAAAATEEAK	0.33385	0.761	0.792	0.838	1.112	1.228	1.268
map03010 Ribosome	1.19881e-07	6.35	A0A3B6C6G0	133	K	1.673	0.000141286	Up	40S ribosomal protein S8 OS=Triticum aestivum OX=4565 PE=3 SV=1	--	K02995	1	5.25138e-29	137.12	3	K(1)DAAEGQESEVAAAATEEAK	-0.49876	0.706	0.74	0.798	1.267	1.248	1.24
map03010 Ribosome	1.19881e-07	6.35	A0A3B6ELC9	153	K	3.136	0.000122757	Up	TRASH domain-containing protein OS=Triticum aestivum OX=4565 PE=3 SV=1	--	K02896	1	0.0010928	99.568	2	GPK(1)IGGGGGK	-0.28463	0.425	0.482	0.544	1.513	1.6	1.437
map03010 Ribosome	1.19881e-07	6.35	A0A3B6ELC9	142	K	1.428	0.000882277	Up	TRASH domain-containing protein OS=Triticum aestivum OX=4565 PE=3 SV=1	--	K02896	1	0.0107465	58.172	3	SQGGK(1)GAVQK	-1.1089	0.851	0.762	0.858	1.181	1.198	1.149
map03010 Ribosome	1.19881e-07	6.35	A0A3B6MLM6	98	K	3.146	0.000360239	Up	TRASH domain-containing protein OS=Triticum aestivum OX=4565 PE=3 SV=1	--	K02896	1	0.0051763	89.029	2	AIPLITK(1)IR	0.078003	0.465	0.405	0.577	1.511	1.506	1.535
map03010 Ribosome	1.19881e-07	6.35	W5ADS2	6	K	1.951	0.0149466	Up	Ubiquitin-like domain-containing protein OS=Triticum aestivum OX=4565 PE=3 SV=1	--	K02977	1	0.00989522	58.172	3	MQIFVK(1)TLTGK	0.44439	0.583	0.629	0.821	1.606	1.043	1.318
map03010 Ribosome	1.19881e-07	6.35	W5ADS2	114	K	1.565	0.00436665	Up	Ubiquitin-like domain-containing protein OS=Triticum aestivum OX=4565 PE=3 SV=1	--	K02977	1	0.00110346	99.439	2	VDDATGK(1)VTR	0.63081	0.762	0.724	0.854	1.288	1.293	1.08
map03010 Ribosome	1.19881e-07	6.35	U5HTD8	15	K	1.602	0.000452223	Up	Ribosomal protein S20 OS=Triticum aestivum OX=4565 GN=rps20 PE=2 SV=1	rps20	K02969	1	9.2093e-20	150.37	3	SGK(1)LGFEGTQEVQHR	0.32965	0.748	0.733	0.825	1.169	1.262	1.263
map03010 Ribosome	1.19881e-07	6.35	W5HXT5	10	K	1.791	0.00259168	Up	60S ribosomal protein L22-2 OS=Triticum aestivum OX=4565 PE=3 SV=1	--	K02891	1	0.000179431	91.202	3	GVAAATK(1)GGAGAGK	2.2189	0.628	0.71	0.812	1.167	1.339	1.344
map03010 Ribosome	1.19881e-07	6.35	W5I1R7	75	K	1.422	7.16214e-05	Up	KH type-2 domain-containing protein OS=Triticum aestivum OX=4565 PE=3 SV=1	--	K02985	1	0.0121274	80.986	2	ELTSVVQK(1)R	0.86279	0.843	0.819	0.815	1.174	1.138	1.211
map03013 Nucleocytoplasmic transport	0.135706	2.35	A0A1D5XDB6	243	K	1.907	0.00736663	Up	Elongation factor 1-alpha OS=Triticum aestivum OX=4565 PE=3 SV=1	--	K03231	1	1.61407e-07	85.496	3	LPLQDVYK(1)IGGIGTVPVGR	-0.81861	0.552	0.665	0.847	1.287	1.228	1.421
map03013 Nucleocytoplasmic transport	0.135706	2.35	W5AA91	17	K	4.367	5.24359e-05	Up	Importin subunit alpha OS=Triticum aestivum OX=4565 PE=3 SV=1	--	K15042	1	2.42831e-06	131.79	2	YK(1)ASVDAEDGR	-0.40495	0.325	0.366	0.427	1.572	1.651	1.659
map03013 Nucleocytoplasmic transport	0.135706	2.35	A0A3B6ARY9	427	K	1.553	0.0116	Up	Elongation factor 1-alpha OS=Triticum aestivum OX=4565 PE=3 SV=1	--	K03231	1	0.0100923	52.527	3	QTVAVGVIK(1)SVEK	0.47422	0.667	0.856	0.827	1.117	1.161	1.371
map03018 RNA degradation	0.0952576	2.76	A0A3B5ZRV7	354	K	1.442	0.0129721	Up	Chaperonin Cpn OS=Triticum aestivum OX=4565 PE=3 SV=1	--	K04077	1	0.0156421	59.77	3	DDTVILDGAGDK(1)K	-0.058176	0.697	0.911	0.849	1.106	1.197	1.24
map03018 RNA degradation	0.0952576	2.76	A0A3B5ZRV7	257	K	1.447	0.0009587	Up	Chaperonin Cpn OS=Triticum aestivum OX=4565 PE=3 SV=1	--	K04077	1	0.00347337	107.57	2	VLEMALK(1)K	-0.55878	0.773	0.794	0.885	1.18	1.163	1.205
map03018 RNA degradation	0.0952576	2.76	A0A3B6EK69	145	K	1.307	0.00309162	Up	Heat shock 70 kDa protein, mitochondrial OS=Triticum aestivum OX=4565 PE=3 SV=1	--	K04043	1	3.83853e-05	81.346	3	IVK(1)APNGDAWVETTDGK	1.7465	0.799	0.917	0.885	1.139	1.114	1.146
map03018 RNA degradation	0.0952576	2.76	A0A3B6EK69	370	K	1.345	0.00342414	Up	Heat shock 70 kDa protein, mitochondrial OS=Triticum aestivum OX=4565 PE=3 SV=1	--	K04043	1	0.000972894	100.22	3	NCLK(1)DAGITTK	-1.5975	0.907	0.877	0.775	1.136	1.153	1.152
map03018 RNA degradation	0.0952576	2.76	A0A3B6EK69	299	K	1.484	0.000522351	Up	Heat shock 70 kDa protein, mitochondrial OS=Triticum aestivum OX=4565 PE=3 SV=1	--	K04043	1	0.000149044	134.56	2	SDNIDLSK(1)DR	0.28589	0.751	0.823	0.841	1.154	1.221	1.21
map03018 RNA degradation	0.0952576	2.76	A0A3B6QFD3	631	K	1.418	0.000736239	Up	Polyribonucleotide nucleotidyltransferase OS=Triticum aestivum OX=4565 PE=3 SV=1	--	K00962	1	0.00109708	132.85	2	K(1)IEQDTGAR	0.18984	0.828	0.79	0.863	1.183	1.222	1.113
map03040 Spliceosome	0.0071899	3.53	A0A3B6JJB0	13	K	2.333	0.00112621	Up	Splicing factor U2af large subunit OS=Triticum aestivum OX=4565 PE=3 SV=1	--	K12837	1	0.00238454	112.8	2	EEGLSK(1)SR	-0.5815	0.511	0.568	0.721	1.382	1.439	1.379
map03040 Spliceosome	0.0071899	3.53	A0A3B6A1D2	222	K	2.425	1.83232e-06	Up	Splicing factor U2af small subunit B OS=Triticum aestivum OX=4565 PE=4 SV=1	--	K12836	1	0.00864291	91.265	2	AK(1)IEQWNR	0.021324	0.568	0.576	0.608	1.416	1.411	1.421
map03040 Spliceosome	0.0071899	3.53	A0A3B6ISB1	195	K	1.574	0.0197671	Up	Heat shock cognate 70 kDa protein OS=Triticum aestivum OX=4565 PE=3 SV=1	--	K03283	1	8.88764e-05	84.653	3	IINEPTAAAIAYGLDK(1)K	1.6948	0.699	0.836	0.796	1.172	1.025	1.472
map03040 Spliceosome	0.0071899	3.53	A0A3B6ISB1	517	K	1.45	0.00502331	Up	Heat shock cognate 70 kDa protein OS=Triticum aestivum OX=4565 PE=3 SV=1	--	K03283	1	0.000429022	141.25	2	ITITNDK(1)GR	0.12486	0.751	0.857	0.841	1.155	1.303	1.093
map03040 Spliceosome	0.0071899	3.53	A0A3B6ISB1	461	K	1.321	0.000244281	Up	Heat shock cognate 70 kDa protein OS=Triticum aestivum OX=4565 PE=3 SV=1	--	K03283	1	4.38864e-06	152.04	2	TK(1)DNNLLGK	0.056079	0.842	0.874	0.87	1.17	1.148	1.097
map03040 Spliceosome	0.0071899	3.53	A0A3B6HRF9	8	K	2.576	0.00575983	Up	RNA helicase OS=Triticum aestivum OX=4565 PE=4 SV=1	--	K12820	1	1.0308e-05	97.235	3	K(1)VSLFDVVDETSVSAK	-1.2364	0.479	0.436	0.763	1.531	1.292	1.499
map03040 Spliceosome	0.0071899	3.53	A0A3B6KQ24	262	K	1.582	6.40199e-05	Up	RRM domain-containing protein OS=Triticum aestivum OX=4565 PE=4 SV=1	--	K12741	1	0.00279131	94.767	2	DLK(1)FDVGGK	1.9662	0.738	0.783	0.803	1.219	1.212	1.246
map03040 Spliceosome	0.0071899	3.53	A0A3B6QCM4	744	K	1.84	0.000556822	Up	Protein RRC1-like OS=Triticum aestivum OX=4565 PE=4 SV=1	--	K12842	1	0.0243428	61.11	2	ADPVLPASK(1)WNR	-1.6805	0.633	0.711	0.769	1.245	1.349	1.294
map04141 Protein processing in endoplasmic reticulum	0.0621798	2.35	A0A3B6JJG2	118	K	1.374	0.00190679	Up	SHSP domain-containing protein OS=Triticum aestivum OX=4565 PE=3 SV=1	--	K13993	1	0.00128693	97.69	3	K(1)FVLPENADMEK	0.21081	0.789	0.842	0.896	1.151	1.113	1.209
map04141 Protein processing in endoplasmic reticulum	0.0621798	2.35	A0A3B6ISB1	195	K	1.574	0.0197671	Up	Heat shock cognate 70 kDa protein OS=Triticum aestivum OX=4565 PE=3 SV=1	--	K03283	1	8.88764e-05	84.653	3	IINEPTAAAIAYGLDK(1)K	1.6948	0.699	0.836	0.796	1.172	1.025	1.472
map04141 Protein processing in endoplasmic reticulum	0.0621798	2.35	A0A3B6ISB1	517	K	1.45	0.00502331	Up	Heat shock cognate 70 kDa protein OS=Triticum aestivum OX=4565 PE=3 SV=1	--	K03283	1	0.000429022	141.25	2	ITITNDK(1)GR	0.12486	0.751	0.857	0.841	1.155	1.303	1.093
map04141 Protein processing in endoplasmic reticulum	0.0621798	2.35	A0A3B6ISB1	461	K	1.321	0.000244281	Up	Heat shock cognate 70 kDa protein OS=Triticum aestivum OX=4565 PE=3 SV=1	--	K03283	1	4.38864e-06	152.04	2	TK(1)DNNLLGK	0.056079	0.842	0.874	0.87	1.17	1.148	1.097
map04141 Protein processing in endoplasmic reticulum	0.0621798	2.35	A0A3B6JLS5	98	K	1.359	0.00558857	Up	SHSP domain-containing protein OS=Triticum aestivum OX=4565 PE=3 SV=1	--	K13993	1	3.55499e-07	128.08	3	EQEEK(1)TDTWHR	0.15686	0.821	0.786	0.936	1.106	1.157	1.194
map04141 Protein processing in endoplasmic reticulum	0.0621798	2.35	A0A3B6JIZ5	118	K	1.515	0.00095103	Up	SHSP domain-containing protein OS=Triticum aestivum OX=4565 PE=3 SV=1	--	K13993	1	1.49011e-07	117.2	3	K(1)YVLPENADMEK	-0.90677	0.735	0.787	0.864	1.225	1.204	1.185
map04141 Protein processing in endoplasmic reticulum	0.0621798	2.35	A0A3B6TCF7	137	K	1.9	8.69149e-05	Up	SHSP domain-containing protein OS=Triticum aestivum OX=4565 PE=3 SV=1	--	K13993	1	0.00271507	86.189	2	TRPIAVSSK(1)L	-0.80366	0.712	0.721	0.636	1.305	1.311	1.315
map04144 Endocytosis	0.40688	1.44	A0A3B6ISB1	195	K	1.574	0.0197671	Up	Heat shock cognate 70 kDa protein OS=Triticum aestivum OX=4565 PE=3 SV=1	--	K03283	1	8.88764e-05	84.653	3	IINEPTAAAIAYGLDK(1)K	1.6948	0.699	0.836	0.796	1.172	1.025	1.472
map04144 Endocytosis	0.40688	1.44	A0A3B6ISB1	517	K	1.45	0.00502331	Up	Heat shock cognate 70 kDa protein OS=Triticum aestivum OX=4565 PE=3 SV=1	--	K03283	1	0.000429022	141.25	2	ITITNDK(1)GR	0.12486	0.751	0.857	0.841	1.155	1.303	1.093
map04144 Endocytosis	0.40688	1.44	A0A3B6ISB1	461	K	1.321	0.000244281	Up	Heat shock cognate 70 kDa protein OS=Triticum aestivum OX=4565 PE=3 SV=1	--	K03283	1	4.38864e-06	152.04	2	TK(1)DNNLLGK	0.056079	0.842	0.874	0.87	1.17	1.148	1.097
map04144 Endocytosis	0.40688	1.44	A0A3B6GQ57	32	K	5.485	3.61364e-05	Up	Phospholipase D OS=Triticum aestivum OX=4565 PE=3 SV=1	--	K01115	1	0.00670237	82.417	2	ASGGAPK(1)FIR	-0.92249	0.28	0.283	0.362	1.647	1.702	1.725
map04144 Endocytosis	0.40688	1.44	A0A3B6GQ57	36	K	6.979	0.00017924	Up	Phospholipase D OS=Triticum aestivum OX=4565 PE=3 SV=1	--	K01115	1	2.70047e-06	111.12	3	K(1)FVEGIEETVGVGK	0.46346	0.212	0.215	0.325	1.646	1.707	1.895
map04146 Peroxisome	0.00247753	5.36	A0A3B6U183	429	K	4.106	3.78331e-05	Up	Catalase OS=Triticum aestivum OX=4565 PE=3 SV=1	--	K03781	1	1.02349e-31	185.3	2	ENNFK(1)QAGER	-0.30433	0.368	0.359	0.448	1.579	1.595	1.65
map04146 Peroxisome	0.00247753	5.36	A0A3B6KHH3	114	K	2.527	0.000154401	Up	Dehydrogenase/reductase SDR family member 4 OS=Triticum aestivum OX=4565 PE=4 SV=1	--	K11147	1	4.87815e-11	128.54	3	ESVLDK(1)LWDINVK	0.86895	0.519	0.627	0.555	1.424	1.345	1.53
map04146 Peroxisome	0.00247753	5.36	A0A3B6NV46	212	K	2.563	0.0139735	Up	3-ketoacyl-CoA thiolase 2, peroxisomal OS=Triticum aestivum OX=4565 PE=3 SV=1	--	K07513	1	8.90846e-05	102.52	3	EEQDK(1)AAVESHAR	0.38523	0.433	0.448	0.803	1.125	1.643	1.548
map04146 Peroxisome	0.00247753	5.36	A0A3B6NV46	278	K	5.558	8.06972e-07	Up	3-ketoacyl-CoA thiolase 2, peroxisomal OS=Triticum aestivum OX=4565 PE=3 SV=1	--	K07513	1	3.21569e-52	162.72	3	K(1)DGTTTAGNSSQVSDGAGAVLLMK	1.7518	0.318	0.288	0.309	1.652	1.696	1.738
map04146 Peroxisome	0.00247753	5.36	A0A3B6NV46	271	K	2.602	0.000353508	Up	3-ketoacyl-CoA thiolase 2, peroxisomal OS=Triticum aestivum OX=4565 PE=3 SV=1	--	K07513	1	2.80799e-05	106.67	3	PGTTLSGLAK(1)LK	-0.49857	0.523	0.561	0.582	1.316	1.34	1.679
map04146 Peroxisome	0.00247753	5.36	A0A3B6NV46	245	K	2.799	0.000596139	Up	3-ketoacyl-CoA thiolase 2, peroxisomal OS=Triticum aestivum OX=4565 PE=3 SV=1	--	K07513	1	9.72686e-05	119.39	2	LIDPK(1)TGEEK	1.9318	0.64	0.473	0.466	1.463	1.533	1.424
map04146 Peroxisome	0.00247753	5.36	A0A3B6NV46	60	K	6.085	1.47004e-06	Up	3-ketoacyl-CoA thiolase 2, peroxisomal OS=Triticum aestivum OX=4565 PE=3 SV=1	--	K07513	1	0.0235113	85.212	2	TPICK(1)AK	0.38143	0.265	0.282	0.3	1.663	1.772	1.719
map04146 Peroxisome	0.00247753	5.36	A0A3B6PSZ6	232	K	2.193	0.00896211	Up	3-ketoacyl-CoA thiolase 2, peroxisomal OS=Triticum aestivum OX=4565 PE=3 SV=1	--	K07513	1	0.000370748	96.82	3	FK(1)DEIIPVHTK	0.28376	0.815	0.455	0.609	1.381	1.442	1.298
map04146 Peroxisome	0.00247753	5.36	A0A3B6RH01	441	K	2.819	0.000212958	Up	Acyl-coenzyme A oxidase OS=Triticum aestivum OX=4565 PE=3 SV=1	--	K00232	1	0.00990439	77.744	2	IWK(1)DIGTYR	-2.3373	0.465	0.502	0.604	1.407	1.502	1.519

## Sheet: Down
KEGG pathway	Mapping	Background	All Mapping	All Background	Fold Enrichment	Fisher's exact test p value	-log10(p value)	Related proteins
map04141 Protein processing in endoplasmic reticulum	2	1145	5	41958	14.66	0.00704348	2.15	Q93XQ7 A0A3B6ISB1

## Sheet: Down Pathway2Protein
KEGG pathway	Fisher's exact test p value	Fold Enrichment	Protein accession	Position	Amino acid	12h/0h Ratio	12h/0h P value	Regulated Type	Protein description	Gene name	KEGG KO No.	Localization probability	PEP	Score	Charge	Modified sequence	Mass error [ppm]	0h-1	0h-2	0h-3	12h-1	12h-2	12h-3
map04141 Protein processing in endoplasmic reticulum	0.00704348	14.66	Q93XQ7	372	K	0.682	0.00753557	Down	Protein disulfide-isomerase OS=Triticum aestivum OX=4565 GN=PDI3 PE=2 SV=1	PDI3	K09580	1	0.00310239	69.431	3	K(1)SEPIPEANNEPVK	0.44016	1.206	1.304	1.059	0.821	0.742	0.87
map04141 Protein processing in endoplasmic reticulum	0.00704348	14.66	A0A3B6ISB1	433	K	0.502	0.000105503	Down	Heat shock cognate 70 kDa protein OS=Triticum aestivum OX=4565 PE=3 SV=1	--	K03283	1	0.00591198	98.048	2	NTTIPTK(1)K	-0.27147	1.387	1.375	1.233	0.7	0.659	0.646

## Sheet: all
KEGG pathway	Mapping	Background	All Mapping	All Background	Fold Enrichment	Fisher's exact test p value	-log10(p value)	Related proteins
map01200 Carbon metabolism	21	1129	81	41958	9.64	2.61891e-15	14.58	A0A3B6EGP6 A0A3B6ELG3 A0A077S3V2 A0A3B6U183 A0A341QYC0 A0A1D5WIS4 A0A3B6QFG6 A0A3B5XY18 A0A3B5Y6M5 W5CYE0 A0A3B6JL53 A0A3B6I7C3 A0A3B6KHT1 A0A3B6KQ76 A0A3B6MYE4 A0A3B6LLY2 A0A3B6LTW4 A0A3B6RKE1 A0A3B6RH01 A0A3B6RHA9 A0A3B6RHA9 A0A3B6SMQ1
map00020 Citrate cycle (TCA cycle)	10	236	81	41958	21.95	3.46729e-11	10.46	A0A3B6EGP6 A0A3B6QFG6 A0A3B5XY18 A0A3B5Y6M5 A0A3B6I7C3 A0A3B6KHT1 A0A3B6KQ76 A0A3B6MYE4 A0A3B6LLY2 A0A3B6LTW4
map00630 Glyoxylate and dicarboxylate metabolism	10	328	81	41958	15.79	8.5451e-10	9.07	A0A3B6EGP6 A0A3B6U183 A0A341QYC0 A0A3B5XY18 A0A3B5Y6M5 A0A3B6JL53 A0A3B6KQ76 A0A3B6MYE4 A0A3B6LTW4 A0A3B6RHA9 A0A3B6RHA9
map00710 Carbon fixation in photosynthetic organisms	10	336	81	41958	15.42	1.07759e-09	8.97	A0A3B6EGP6 A0A3B6ELG3 A0A077S3V2 A0A341QYC0 A0A1D5WIS4 A0A3B5XY18 A0A3B5Y6M5 A0A3B6LTW4 A0A3B6RKE1 A0A3B6SMQ1
map03010 Ribosome	13	1102	81	41958	6.11	1.89792e-07	6.72	A0A3B6PL02 A0A1D5TPB6 A0A1D5UQZ5 A0A1D5Z340 W5C8N6 A0A3B6AYT7 A0A3B6C6G0 A0A3B6ELC9 A0A3B6MLM6 W5ADS2 U5HTD8 W5HXT5 W5I1R7
map00620 Pyruvate metabolism	7	488	81	41958	7.43	4.56676e-05	4.34	A0A3B6EGP6 A0A3B5XY18 A0A3B5Y6M5 A0A3B5ZYX1 A0A3B6JL53 A0A3B6I7C3 A0A3B6LTW4
map01210 2-Oxocarboxylic acid metabolism	5	258	81	41958	10.04	0.000148017	3.83	A0A3B6ELG3 A0A077S3V2 A0A341QYC0 A0A3B6KQ76 A0A3B6MYE4
map00071 Fatty acid degradation	5	265	81	41958	9.77	0.000167621	3.78	A0A3B6QEK4 A0A3B6EEU3 A0A3B6NV46 A0A3B6PSZ6 A0A3B6RH01
map01212 Fatty acid metabolism	6	426	81	41958	7.3	0.000180578	3.74	A0A3B6QEK4 A0A3B6EEU3 A0A3B6MRL4 A0A3B6NV46 A0A3B6PSZ6 A0A3B6RH01
map00592 alpha-Linolenic acid metabolism	5	282	81	41958	9.18	0.000223494	3.65	A0A3B6QEK4 A0A3B6EEU3 A0A3B6NV46 A0A3B6PSZ6 A0A3B6RH01
map01230 Biosynthesis of amino acids	8	980	81	41958	4.23	0.000615286	3.21	A0A3B6ELG3 A0A077S3V2 A0A341QYC0 A0A1D5WIS4 A0A3B6KQ76 A0A3B6MYE4 A0A3B6RKE1 A0A3B6SMQ1
map00270 Cysteine and methionine metabolism	6	544	81	41958	5.71	0.000659303	3.18	A0A3B6EGP6 A0A3B6ELG3 A0A077S3V2 A0A3B5XY18 A0A3B5Y6M5 A0A3B6LTW4
map00360 Phenylalanine metabolism	4	260	81	41958	7.97	0.00164915	2.78	A0A3B6ELG3 A0A077S3V2 A0A3B6DIT3 W5CYE0
map00010 Glycolysis / Gluconeogenesis	6	667	81	41958	4.66	0.0018676	2.73	A0A1D5WIS4 A0A3B5ZYX1 A0A3B6JL53 A0A3B6I7C3 A0A3B6RKE1 A0A3B6SMQ1
map00960 Tropane, piperidine and pyridine alkaloid biosynthesis	3	132	81	41958	11.77	0.00217087	2.66	A0A3B6ELG3 A0A077S3V2 A0A3B6DIT3
map04146 Peroxisome	5	502	81	41958	5.16	0.00292055	2.53	A0A3B6U183 A0A3B6KHH3 A0A3B6NV46 A0A3B6PSZ6 A0A3B6RH01
map00220 Arginine biosynthesis	3	147	81	41958	10.57	0.00294366	2.53	A0A3B6ELG3 A0A077S3V2 A0A341QYC0
map00950 Isoquinoline alkaloid biosynthesis	3	148	81	41958	10.5	0.00300042	2.52	A0A3B6ELG3 A0A077S3V2 A0A3B6DIT3
map01040 Biosynthesis of unsaturated fatty acids	3	188	81	41958	8.27	0.00584562	2.23	A0A3B6NV46 A0A3B6PSZ6 A0A3B6RH01
map03040 Spliceosome	6	915	81	41958	3.4	0.00860311	2.07	A0A3B6JJB0 A0A3B6A1D2 A0A3B6ISB1 A0A3B6ISB1 A0A3B6HRF9 A0A3B6KQ24 A0A3B6QCM4
map00250 Alanine, aspartate and glutamate metabolism	3	251	81	41958	6.19	0.0128115	1.89	A0A3B6ELG3 A0A077S3V2 A0A341QYC0
map00350 Tyrosine metabolism	3	260	81	41958	5.98	0.0140713	1.85	A0A3B6ELG3 A0A077S3V2 A0A3B6DIT3
map00260 Glycine, serine and threonine metabolism	3	300	81	41958	5.18	0.0204994	1.69	A0A341QYC0 A0A3B6B1X9 A0A3B6DIT3
map04141 Protein processing in endoplasmic reticulum	6	1145	81	41958	2.71	0.0234447	1.63	Q93XQ7 A0A3B6JJG2 A0A3B6ISB1 A0A3B6ISB1 A0A3B6JLS5 A0A3B6JIZ5 A0A3B6TCF7
map00650 Butanoate metabolism	2	125	81	41958	8.29	0.0244759	1.61	W5CYE0 A0A3B6JL53
map00640 Propanoate metabolism	2	136	81	41958	7.62	0.0286015	1.54	A0A3B6QFG6 A0A3B6RH01

## Sheet: all Pathway2Protein
KEGG pathway	Fisher's exact test p value	Fold Enrichment	Protein accession	Position	Amino acid	12h/0h Ratio	12h/0h P value	Regulated Type	Protein description	Gene name	KEGG KO No.	Localization probability	PEP	Score	Charge	Modified sequence	Mass error [ppm]	0h-1	0h-2	0h-3	12h-1	12h-2	12h-3
map00010 Glycolysis / Gluconeogenesis	0.0018676	4.66	A0A1D5WIS4	38	K	1.39	0.0316367	Up	Fructose-bisphosphate aldolase OS=Triticum aestivum OX=4565 GN=FBA15 PE=3 SV=1	FBA15	K01623	1	3.94153e-85	212.24	2	GILAADESTGTIGK(1)R	0.32076	1.002	0.742	0.766	1.177	1.239	1.074
map00010 Glycolysis / Gluconeogenesis	0.0018676	4.66	A0A1D5WIS4	225	K	1.461	0.00131386	Up	Fructose-bisphosphate aldolase OS=Triticum aestivum OX=4565 GN=FBA15 PE=3 SV=1	FBA15	K01623	1	7.62638e-18	91.655	4	ALNDQHVLLEGTLLK(1)PNMVTPGSDSK	-0.17408	0.76	0.796	0.882	1.194	1.148	1.221
map00010 Glycolysis / Gluconeogenesis	0.0018676	4.66	A0A3B5ZYX1	5	K	2.413	0.000458657	Up	Aldo_ket_red domain-containing protein OS=Triticum aestivum OX=4565 PE=3 SV=1	--	K00002	1	0.00105446	83.137	3	ASAK(1)ATMGQEK	-0.70782	0.645	0.493	0.62	1.431	1.39	1.421
map00010 Glycolysis / Gluconeogenesis	0.0018676	4.66	A0A3B5ZYX1	259	K	2.384	0.000176269	Up	Aldo_ket_red domain-containing protein OS=Triticum aestivum OX=4565 PE=3 SV=1	--	K00002	1	0.000167381	115.33	2	GTSVIPK(1)SSK	-1.7209	0.527	0.615	0.631	1.323	1.472	1.432
map00010 Glycolysis / Gluconeogenesis	0.0018676	4.66	A0A3B5ZYX1	239	K	1.428	0.0139149	Up	Aldo_ket_red domain-containing protein OS=Triticum aestivum OX=4565 PE=3 SV=1	--	K00002	1	0.00108774	99.281	2	LNK(1)TPGQVLIR	0.6124	0.736	0.806	0.929	1.173	1.284	1.071
map00010 Glycolysis / Gluconeogenesis	0.0018676	4.66	A0A3B5ZYX1	232	K	1.485	0.00931041	Up	Aldo_ket_red domain-containing protein OS=Triticum aestivum OX=4565 PE=3 SV=1	--	K00002	1	4.78628e-05	97.203	3	NLAHDPVVEK(1)VANK	-0.22163	0.761	0.718	0.935	1.223	1.126	1.236
map00010 Glycolysis / Gluconeogenesis	0.0018676	4.66	A0A3B5ZYX1	289	K	1.563	0.00195893	Up	Aldo_ket_red domain-containing protein OS=Triticum aestivum OX=4565 PE=3 SV=1	--	K00002	1	0.000631416	131.82	2	VLCSIK(1)DEK	-0.1907	0.705	0.852	0.784	1.193	1.291	1.174
map00010 Glycolysis / Gluconeogenesis	0.0018676	4.66	A0A3B6JL53	569	K	6.539	3.25242e-07	Up	Acetate/butyrate--CoA ligase AAE7, peroxisomal OS=Triticum aestivum OX=4565 PE=4 SV=1	--	K01913	1	0.00221525	109.66	2	AK(1)ELGPVK	0.15317	0.274	0.269	0.253	1.696	1.787	1.722
map00010 Glycolysis / Gluconeogenesis	0.0018676	4.66	A0A3B6JL53	558	K	8.495	4.06947e-07	Up	Acetate/butyrate--CoA ligase AAE7, peroxisomal OS=Triticum aestivum OX=4565 PE=4 SV=1	--	K01913	1	0.0163895	91.853	2	TATGK(1)IK	0.38928	0.206	0.221	0.205	1.861	1.71	1.798
map00010 Glycolysis / Gluconeogenesis	0.0018676	4.66	A0A3B6I7C3	260	K	1.567	0.00514726	Up	Dihydrolipoamide acetyltransferase component of pyruvate dehydrogenase complex OS=Triticum aestivum OX=4565 PE=3 SV=1	--	K00627	1	0.00256677	74.789	3	K(1)LAEDNNVPLSSLK	1.6269	0.672	0.774	0.891	1.217	1.201	1.245
map00010 Glycolysis / Gluconeogenesis	0.0018676	4.66	A0A3B6RKE1	217	K	1.364	0.0209534	Up	Glyceraldehyde-3-phosphate dehydrogenase OS=Triticum aestivum OX=4565 PE=3 SV=1	--	K00134	1	0.000460519	102.4	2	AVGK(1)VLPELNGK	1.8607	0.765	0.864	0.909	1.144	1.027	1.291
map00010 Glycolysis / Gluconeogenesis	0.0018676	4.66	A0A3B6SMQ1	221	K	1.364	0.0209534	Up	Gp_dh_N domain-containing protein OS=Triticum aestivum OX=4565 PE=3 SV=1	--	K00134	1	0.000460519	102.4	2	AVGK(1)VLPELNGK	1.8607	0.765	0.864	0.909	1.144	1.027	1.291
map00020 Citrate cycle (TCA cycle)	3.46729e-11	21.95	A0A3B6EGP6	233	K	1.489	2.67834e-05	Up	Malate dehydrogenase OS=Triticum aestivum OX=4565 PE=3 SV=1	--	K00026	1	0.000135947	124.42	2	GELK(1)SSIEK	-0.010331	0.788	0.813	0.81	1.162	1.225	1.203
map00020 Citrate cycle (TCA cycle)	3.46729e-11	21.95	A0A3B6QFG6	59	K	1.545	0.0067713	Up	Succinate--CoA ligase [ADP-forming] subunit beta, mitochondrial OS=Triticum aestivum OX=4565 PE=3 SV=1	--	K01900	1	4.76783e-10	118.52	3	GAVVGSVQEVK(1)EVLK	-0.39207	0.687	0.854	0.817	1.344	1.135	1.163
map00020 Citrate cycle (TCA cycle)	3.46729e-11	21.95	A0A3B5XY18	147	K	1.459	0.0141779	Up	Malate dehydrogenase OS=Triticum aestivum OX=4565 PE=3 SV=1	--	K00025	1	3.91808e-08	110.84	3	EFAPSIPEK(1)NISCLTR	-0.60485	0.687	0.825	0.928	1.187	1.125	1.248
map00020 Citrate cycle (TCA cycle)	3.46729e-11	21.95	A0A3B5Y6M5	76	K	1.453	0.00141374	Up	Malate dehydrogenase OS=Triticum aestivum OX=4565 PE=3 SV=1	--	K00026	1	8.08582e-12	116.24	3	DDLFK(1)INAGIVK	1.1942	0.773	0.845	0.828	1.109	1.269	1.176
map00020 Citrate cycle (TCA cycle)	3.46729e-11	21.95	A0A3B6I7C3	260	K	1.567	0.00514726	Up	Dihydrolipoamide acetyltransferase component of pyruvate dehydrogenase complex OS=Triticum aestivum OX=4565 PE=3 SV=1	--	K00627	1	0.00256677	74.789	3	K(1)LAEDNNVPLSSLK	1.6269	0.672	0.774	0.891	1.217	1.201	1.245
map00020 Citrate cycle (TCA cycle)	3.46729e-11	21.95	A0A3B6KHT1	49	K	1.367	0.00599401	Up	Succinate dehydrogenase (quinone) OS=Triticum aestivum OX=4565 PE=3 SV=1	--	K00235	1	2.52534e-05	88.427	3	EAAEK(1)QAGLAAGEEEK	0.48043	0.816	0.925	0.794	1.187	1.075	1.203
map00020 Citrate cycle (TCA cycle)	3.46729e-11	21.95	A0A3B6KQ76	403	K	5.136	5.66108e-05	Up	Citrate synthase OS=Triticum aestivum OX=4565 PE=3 SV=1	--	K01647	1	1.35477e-45	196.88	2	AALSDDYFIK(1)R	-0.6191	0.29	0.309	0.379	1.56	1.655	1.808
map00020 Citrate cycle (TCA cycle)	3.46729e-11	21.95	A0A3B6MYE4	454	K	15.349	6.93194e-07	Up	Citrate synthase OS=Triticum aestivum OX=4565 PE=3 SV=1	--	K01647	1	5.05626e-14	158.01	2	ESLDDPDNK(1)IMR	-0.70736	0.112	0.124	0.131	1.936	1.893	1.804
map00020 Citrate cycle (TCA cycle)	3.46729e-11	21.95	A0A3B6MYE4	60	K	7.861	7.3434e-06	Up	Citrate synthase OS=Triticum aestivum OX=4565 PE=3 SV=1	--	K01647	1	5.40226e-17	159.52	2	YEVK(1)VSEDGTVR	0.46731	0.22	0.204	0.253	1.678	1.83	1.814
map00020 Citrate cycle (TCA cycle)	3.46729e-11	21.95	A0A3B6MYE4	403	K	7.405	2.19856e-05	Up	Citrate synthase OS=Triticum aestivum OX=4565 PE=3 SV=1	--	K01647	1	3.39629e-09	155.97	2	AALSDEYFIK(1)R	-0.55625	0.23	0.209	0.275	1.646	1.779	1.862
map00020 Citrate cycle (TCA cycle)	3.46729e-11	21.95	A0A3B6LLY2	49	K	1.388	0.00858792	Up	Succinate dehydrogenase (quinone) OS=Triticum aestivum OX=4565 PE=3 SV=1	--	K00235	1	2.69576e-18	142.32	3	EAAEK(1)QAGLAAAEEEK	0.5834	0.893	0.765	0.855	1.204	1.233	1.05
map00020 Citrate cycle (TCA cycle)	3.46729e-11	21.95	A0A3B6LTW4	40	K	3.458	0.000230504	Up	Malate dehydrogenase OS=Triticum aestivum OX=4565 PE=3 SV=1	--	K00026	1	0.00569977	87.149	2	AK(1)GGAPGFK	-0.72405	0.407	0.4	0.539	1.549	1.615	1.49
map00020 Citrate cycle (TCA cycle)	3.46729e-11	21.95	A0A3B6LTW4	137	K	4.97	2.98898e-05	Up	Malate dehydrogenase OS=Triticum aestivum OX=4565 PE=3 SV=1	--	K00026	1	6.96159e-31	182.23	2	DDLFNK(1)NAGIVR	0.70715	0.341	0.289	0.375	1.647	1.676	1.672
map00071 Fatty acid degradation	0.000167621	9.77	A0A3B6QEK4	51	K	3.743	0.000181253	Up	3-hydroxybutyryl-CoA epimerase OS=Triticum aestivum OX=4565 PE=3 SV=1	--	K10527	1	0.0114963	48.405	3	DDVK(1)AIVLTGAAGK	0.031429	0.396	0.407	0.462	1.856	1.402	1.477
map00071 Fatty acid degradation	0.000167621	9.77	A0A3B6QEK4	399	K	6.732	2.0484e-05	Up	3-hydroxybutyryl-CoA epimerase OS=Triticum aestivum OX=4565 PE=3 SV=1	--	K10527	1	1.52821e-06	99.927	3	DVDMVIEAVIEK(1)VPLK	-0.65841	0.227	0.25	0.299	1.754	1.785	1.685
map00071 Fatty acid degradation	0.000167621	9.77	A0A3B6QEK4	173	K	5.623	9.98571e-07	Up	3-hydroxybutyryl-CoA epimerase OS=Triticum aestivum OX=4565 PE=3 SV=1	--	K10527	1	0.00290631	101.65	2	FITAK(1)EGK	0.057016	0.291	0.295	0.32	1.663	1.761	1.67
map00071 Fatty acid degradation	0.000167621	9.77	A0A3B6QEK4	350	K	2.319	1.8417e-06	Up	3-hydroxybutyryl-CoA epimerase OS=Triticum aestivum OX=4565 PE=3 SV=1	--	K10527	1	6.97063e-16	138.91	3	GQK(1)TIAGNLEGLVK	-0.22703	0.62	0.599	0.589	1.363	1.423	1.406
map00071 Fatty acid degradation	0.000167621	9.77	A0A3B6QEK4	361	K	1.856	0.0022781	Up	3-hydroxybutyryl-CoA epimerase OS=Triticum aestivum OX=4565 PE=3 SV=1	--	K10527	1	6.2933e-10	137.81	3	TIAGNLEGLVK(1)R	-0.41436	0.754	0.587	0.76	1.258	1.261	1.38
map00071 Fatty acid degradation	0.000167621	9.77	A0A3B6QEK4	295	K	2.158	0.00108818	Up	3-hydroxybutyryl-CoA epimerase OS=Triticum aestivum OX=4565 PE=3 SV=1	--	K10527	1	0.00104236	62.69	3	STTK(1)VPGVTDIQLK	2.0654	0.579	0.574	0.747	1.383	1.285	1.432
map00071 Fatty acid degradation	0.000167621	9.77	A0A3B6QEK4	305	K	1.597	0.00220657	Up	3-hydroxybutyryl-CoA epimerase OS=Triticum aestivum OX=4565 PE=3 SV=1	--	K10527	1	3.1767e-10	126.83	2	VPGVTDIQLK(1)PR	-0.18232	0.864	0.695	0.751	1.18	1.275	1.235
map00071 Fatty acid degradation	0.000167621	9.77	A0A3B6QEK4	192	K	1.949	0.00617807	Up	3-hydroxybutyryl-CoA epimerase OS=Triticum aestivum OX=4565 PE=3 SV=1	--	K10527	1	1.76059e-05	86.367	3	GLIDALCSPDELIK(1)MSR	-0.084296	0.54	0.739	0.755	1.465	1.161	1.339
map00071 Fatty acid degradation	0.000167621	9.77	A0A3B6QEK4	587	K	1.474	0.0251347	Up	3-hydroxybutyryl-CoA epimerase OS=Triticum aestivum OX=4565 PE=3 SV=1	--	K10527	1	0.013267	55.461	3	GYYFYEK(1)GGK	0.12209	0.67	0.821	0.934	1.235	1.059	1.281
map00071 Fatty acid degradation	0.000167621	9.77	A0A3B6QEK4	609	K	3.158	0.000673231	Up	3-hydroxybutyryl-CoA epimerase OS=Triticum aestivum OX=4565 PE=3 SV=1	--	K10527	1	0.00507771	89.266	2	QTK(1)TIFGGK	0.84585	0.391	0.462	0.59	1.531	1.576	1.45
map00071 Fatty acid degradation	0.000167621	9.77	A0A3B6EEU3	708	K	1.765	0.00111276	Up	3-hydroxybutyryl-CoA epimerase OS=Triticum aestivum OX=4565 PE=3 SV=1	--	K10527	1	5.85904e-11	117	3	AAK(1)GIPLSAPAASQVK	0.89809	0.667	0.722	0.781	1.18	1.25	1.4
map00071 Fatty acid degradation	0.000167621	9.77	A0A3B6EEU3	721	K	2.244	2.14803e-05	Up	3-hydroxybutyryl-CoA epimerase OS=Triticum aestivum OX=4565 PE=3 SV=1	--	K10527	1	5.23305e-17	146.59	3	GIPLSAPAASQVK(1)AR	-1.2508	0.592	0.604	0.653	1.389	1.336	1.425
map00071 Fatty acid degradation	0.000167621	9.77	A0A3B6EEU3	296	K	1.814	3.38162e-05	Up	3-hydroxybutyryl-CoA epimerase OS=Triticum aestivum OX=4565 PE=3 SV=1	--	K10527	1	1.98828e-08	114.52	3	ATSK(1)VPGATDLGLMPR	0.52359	0.745	0.706	0.681	1.305	1.256	1.307
map00071 Fatty acid degradation	0.000167621	9.77	A0A3B6EEU3	344	K	3.481	2.88265e-05	Up	3-hydroxybutyryl-CoA epimerase OS=Triticum aestivum OX=4565 PE=3 SV=1	--	K10527	1	2.56578e-13	151.8	3	EVNEK(1)FLNAGIDR	-0.62376	0.414	0.438	0.487	1.528	1.476	1.657
map00071 Fatty acid degradation	0.000167621	9.77	A0A3B6EEU3	365	K	5.121	6.37445e-06	Up	3-hydroxybutyryl-CoA epimerase OS=Triticum aestivum OX=4565 PE=3 SV=1	--	K10527	1	0.00498442	106.6	2	GK(1)MTEER	-0.067483	0.324	0.302	0.354	1.606	1.66	1.753
map00071 Fatty acid degradation	0.000167621	9.77	A0A3B6NV46	212	K	2.563	0.0139735	Up	3-ketoacyl-CoA thiolase 2, peroxisomal OS=Triticum aestivum OX=4565 PE=3 SV=1	--	K07513	1	8.90846e-05	102.52	3	EEQDK(1)AAVESHAR	0.38523	0.433	0.448	0.803	1.125	1.643	1.548
map00071 Fatty acid degradation	0.000167621	9.77	A0A3B6NV46	278	K	5.558	8.06972e-07	Up	3-ketoacyl-CoA thiolase 2, peroxisomal OS=Triticum aestivum OX=4565 PE=3 SV=1	--	K07513	1	3.21569e-52	162.72	3	K(1)DGTTTAGNSSQVSDGAGAVLLMK	1.7518	0.318	0.288	0.309	1.652	1.696	1.738
map00071 Fatty acid degradation	0.000167621	9.77	A0A3B6NV46	271	K	2.602	0.000353508	Up	3-ketoacyl-CoA thiolase 2, peroxisomal OS=Triticum aestivum OX=4565 PE=3 SV=1	--	K07513	1	2.80799e-05	106.67	3	PGTTLSGLAK(1)LK	-0.49857	0.523	0.561	0.582	1.316	1.34	1.679
map00071 Fatty acid degradation	0.000167621	9.77	A0A3B6NV46	245	K	2.799	0.000596139	Up	3-ketoacyl-CoA thiolase 2, peroxisomal OS=Triticum aestivum OX=4565 PE=3 SV=1	--	K07513	1	9.72686e-05	119.39	2	LIDPK(1)TGEEK	1.9318	0.64	0.473	0.466	1.463	1.533	1.424
map00071 Fatty acid degradation	0.000167621	9.77	A0A3B6NV46	60	K	6.085	1.47004e-06	Up	3-ketoacyl-CoA thiolase 2, peroxisomal OS=Triticum aestivum OX=4565 PE=3 SV=1	--	K07513	1	0.0235113	85.212	2	TPICK(1)AK	0.38143	0.265	0.282	0.3	1.663	1.772	1.719
map00071 Fatty acid degradation	0.000167621	9.77	A0A3B6PSZ6	232	K	2.193	0.00896211	Up	3-ketoacyl-CoA thiolase 2, peroxisomal OS=Triticum aestivum OX=4565 PE=3 SV=1	--	K07513	1	0.000370748	96.82	3	FK(1)DEIIPVHTK	0.28376	0.815	0.455	0.609	1.381	1.442	1.298
map00071 Fatty acid degradation	0.000167621	9.77	A0A3B6RH01	441	K	2.819	0.000212958	Up	Acyl-coenzyme A oxidase OS=Triticum aestivum OX=4565 PE=3 SV=1	--	K00232	1	0.00990439	77.744	2	IWK(1)DIGTYR	-2.3373	0.465	0.502	0.604	1.407	1.502	1.519
map00073 Cutin, suberine and wax biosynthesis	0.0553153	5.29	W5B8D6	68	K	1.408	1.52575e-05	Up	Caleosin OS=Triticum aestivum OX=4565 GN=Clo1-B PE=2 SV=1	Clo1-B	K17991	1	0.00160747	97.813	2	GIGGK(1)DSLK	-0.020396	0.821	0.842	0.829	1.18	1.186	1.143
map00073 Cutin, suberine and wax biosynthesis	0.0553153	5.29	W5BUF4	59	K	1.812	0.00447474	Up	Caleosin OS=Triticum aestivum OX=4565 GN=Clo1 PE=2 SV=1	Clo1	K17991	1	4.56399e-07	110.35	3	TDGHGDAGGK(1)VGDFR	-0.93773	0.636	0.642	0.855	1.298	1.199	1.369
map00073 Cutin, suberine and wax biosynthesis	0.0553153	5.29	W5BUF4	20	K	1.6	0.00318707	Up	Caleosin OS=Triticum aestivum OX=4565 GN=Clo1 PE=2 SV=1	Clo1	K17991	1	1.55371e-09	115.09	3	TDGK(1)GDAADVHVVR	1.591	0.673	0.772	0.863	1.272	1.237	1.183
map00190 Oxidative phosphorylation	0.115007	2.16	A0A3B6KHT1	49	K	1.367	0.00599401	Up	Succinate dehydrogenase (quinone) OS=Triticum aestivum OX=4565 PE=3 SV=1	--	K00235	1	2.52534e-05	88.427	3	EAAEK(1)QAGLAAGEEEK	0.48043	0.816	0.925	0.794	1.187	1.075	1.203
map00190 Oxidative phosphorylation	0.115007	2.16	A0A3B6LLY2	49	K	1.388	0.00858792	Up	Succinate dehydrogenase (quinone) OS=Triticum aestivum OX=4565 PE=3 SV=1	--	K00235	1	2.69576e-18	142.32	3	EAAEK(1)QAGLAAAEEEK	0.5834	0.893	0.765	0.855	1.204	1.233	1.05
map00190 Oxidative phosphorylation	0.115007	2.16	A0A3B6NTT5	145	K	1.74	0.00043538	Up	ATP synthase subunit O, mitochondrial OS=Triticum aestivum OX=4565 PE=3 SV=1	--	K02137	1	0.00161948	81.525	3	TVVPLPEK(1)EEK	0.52805	0.665	0.738	0.787	1.304	1.278	1.229
map00190 Oxidative phosphorylation	0.115007	2.16	W5BEP1	16	K	1.52	0.000727965	Up	ATP synthase subunit d, mitochondrial OS=Triticum aestivum OX=4565 GN=CAMPLR22A2D_LOCUS2925 PE=3 SV=1	CAMPLR22A2D_LOCUS2925	K02138	1	0.0022793	74.987	3	AGK(1)AIDWDGLAK	-0.51589	0.733	0.823	0.825	1.185	1.174	1.26
map00190 Oxidative phosphorylation	0.115007	2.16	W5BEP1	118	K	1.471	0.00166751	Up	ATP synthase subunit d, mitochondrial OS=Triticum aestivum OX=4565 GN=CAMPLR22A2D_LOCUS2925 PE=3 SV=1	CAMPLR22A2D_LOCUS2925	K02138	1	0.0028743	101.82	2	TSLK(1)ESER	-1.143	0.767	0.852	0.809	1.213	1.261	1.098
map00190 Oxidative phosphorylation	0.115007	2.16	W5BEP1	6	K	1.371	0.000724448	Up	ATP synthase subunit d, mitochondrial OS=Triticum aestivum OX=4565 GN=CAMPLR22A2D_LOCUS2925 PE=3 SV=1	CAMPLR22A2D_LOCUS2925	K02138	1	0.00228911	119.68	2	K(1)VTDVAAK	-0.041423	0.841	0.839	0.851	1.188	1.2	1.081
map00190 Oxidative phosphorylation	0.115007	2.16	W5BEP1	13	K	1.556	1.81778e-05	Up	ATP synthase subunit d, mitochondrial OS=Triticum aestivum OX=4565 GN=CAMPLR22A2D_LOCUS2925 PE=3 SV=1	CAMPLR22A2D_LOCUS2925	K02138	1	6.16217e-05	126.19	2	VTDVAAK(1)AGK	-0.22903	0.754	0.8	0.793	1.214	1.221	1.218
map00220 Arginine biosynthesis	0.00294366	10.57	A0A3B6ELG3	62	K	3.788	0.000101085	Up	Aspartate aminotransferase OS=Triticum aestivum OX=4565 PE=3 SV=1	--	K14454	1	1.16715e-23	136.34	3	EYLPITGLADFNK(1)LSAK	0.95542	0.413	0.36	0.48	1.516	1.644	1.586
map00220 Arginine biosynthesis	0.00294366	10.57	A0A3B6ELG3	27	K	1.406	0.00533112	Up	Aspartate aminotransferase OS=Triticum aestivum OX=4565 PE=3 SV=1	--	K14454	1	0.0138587	50.088	3	TEEGK(1)PLVLNVVR	0.60534	0.756	0.831	0.906	1.14	1.118	1.248
map00220 Arginine biosynthesis	0.00294366	10.57	A0A077S3V2	94	K	2.958	0.0020549	Up	Aspartate aminotransferase OS=Triticum aestivum OX=4565 GN=TRAES_3BF023000050CFD_c1 PE=3 SV=1	TRAES_3BF023000050CFD_c1	K14454	1	5.64214e-05	104.17	3	TEEGK(1)PLVLNVVK	-0.21011	0.37	0.516	0.63	1.526	1.475	1.484
map00220 Arginine biosynthesis	0.00294366	10.57	A0A341QYC0	407	K	1.887	0.000614306	Up	Alanine transaminase OS=Triticum aestivum OX=4565 PE=3 SV=1	--	K14272	1	0.000132497	130.56	2	AMDVAK(1)SAGK	-0.59095	0.608	0.736	0.734	1.345	1.307	1.27
map00250 Alanine, aspartate and glutamate metabolism	0.0128115	6.19	A0A3B6ELG3	62	K	3.788	0.000101085	Up	Aspartate aminotransferase OS=Triticum aestivum OX=4565 PE=3 SV=1	--	K14454	1	1.16715e-23	136.34	3	EYLPITGLADFNK(1)LSAK	0.95542	0.413	0.36	0.48	1.516	1.644	1.586
map00250 Alanine, aspartate and glutamate metabolism	0.0128115	6.19	A0A3B6ELG3	27	K	1.406	0.00533112	Up	Aspartate aminotransferase OS=Triticum aestivum OX=4565 PE=3 SV=1	--	K14454	1	0.0138587	50.088	3	TEEGK(1)PLVLNVVR	0.60534	0.756	0.831	0.906	1.14	1.118	1.248
map00250 Alanine, aspartate and glutamate metabolism	0.0128115	6.19	A0A077S3V2	94	K	2.958	0.0020549	Up	Aspartate aminotransferase OS=Triticum aestivum OX=4565 GN=TRAES_3BF023000050CFD_c1 PE=3 SV=1	TRAES_3BF023000050CFD_c1	K14454	1	5.64214e-05	104.17	3	TEEGK(1)PLVLNVVK	-0.21011	0.37	0.516	0.63	1.526	1.475	1.484
map00250 Alanine, aspartate and glutamate metabolism	0.0128115	6.19	A0A341QYC0	407	K	1.887	0.000614306	Up	Alanine transaminase OS=Triticum aestivum OX=4565 PE=3 SV=1	--	K14272	1	0.000132497	130.56	2	AMDVAK(1)SAGK	-0.59095	0.608	0.736	0.734	1.345	1.307	1.27
map00260 Glycine, serine and threonine metabolism	0.0204994	5.18	A0A341QYC0	407	K	1.887	0.000614306	Up	Alanine transaminase OS=Triticum aestivum OX=4565 PE=3 SV=1	--	K14272	1	0.000132497	130.56	2	AMDVAK(1)SAGK	-0.59095	0.608	0.736	0.734	1.345	1.307	1.27
map00260 Glycine, serine and threonine metabolism	0.0204994	5.18	A0A3B6B1X9	347	K	3.587	2.44615e-05	Up	Aldedh domain-containing protein OS=Triticum aestivum OX=4565 PE=3 SV=1	--	K00130	1	0.0084151	99.442	2	GQYEK(1)IK	0.82129	0.426	0.398	0.484	1.56	1.584	1.548
map00260 Glycine, serine and threonine metabolism	0.0204994	5.18	A0A3B6B1X9	308	K	1.706	0.0039954	Up	Aldedh domain-containing protein OS=Triticum aestivum OX=4565 PE=3 SV=1	--	K00130	1	0.0138971	54.784	3	LLLHEK(1)IAER	-0.0093768	0.647	0.699	0.872	1.222	1.266	1.295
map00260 Glycine, serine and threonine metabolism	0.0204994	5.18	A0A3B6DIT3	73	K	1.621	0.000113438	Up	Amine oxidase OS=Triticum aestivum OX=4565 PE=3 SV=1	--	K00276	1	0.00936816	77.185	2	TK(1)GSAVIPSR	-0.23534	0.76	0.728	0.801	1.226	1.276	1.208
map00270 Cysteine and methionine metabolism	0.000659303	5.71	A0A3B6EGP6	233	K	1.489	2.67834e-05	Up	Malate dehydrogenase OS=Triticum aestivum OX=4565 PE=3 SV=1	--	K00026	1	0.000135947	124.42	2	GELK(1)SSIEK	-0.010331	0.788	0.813	0.81	1.162	1.225	1.203
map00270 Cysteine and methionine metabolism	0.000659303	5.71	A0A3B6ELG3	62	K	3.788	0.000101085	Up	Aspartate aminotransferase OS=Triticum aestivum OX=4565 PE=3 SV=1	--	K14454	1	1.16715e-23	136.34	3	EYLPITGLADFNK(1)LSAK	0.95542	0.413	0.36	0.48	1.516	1.644	1.586
map00270 Cysteine and methionine metabolism	0.000659303	5.71	A0A3B6ELG3	27	K	1.406	0.00533112	Up	Aspartate aminotransferase OS=Triticum aestivum OX=4565 PE=3 SV=1	--	K14454	1	0.0138587	50.088	3	TEEGK(1)PLVLNVVR	0.60534	0.756	0.831	0.906	1.14	1.118	1.248
map00270 Cysteine and methionine metabolism	0.000659303	5.71	A0A077S3V2	94	K	2.958	0.0020549	Up	Aspartate aminotransferase OS=Triticum aestivum OX=4565 GN=TRAES_3BF023000050CFD_c1 PE=3 SV=1	TRAES_3BF023000050CFD_c1	K14454	1	5.64214e-05	104.17	3	TEEGK(1)PLVLNVVK	-0.21011	0.37	0.516	0.63	1.526	1.475	1.484
map00270 Cysteine and methionine metabolism	0.000659303	5.71	A0A3B5XY18	147	K	1.459	0.0141779	Up	Malate dehydrogenase OS=Triticum aestivum OX=4565 PE=3 SV=1	--	K00025	1	3.91808e-08	110.84	3	EFAPSIPEK(1)NISCLTR	-0.60485	0.687	0.825	0.928	1.187	1.125	1.248
map00270 Cysteine and methionine metabolism	0.000659303	5.71	A0A3B5Y6M5	76	K	1.453	0.00141374	Up	Malate dehydrogenase OS=Triticum aestivum OX=4565 PE=3 SV=1	--	K00026	1	8.08582e-12	116.24	3	DDLFK(1)INAGIVK	1.1942	0.773	0.845	0.828	1.109	1.269	1.176
map00270 Cysteine and methionine metabolism	0.000659303	5.71	A0A3B6LTW4	40	K	3.458	0.000230504	Up	Malate dehydrogenase OS=Triticum aestivum OX=4565 PE=3 SV=1	--	K00026	1	0.00569977	87.149	2	AK(1)GGAPGFK	-0.72405	0.407	0.4	0.539	1.549	1.615	1.49
map00270 Cysteine and methionine metabolism	0.000659303	5.71	A0A3B6LTW4	137	K	4.97	2.98898e-05	Up	Malate dehydrogenase OS=Triticum aestivum OX=4565 PE=3 SV=1	--	K00026	1	6.96159e-31	182.23	2	DDLFNK(1)NAGIVR	0.70715	0.341	0.289	0.375	1.647	1.676	1.672
map00280 Valine, leucine and isoleucine degradation	0.0624459	4.93	A0A3B6NV46	212	K	2.563	0.0139735	Up	3-ketoacyl-CoA thiolase 2, peroxisomal OS=Triticum aestivum OX=4565 PE=3 SV=1	--	K07513	1	8.90846e-05	102.52	3	EEQDK(1)AAVESHAR	0.38523	0.433	0.448	0.803	1.125	1.643	1.548
map00280 Valine, leucine and isoleucine degradation	0.0624459	4.93	A0A3B6NV46	278	K	5.558	8.06972e-07	Up	3-ketoacyl-CoA thiolase 2, peroxisomal OS=Triticum aestivum OX=4565 PE=3 SV=1	--	K07513	1	3.21569e-52	162.72	3	K(1)DGTTTAGNSSQVSDGAGAVLLMK	1.7518	0.318	0.288	0.309	1.652	1.696	1.738
map00280 Valine, leucine and isoleucine degradation	0.0624459	4.93	A0A3B6NV46	271	K	2.602	0.000353508	Up	3-ketoacyl-CoA thiolase 2, peroxisomal OS=Triticum aestivum OX=4565 PE=3 SV=1	--	K07513	1	2.80799e-05	106.67	3	PGTTLSGLAK(1)LK	-0.49857	0.523	0.561	0.582	1.316	1.34	1.679
map00280 Valine, leucine and isoleucine degradation	0.0624459	4.93	A0A3B6NV46	245	K	2.799	0.000596139	Up	3-ketoacyl-CoA thiolase 2, peroxisomal OS=Triticum aestivum OX=4565 PE=3 SV=1	--	K07513	1	9.72686e-05	119.39	2	LIDPK(1)TGEEK	1.9318	0.64	0.473	0.466	1.463	1.533	1.424
map00280 Valine, leucine and isoleucine degradation	0.0624459	4.93	A0A3B6NV46	60	K	6.085	1.47004e-06	Up	3-ketoacyl-CoA thiolase 2, peroxisomal OS=Triticum aestivum OX=4565 PE=3 SV=1	--	K07513	1	0.0235113	85.212	2	TPICK(1)AK	0.38143	0.265	0.282	0.3	1.663	1.772	1.719
map00280 Valine, leucine and isoleucine degradation	0.0624459	4.93	A0A3B6PSZ6	232	K	2.193	0.00896211	Up	3-ketoacyl-CoA thiolase 2, peroxisomal OS=Triticum aestivum OX=4565 PE=3 SV=1	--	K07513	1	0.000370748	96.82	3	FK(1)DEIIPVHTK	0.28376	0.815	0.455	0.609	1.381	1.442	1.298
map00330 Arginine and proline metabolism	0.0907556	3.97	A0A3B6ELG3	62	K	3.788	0.000101085	Up	Aspartate aminotransferase OS=Triticum aestivum OX=4565 PE=3 SV=1	--	K14454	1	1.16715e-23	136.34	3	EYLPITGLADFNK(1)LSAK	0.95542	0.413	0.36	0.48	1.516	1.644	1.586
map00330 Arginine and proline metabolism	0.0907556	3.97	A0A3B6ELG3	27	K	1.406	0.00533112	Up	Aspartate aminotransferase OS=Triticum aestivum OX=4565 PE=3 SV=1	--	K14454	1	0.0138587	50.088	3	TEEGK(1)PLVLNVVR	0.60534	0.756	0.831	0.906	1.14	1.118	1.248
map00330 Arginine and proline metabolism	0.0907556	3.97	A0A077S3V2	94	K	2.958	0.0020549	Up	Aspartate aminotransferase OS=Triticum aestivum OX=4565 GN=TRAES_3BF023000050CFD_c1 PE=3 SV=1	TRAES_3BF023000050CFD_c1	K14454	1	5.64214e-05	104.17	3	TEEGK(1)PLVLNVVK	-0.21011	0.37	0.516	0.63	1.526	1.475	1.484
map00350 Tyrosine metabolism	0.0140713	5.98	A0A3B6ELG3	62	K	3.788	0.000101085	Up	Aspartate aminotransferase OS=Triticum aestivum OX=4565 PE=3 SV=1	--	K14454	1	1.16715e-23	136.34	3	EYLPITGLADFNK(1)LSAK	0.95542	0.413	0.36	0.48	1.516	1.644	1.586
map00350 Tyrosine metabolism	0.0140713	5.98	A0A3B6ELG3	27	K	1.406	0.00533112	Up	Aspartate aminotransferase OS=Triticum aestivum OX=4565 PE=3 SV=1	--	K14454	1	0.0138587	50.088	3	TEEGK(1)PLVLNVVR	0.60534	0.756	0.831	0.906	1.14	1.118	1.248
map00350 Tyrosine metabolism	0.0140713	5.98	A0A077S3V2	94	K	2.958	0.0020549	Up	Aspartate aminotransferase OS=Triticum aestivum OX=4565 GN=TRAES_3BF023000050CFD_c1 PE=3 SV=1	TRAES_3BF023000050CFD_c1	K14454	1	5.64214e-05	104.17	3	TEEGK(1)PLVLNVVK	-0.21011	0.37	0.516	0.63	1.526	1.475	1.484
map00350 Tyrosine metabolism	0.0140713	5.98	A0A3B6DIT3	73	K	1.621	0.000113438	Up	Amine oxidase OS=Triticum aestivum OX=4565 PE=3 SV=1	--	K00276	1	0.00936816	77.185	2	TK(1)GSAVIPSR	-0.23534	0.76	0.728	0.801	1.226	1.276	1.208
map00360 Phenylalanine metabolism	0.00164915	7.97	A0A3B6ELG3	62	K	3.788	0.000101085	Up	Aspartate aminotransferase OS=Triticum aestivum OX=4565 PE=3 SV=1	--	K14454	1	1.16715e-23	136.34	3	EYLPITGLADFNK(1)LSAK	0.95542	0.413	0.36	0.48	1.516	1.644	1.586
map00360 Phenylalanine metabolism	0.00164915	7.97	A0A3B6ELG3	27	K	1.406	0.00533112	Up	Aspartate aminotransferase OS=Triticum aestivum OX=4565 PE=3 SV=1	--	K14454	1	0.0138587	50.088	3	TEEGK(1)PLVLNVVR	0.60534	0.756	0.831	0.906	1.14	1.118	1.248
map00360 Phenylalanine metabolism	0.00164915	7.97	A0A077S3V2	94	K	2.958	0.0020549	Up	Aspartate aminotransferase OS=Triticum aestivum OX=4565 GN=TRAES_3BF023000050CFD_c1 PE=3 SV=1	TRAES_3BF023000050CFD_c1	K14454	1	5.64214e-05	104.17	3	TEEGK(1)PLVLNVVK	-0.21011	0.37	0.516	0.63	1.526	1.475	1.484
map00360 Phenylalanine metabolism	0.00164915	7.97	A0A3B6DIT3	73	K	1.621	0.000113438	Up	Amine oxidase OS=Triticum aestivum OX=4565 PE=3 SV=1	--	K00276	1	0.00936816	77.185	2	TK(1)GSAVIPSR	-0.23534	0.76	0.728	0.801	1.226	1.276	1.208
map00360 Phenylalanine metabolism	0.00164915	7.97	W5CYE0	65	K	2.232	2.55465e-05	Up	Uncharacterized protein OS=Triticum aestivum OX=4565 GN=TRAES_3BF034800050CFD_c1 PE=3 SV=1	TRAES_3BF034800050CFD_c1	K00074	1	1.15642e-31	161.26	3	LVSK(1)GQLSQAACDDSVK	-0.53554	0.612	0.648	0.597	1.311	1.439	1.395
map00400 Phenylalanine, tyrosine and tryptophan biosynthesis	0.0513805	5.51	A0A3B6ELG3	62	K	3.788	0.000101085	Up	Aspartate aminotransferase OS=Triticum aestivum OX=4565 PE=3 SV=1	--	K14454	1	1.16715e-23	136.34	3	EYLPITGLADFNK(1)LSAK	0.95542	0.413	0.36	0.48	1.516	1.644	1.586
map00400 Phenylalanine, tyrosine and tryptophan biosynthesis	0.0513805	5.51	A0A3B6ELG3	27	K	1.406	0.00533112	Up	Aspartate aminotransferase OS=Triticum aestivum OX=4565 PE=3 SV=1	--	K14454	1	0.0138587	50.088	3	TEEGK(1)PLVLNVVR	0.60534	0.756	0.831	0.906	1.14	1.118	1.248
map00400 Phenylalanine, tyrosine and tryptophan biosynthesis	0.0513805	5.51	A0A077S3V2	94	K	2.958	0.0020549	Up	Aspartate aminotransferase OS=Triticum aestivum OX=4565 GN=TRAES_3BF023000050CFD_c1 PE=3 SV=1	TRAES_3BF023000050CFD_c1	K14454	1	5.64214e-05	104.17	3	TEEGK(1)PLVLNVVK	-0.21011	0.37	0.516	0.63	1.526	1.475	1.484
map00410 beta-Alanine metabolism	0.0538275	5.37	A0A3B6DIT3	73	K	1.621	0.000113438	Up	Amine oxidase OS=Triticum aestivum OX=4565 PE=3 SV=1	--	K00276	1	0.00936816	77.185	2	TK(1)GSAVIPSR	-0.23534	0.76	0.728	0.801	1.226	1.276	1.208
map00410 beta-Alanine metabolism	0.0538275	5.37	A0A3B6RH01	441	K	2.819	0.000212958	Up	Acyl-coenzyme A oxidase OS=Triticum aestivum OX=4565 PE=3 SV=1	--	K00232	1	0.00990439	77.744	2	IWK(1)DIGTYR	-2.3373	0.465	0.502	0.604	1.407	1.502	1.519
map00520 Amino sugar and nucleotide sugar metabolism	0.342477	1.65	A0A3B6C8Z7	118	K	2.215	0.000212463	Up	Chitinase OS=Triticum aestivum OX=4565 PE=4 SV=1	--	K01183	1	0.00348498	93.098	2	ANPNFGK(1)GR	0.012645	0.564	0.611	0.692	1.427	1.365	1.343
map00520 Amino sugar and nucleotide sugar metabolism	0.342477	1.65	A0A3B6TZD9	132	K	1.522	0.000137549	Up	Chitinase OS=Triticum aestivum OX=4565 PE=4 SV=1	--	K20547	1	4.8247e-29	137.45	3	GAAADYCTPSAQWPCAPGK(1)R	-2.1523	0.748	0.813	0.818	1.199	1.22	1.202
map00592 alpha-Linolenic acid metabolism	0.000223494	9.18	A0A3B6QEK4	51	K	3.743	0.000181253	Up	3-hydroxybutyryl-CoA epimerase OS=Triticum aestivum OX=4565 PE=3 SV=1	--	K10527	1	0.0114963	48.405	3	DDVK(1)AIVLTGAAGK	0.031429	0.396	0.407	0.462	1.856	1.402	1.477
map00592 alpha-Linolenic acid metabolism	0.000223494	9.18	A0A3B6QEK4	399	K	6.732	2.0484e-05	Up	3-hydroxybutyryl-CoA epimerase OS=Triticum aestivum OX=4565 PE=3 SV=1	--	K10527	1	1.52821e-06	99.927	3	DVDMVIEAVIEK(1)VPLK	-0.65841	0.227	0.25	0.299	1.754	1.785	1.685
map00592 alpha-Linolenic acid metabolism	0.000223494	9.18	A0A3B6QEK4	173	K	5.623	9.98571e-07	Up	3-hydroxybutyryl-CoA epimerase OS=Triticum aestivum OX=4565 PE=3 SV=1	--	K10527	1	0.00290631	101.65	2	FITAK(1)EGK	0.057016	0.291	0.295	0.32	1.663	1.761	1.67
map00592 alpha-Linolenic acid metabolism	0.000223494	9.18	A0A3B6QEK4	350	K	2.319	1.8417e-06	Up	3-hydroxybutyryl-CoA epimerase OS=Triticum aestivum OX=4565 PE=3 SV=1	--	K10527	1	6.97063e-16	138.91	3	GQK(1)TIAGNLEGLVK	-0.22703	0.62	0.599	0.589	1.363	1.423	1.406
map00592 alpha-Linolenic acid metabolism	0.000223494	9.18	A0A3B6QEK4	361	K	1.856	0.0022781	Up	3-hydroxybutyryl-CoA epimerase OS=Triticum aestivum OX=4565 PE=3 SV=1	--	K10527	1	6.2933e-10	137.81	3	TIAGNLEGLVK(1)R	-0.41436	0.754	0.587	0.76	1.258	1.261	1.38
map00592 alpha-Linolenic acid metabolism	0.000223494	9.18	A0A3B6QEK4	295	K	2.158	0.00108818	Up	3-hydroxybutyryl-CoA epimerase OS=Triticum aestivum OX=4565 PE=3 SV=1	--	K10527	1	0.00104236	62.69	3	STTK(1)VPGVTDIQLK	2.0654	0.579	0.574	0.747	1.383	1.285	1.432
map00592 alpha-Linolenic acid metabolism	0.000223494	9.18	A0A3B6QEK4	305	K	1.597	0.00220657	Up	3-hydroxybutyryl-CoA epimerase OS=Triticum aestivum OX=4565 PE=3 SV=1	--	K10527	1	3.1767e-10	126.83	2	VPGVTDIQLK(1)PR	-0.18232	0.864	0.695	0.751	1.18	1.275	1.235
map00592 alpha-Linolenic acid metabolism	0.000223494	9.18	A0A3B6QEK4	192	K	1.949	0.00617807	Up	3-hydroxybutyryl-CoA epimerase OS=Triticum aestivum OX=4565 PE=3 SV=1	--	K10527	1	1.76059e-05	86.367	3	GLIDALCSPDELIK(1)MSR	-0.084296	0.54	0.739	0.755	1.465	1.161	1.339
map00592 alpha-Linolenic acid metabolism	0.000223494	9.18	A0A3B6QEK4	587	K	1.474	0.0251347	Up	3-hydroxybutyryl-CoA epimerase OS=Triticum aestivum OX=4565 PE=3 SV=1	--	K10527	1	0.013267	55.461	3	GYYFYEK(1)GGK	0.12209	0.67	0.821	0.934	1.235	1.059	1.281
map00592 alpha-Linolenic acid metabolism	0.000223494	9.18	A0A3B6QEK4	609	K	3.158	0.000673231	Up	3-hydroxybutyryl-CoA epimerase OS=Triticum aestivum OX=4565 PE=3 SV=1	--	K10527	1	0.00507771	89.266	2	QTK(1)TIFGGK	0.84585	0.391	0.462	0.59	1.531	1.576	1.45
map00592 alpha-Linolenic acid metabolism	0.000223494	9.18	A0A3B6EEU3	708	K	1.765	0.00111276	Up	3-hydroxybutyryl-CoA epimerase OS=Triticum aestivum OX=4565 PE=3 SV=1	--	K10527	1	5.85904e-11	117	3	AAK(1)GIPLSAPAASQVK	0.89809	0.667	0.722	0.781	1.18	1.25	1.4
map00592 alpha-Linolenic acid metabolism	0.000223494	9.18	A0A3B6EEU3	721	K	2.244	2.14803e-05	Up	3-hydroxybutyryl-CoA epimerase OS=Triticum aestivum OX=4565 PE=3 SV=1	--	K10527	1	5.23305e-17	146.59	3	GIPLSAPAASQVK(1)AR	-1.2508	0.592	0.604	0.653	1.389	1.336	1.425
map00592 alpha-Linolenic acid metabolism	0.000223494	9.18	A0A3B6EEU3	296	K	1.814	3.38162e-05	Up	3-hydroxybutyryl-CoA epimerase OS=Triticum aestivum OX=4565 PE=3 SV=1	--	K10527	1	1.98828e-08	114.52	3	ATSK(1)VPGATDLGLMPR	0.52359	0.745	0.706	0.681	1.305	1.256	1.307
map00592 alpha-Linolenic acid metabolism	0.000223494	9.18	A0A3B6EEU3	344	K	3.481	2.88265e-05	Up	3-hydroxybutyryl-CoA epimerase OS=Triticum aestivum OX=4565 PE=3 SV=1	--	K10527	1	2.56578e-13	151.8	3	EVNEK(1)FLNAGIDR	-0.62376	0.414	0.438	0.487	1.528	1.476	1.657
map00592 alpha-Linolenic acid metabolism	0.000223494	9.18	A0A3B6EEU3	365	K	5.121	6.37445e-06	Up	3-hydroxybutyryl-CoA epimerase OS=Triticum aestivum OX=4565 PE=3 SV=1	--	K10527	1	0.00498442	106.6	2	GK(1)MTEER	-0.067483	0.324	0.302	0.354	1.606	1.66	1.753
map00592 alpha-Linolenic acid metabolism	0.000223494	9.18	A0A3B6NV46	212	K	2.563	0.0139735	Up	3-ketoacyl-CoA thiolase 2, peroxisomal OS=Triticum aestivum OX=4565 PE=3 SV=1	--	K07513	1	8.90846e-05	102.52	3	EEQDK(1)AAVESHAR	0.38523	0.433	0.448	0.803	1.125	1.643	1.548
map00592 alpha-Linolenic acid metabolism	0.000223494	9.18	A0A3B6NV46	278	K	5.558	8.06972e-07	Up	3-ketoacyl-CoA thiolase 2, peroxisomal OS=Triticum aestivum OX=4565 PE=3 SV=1	--	K07513	1	3.21569e-52	162.72	3	K(1)DGTTTAGNSSQVSDGAGAVLLMK	1.7518	0.318	0.288	0.309	1.652	1.696	1.738
map00592 alpha-Linolenic acid metabolism	0.000223494	9.18	A0A3B6NV46	271	K	2.602	0.000353508	Up	3-ketoacyl-CoA thiolase 2, peroxisomal OS=Triticum aestivum OX=4565 PE=3 SV=1	--	K07513	1	2.80799e-05	106.67	3	PGTTLSGLAK(1)LK	-0.49857	0.523	0.561	0.582	1.316	1.34	1.679
map00592 alpha-Linolenic acid metabolism	0.000223494	9.18	A0A3B6NV46	245	K	2.799	0.000596139	Up	3-ketoacyl-CoA thiolase 2, peroxisomal OS=Triticum aestivum OX=4565 PE=3 SV=1	--	K07513	1	9.72686e-05	119.39	2	LIDPK(1)TGEEK	1.9318	0.64	0.473	0.466	1.463	1.533	1.424
map00592 alpha-Linolenic acid metabolism	0.000223494	9.18	A0A3B6NV46	60	K	6.085	1.47004e-06	Up	3-ketoacyl-CoA thiolase 2, peroxisomal OS=Triticum aestivum OX=4565 PE=3 SV=1	--	K07513	1	0.0235113	85.212	2	TPICK(1)AK	0.38143	0.265	0.282	0.3	1.663	1.772	1.719
map00592 alpha-Linolenic acid metabolism	0.000223494	9.18	A0A3B6PSZ6	232	K	2.193	0.00896211	Up	3-ketoacyl-CoA thiolase 2, peroxisomal OS=Triticum aestivum OX=4565 PE=3 SV=1	--	K07513	1	0.000370748	96.82	3	FK(1)DEIIPVHTK	0.28376	0.815	0.455	0.609	1.381	1.442	1.298
map00592 alpha-Linolenic acid metabolism	0.000223494	9.18	A0A3B6RH01	441	K	2.819	0.000212958	Up	Acyl-coenzyme A oxidase OS=Triticum aestivum OX=4565 PE=3 SV=1	--	K00232	1	0.00990439	77.744	2	IWK(1)DIGTYR	-2.3373	0.465	0.502	0.604	1.407	1.502	1.519
map00620 Pyruvate metabolism	4.56676e-05	7.43	A0A3B6EGP6	233	K	1.489	2.67834e-05	Up	Malate dehydrogenase OS=Triticum aestivum OX=4565 PE=3 SV=1	--	K00026	1	0.000135947	124.42	2	GELK(1)SSIEK	-0.010331	0.788	0.813	0.81	1.162	1.225	1.203
map00620 Pyruvate metabolism	4.56676e-05	7.43	A0A3B5XY18	147	K	1.459	0.0141779	Up	Malate dehydrogenase OS=Triticum aestivum OX=4565 PE=3 SV=1	--	K00025	1	3.91808e-08	110.84	3	EFAPSIPEK(1)NISCLTR	-0.60485	0.687	0.825	0.928	1.187	1.125	1.248
map00620 Pyruvate metabolism	4.56676e-05	7.43	A0A3B5Y6M5	76	K	1.453	0.00141374	Up	Malate dehydrogenase OS=Triticum aestivum OX=4565 PE=3 SV=1	--	K00026	1	8.08582e-12	116.24	3	DDLFK(1)INAGIVK	1.1942	0.773	0.845	0.828	1.109	1.269	1.176
map00620 Pyruvate metabolism	4.56676e-05	7.43	A0A3B5ZYX1	5	K	2.413	0.000458657	Up	Aldo_ket_red domain-containing protein OS=Triticum aestivum OX=4565 PE=3 SV=1	--	K00002	1	0.00105446	83.137	3	ASAK(1)ATMGQEK	-0.70782	0.645	0.493	0.62	1.431	1.39	1.421
map00620 Pyruvate metabolism	4.56676e-05	7.43	A0A3B5ZYX1	259	K	2.384	0.000176269	Up	Aldo_ket_red domain-containing protein OS=Triticum aestivum OX=4565 PE=3 SV=1	--	K00002	1	0.000167381	115.33	2	GTSVIPK(1)SSK	-1.7209	0.527	0.615	0.631	1.323	1.472	1.432
map00620 Pyruvate metabolism	4.56676e-05	7.43	A0A3B5ZYX1	239	K	1.428	0.0139149	Up	Aldo_ket_red domain-containing protein OS=Triticum aestivum OX=4565 PE=3 SV=1	--	K00002	1	0.00108774	99.281	2	LNK(1)TPGQVLIR	0.6124	0.736	0.806	0.929	1.173	1.284	1.071
map00620 Pyruvate metabolism	4.56676e-05	7.43	A0A3B5ZYX1	232	K	1.485	0.00931041	Up	Aldo_ket_red domain-containing protein OS=Triticum aestivum OX=4565 PE=3 SV=1	--	K00002	1	4.78628e-05	97.203	3	NLAHDPVVEK(1)VANK	-0.22163	0.761	0.718	0.935	1.223	1.126	1.236
map00620 Pyruvate metabolism	4.56676e-05	7.43	A0A3B5ZYX1	289	K	1.563	0.00195893	Up	Aldo_ket_red domain-containing protein OS=Triticum aestivum OX=4565 PE=3 SV=1	--	K00002	1	0.000631416	131.82	2	VLCSIK(1)DEK	-0.1907	0.705	0.852	0.784	1.193	1.291	1.174
map00620 Pyruvate metabolism	4.56676e-05	7.43	A0A3B6JL53	569	K	6.539	3.25242e-07	Up	Acetate/butyrate--CoA ligase AAE7, peroxisomal OS=Triticum aestivum OX=4565 PE=4 SV=1	--	K01913	1	0.00221525	109.66	2	AK(1)ELGPVK	0.15317	0.274	0.269	0.253	1.696	1.787	1.722
map00620 Pyruvate metabolism	4.56676e-05	7.43	A0A3B6JL53	558	K	8.495	4.06947e-07	Up	Acetate/butyrate--CoA ligase AAE7, peroxisomal OS=Triticum aestivum OX=4565 PE=4 SV=1	--	K01913	1	0.0163895	91.853	2	TATGK(1)IK	0.38928	0.206	0.221	0.205	1.861	1.71	1.798
map00620 Pyruvate metabolism	4.56676e-05	7.43	A0A3B6I7C3	260	K	1.567	0.00514726	Up	Dihydrolipoamide acetyltransferase component of pyruvate dehydrogenase complex OS=Triticum aestivum OX=4565 PE=3 SV=1	--	K00627	1	0.00256677	74.789	3	K(1)LAEDNNVPLSSLK	1.6269	0.672	0.774	0.891	1.217	1.201	1.245
map00620 Pyruvate metabolism	4.56676e-05	7.43	A0A3B6LTW4	40	K	3.458	0.000230504	Up	Malate dehydrogenase OS=Triticum aestivum OX=4565 PE=3 SV=1	--	K00026	1	0.00569977	87.149	2	AK(1)GGAPGFK	-0.72405	0.407	0.4	0.539	1.549	1.615	1.49
map00620 Pyruvate metabolism	4.56676e-05	7.43	A0A3B6LTW4	137	K	4.97	2.98898e-05	Up	Malate dehydrogenase OS=Triticum aestivum OX=4565 PE=3 SV=1	--	K00026	1	6.96159e-31	182.23	2	DDLFNK(1)NAGIVR	0.70715	0.341	0.289	0.375	1.647	1.676	1.672
map00630 Glyoxylate and dicarboxylate metabolism	8.5451e-10	15.79	A0A3B6EGP6	233	K	1.489	2.67834e-05	Up	Malate dehydrogenase OS=Triticum aestivum OX=4565 PE=3 SV=1	--	K00026	1	0.000135947	124.42	2	GELK(1)SSIEK	-0.010331	0.788	0.813	0.81	1.162	1.225	1.203
map00630 Glyoxylate and dicarboxylate metabolism	8.5451e-10	15.79	A0A3B6U183	429	K	4.106	3.78331e-05	Up	Catalase OS=Triticum aestivum OX=4565 PE=3 SV=1	--	K03781	1	1.02349e-31	185.3	2	ENNFK(1)QAGER	-0.30433	0.368	0.359	0.448	1.579	1.595	1.65
map00630 Glyoxylate and dicarboxylate metabolism	8.5451e-10	15.79	A0A341QYC0	407	K	1.887	0.000614306	Up	Alanine transaminase OS=Triticum aestivum OX=4565 PE=3 SV=1	--	K14272	1	0.000132497	130.56	2	AMDVAK(1)SAGK	-0.59095	0.608	0.736	0.734	1.345	1.307	1.27
map00630 Glyoxylate and dicarboxylate metabolism	8.5451e-10	15.79	A0A3B5XY18	147	K	1.459	0.0141779	Up	Malate dehydrogenase OS=Triticum aestivum OX=4565 PE=3 SV=1	--	K00025	1	3.91808e-08	110.84	3	EFAPSIPEK(1)NISCLTR	-0.60485	0.687	0.825	0.928	1.187	1.125	1.248
map00630 Glyoxylate and dicarboxylate metabolism	8.5451e-10	15.79	A0A3B5Y6M5	76	K	1.453	0.00141374	Up	Malate dehydrogenase OS=Triticum aestivum OX=4565 PE=3 SV=1	--	K00026	1	8.08582e-12	116.24	3	DDLFK(1)INAGIVK	1.1942	0.773	0.845	0.828	1.109	1.269	1.176
map00630 Glyoxylate and dicarboxylate metabolism	8.5451e-10	15.79	A0A3B6JL53	569	K	6.539	3.25242e-07	Up	Acetate/butyrate--CoA ligase AAE7, peroxisomal OS=Triticum aestivum OX=4565 PE=4 SV=1	--	K01913	1	0.00221525	109.66	2	AK(1)ELGPVK	0.15317	0.274	0.269	0.253	1.696	1.787	1.722
map00630 Glyoxylate and dicarboxylate metabolism	8.5451e-10	15.79	A0A3B6JL53	558	K	8.495	4.06947e-07	Up	Acetate/butyrate--CoA ligase AAE7, peroxisomal OS=Triticum aestivum OX=4565 PE=4 SV=1	--	K01913	1	0.0163895	91.853	2	TATGK(1)IK	0.38928	0.206	0.221	0.205	1.861	1.71	1.798
map00630 Glyoxylate and dicarboxylate metabolism	8.5451e-10	15.79	A0A3B6KQ76	403	K	5.136	5.66108e-05	Up	Citrate synthase OS=Triticum aestivum OX=4565 PE=3 SV=1	--	K01647	1	1.35477e-45	196.88	2	AALSDDYFIK(1)R	-0.6191	0.29	0.309	0.379	1.56	1.655	1.808
map00630 Glyoxylate and dicarboxylate metabolism	8.5451e-10	15.79	A0A3B6MYE4	454	K	15.349	6.93194e-07	Up	Citrate synthase OS=Triticum aestivum OX=4565 PE=3 SV=1	--	K01647	1	5.05626e-14	158.01	2	ESLDDPDNK(1)IMR	-0.70736	0.112	0.124	0.131	1.936	1.893	1.804
map00630 Glyoxylate and dicarboxylate metabolism	8.5451e-10	15.79	A0A3B6MYE4	60	K	7.861	7.3434e-06	Up	Citrate synthase OS=Triticum aestivum OX=4565 PE=3 SV=1	--	K01647	1	5.40226e-17	159.52	2	YEVK(1)VSEDGTVR	0.46731	0.22	0.204	0.253	1.678	1.83	1.814
map00630 Glyoxylate and dicarboxylate metabolism	8.5451e-10	15.79	A0A3B6MYE4	403	K	7.405	2.19856e-05	Up	Citrate synthase OS=Triticum aestivum OX=4565 PE=3 SV=1	--	K01647	1	3.39629e-09	155.97	2	AALSDEYFIK(1)R	-0.55625	0.23	0.209	0.275	1.646	1.779	1.862
map00630 Glyoxylate and dicarboxylate metabolism	8.5451e-10	15.79	A0A3B6LTW4	40	K	3.458	0.000230504	Up	Malate dehydrogenase OS=Triticum aestivum OX=4565 PE=3 SV=1	--	K00026	1	0.00569977	87.149	2	AK(1)GGAPGFK	-0.72405	0.407	0.4	0.539	1.549	1.615	1.49
map00630 Glyoxylate and dicarboxylate metabolism	8.5451e-10	15.79	A0A3B6LTW4	137	K	4.97	2.98898e-05	Up	Malate dehydrogenase OS=Triticum aestivum OX=4565 PE=3 SV=1	--	K00026	1	6.96159e-31	182.23	2	DDLFNK(1)NAGIVR	0.70715	0.341	0.289	0.375	1.647	1.676	1.672
map00630 Glyoxylate and dicarboxylate metabolism	8.5451e-10	15.79	A0A3B6RHA9	10	K	0.746	0.000822131	Down	Formate dehydrogenase, mitochondrial OS=Triticum aestivum OX=4565 PE=3 SV=1	--	K00122	1	0.0193265	69.65	2	AAAK(1)QLVDR	0.046991	1.13	1.181	1.125	0.815	0.85	0.899
map00630 Glyoxylate and dicarboxylate metabolism	8.5451e-10	15.79	A0A3B6RHA9	266	K	1.411	0.000975026	Up	Formate dehydrogenase, mitochondrial OS=Triticum aestivum OX=4565 PE=3 SV=1	--	K00122	1	0.0163895	91.853	2	GMFNK(1)EK	0.20673	0.82	0.819	0.849	1.17	1.247	1.094
map00640 Propanoate metabolism	0.0286015	7.62	A0A3B6QFG6	59	K	1.545	0.0067713	Up	Succinate--CoA ligase [ADP-forming] subunit beta, mitochondrial OS=Triticum aestivum OX=4565 PE=3 SV=1	--	K01900	1	4.76783e-10	118.52	3	GAVVGSVQEVK(1)EVLK	-0.39207	0.687	0.854	0.817	1.344	1.135	1.163
map00640 Propanoate metabolism	0.0286015	7.62	A0A3B6RH01	441	K	2.819	0.000212958	Up	Acyl-coenzyme A oxidase OS=Triticum aestivum OX=4565 PE=3 SV=1	--	K00232	1	0.00990439	77.744	2	IWK(1)DIGTYR	-2.3373	0.465	0.502	0.604	1.407	1.502	1.519
map00650 Butanoate metabolism	0.0244759	8.29	W5CYE0	65	K	2.232	2.55465e-05	Up	Uncharacterized protein OS=Triticum aestivum OX=4565 GN=TRAES_3BF034800050CFD_c1 PE=3 SV=1	TRAES_3BF034800050CFD_c1	K00074	1	1.15642e-31	161.26	3	LVSK(1)GQLSQAACDDSVK	-0.53554	0.612	0.648	0.597	1.311	1.439	1.395
map00650 Butanoate metabolism	0.0244759	8.29	A0A3B6JL53	569	K	6.539	3.25242e-07	Up	Acetate/butyrate--CoA ligase AAE7, peroxisomal OS=Triticum aestivum OX=4565 PE=4 SV=1	--	K01913	1	0.00221525	109.66	2	AK(1)ELGPVK	0.15317	0.274	0.269	0.253	1.696	1.787	1.722
map00650 Butanoate metabolism	0.0244759	8.29	A0A3B6JL53	558	K	8.495	4.06947e-07	Up	Acetate/butyrate--CoA ligase AAE7, peroxisomal OS=Triticum aestivum OX=4565 PE=4 SV=1	--	K01913	1	0.0163895	91.853	2	TATGK(1)IK	0.38928	0.206	0.221	0.205	1.861	1.71	1.798
map00710 Carbon fixation in photosynthetic organisms	1.07759e-09	15.42	A0A3B6EGP6	233	K	1.489	2.67834e-05	Up	Malate dehydrogenase OS=Triticum aestivum OX=4565 PE=3 SV=1	--	K00026	1	0.000135947	124.42	2	GELK(1)SSIEK	-0.010331	0.788	0.813	0.81	1.162	1.225	1.203
map00710 Carbon fixation in photosynthetic organisms	1.07759e-09	15.42	A0A3B6ELG3	62	K	3.788	0.000101085	Up	Aspartate aminotransferase OS=Triticum aestivum OX=4565 PE=3 SV=1	--	K14454	1	1.16715e-23	136.34	3	EYLPITGLADFNK(1)LSAK	0.95542	0.413	0.36	0.48	1.516	1.644	1.586
map00710 Carbon fixation in photosynthetic organisms	1.07759e-09	15.42	A0A3B6ELG3	27	K	1.406	0.00533112	Up	Aspartate aminotransferase OS=Triticum aestivum OX=4565 PE=3 SV=1	--	K14454	1	0.0138587	50.088	3	TEEGK(1)PLVLNVVR	0.60534	0.756	0.831	0.906	1.14	1.118	1.248
map00710 Carbon fixation in photosynthetic organisms	1.07759e-09	15.42	A0A077S3V2	94	K	2.958	0.0020549	Up	Aspartate aminotransferase OS=Triticum aestivum OX=4565 GN=TRAES_3BF023000050CFD_c1 PE=3 SV=1	TRAES_3BF023000050CFD_c1	K14454	1	5.64214e-05	104.17	3	TEEGK(1)PLVLNVVK	-0.21011	0.37	0.516	0.63	1.526	1.475	1.484
map00710 Carbon fixation in photosynthetic organisms	1.07759e-09	15.42	A0A341QYC0	407	K	1.887	0.000614306	Up	Alanine transaminase OS=Triticum aestivum OX=4565 PE=3 SV=1	--	K14272	1	0.000132497	130.56	2	AMDVAK(1)SAGK	-0.59095	0.608	0.736	0.734	1.345	1.307	1.27
map00710 Carbon fixation in photosynthetic organisms	1.07759e-09	15.42	A0A1D5WIS4	38	K	1.39	0.0316367	Up	Fructose-bisphosphate aldolase OS=Triticum aestivum OX=4565 GN=FBA15 PE=3 SV=1	FBA15	K01623	1	3.94153e-85	212.24	2	GILAADESTGTIGK(1)R	0.32076	1.002	0.742	0.766	1.177	1.239	1.074
map00710 Carbon fixation in photosynthetic organisms	1.07759e-09	15.42	A0A1D5WIS4	225	K	1.461	0.00131386	Up	Fructose-bisphosphate aldolase OS=Triticum aestivum OX=4565 GN=FBA15 PE=3 SV=1	FBA15	K01623	1	7.62638e-18	91.655	4	ALNDQHVLLEGTLLK(1)PNMVTPGSDSK	-0.17408	0.76	0.796	0.882	1.194	1.148	1.221
map00710 Carbon fixation in photosynthetic organisms	1.07759e-09	15.42	A0A3B5XY18	147	K	1.459	0.0141779	Up	Malate dehydrogenase OS=Triticum aestivum OX=4565 PE=3 SV=1	--	K00025	1	3.91808e-08	110.84	3	EFAPSIPEK(1)NISCLTR	-0.60485	0.687	0.825	0.928	1.187	1.125	1.248
map00710 Carbon fixation in photosynthetic organisms	1.07759e-09	15.42	A0A3B5Y6M5	76	K	1.453	0.00141374	Up	Malate dehydrogenase OS=Triticum aestivum OX=4565 PE=3 SV=1	--	K00026	1	8.08582e-12	116.24	3	DDLFK(1)INAGIVK	1.1942	0.773	0.845	0.828	1.109	1.269	1.176
map00710 Carbon fixation in photosynthetic organisms	1.07759e-09	15.42	A0A3B6LTW4	40	K	3.458	0.000230504	Up	Malate dehydrogenase OS=Triticum aestivum OX=4565 PE=3 SV=1	--	K00026	1	0.00569977	87.149	2	AK(1)GGAPGFK	-0.72405	0.407	0.4	0.539	1.549	1.615	1.49
map00710 Carbon fixation in photosynthetic organisms	1.07759e-09	15.42	A0A3B6LTW4	137	K	4.97	2.98898e-05	Up	Malate dehydrogenase OS=Triticum aestivum OX=4565 PE=3 SV=1	--	K00026	1	6.96159e-31	182.23	2	DDLFNK(1)NAGIVR	0.70715	0.341	0.289	0.375	1.647	1.676	1.672
map00710 Carbon fixation in photosynthetic organisms	1.07759e-09	15.42	A0A3B6RKE1	217	K	1.364	0.0209534	Up	Glyceraldehyde-3-phosphate dehydrogenase OS=Triticum aestivum OX=4565 PE=3 SV=1	--	K00134	1	0.000460519	102.4	2	AVGK(1)VLPELNGK	1.8607	0.765	0.864	0.909	1.144	1.027	1.291
map00710 Carbon fixation in photosynthetic organisms	1.07759e-09	15.42	A0A3B6SMQ1	221	K	1.364	0.0209534	Up	Gp_dh_N domain-containing protein OS=Triticum aestivum OX=4565 PE=3 SV=1	--	K00134	1	0.000460519	102.4	2	AVGK(1)VLPELNGK	1.8607	0.765	0.864	0.909	1.144	1.027	1.291
map00940 Phenylpropanoid biosynthesis	0.488581	1.35	D0PRB4	195	K	1.627	0.00277025	Up	Peroxiredoxin OS=Triticum aestivum OX=4565 GN=CAMPLR22A2D_LOCUS5300 PE=2 SV=1	CAMPLR22A2D_LOCUS5300	K11188	1	0.0039518	62.861	3	K(1)MFPQGFETADLPSK	0.78442	0.665	0.796	0.823	1.17	1.229	1.316
map00940 Phenylpropanoid biosynthesis	0.488581	1.35	D0PRB4	209	K	1.715	0.00121175	Up	Peroxiredoxin OS=Triticum aestivum OX=4565 GN=CAMPLR22A2D_LOCUS5300 PE=2 SV=1	CAMPLR22A2D_LOCUS5300	K11188	1	0.00274469	59.673	3	MFPQGFETADLPSK(1)K	-0.20887	0.657	0.727	0.826	1.275	1.254	1.261
map00940 Phenylpropanoid biosynthesis	0.488581	1.35	A0A3B6H6K7	247	K	1.804	0.000146217	Up	Peroxidase OS=Triticum aestivum OX=4565 PE=3 SV=1	--	K00430	1	0.0123875	72.29	2	TCPSK(1)GTDAR	0.69311	0.69	0.766	0.684	1.303	1.235	1.322
map00940 Phenylpropanoid biosynthesis	0.488581	1.35	Q8LK23	242	K	0.612	1.29182e-05	Down	Peroxidase OS=Triticum aestivum OX=4565 GN=WSP1 PE=2 SV=1	WSP1	K00430	1	0.000153425	116.13	2	GTCPAK(1)GTDR	0.30221	1.23	1.23	1.262	0.736	0.78	0.761
map00950 Isoquinoline alkaloid biosynthesis	0.00300042	10.5	A0A3B6ELG3	62	K	3.788	0.000101085	Up	Aspartate aminotransferase OS=Triticum aestivum OX=4565 PE=3 SV=1	--	K14454	1	1.16715e-23	136.34	3	EYLPITGLADFNK(1)LSAK	0.95542	0.413	0.36	0.48	1.516	1.644	1.586
map00950 Isoquinoline alkaloid biosynthesis	0.00300042	10.5	A0A3B6ELG3	27	K	1.406	0.00533112	Up	Aspartate aminotransferase OS=Triticum aestivum OX=4565 PE=3 SV=1	--	K14454	1	0.0138587	50.088	3	TEEGK(1)PLVLNVVR	0.60534	0.756	0.831	0.906	1.14	1.118	1.248
map00950 Isoquinoline alkaloid biosynthesis	0.00300042	10.5	A0A077S3V2	94	K	2.958	0.0020549	Up	Aspartate aminotransferase OS=Triticum aestivum OX=4565 GN=TRAES_3BF023000050CFD_c1 PE=3 SV=1	TRAES_3BF023000050CFD_c1	K14454	1	5.64214e-05	104.17	3	TEEGK(1)PLVLNVVK	-0.21011	0.37	0.516	0.63	1.526	1.475	1.484
map00950 Isoquinoline alkaloid biosynthesis	0.00300042	10.5	A0A3B6DIT3	73	K	1.621	0.000113438	Up	Amine oxidase OS=Triticum aestivum OX=4565 PE=3 SV=1	--	K00276	1	0.00936816	77.185	2	TK(1)GSAVIPSR	-0.23534	0.76	0.728	0.801	1.226	1.276	1.208
map00960 Tropane, piperidine and pyridine alkaloid biosynthesis	0.00217087	11.77	A0A3B6ELG3	62	K	3.788	0.000101085	Up	Aspartate aminotransferase OS=Triticum aestivum OX=4565 PE=3 SV=1	--	K14454	1	1.16715e-23	136.34	3	EYLPITGLADFNK(1)LSAK	0.95542	0.413	0.36	0.48	1.516	1.644	1.586
map00960 Tropane, piperidine and pyridine alkaloid biosynthesis	0.00217087	11.77	A0A3B6ELG3	27	K	1.406	0.00533112	Up	Aspartate aminotransferase OS=Triticum aestivum OX=4565 PE=3 SV=1	--	K14454	1	0.0138587	50.088	3	TEEGK(1)PLVLNVVR	0.60534	0.756	0.831	0.906	1.14	1.118	1.248
map00960 Tropane, piperidine and pyridine alkaloid biosynthesis	0.00217087	11.77	A0A077S3V2	94	K	2.958	0.0020549	Up	Aspartate aminotransferase OS=Triticum aestivum OX=4565 GN=TRAES_3BF023000050CFD_c1 PE=3 SV=1	TRAES_3BF023000050CFD_c1	K14454	1	5.64214e-05	104.17	3	TEEGK(1)PLVLNVVK	-0.21011	0.37	0.516	0.63	1.526	1.475	1.484
map00960 Tropane, piperidine and pyridine alkaloid biosynthesis	0.00217087	11.77	A0A3B6DIT3	73	K	1.621	0.000113438	Up	Amine oxidase OS=Triticum aestivum OX=4565 PE=3 SV=1	--	K00276	1	0.00936816	77.185	2	TK(1)GSAVIPSR	-0.23534	0.76	0.728	0.801	1.226	1.276	1.208
map00970 Aminoacyl-tRNA biosynthesis	0.135601	3.11	A0A3B5ZSE1	406	K	2.214	9.06509e-05	Up	Cysteine--tRNA ligase OS=Triticum aestivum OX=4565 PE=3 SV=1	--	K01883	0.835091	0.015545	44.312	3	LEQQQK(0.835)K(0.384)EPEK(0.781)QQQQK	2.4591	0.593	0.598	0.676	1.34	1.452	1.342
map00970 Aminoacyl-tRNA biosynthesis	0.135601	3.11	A0A3B5ZSE1	411	K	2.214	9.06509e-05	Up	Cysteine--tRNA ligase OS=Triticum aestivum OX=4565 PE=3 SV=1	--	K01883	0.781182	0.015545	44.312	3	LEQQQK(0.835)K(0.384)EPEK(0.781)QQQQK	2.4591	0.593	0.598	0.676	1.34	1.452	1.342
map00970 Aminoacyl-tRNA biosynthesis	0.135601	3.11	A0A3B6SIG7	52	K	1.378	0.00458408	Up	Glycine--tRNA ligase OS=Triticum aestivum OX=4565 PE=3 SV=1	--	K01880	1	0.0182681	66.004	2	ALK(1)IEAGAAAR	1.7685	0.772	0.817	0.934	1.16	1.155	1.162
map01040 Biosynthesis of unsaturated fatty acids	0.00584562	8.27	A0A3B6NV46	212	K	2.563	0.0139735	Up	3-ketoacyl-CoA thiolase 2, peroxisomal OS=Triticum aestivum OX=4565 PE=3 SV=1	--	K07513	1	8.90846e-05	102.52	3	EEQDK(1)AAVESHAR	0.38523	0.433	0.448	0.803	1.125	1.643	1.548
map01040 Biosynthesis of unsaturated fatty acids	0.00584562	8.27	A0A3B6NV46	278	K	5.558	8.06972e-07	Up	3-ketoacyl-CoA thiolase 2, peroxisomal OS=Triticum aestivum OX=4565 PE=3 SV=1	--	K07513	1	3.21569e-52	162.72	3	K(1)DGTTTAGNSSQVSDGAGAVLLMK	1.7518	0.318	0.288	0.309	1.652	1.696	1.738
map01040 Biosynthesis of unsaturated fatty acids	0.00584562	8.27	A0A3B6NV46	271	K	2.602	0.000353508	Up	3-ketoacyl-CoA thiolase 2, peroxisomal OS=Triticum aestivum OX=4565 PE=3 SV=1	--	K07513	1	2.80799e-05	106.67	3	PGTTLSGLAK(1)LK	-0.49857	0.523	0.561	0.582	1.316	1.34	1.679
map01040 Biosynthesis of unsaturated fatty acids	0.00584562	8.27	A0A3B6NV46	245	K	2.799	0.000596139	Up	3-ketoacyl-CoA thiolase 2, peroxisomal OS=Triticum aestivum OX=4565 PE=3 SV=1	--	K07513	1	9.72686e-05	119.39	2	LIDPK(1)TGEEK	1.9318	0.64	0.473	0.466	1.463	1.533	1.424
map01040 Biosynthesis of unsaturated fatty acids	0.00584562	8.27	A0A3B6NV46	60	K	6.085	1.47004e-06	Up	3-ketoacyl-CoA thiolase 2, peroxisomal OS=Triticum aestivum OX=4565 PE=3 SV=1	--	K07513	1	0.0235113	85.212	2	TPICK(1)AK	0.38143	0.265	0.282	0.3	1.663	1.772	1.719
map01040 Biosynthesis of unsaturated fatty acids	0.00584562	8.27	A0A3B6PSZ6	232	K	2.193	0.00896211	Up	3-ketoacyl-CoA thiolase 2, peroxisomal OS=Triticum aestivum OX=4565 PE=3 SV=1	--	K07513	1	0.000370748	96.82	3	FK(1)DEIIPVHTK	0.28376	0.815	0.455	0.609	1.381	1.442	1.298
map01040 Biosynthesis of unsaturated fatty acids	0.00584562	8.27	A0A3B6RH01	441	K	2.819	0.000212958	Up	Acyl-coenzyme A oxidase OS=Triticum aestivum OX=4565 PE=3 SV=1	--	K00232	1	0.00990439	77.744	2	IWK(1)DIGTYR	-2.3373	0.465	0.502	0.604	1.407	1.502	1.519
map01200 Carbon metabolism	2.61891e-15	9.64	A0A3B6EGP6	233	K	1.489	2.67834e-05	Up	Malate dehydrogenase OS=Triticum aestivum OX=4565 PE=3 SV=1	--	K00026	1	0.000135947	124.42	2	GELK(1)SSIEK	-0.010331	0.788	0.813	0.81	1.162	1.225	1.203
map01200 Carbon metabolism	2.61891e-15	9.64	A0A3B6ELG3	62	K	3.788	0.000101085	Up	Aspartate aminotransferase OS=Triticum aestivum OX=4565 PE=3 SV=1	--	K14454	1	1.16715e-23	136.34	3	EYLPITGLADFNK(1)LSAK	0.95542	0.413	0.36	0.48	1.516	1.644	1.586
map01200 Carbon metabolism	2.61891e-15	9.64	A0A3B6ELG3	27	K	1.406	0.00533112	Up	Aspartate aminotransferase OS=Triticum aestivum OX=4565 PE=3 SV=1	--	K14454	1	0.0138587	50.088	3	TEEGK(1)PLVLNVVR	0.60534	0.756	0.831	0.906	1.14	1.118	1.248
map01200 Carbon metabolism	2.61891e-15	9.64	A0A077S3V2	94	K	2.958	0.0020549	Up	Aspartate aminotransferase OS=Triticum aestivum OX=4565 GN=TRAES_3BF023000050CFD_c1 PE=3 SV=1	TRAES_3BF023000050CFD_c1	K14454	1	5.64214e-05	104.17	3	TEEGK(1)PLVLNVVK	-0.21011	0.37	0.516	0.63	1.526	1.475	1.484
map01200 Carbon metabolism	2.61891e-15	9.64	A0A3B6U183	429	K	4.106	3.78331e-05	Up	Catalase OS=Triticum aestivum OX=4565 PE=3 SV=1	--	K03781	1	1.02349e-31	185.3	2	ENNFK(1)QAGER	-0.30433	0.368	0.359	0.448	1.579	1.595	1.65
map01200 Carbon metabolism	2.61891e-15	9.64	A0A341QYC0	407	K	1.887	0.000614306	Up	Alanine transaminase OS=Triticum aestivum OX=4565 PE=3 SV=1	--	K14272	1	0.000132497	130.56	2	AMDVAK(1)SAGK	-0.59095	0.608	0.736	0.734	1.345	1.307	1.27
map01200 Carbon metabolism	2.61891e-15	9.64	A0A1D5WIS4	38	K	1.39	0.0316367	Up	Fructose-bisphosphate aldolase OS=Triticum aestivum OX=4565 GN=FBA15 PE=3 SV=1	FBA15	K01623	1	3.94153e-85	212.24	2	GILAADESTGTIGK(1)R	0.32076	1.002	0.742	0.766	1.177	1.239	1.074
map01200 Carbon metabolism	2.61891e-15	9.64	A0A1D5WIS4	225	K	1.461	0.00131386	Up	Fructose-bisphosphate aldolase OS=Triticum aestivum OX=4565 GN=FBA15 PE=3 SV=1	FBA15	K01623	1	7.62638e-18	91.655	4	ALNDQHVLLEGTLLK(1)PNMVTPGSDSK	-0.17408	0.76	0.796	0.882	1.194	1.148	1.221
map01200 Carbon metabolism	2.61891e-15	9.64	A0A3B6QFG6	59	K	1.545	0.0067713	Up	Succinate--CoA ligase [ADP-forming] subunit beta, mitochondrial OS=Triticum aestivum OX=4565 PE=3 SV=1	--	K01900	1	4.76783e-10	118.52	3	GAVVGSVQEVK(1)EVLK	-0.39207	0.687	0.854	0.817	1.344	1.135	1.163
map01200 Carbon metabolism	2.61891e-15	9.64	A0A3B5XY18	147	K	1.459	0.0141779	Up	Malate dehydrogenase OS=Triticum aestivum OX=4565 PE=3 SV=1	--	K00025	1	3.91808e-08	110.84	3	EFAPSIPEK(1)NISCLTR	-0.60485	0.687	0.825	0.928	1.187	1.125	1.248
map01200 Carbon metabolism	2.61891e-15	9.64	A0A3B5Y6M5	76	K	1.453	0.00141374	Up	Malate dehydrogenase OS=Triticum aestivum OX=4565 PE=3 SV=1	--	K00026	1	8.08582e-12	116.24	3	DDLFK(1)INAGIVK	1.1942	0.773	0.845	0.828	1.109	1.269	1.176
map01200 Carbon metabolism	2.61891e-15	9.64	W5CYE0	65	K	2.232	2.55465e-05	Up	Uncharacterized protein OS=Triticum aestivum OX=4565 GN=TRAES_3BF034800050CFD_c1 PE=3 SV=1	TRAES_3BF034800050CFD_c1	K00074	1	1.15642e-31	161.26	3	LVSK(1)GQLSQAACDDSVK	-0.53554	0.612	0.648	0.597	1.311	1.439	1.395
map01200 Carbon metabolism	2.61891e-15	9.64	A0A3B6JL53	569	K	6.539	3.25242e-07	Up	Acetate/butyrate--CoA ligase AAE7, peroxisomal OS=Triticum aestivum OX=4565 PE=4 SV=1	--	K01913	1	0.00221525	109.66	2	AK(1)ELGPVK	0.15317	0.274	0.269	0.253	1.696	1.787	1.722
map01200 Carbon metabolism	2.61891e-15	9.64	A0A3B6JL53	558	K	8.495	4.06947e-07	Up	Acetate/butyrate--CoA ligase AAE7, peroxisomal OS=Triticum aestivum OX=4565 PE=4 SV=1	--	K01913	1	0.0163895	91.853	2	TATGK(1)IK	0.38928	0.206	0.221	0.205	1.861	1.71	1.798
map01200 Carbon metabolism	2.61891e-15	9.64	A0A3B6I7C3	260	K	1.567	0.00514726	Up	Dihydrolipoamide acetyltransferase component of pyruvate dehydrogenase complex OS=Triticum aestivum OX=4565 PE=3 SV=1	--	K00627	1	0.00256677	74.789	3	K(1)LAEDNNVPLSSLK	1.6269	0.672	0.774	0.891	1.217	1.201	1.245
map01200 Carbon metabolism	2.61891e-15	9.64	A0A3B6KHT1	49	K	1.367	0.00599401	Up	Succinate dehydrogenase (quinone) OS=Triticum aestivum OX=4565 PE=3 SV=1	--	K00235	1	2.52534e-05	88.427	3	EAAEK(1)QAGLAAGEEEK	0.48043	0.816	0.925	0.794	1.187	1.075	1.203
map01200 Carbon metabolism	2.61891e-15	9.64	A0A3B6KQ76	403	K	5.136	5.66108e-05	Up	Citrate synthase OS=Triticum aestivum OX=4565 PE=3 SV=1	--	K01647	1	1.35477e-45	196.88	2	AALSDDYFIK(1)R	-0.6191	0.29	0.309	0.379	1.56	1.655	1.808
map01200 Carbon metabolism	2.61891e-15	9.64	A0A3B6MYE4	454	K	15.349	6.93194e-07	Up	Citrate synthase OS=Triticum aestivum OX=4565 PE=3 SV=1	--	K01647	1	5.05626e-14	158.01	2	ESLDDPDNK(1)IMR	-0.70736	0.112	0.124	0.131	1.936	1.893	1.804
map01200 Carbon metabolism	2.61891e-15	9.64	A0A3B6MYE4	60	K	7.861	7.3434e-06	Up	Citrate synthase OS=Triticum aestivum OX=4565 PE=3 SV=1	--	K01647	1	5.40226e-17	159.52	2	YEVK(1)VSEDGTVR	0.46731	0.22	0.204	0.253	1.678	1.83	1.814
map01200 Carbon metabolism	2.61891e-15	9.64	A0A3B6MYE4	403	K	7.405	2.19856e-05	Up	Citrate synthase OS=Triticum aestivum OX=4565 PE=3 SV=1	--	K01647	1	3.39629e-09	155.97	2	AALSDEYFIK(1)R	-0.55625	0.23	0.209	0.275	1.646	1.779	1.862
map01200 Carbon metabolism	2.61891e-15	9.64	A0A3B6LLY2	49	K	1.388	0.00858792	Up	Succinate dehydrogenase (quinone) OS=Triticum aestivum OX=4565 PE=3 SV=1	--	K00235	1	2.69576e-18	142.32	3	EAAEK(1)QAGLAAAEEEK	0.5834	0.893	0.765	0.855	1.204	1.233	1.05
map01200 Carbon metabolism	2.61891e-15	9.64	A0A3B6LTW4	40	K	3.458	0.000230504	Up	Malate dehydrogenase OS=Triticum aestivum OX=4565 PE=3 SV=1	--	K00026	1	0.00569977	87.149	2	AK(1)GGAPGFK	-0.72405	0.407	0.4	0.539	1.549	1.615	1.49
map01200 Carbon metabolism	2.61891e-15	9.64	A0A3B6LTW4	137	K	4.97	2.98898e-05	Up	Malate dehydrogenase OS=Triticum aestivum OX=4565 PE=3 SV=1	--	K00026	1	6.96159e-31	182.23	2	DDLFNK(1)NAGIVR	0.70715	0.341	0.289	0.375	1.647	1.676	1.672
map01200 Carbon metabolism	2.61891e-15	9.64	A0A3B6RKE1	217	K	1.364	0.0209534	Up	Glyceraldehyde-3-phosphate dehydrogenase OS=Triticum aestivum OX=4565 PE=3 SV=1	--	K00134	1	0.000460519	102.4	2	AVGK(1)VLPELNGK	1.8607	0.765	0.864	0.909	1.144	1.027	1.291
map01200 Carbon metabolism	2.61891e-15	9.64	A0A3B6RH01	441	K	2.819	0.000212958	Up	Acyl-coenzyme A oxidase OS=Triticum aestivum OX=4565 PE=3 SV=1	--	K00232	1	0.00990439	77.744	2	IWK(1)DIGTYR	-2.3373	0.465	0.502	0.604	1.407	1.502	1.519
map01200 Carbon metabolism	2.61891e-15	9.64	A0A3B6RHA9	10	K	0.746	0.000822131	Down	Formate dehydrogenase, mitochondrial OS=Triticum aestivum OX=4565 PE=3 SV=1	--	K00122	1	0.0193265	69.65	2	AAAK(1)QLVDR	0.046991	1.13	1.181	1.125	0.815	0.85	0.899
map01200 Carbon metabolism	2.61891e-15	9.64	A0A3B6RHA9	266	K	1.411	0.000975026	Up	Formate dehydrogenase, mitochondrial OS=Triticum aestivum OX=4565 PE=3 SV=1	--	K00122	1	0.0163895	91.853	2	GMFNK(1)EK	0.20673	0.82	0.819	0.849	1.17	1.247	1.094
map01200 Carbon metabolism	2.61891e-15	9.64	A0A3B6SMQ1	221	K	1.364	0.0209534	Up	Gp_dh_N domain-containing protein OS=Triticum aestivum OX=4565 PE=3 SV=1	--	K00134	1	0.000460519	102.4	2	AVGK(1)VLPELNGK	1.8607	0.765	0.864	0.909	1.144	1.027	1.291
map01210 2-Oxocarboxylic acid metabolism	0.000148017	10.04	A0A3B6ELG3	62	K	3.788	0.000101085	Up	Aspartate aminotransferase OS=Triticum aestivum OX=4565 PE=3 SV=1	--	K14454	1	1.16715e-23	136.34	3	EYLPITGLADFNK(1)LSAK	0.95542	0.413	0.36	0.48	1.516	1.644	1.586
map01210 2-Oxocarboxylic acid metabolism	0.000148017	10.04	A0A3B6ELG3	27	K	1.406	0.00533112	Up	Aspartate aminotransferase OS=Triticum aestivum OX=4565 PE=3 SV=1	--	K14454	1	0.0138587	50.088	3	TEEGK(1)PLVLNVVR	0.60534	0.756	0.831	0.906	1.14	1.118	1.248
map01210 2-Oxocarboxylic acid metabolism	0.000148017	10.04	A0A077S3V2	94	K	2.958	0.0020549	Up	Aspartate aminotransferase OS=Triticum aestivum OX=4565 GN=TRAES_3BF023000050CFD_c1 PE=3 SV=1	TRAES_3BF023000050CFD_c1	K14454	1	5.64214e-05	104.17	3	TEEGK(1)PLVLNVVK	-0.21011	0.37	0.516	0.63	1.526	1.475	1.484
map01210 2-Oxocarboxylic acid metabolism	0.000148017	10.04	A0A341QYC0	407	K	1.887	0.000614306	Up	Alanine transaminase OS=Triticum aestivum OX=4565 PE=3 SV=1	--	K14272	1	0.000132497	130.56	2	AMDVAK(1)SAGK	-0.59095	0.608	0.736	0.734	1.345	1.307	1.27
map01210 2-Oxocarboxylic acid metabolism	0.000148017	10.04	A0A3B6KQ76	403	K	5.136	5.66108e-05	Up	Citrate synthase OS=Triticum aestivum OX=4565 PE=3 SV=1	--	K01647	1	1.35477e-45	196.88	2	AALSDDYFIK(1)R	-0.6191	0.29	0.309	0.379	1.56	1.655	1.808
map01210 2-Oxocarboxylic acid metabolism	0.000148017	10.04	A0A3B6MYE4	454	K	15.349	6.93194e-07	Up	Citrate synthase OS=Triticum aestivum OX=4565 PE=3 SV=1	--	K01647	1	5.05626e-14	158.01	2	ESLDDPDNK(1)IMR	-0.70736	0.112	0.124	0.131	1.936	1.893	1.804
map01210 2-Oxocarboxylic acid metabolism	0.000148017	10.04	A0A3B6MYE4	60	K	7.861	7.3434e-06	Up	Citrate synthase OS=Triticum aestivum OX=4565 PE=3 SV=1	--	K01647	1	5.40226e-17	159.52	2	YEVK(1)VSEDGTVR	0.46731	0.22	0.204	0.253	1.678	1.83	1.814
map01210 2-Oxocarboxylic acid metabolism	0.000148017	10.04	A0A3B6MYE4	403	K	7.405	2.19856e-05	Up	Citrate synthase OS=Triticum aestivum OX=4565 PE=3 SV=1	--	K01647	1	3.39629e-09	155.97	2	AALSDEYFIK(1)R	-0.55625	0.23	0.209	0.275	1.646	1.779	1.862
map01212 Fatty acid metabolism	0.000180578	7.3	A0A3B6QEK4	51	K	3.743	0.000181253	Up	3-hydroxybutyryl-CoA epimerase OS=Triticum aestivum OX=4565 PE=3 SV=1	--	K10527	1	0.0114963	48.405	3	DDVK(1)AIVLTGAAGK	0.031429	0.396	0.407	0.462	1.856	1.402	1.477
map01212 Fatty acid metabolism	0.000180578	7.3	A0A3B6QEK4	399	K	6.732	2.0484e-05	Up	3-hydroxybutyryl-CoA epimerase OS=Triticum aestivum OX=4565 PE=3 SV=1	--	K10527	1	1.52821e-06	99.927	3	DVDMVIEAVIEK(1)VPLK	-0.65841	0.227	0.25	0.299	1.754	1.785	1.685
map01212 Fatty acid metabolism	0.000180578	7.3	A0A3B6QEK4	173	K	5.623	9.98571e-07	Up	3-hydroxybutyryl-CoA epimerase OS=Triticum aestivum OX=4565 PE=3 SV=1	--	K10527	1	0.00290631	101.65	2	FITAK(1)EGK	0.057016	0.291	0.295	0.32	1.663	1.761	1.67
map01212 Fatty acid metabolism	0.000180578	7.3	A0A3B6QEK4	350	K	2.319	1.8417e-06	Up	3-hydroxybutyryl-CoA epimerase OS=Triticum aestivum OX=4565 PE=3 SV=1	--	K10527	1	6.97063e-16	138.91	3	GQK(1)TIAGNLEGLVK	-0.22703	0.62	0.599	0.589	1.363	1.423	1.406
map01212 Fatty acid metabolism	0.000180578	7.3	A0A3B6QEK4	361	K	1.856	0.0022781	Up	3-hydroxybutyryl-CoA epimerase OS=Triticum aestivum OX=4565 PE=3 SV=1	--	K10527	1	6.2933e-10	137.81	3	TIAGNLEGLVK(1)R	-0.41436	0.754	0.587	0.76	1.258	1.261	1.38
map01212 Fatty acid metabolism	0.000180578	7.3	A0A3B6QEK4	295	K	2.158	0.00108818	Up	3-hydroxybutyryl-CoA epimerase OS=Triticum aestivum OX=4565 PE=3 SV=1	--	K10527	1	0.00104236	62.69	3	STTK(1)VPGVTDIQLK	2.0654	0.579	0.574	0.747	1.383	1.285	1.432
map01212 Fatty acid metabolism	0.000180578	7.3	A0A3B6QEK4	305	K	1.597	0.00220657	Up	3-hydroxybutyryl-CoA epimerase OS=Triticum aestivum OX=4565 PE=3 SV=1	--	K10527	1	3.1767e-10	126.83	2	VPGVTDIQLK(1)PR	-0.18232	0.864	0.695	0.751	1.18	1.275	1.235
map01212 Fatty acid metabolism	0.000180578	7.3	A0A3B6QEK4	192	K	1.949	0.00617807	Up	3-hydroxybutyryl-CoA epimerase OS=Triticum aestivum OX=4565 PE=3 SV=1	--	K10527	1	1.76059e-05	86.367	3	GLIDALCSPDELIK(1)MSR	-0.084296	0.54	0.739	0.755	1.465	1.161	1.339
map01212 Fatty acid metabolism	0.000180578	7.3	A0A3B6QEK4	587	K	1.474	0.0251347	Up	3-hydroxybutyryl-CoA epimerase OS=Triticum aestivum OX=4565 PE=3 SV=1	--	K10527	1	0.013267	55.461	3	GYYFYEK(1)GGK	0.12209	0.67	0.821	0.934	1.235	1.059	1.281
map01212 Fatty acid metabolism	0.000180578	7.3	A0A3B6QEK4	609	K	3.158	0.000673231	Up	3-hydroxybutyryl-CoA epimerase OS=Triticum aestivum OX=4565 PE=3 SV=1	--	K10527	1	0.00507771	89.266	2	QTK(1)TIFGGK	0.84585	0.391	0.462	0.59	1.531	1.576	1.45
map01212 Fatty acid metabolism	0.000180578	7.3	A0A3B6EEU3	708	K	1.765	0.00111276	Up	3-hydroxybutyryl-CoA epimerase OS=Triticum aestivum OX=4565 PE=3 SV=1	--	K10527	1	5.85904e-11	117	3	AAK(1)GIPLSAPAASQVK	0.89809	0.667	0.722	0.781	1.18	1.25	1.4
map01212 Fatty acid metabolism	0.000180578	7.3	A0A3B6EEU3	721	K	2.244	2.14803e-05	Up	3-hydroxybutyryl-CoA epimerase OS=Triticum aestivum OX=4565 PE=3 SV=1	--	K10527	1	5.23305e-17	146.59	3	GIPLSAPAASQVK(1)AR	-1.2508	0.592	0.604	0.653	1.389	1.336	1.425
map01212 Fatty acid metabolism	0.000180578	7.3	A0A3B6EEU3	296	K	1.814	3.38162e-05	Up	3-hydroxybutyryl-CoA epimerase OS=Triticum aestivum OX=4565 PE=3 SV=1	--	K10527	1	1.98828e-08	114.52	3	ATSK(1)VPGATDLGLMPR	0.52359	0.745	0.706	0.681	1.305	1.256	1.307
map01212 Fatty acid metabolism	0.000180578	7.3	A0A3B6EEU3	344	K	3.481	2.88265e-05	Up	3-hydroxybutyryl-CoA epimerase OS=Triticum aestivum OX=4565 PE=3 SV=1	--	K10527	1	2.56578e-13	151.8	3	EVNEK(1)FLNAGIDR	-0.62376	0.414	0.438	0.487	1.528	1.476	1.657
map01212 Fatty acid metabolism	0.000180578	7.3	A0A3B6EEU3	365	K	5.121	6.37445e-06	Up	3-hydroxybutyryl-CoA epimerase OS=Triticum aestivum OX=4565 PE=3 SV=1	--	K10527	1	0.00498442	106.6	2	GK(1)MTEER	-0.067483	0.324	0.302	0.354	1.606	1.66	1.753
map01212 Fatty acid metabolism	0.000180578	7.3	A0A3B6MRL4	307	K	1.734	0.0119896	Up	Enoyl-[acyl-carrier-protein] reductase [NADH] 1, chloroplastic OS=Triticum aestivum OX=4565 PE=3 SV=1	--	K00208	1	0.0261636	46.352	3	AAK(1)AIGFIEK	0.6323	0.779	0.575	0.841	1.298	1.139	1.369
map01212 Fatty acid metabolism	0.000180578	7.3	A0A3B6NV46	212	K	2.563	0.0139735	Up	3-ketoacyl-CoA thiolase 2, peroxisomal OS=Triticum aestivum OX=4565 PE=3 SV=1	--	K07513	1	8.90846e-05	102.52	3	EEQDK(1)AAVESHAR	0.38523	0.433	0.448	0.803	1.125	1.643	1.548
map01212 Fatty acid metabolism	0.000180578	7.3	A0A3B6NV46	278	K	5.558	8.06972e-07	Up	3-ketoacyl-CoA thiolase 2, peroxisomal OS=Triticum aestivum OX=4565 PE=3 SV=1	--	K07513	1	3.21569e-52	162.72	3	K(1)DGTTTAGNSSQVSDGAGAVLLMK	1.7518	0.318	0.288	0.309	1.652	1.696	1.738
map01212 Fatty acid metabolism	0.000180578	7.3	A0A3B6NV46	271	K	2.602	0.000353508	Up	3-ketoacyl-CoA thiolase 2, peroxisomal OS=Triticum aestivum OX=4565 PE=3 SV=1	--	K07513	1	2.80799e-05	106.67	3	PGTTLSGLAK(1)LK	-0.49857	0.523	0.561	0.582	1.316	1.34	1.679
map01212 Fatty acid metabolism	0.000180578	7.3	A0A3B6NV46	245	K	2.799	0.000596139	Up	3-ketoacyl-CoA thiolase 2, peroxisomal OS=Triticum aestivum OX=4565 PE=3 SV=1	--	K07513	1	9.72686e-05	119.39	2	LIDPK(1)TGEEK	1.9318	0.64	0.473	0.466	1.463	1.533	1.424
map01212 Fatty acid metabolism	0.000180578	7.3	A0A3B6NV46	60	K	6.085	1.47004e-06	Up	3-ketoacyl-CoA thiolase 2, peroxisomal OS=Triticum aestivum OX=4565 PE=3 SV=1	--	K07513	1	0.0235113	85.212	2	TPICK(1)AK	0.38143	0.265	0.282	0.3	1.663	1.772	1.719
map01212 Fatty acid metabolism	0.000180578	7.3	A0A3B6PSZ6	232	K	2.193	0.00896211	Up	3-ketoacyl-CoA thiolase 2, peroxisomal OS=Triticum aestivum OX=4565 PE=3 SV=1	--	K07513	1	0.000370748	96.82	3	FK(1)DEIIPVHTK	0.28376	0.815	0.455	0.609	1.381	1.442	1.298
map01212 Fatty acid metabolism	0.000180578	7.3	A0A3B6RH01	441	K	2.819	0.000212958	Up	Acyl-coenzyme A oxidase OS=Triticum aestivum OX=4565 PE=3 SV=1	--	K00232	1	0.00990439	77.744	2	IWK(1)DIGTYR	-2.3373	0.465	0.502	0.604	1.407	1.502	1.519
map01230 Biosynthesis of amino acids	0.000615286	4.23	A0A3B6ELG3	62	K	3.788	0.000101085	Up	Aspartate aminotransferase OS=Triticum aestivum OX=4565 PE=3 SV=1	--	K14454	1	1.16715e-23	136.34	3	EYLPITGLADFNK(1)LSAK	0.95542	0.413	0.36	0.48	1.516	1.644	1.586
map01230 Biosynthesis of amino acids	0.000615286	4.23	A0A3B6ELG3	27	K	1.406	0.00533112	Up	Aspartate aminotransferase OS=Triticum aestivum OX=4565 PE=3 SV=1	--	K14454	1	0.0138587	50.088	3	TEEGK(1)PLVLNVVR	0.60534	0.756	0.831	0.906	1.14	1.118	1.248
map01230 Biosynthesis of amino acids	0.000615286	4.23	A0A077S3V2	94	K	2.958	0.0020549	Up	Aspartate aminotransferase OS=Triticum aestivum OX=4565 GN=TRAES_3BF023000050CFD_c1 PE=3 SV=1	TRAES_3BF023000050CFD_c1	K14454	1	5.64214e-05	104.17	3	TEEGK(1)PLVLNVVK	-0.21011	0.37	0.516	0.63	1.526	1.475	1.484
map01230 Biosynthesis of amino acids	0.000615286	4.23	A0A341QYC0	407	K	1.887	0.000614306	Up	Alanine transaminase OS=Triticum aestivum OX=4565 PE=3 SV=1	--	K14272	1	0.000132497	130.56	2	AMDVAK(1)SAGK	-0.59095	0.608	0.736	0.734	1.345	1.307	1.27
map01230 Biosynthesis of amino acids	0.000615286	4.23	A0A1D5WIS4	38	K	1.39	0.0316367	Up	Fructose-bisphosphate aldolase OS=Triticum aestivum OX=4565 GN=FBA15 PE=3 SV=1	FBA15	K01623	1	3.94153e-85	212.24	2	GILAADESTGTIGK(1)R	0.32076	1.002	0.742	0.766	1.177	1.239	1.074
map01230 Biosynthesis of amino acids	0.000615286	4.23	A0A1D5WIS4	225	K	1.461	0.00131386	Up	Fructose-bisphosphate aldolase OS=Triticum aestivum OX=4565 GN=FBA15 PE=3 SV=1	FBA15	K01623	1	7.62638e-18	91.655	4	ALNDQHVLLEGTLLK(1)PNMVTPGSDSK	-0.17408	0.76	0.796	0.882	1.194	1.148	1.221
map01230 Biosynthesis of amino acids	0.000615286	4.23	A0A3B6KQ76	403	K	5.136	5.66108e-05	Up	Citrate synthase OS=Triticum aestivum OX=4565 PE=3 SV=1	--	K01647	1	1.35477e-45	196.88	2	AALSDDYFIK(1)R	-0.6191	0.29	0.309	0.379	1.56	1.655	1.808
map01230 Biosynthesis of amino acids	0.000615286	4.23	A0A3B6MYE4	454	K	15.349	6.93194e-07	Up	Citrate synthase OS=Triticum aestivum OX=4565 PE=3 SV=1	--	K01647	1	5.05626e-14	158.01	2	ESLDDPDNK(1)IMR	-0.70736	0.112	0.124	0.131	1.936	1.893	1.804
map01230 Biosynthesis of amino acids	0.000615286	4.23	A0A3B6MYE4	60	K	7.861	7.3434e-06	Up	Citrate synthase OS=Triticum aestivum OX=4565 PE=3 SV=1	--	K01647	1	5.40226e-17	159.52	2	YEVK(1)VSEDGTVR	0.46731	0.22	0.204	0.253	1.678	1.83	1.814
map01230 Biosynthesis of amino acids	0.000615286	4.23	A0A3B6MYE4	403	K	7.405	2.19856e-05	Up	Citrate synthase OS=Triticum aestivum OX=4565 PE=3 SV=1	--	K01647	1	3.39629e-09	155.97	2	AALSDEYFIK(1)R	-0.55625	0.23	0.209	0.275	1.646	1.779	1.862
map01230 Biosynthesis of amino acids	0.000615286	4.23	A0A3B6RKE1	217	K	1.364	0.0209534	Up	Glyceraldehyde-3-phosphate dehydrogenase OS=Triticum aestivum OX=4565 PE=3 SV=1	--	K00134	1	0.000460519	102.4	2	AVGK(1)VLPELNGK	1.8607	0.765	0.864	0.909	1.144	1.027	1.291
map01230 Biosynthesis of amino acids	0.000615286	4.23	A0A3B6SMQ1	221	K	1.364	0.0209534	Up	Gp_dh_N domain-containing protein OS=Triticum aestivum OX=4565 PE=3 SV=1	--	K00134	1	0.000460519	102.4	2	AVGK(1)VLPELNGK	1.8607	0.765	0.864	0.909	1.144	1.027	1.291
map03008 Ribosome biogenesis in eukaryotes	0.053385	3.54	A0A3B6CBQ8	12	K	2.752	0.000189873	Up	Ribosome maturation protein SBDS OS=Triticum aestivum OX=4565 PE=3 SV=1	--	K14574	1	0.00214632	97.472	2	TLVQPVGQK(1)R	0.9857	0.612	0.501	0.486	1.482	1.394	1.525
map03008 Ribosome biogenesis in eukaryotes	0.053385	3.54	A0A3B5Y5L5	521	K	1.384	0.0214687	Up	Nop domain-containing protein OS=Triticum aestivum OX=4565 PE=3 SV=1	--	K14564	1	0.00302702	59.68	3	DAAESVEPK(1)TATEGK	0.86241	0.758	0.774	0.986	1.088	1.198	1.198
map03008 Ribosome biogenesis in eukaryotes	0.053385	3.54	A0A3B6D7J8	413	K	2.978	1.08428e-05	Up	Nop domain-containing protein OS=Triticum aestivum OX=4565 PE=3 SV=1	--	K14565	0.998841	2.66664e-05	122.7	3	GK(0.001)PK(0.999)IEAYEK	0.45563	0.475	0.528	0.505	1.43	1.497	1.564
map03008 Ribosome biogenesis in eukaryotes	0.053385	3.54	A0A3B6D7J8	419	K	2.166	0.000463624	Up	Nop domain-containing protein OS=Triticum aestivum OX=4565 PE=3 SV=1	--	K14565	1	0.00219509	109.29	2	IEAYEK(1)DR	0.81734	0.544	0.662	0.689	1.34	1.367	1.398
map03010 Ribosome	1.89792e-07	6.11	A0A3B6PL02	114	K	1.418	0.0102014	Up	Ribosomal_L14e domain-containing protein OS=Triticum aestivum OX=4565 PE=3 SV=1	--	K02875	1	0.0132477	94.407	2	VMLAK(1)IK	-0.14623	0.716	0.898	0.868	1.185	1.229	1.105
map03010 Ribosome	1.89792e-07	6.11	A0A1D5TPB6	205	K	2.567	3.63097e-06	Up	Ribosomal protein L19 OS=Triticum aestivum OX=4565 PE=3 SV=1	--	K02885	1	2.55824e-08	93.371	3	DHAPAPAAAAPAQAAAAPK(1)K	-0.37909	0.558	0.549	0.575	1.505	1.406	1.407
map03010 Ribosome	1.89792e-07	6.11	A0A1D5UQZ5	19	K	1.58	0.000308199	Up	Genome assembly, chromosome: II OS=Triticum aestivum OX=4565 GN=CAMPLR22A2D_LOCUS3567 PE=3 SV=1	CAMPLR22A2D_LOCUS3567	K02893	1	0.00233844	111.95	2	AQAAK(1)VAK	0.17089	0.748	0.77	0.808	1.304	1.194	1.177
map03010 Ribosome	1.89792e-07	6.11	A0A1D5UQZ5	25	K	1.749	0.000914358	Up	Genome assembly, chromosome: II OS=Triticum aestivum OX=4565 GN=CAMPLR22A2D_LOCUS3567 PE=3 SV=1	CAMPLR22A2D_LOCUS3567	K02893	1	0.0046487	96.342	2	AVK(1)SGSIK	0.14561	0.647	0.771	0.765	1.249	1.225	1.343
map03010 Ribosome	1.89792e-07	6.11	A0A1D5Z340	222	K	1.66	0.000102514	Up	60S ribosomal protein L7a OS=Triticum aestivum OX=4565 PE=3 SV=1	--	K02936	1	2.89091e-13	164.48	2	ANFNDK(1)FDEVR	-0.75271	0.767	0.74	0.748	1.235	1.188	1.321
map03010 Ribosome	1.89792e-07	6.11	A0A1D5Z340	229	K	3.112	1.38134e-06	Up	60S ribosomal protein L7a OS=Triticum aestivum OX=4565 PE=3 SV=1	--	K02936	1	0.0180993	74.611	2	K(1)WGGGVMGSK	0.44092	0.477	0.507	0.475	1.546	1.518	1.477
map03010 Ribosome	1.89792e-07	6.11	A0A1D5Z340	252	K	1.506	0.000136332	Up	60S ribosomal protein L7a OS=Triticum aestivum OX=4565 PE=3 SV=1	--	K02936	1	0.0152848	72.2	2	LIAK(1)EAAQR	0.24772	0.762	0.822	0.81	1.169	1.199	1.238
map03010 Ribosome	1.89792e-07	6.11	A0A1D5Z340	28	K	1.996	0.000388232	Up	60S ribosomal protein L7a OS=Triticum aestivum OX=4565 PE=3 SV=1	--	K02936	1	0.00239403	101.66	2	VVNPLFEK(1)R	1.74	0.622	0.663	0.718	1.211	1.407	1.38
map03010 Ribosome	1.89792e-07	6.11	W5C8N6	145	K	1.462	0.00161123	Up	40S ribosomal protein S6 OS=Triticum aestivum OX=4565 GN=CAMPLR22A2D_LOCUS542 PE=3 SV=1	CAMPLR22A2D_LOCUS542	K02991	1	0.0121065	101.64	2	K(1)LFNLGK	1.3663	0.75	0.804	0.883	1.227	1.179	1.158
map03010 Ribosome	1.89792e-07	6.11	W5C8N6	244	K	1.47	0.00133571	Up	40S ribosomal protein S6 OS=Triticum aestivum OX=4565 GN=CAMPLR22A2D_LOCUS542 PE=3 SV=1	CAMPLR22A2D_LOCUS542	K02991	1	0.00797586	77.597	2	LSAATK(1)APAASA	0.47663	0.753	0.825	0.851	1.131	1.26	1.18
map03010 Ribosome	1.89792e-07	6.11	W5C8N6	238	K	2.197	7.60143e-06	Up	40S ribosomal protein S6 OS=Triticum aestivum OX=4565 GN=CAMPLR22A2D_LOCUS542 PE=3 SV=1	CAMPLR22A2D_LOCUS542	K02991	1	0.00304981	100.88	2	SK(1)LSAATK	-0.23396	0.602	0.648	0.627	1.345	1.362	1.417
map03010 Ribosome	1.89792e-07	6.11	A0A3B6AYT7	134	K	1.509	0.00105829	Up	40S ribosomal protein S8 OS=Triticum aestivum OX=4565 PE=3 SV=1	--	K02995	1	6.87252e-41	163.62	3	K(1)EPAEGQEAEVAAAATEEAK	0.33385	0.761	0.792	0.838	1.112	1.228	1.268
map03010 Ribosome	1.89792e-07	6.11	A0A3B6C6G0	133	K	1.673	0.000141286	Up	40S ribosomal protein S8 OS=Triticum aestivum OX=4565 PE=3 SV=1	--	K02995	1	5.25138e-29	137.12	3	K(1)DAAEGQESEVAAAATEEAK	-0.49876	0.706	0.74	0.798	1.267	1.248	1.24
map03010 Ribosome	1.89792e-07	6.11	A0A3B6ELC9	153	K	3.136	0.000122757	Up	TRASH domain-containing protein OS=Triticum aestivum OX=4565 PE=3 SV=1	--	K02896	1	0.0010928	99.568	2	GPK(1)IGGGGGK	-0.28463	0.425	0.482	0.544	1.513	1.6	1.437
map03010 Ribosome	1.89792e-07	6.11	A0A3B6ELC9	142	K	1.428	0.000882277	Up	TRASH domain-containing protein OS=Triticum aestivum OX=4565 PE=3 SV=1	--	K02896	1	0.0107465	58.172	3	SQGGK(1)GAVQK	-1.1089	0.851	0.762	0.858	1.181	1.198	1.149
map03010 Ribosome	1.89792e-07	6.11	A0A3B6MLM6	98	K	3.146	0.000360239	Up	TRASH domain-containing protein OS=Triticum aestivum OX=4565 PE=3 SV=1	--	K02896	1	0.0051763	89.029	2	AIPLITK(1)IR	0.078003	0.465	0.405	0.577	1.511	1.506	1.535
map03010 Ribosome	1.89792e-07	6.11	W5ADS2	6	K	1.951	0.0149466	Up	Ubiquitin-like domain-containing protein OS=Triticum aestivum OX=4565 PE=3 SV=1	--	K02977	1	0.00989522	58.172	3	MQIFVK(1)TLTGK	0.44439	0.583	0.629	0.821	1.606	1.043	1.318
map03010 Ribosome	1.89792e-07	6.11	W5ADS2	114	K	1.565	0.00436665	Up	Ubiquitin-like domain-containing protein OS=Triticum aestivum OX=4565 PE=3 SV=1	--	K02977	1	0.00110346	99.439	2	VDDATGK(1)VTR	0.63081	0.762	0.724	0.854	1.288	1.293	1.08
map03010 Ribosome	1.89792e-07	6.11	U5HTD8	15	K	1.602	0.000452223	Up	Ribosomal protein S20 OS=Triticum aestivum OX=4565 GN=rps20 PE=2 SV=1	rps20	K02969	1	9.2093e-20	150.37	3	SGK(1)LGFEGTQEVQHR	0.32965	0.748	0.733	0.825	1.169	1.262	1.263
map03010 Ribosome	1.89792e-07	6.11	W5HXT5	10	K	1.791	0.00259168	Up	60S ribosomal protein L22-2 OS=Triticum aestivum OX=4565 PE=3 SV=1	--	K02891	1	0.000179431	91.202	3	GVAAATK(1)GGAGAGK	2.2189	0.628	0.71	0.812	1.167	1.339	1.344
map03010 Ribosome	1.89792e-07	6.11	W5I1R7	75	K	1.422	7.16214e-05	Up	KH type-2 domain-containing protein OS=Triticum aestivum OX=4565 PE=3 SV=1	--	K02985	1	0.0121274	80.986	2	ELTSVVQK(1)R	0.86279	0.843	0.819	0.815	1.174	1.138	1.211
map03013 Nucleocytoplasmic transport	0.147058	2.27	A0A1D5XDB6	243	K	1.907	0.00736663	Up	Elongation factor 1-alpha OS=Triticum aestivum OX=4565 PE=3 SV=1	--	K03231	1	1.61407e-07	85.496	3	LPLQDVYK(1)IGGIGTVPVGR	-0.81861	0.552	0.665	0.847	1.287	1.228	1.421
map03013 Nucleocytoplasmic transport	0.147058	2.27	W5AA91	17	K	4.367	5.24359e-05	Up	Importin subunit alpha OS=Triticum aestivum OX=4565 PE=3 SV=1	--	K15042	1	2.42831e-06	131.79	2	YK(1)ASVDAEDGR	-0.40495	0.325	0.366	0.427	1.572	1.651	1.659
map03013 Nucleocytoplasmic transport	0.147058	2.27	A0A3B6ARY9	427	K	1.553	0.0116	Up	Elongation factor 1-alpha OS=Triticum aestivum OX=4565 PE=3 SV=1	--	K03231	1	0.0100923	52.527	3	QTVAVGVIK(1)SVEK	0.47422	0.667	0.856	0.827	1.117	1.161	1.371
map03018 RNA degradation	0.103722	2.66	A0A3B5ZRV7	354	K	1.442	0.0129721	Up	Chaperonin Cpn OS=Triticum aestivum OX=4565 PE=3 SV=1	--	K04077	1	0.0156421	59.77	3	DDTVILDGAGDK(1)K	-0.058176	0.697	0.911	0.849	1.106	1.197	1.24
map03018 RNA degradation	0.103722	2.66	A0A3B5ZRV7	257	K	1.447	0.0009587	Up	Chaperonin Cpn OS=Triticum aestivum OX=4565 PE=3 SV=1	--	K04077	1	0.00347337	107.57	2	VLEMALK(1)K	-0.55878	0.773	0.794	0.885	1.18	1.163	1.205
map03018 RNA degradation	0.103722	2.66	A0A3B6EK69	145	K	1.307	0.00309162	Up	Heat shock 70 kDa protein, mitochondrial OS=Triticum aestivum OX=4565 PE=3 SV=1	--	K04043	1	3.83853e-05	81.346	3	IVK(1)APNGDAWVETTDGK	1.7465	0.799	0.917	0.885	1.139	1.114	1.146
map03018 RNA degradation	0.103722	2.66	A0A3B6EK69	370	K	1.345	0.00342414	Up	Heat shock 70 kDa protein, mitochondrial OS=Triticum aestivum OX=4565 PE=3 SV=1	--	K04043	1	0.000972894	100.22	3	NCLK(1)DAGITTK	-1.5975	0.907	0.877	0.775	1.136	1.153	1.152
map03018 RNA degradation	0.103722	2.66	A0A3B6EK69	299	K	1.484	0.000522351	Up	Heat shock 70 kDa protein, mitochondrial OS=Triticum aestivum OX=4565 PE=3 SV=1	--	K04043	1	0.000149044	134.56	2	SDNIDLSK(1)DR	0.28589	0.751	0.823	0.841	1.154	1.221	1.21
map03018 RNA degradation	0.103722	2.66	A0A3B6QFD3	631	K	1.418	0.000736239	Up	Polyribonucleotide nucleotidyltransferase OS=Triticum aestivum OX=4565 PE=3 SV=1	--	K00962	1	0.00109708	132.85	2	K(1)IEQDTGAR	0.18984	0.828	0.79	0.863	1.183	1.222	1.113
map03040 Spliceosome	0.00860311	3.4	A0A3B6JJB0	13	K	2.333	0.00112621	Up	Splicing factor U2af large subunit OS=Triticum aestivum OX=4565 PE=3 SV=1	--	K12837	1	0.00238454	112.8	2	EEGLSK(1)SR	-0.5815	0.511	0.568	0.721	1.382	1.439	1.379
map03040 Spliceosome	0.00860311	3.4	A0A3B6A1D2	222	K	2.425	1.83232e-06	Up	Splicing factor U2af small subunit B OS=Triticum aestivum OX=4565 PE=4 SV=1	--	K12836	1	0.00864291	91.265	2	AK(1)IEQWNR	0.021324	0.568	0.576	0.608	1.416	1.411	1.421
map03040 Spliceosome	0.00860311	3.4	A0A3B6ISB1	433	K	0.502	0.000105503	Down	Heat shock cognate 70 kDa protein OS=Triticum aestivum OX=4565 PE=3 SV=1	--	K03283	1	0.00591198	98.048	2	NTTIPTK(1)K	-0.27147	1.387	1.375	1.233	0.7	0.659	0.646
map03040 Spliceosome	0.00860311	3.4	A0A3B6ISB1	195	K	1.574	0.0197671	Up	Heat shock cognate 70 kDa protein OS=Triticum aestivum OX=4565 PE=3 SV=1	--	K03283	1	8.88764e-05	84.653	3	IINEPTAAAIAYGLDK(1)K	1.6948	0.699	0.836	0.796	1.172	1.025	1.472
map03040 Spliceosome	0.00860311	3.4	A0A3B6ISB1	517	K	1.45	0.00502331	Up	Heat shock cognate 70 kDa protein OS=Triticum aestivum OX=4565 PE=3 SV=1	--	K03283	1	0.000429022	141.25	2	ITITNDK(1)GR	0.12486	0.751	0.857	0.841	1.155	1.303	1.093
map03040 Spliceosome	0.00860311	3.4	A0A3B6ISB1	461	K	1.321	0.000244281	Up	Heat shock cognate 70 kDa protein OS=Triticum aestivum OX=4565 PE=3 SV=1	--	K03283	1	4.38864e-06	152.04	2	TK(1)DNNLLGK	0.056079	0.842	0.874	0.87	1.17	1.148	1.097
map03040 Spliceosome	0.00860311	3.4	A0A3B6HRF9	8	K	2.576	0.00575983	Up	RNA helicase OS=Triticum aestivum OX=4565 PE=4 SV=1	--	K12820	1	1.0308e-05	97.235	3	K(1)VSLFDVVDETSVSAK	-1.2364	0.479	0.436	0.763	1.531	1.292	1.499
map03040 Spliceosome	0.00860311	3.4	A0A3B6KQ24	262	K	1.582	6.40199e-05	Up	RRM domain-containing protein OS=Triticum aestivum OX=4565 PE=4 SV=1	--	K12741	1	0.00279131	94.767	2	DLK(1)FDVGGK	1.9662	0.738	0.783	0.803	1.219	1.212	1.246
map03040 Spliceosome	0.00860311	3.4	A0A3B6QCM4	744	K	1.84	0.000556822	Up	Protein RRC1-like OS=Triticum aestivum OX=4565 PE=4 SV=1	--	K12842	1	0.0243428	61.11	2	ADPVLPASK(1)WNR	-1.6805	0.633	0.711	0.769	1.245	1.349	1.294
map04141 Protein processing in endoplasmic reticulum	0.0234447	2.71	Q93XQ7	372	K	0.682	0.00753557	Down	Protein disulfide-isomerase OS=Triticum aestivum OX=4565 GN=PDI3 PE=2 SV=1	PDI3	K09580	1	0.00310239	69.431	3	K(1)SEPIPEANNEPVK	0.44016	1.206	1.304	1.059	0.821	0.742	0.87
map04141 Protein processing in endoplasmic reticulum	0.0234447	2.71	A0A3B6JJG2	118	K	1.374	0.00190679	Up	SHSP domain-containing protein OS=Triticum aestivum OX=4565 PE=3 SV=1	--	K13993	1	0.00128693	97.69	3	K(1)FVLPENADMEK	0.21081	0.789	0.842	0.896	1.151	1.113	1.209
map04141 Protein processing in endoplasmic reticulum	0.0234447	2.71	A0A3B6ISB1	433	K	0.502	0.000105503	Down	Heat shock cognate 70 kDa protein OS=Triticum aestivum OX=4565 PE=3 SV=1	--	K03283	1	0.00591198	98.048	2	NTTIPTK(1)K	-0.27147	1.387	1.375	1.233	0.7	0.659	0.646
map04141 Protein processing in endoplasmic reticulum	0.0234447	2.71	A0A3B6ISB1	195	K	1.574	0.0197671	Up	Heat shock cognate 70 kDa protein OS=Triticum aestivum OX=4565 PE=3 SV=1	--	K03283	1	8.88764e-05	84.653	3	IINEPTAAAIAYGLDK(1)K	1.6948	0.699	0.836	0.796	1.172	1.025	1.472
map04141 Protein processing in endoplasmic reticulum	0.0234447	2.71	A0A3B6ISB1	517	K	1.45	0.00502331	Up	Heat shock cognate 70 kDa protein OS=Triticum aestivum OX=4565 PE=3 SV=1	--	K03283	1	0.000429022	141.25	2	ITITNDK(1)GR	0.12486	0.751	0.857	0.841	1.155	1.303	1.093
map04141 Protein processing in endoplasmic reticulum	0.0234447	2.71	A0A3B6ISB1	461	K	1.321	0.000244281	Up	Heat shock cognate 70 kDa protein OS=Triticum aestivum OX=4565 PE=3 SV=1	--	K03283	1	4.38864e-06	152.04	2	TK(1)DNNLLGK	0.056079	0.842	0.874	0.87	1.17	1.148	1.097
map04141 Protein processing in endoplasmic reticulum	0.0234447	2.71	A0A3B6JLS5	98	K	1.359	0.00558857	Up	SHSP domain-containing protein OS=Triticum aestivum OX=4565 PE=3 SV=1	--	K13993	1	3.55499e-07	128.08	3	EQEEK(1)TDTWHR	0.15686	0.821	0.786	0.936	1.106	1.157	1.194
map04141 Protein processing in endoplasmic reticulum	0.0234447	2.71	A0A3B6JIZ5	118	K	1.515	0.00095103	Up	SHSP domain-containing protein OS=Triticum aestivum OX=4565 PE=3 SV=1	--	K13993	1	1.49011e-07	117.2	3	K(1)YVLPENADMEK	-0.90677	0.735	0.787	0.864	1.225	1.204	1.185
map04141 Protein processing in endoplasmic reticulum	0.0234447	2.71	A0A3B6TCF7	137	K	1.9	8.69149e-05	Up	SHSP domain-containing protein OS=Triticum aestivum OX=4565 PE=3 SV=1	--	K13993	1	0.00271507	86.189	2	TRPIAVSSK(1)L	-0.80366	0.712	0.721	0.636	1.305	1.311	1.315
map04146 Peroxisome	0.00292055	5.16	A0A3B6U183	429	K	4.106	3.78331e-05	Up	Catalase OS=Triticum aestivum OX=4565 PE=3 SV=1	--	K03781	1	1.02349e-31	185.3	2	ENNFK(1)QAGER	-0.30433	0.368	0.359	0.448	1.579	1.595	1.65
map04146 Peroxisome	0.00292055	5.16	A0A3B6KHH3	114	K	2.527	0.000154401	Up	Dehydrogenase/reductase SDR family member 4 OS=Triticum aestivum OX=4565 PE=4 SV=1	--	K11147	1	4.87815e-11	128.54	3	ESVLDK(1)LWDINVK	0.86895	0.519	0.627	0.555	1.424	1.345	1.53
map04146 Peroxisome	0.00292055	5.16	A0A3B6NV46	212	K	2.563	0.0139735	Up	3-ketoacyl-CoA thiolase 2, peroxisomal OS=Triticum aestivum OX=4565 PE=3 SV=1	--	K07513	1	8.90846e-05	102.52	3	EEQDK(1)AAVESHAR	0.38523	0.433	0.448	0.803	1.125	1.643	1.548
map04146 Peroxisome	0.00292055	5.16	A0A3B6NV46	278	K	5.558	8.06972e-07	Up	3-ketoacyl-CoA thiolase 2, peroxisomal OS=Triticum aestivum OX=4565 PE=3 SV=1	--	K07513	1	3.21569e-52	162.72	3	K(1)DGTTTAGNSSQVSDGAGAVLLMK	1.7518	0.318	0.288	0.309	1.652	1.696	1.738
map04146 Peroxisome	0.00292055	5.16	A0A3B6NV46	271	K	2.602	0.000353508	Up	3-ketoacyl-CoA thiolase 2, peroxisomal OS=Triticum aestivum OX=4565 PE=3 SV=1	--	K07513	1	2.80799e-05	106.67	3	PGTTLSGLAK(1)LK	-0.49857	0.523	0.561	0.582	1.316	1.34	1.679
map04146 Peroxisome	0.00292055	5.16	A0A3B6NV46	245	K	2.799	0.000596139	Up	3-ketoacyl-CoA thiolase 2, peroxisomal OS=Triticum aestivum OX=4565 PE=3 SV=1	--	K07513	1	9.72686e-05	119.39	2	LIDPK(1)TGEEK	1.9318	0.64	0.473	0.466	1.463	1.533	1.424
map04146 Peroxisome	0.00292055	5.16	A0A3B6NV46	60	K	6.085	1.47004e-06	Up	3-ketoacyl-CoA thiolase 2, peroxisomal OS=Triticum aestivum OX=4565 PE=3 SV=1	--	K07513	1	0.0235113	85.212	2	TPICK(1)AK	0.38143	0.265	0.282	0.3	1.663	1.772	1.719
map04146 Peroxisome	0.00292055	5.16	A0A3B6PSZ6	232	K	2.193	0.00896211	Up	3-ketoacyl-CoA thiolase 2, peroxisomal OS=Triticum aestivum OX=4565 PE=3 SV=1	--	K07513	1	0.000370748	96.82	3	FK(1)DEIIPVHTK	0.28376	0.815	0.455	0.609	1.381	1.442	1.298
map04146 Peroxisome	0.00292055	5.16	A0A3B6RH01	441	K	2.819	0.000212958	Up	Acyl-coenzyme A oxidase OS=Triticum aestivum OX=4565 PE=3 SV=1	--	K00232	1	0.00990439	77.744	2	IWK(1)DIGTYR	-2.3373	0.465	0.502	0.604	1.407	1.502	1.519
