# Supplementary material for: Global Analysis of Lysine Lactylation of Germinated Seeds in Wheat
Source: Int J Mol Sci. 2023 Nov 11;24(22):16195. doi: 10.3390/ijms242216195 (PMC10671351; doi:10.3390/ijms242216195)
Supplement: Supplementary file 1 [file ijms-24-16195-s001.zip › Supplementary Table S6.xlsx]

## Sheet: Up
Domain description	Mapping	Background	All Mapping	All Background	Fold Enrichment	Fisher's exact test p value	-log10(p value)	Related proteins
Core histone H2A/H2B/H3/H4	17	267	136	81825	38.31	4.19878e-22	21.38	P02276 P05621 A0A2X0TX35 P27807 A0A3B6ILN3 W5BNS0 Q43312 A0A3B6KPW7 A0A1D5YKH2 A0A0C4BKM5 A0A3B5Y516 A0A3B6C7J8 W5HA06 A0A3B6HS27 A0A3B6IJZ7 W5HZ15 D8L9K7
Cupin	10	295	136	81825	20.4	9.07178e-11	10.04	A0A3B6JM88 A0A3B6JCH1 A0A3B6IJ76 I6QQ39 A0A3B6ILV9 A0A3B6JDG3 A0A3B6JCJ8 A0A3B6KNF4 A0A3B6MYZ0 A0A3B6LUV8
lactate/malate dehydrogenase, alpha/beta C-terminal domain	4	51	136	81825	47.19	1.71692e-06	5.77	A0A3B6EGP6 A0A3B5XY18 A0A3B5Y6M5 A0A3B6LTW4
lactate/malate dehydrogenase, NAD binding domain	4	52	136	81825	46.28	1.8576e-06	5.73	A0A3B6EGP6 A0A3B5XY18 A0A3B5Y6M5 A0A3B6LTW4
Gamma-thionin family	4	126	136	81825	19.1	6.24411e-05	4.2	A0A3B6MVI8 A0A060AFB6 A0A060APV2 A0A060AQ78
Ribosomal protein L24e	2	10	136	81825	120.33	0.000122328	3.91	A0A3B6ELC9 A0A3B6MLM6
linker histone H1 and H5 family	3	66	136	81825	27.35	0.000190336	3.72	A0A3B6MRL7 A0A3B6KR72 Q9SWU2
Hsp20/alpha crystallin family	4	176	136	81825	13.67	0.000226022	3.65	A0A3B6JJG2 A0A3B6JLS5 A0A3B6JIZ5 A0A3B6TCF7
Chaperonin 10 Kd subunit	2	18	136	81825	66.85	0.000412301	3.38	A0A1D5UUP9 A0A3B5Y185
Thiolase, C-terminal domain	2	18	136	81825	66.85	0.000412301	3.38	A0A3B6NV46 A0A3B6PSZ6
Thiolase, N-terminal domain	2	19	136	81825	63.33	0.000460305	3.34	A0A3B6NV46 A0A3B6PSZ6
Citrate synthase, C-terminal domain	2	20	136	81825	60.17	0.000510892	3.29	A0A3B6KQ76 A0A3B6MYE4
Glyceraldehyde 3-phosphate dehydrogenase, C-terminal domain	2	24	136	81825	50.14	0.000738911	3.13	A0A3B6RKE1 A0A3B6SMQ1
NOP5NT (NUC127) domain	2	24	136	81825	50.14	0.000738911	3.13	A0A3B5Y5L5 A0A3B6D7J8
Elongation factor Tu GTP binding domain	3	139	136	81825	12.99	0.00166764	2.78	A0A1D5XDB6 A0A3B6ARY9 A0A3B6N2V5
Aminotransferase class I and II	3	154	136	81825	11.72	0.00223193	2.65	A0A3B6ELG3 A0A077S3V2 A0A341QYC0
Elongation factor Tu C-terminal domain	2	44	136	81825	27.35	0.00247813	2.61	A0A1D5XDB6 A0A3B6ARY9
Alcohol dehydrogenase GroES-like domain	3	166	136	81825	10.87	0.00275916	2.56	A0A3B6LN46 A0A3B6QFX6 A0A3B6PPX5
Enoyl-(Acyl carrier protein) reductase	3	172	136	81825	10.49	0.00304912	2.52	A0A3B5YTY7 A0A3B6MRL4 A0A3B6KHH3
Methyl-CpG binding domain	2	57	136	81825	21.11	0.00412227	2.38	A0A3B6KNU7 A0A3B6LSV9
Zinc-binding dehydrogenase	3	194	136	81825	9.3	0.00426935	2.37	A0A3B6LN46 A0A3B6QFX6 A0A3B6PPX5
Late embryogenesis abundant protein	3	200	136	81825	9.02	0.0046464	2.33	A0A3B6A273 A0A3B6GU21 A0A3B6N288
Elongation factor Tu domain 2	2	81	136	81825	14.86	0.0081538	2.09	A0A1D5XDB6 A0A3B6ARY9
Chitinase class I	2	82	136	81825	14.67	0.00834861	2.08	A0A3B6C8Z7 A0A3B6TZD9
Enoyl-CoA hydratase/isomerase	2	94	136	81825	12.8	0.0108467	1.96	A0A3B6QEK4 A0A3B6EEU3
2Fe-2S iron-sulfur cluster binding domain	2	106	136	81825	11.35	0.013632	1.87	A0A3B6KHT1 A0A3B6LLY2
Aldo/keto reductase family	2	145	136	81825	8.3	0.0245238	1.61	A0A3B5ZYX1 A0A3B6QP50
AMP-binding enzyme C-terminal domain	2	160	136	81825	7.52	0.0294033	1.53	A0A3B6LQI9 A0A3B6JL53

## Sheet: Up Domain2Protein
Domain description	Fisher's exact test p value	Fold Enrichment	Protein accession	Position	Amino acid	12h/0h Ratio	12h/0h P value	Regulated Type	Protein description	Gene name	Localization probability	PEP	Score	Charge	Modified sequence	Mass error [ppm]	0h-1	0h-2	0h-3	12h-1	12h-2	12h-3
2Fe-2S iron-sulfur cluster binding domain	0.013632	11.35	A0A3B6KHT1	49	K	1.367	0.00599401	Up	Succinate dehydrogenase (quinone) OS=Triticum aestivum OX=4565 PE=3 SV=1	--	1	2.52534e-05	88.427	3	EAAEK(1)QAGLAAGEEEK	0.48043	0.816	0.925	0.794	1.187	1.075	1.203
2Fe-2S iron-sulfur cluster binding domain	0.013632	11.35	A0A3B6LLY2	49	K	1.388	0.00858792	Up	Succinate dehydrogenase (quinone) OS=Triticum aestivum OX=4565 PE=3 SV=1	--	1	2.69576e-18	142.32	3	EAAEK(1)QAGLAAAEEEK	0.5834	0.893	0.765	0.855	1.204	1.233	1.05
AMP-binding enzyme C-terminal domain	0.0294033	7.52	A0A3B6LQI9	301	K	3.622	5.01136e-05	Up	2-succinylbenzoate--CoA ligase OS=Triticum aestivum OX=4565 PE=4 SV=1	--	1	0.00242881	113.62	2	TSTGK(1)IQK	-0.74792	0.402	0.428	0.468	1.455	1.736	1.511
AMP-binding enzyme C-terminal domain	0.0294033	7.52	A0A3B6JL53	569	K	6.539	3.25242e-07	Up	Acetate/butyrate--CoA ligase AAE7, peroxisomal OS=Triticum aestivum OX=4565 PE=4 SV=1	--	1	0.00221525	109.66	2	AK(1)ELGPVK	0.15317	0.274	0.269	0.253	1.696	1.787	1.722
AMP-binding enzyme C-terminal domain	0.0294033	7.52	A0A3B6JL53	558	K	8.495	4.06947e-07	Up	Acetate/butyrate--CoA ligase AAE7, peroxisomal OS=Triticum aestivum OX=4565 PE=4 SV=1	--	1	0.0163895	91.853	2	TATGK(1)IK	0.38928	0.206	0.221	0.205	1.861	1.71	1.798
Alcohol dehydrogenase GroES-like domain	0.00275916	10.87	A0A3B6LN46	52	K	5.309	8.4525e-08	Up	PKS_ER domain-containing protein OS=Triticum aestivum OX=4565 PE=4 SV=1	--	1	3.30556e-09	154.36	2	EVTSLVQK(1)ENR	0.52692	0.31	0.315	0.326	1.651	1.712	1.686
Alcohol dehydrogenase GroES-like domain	0.00275916	10.87	A0A3B6LN46	563	K	4.686	0.000461893	Up	PKS_ER domain-containing protein OS=Triticum aestivum OX=4565 PE=4 SV=1	--	1	0.0103974	103.74	2	VSLDPK(1)K	0.59995	0.279	0.321	0.455	1.565	1.745	1.634
Alcohol dehydrogenase GroES-like domain	0.00275916	10.87	A0A3B6LN46	437	K	1.703	0.00143463	Up	PKS_ER domain-containing protein OS=Triticum aestivum OX=4565 PE=4 SV=1	--	1	3.55169e-37	153.36	3	VVATCGGESK(1)AAFLASLGVDR	-0.3924	0.688	0.718	0.813	1.175	1.232	1.373
Alcohol dehydrogenase GroES-like domain	0.00275916	10.87	A0A3B6LN46	347	K	7.163	8.57021e-07	Up	PKS_ER domain-containing protein OS=Triticum aestivum OX=4565 PE=4 SV=1	--	1	1.16854e-10	124.07	2	YFSGSAK(1)ETAAR	0.36617	0.255	0.249	0.231	1.672	1.788	1.805
Alcohol dehydrogenase GroES-like domain	0.00275916	10.87	A0A3B6QFX6	216	K	3.068	0.000192327	Up	PKS_ER domain-containing protein OS=Triticum aestivum OX=4565 PE=4 SV=1	--	1	0.00279131	94.767	2	SFLK(1)ASGLK	0.85518	0.459	0.438	0.578	1.509	1.51	1.506
Alcohol dehydrogenase GroES-like domain	0.00275916	10.87	A0A3B6PPX5	216	K	2.584	2.60775e-05	Up	PKS_ER domain-containing protein OS=Triticum aestivum OX=4565 PE=4 SV=1	--	1	0.00129313	105.46	2	SFLK(1)TSGLK	0.65003	0.555	0.522	0.597	1.401	1.427	1.497
Aldo/keto reductase family	0.0245238	8.3	A0A3B5ZYX1	5	K	2.413	0.000458657	Up	Aldo_ket_red domain-containing protein OS=Triticum aestivum OX=4565 PE=3 SV=1	--	1	0.00105446	83.137	3	ASAK(1)ATMGQEK	-0.70782	0.645	0.493	0.62	1.431	1.39	1.421
Aldo/keto reductase family	0.0245238	8.3	A0A3B5ZYX1	259	K	2.384	0.000176269	Up	Aldo_ket_red domain-containing protein OS=Triticum aestivum OX=4565 PE=3 SV=1	--	1	0.000167381	115.33	2	GTSVIPK(1)SSK	-1.7209	0.527	0.615	0.631	1.323	1.472	1.432
Aldo/keto reductase family	0.0245238	8.3	A0A3B5ZYX1	239	K	1.428	0.0139149	Up	Aldo_ket_red domain-containing protein OS=Triticum aestivum OX=4565 PE=3 SV=1	--	1	0.00108774	99.281	2	LNK(1)TPGQVLIR	0.6124	0.736	0.806	0.929	1.173	1.284	1.071
Aldo/keto reductase family	0.0245238	8.3	A0A3B5ZYX1	232	K	1.485	0.00931041	Up	Aldo_ket_red domain-containing protein OS=Triticum aestivum OX=4565 PE=3 SV=1	--	1	4.78628e-05	97.203	3	NLAHDPVVEK(1)VANK	-0.22163	0.761	0.718	0.935	1.223	1.126	1.236
Aldo/keto reductase family	0.0245238	8.3	A0A3B5ZYX1	289	K	1.563	0.00195893	Up	Aldo_ket_red domain-containing protein OS=Triticum aestivum OX=4565 PE=3 SV=1	--	1	0.000631416	131.82	2	VLCSIK(1)DEK	-0.1907	0.705	0.852	0.784	1.193	1.291	1.174
Aldo/keto reductase family	0.0245238	8.3	A0A3B6QP50	221	K	1.729	0.000254468	Up	Aldo_ket_red domain-containing protein OS=Triticum aestivum OX=4565 PE=3 SV=1	--	1	0.00492011	85.271	2	YSK(1)GNIPAESR	0.35558	0.687	0.748	0.764	1.297	1.313	1.191
Aminotransferase class I and II	0.00223193	11.72	A0A3B6ELG3	62	K	3.788	0.000101085	Up	Aspartate aminotransferase OS=Triticum aestivum OX=4565 PE=3 SV=1	--	1	1.16715e-23	136.34	3	EYLPITGLADFNK(1)LSAK	0.95542	0.413	0.36	0.48	1.516	1.644	1.586
Aminotransferase class I and II	0.00223193	11.72	A0A3B6ELG3	27	K	1.406	0.00533112	Up	Aspartate aminotransferase OS=Triticum aestivum OX=4565 PE=3 SV=1	--	1	0.0138587	50.088	3	TEEGK(1)PLVLNVVR	0.60534	0.756	0.831	0.906	1.14	1.118	1.248
Aminotransferase class I and II	0.00223193	11.72	A0A077S3V2	94	K	2.958	0.0020549	Up	Aspartate aminotransferase OS=Triticum aestivum OX=4565 GN=TRAES_3BF023000050CFD_c1 PE=3 SV=1	TRAES_3BF023000050CFD_c1	1	5.64214e-05	104.17	3	TEEGK(1)PLVLNVVK	-0.21011	0.37	0.516	0.63	1.526	1.475	1.484
Aminotransferase class I and II	0.00223193	11.72	A0A341QYC0	407	K	1.887	0.000614306	Up	Alanine transaminase OS=Triticum aestivum OX=4565 PE=3 SV=1	--	1	0.000132497	130.56	2	AMDVAK(1)SAGK	-0.59095	0.608	0.736	0.734	1.345	1.307	1.27
Chaperonin 10 Kd subunit	0.000412301	66.85	A0A1D5UUP9	24	K	1.363	1.67191e-05	Up	Genome assembly, chromosome: II OS=Triticum aestivum OX=4565 GN=CAMPLR22A2D_LOCUS1333 PE=3 SV=1	CAMPLR22A2D_LOCUS1333	1	1.59898e-07	115.8	3	K(1)SAGGILLPETSK	-0.91869	0.855	0.854	0.83	1.159	1.135	1.166
Chaperonin 10 Kd subunit	0.000412301	66.85	A0A3B5Y185	78	K	3.264	6.52928e-05	Up	Uncharacterized protein OS=Triticum aestivum OX=4565 PE=3 SV=1	--	1	4.32201e-05	108.58	2	SAGGVLLPK(1)SAVK	0.29546	0.442	0.434	0.531	1.592	1.468	1.533
Chitinase class I	0.00834861	14.67	A0A3B6C8Z7	118	K	2.215	0.000212463	Up	Chitinase OS=Triticum aestivum OX=4565 PE=4 SV=1	--	1	0.00348498	93.098	2	ANPNFGK(1)GR	0.012645	0.564	0.611	0.692	1.427	1.365	1.343
Chitinase class I	0.00834861	14.67	A0A3B6TZD9	132	K	1.522	0.000137549	Up	Chitinase OS=Triticum aestivum OX=4565 PE=4 SV=1	--	1	4.8247e-29	137.45	3	GAAADYCTPSAQWPCAPGK(1)R	-2.1523	0.748	0.813	0.818	1.199	1.22	1.202
Citrate synthase, C-terminal domain	0.000510892	60.17	A0A3B6KQ76	403	K	5.136	5.66108e-05	Up	Citrate synthase OS=Triticum aestivum OX=4565 PE=3 SV=1	--	1	1.35477e-45	196.88	2	AALSDDYFIK(1)R	-0.6191	0.29	0.309	0.379	1.56	1.655	1.808
Citrate synthase, C-terminal domain	0.000510892	60.17	A0A3B6MYE4	454	K	15.349	6.93194e-07	Up	Citrate synthase OS=Triticum aestivum OX=4565 PE=3 SV=1	--	1	5.05626e-14	158.01	2	ESLDDPDNK(1)IMR	-0.70736	0.112	0.124	0.131	1.936	1.893	1.804
Citrate synthase, C-terminal domain	0.000510892	60.17	A0A3B6MYE4	60	K	7.861	7.3434e-06	Up	Citrate synthase OS=Triticum aestivum OX=4565 PE=3 SV=1	--	1	5.40226e-17	159.52	2	YEVK(1)VSEDGTVR	0.46731	0.22	0.204	0.253	1.678	1.83	1.814
Citrate synthase, C-terminal domain	0.000510892	60.17	A0A3B6MYE4	403	K	7.405	2.19856e-05	Up	Citrate synthase OS=Triticum aestivum OX=4565 PE=3 SV=1	--	1	3.39629e-09	155.97	2	AALSDEYFIK(1)R	-0.55625	0.23	0.209	0.275	1.646	1.779	1.862
Core histone H2A/H2B/H3/H4	4.19878e-22	38.31	P02276	24	K	1.526	0.00068592	Up	Histone H2A.2.1 OS=Triticum aestivum OX=4565 PE=1 SV=1	--	1	0.0230786	85.67	2	SVTK(1)SIK	0.15191	0.727	0.836	0.812	1.184	1.201	1.24
Core histone H2A/H2B/H3/H4	4.19878e-22	38.31	P05621	11	K	1.385	0.00547579	Up	Histone H2B.2 OS=Triticum aestivum OX=4565 PE=1 SV=2	--	0.999992	0.0065906	76.326	3	KPAAENK(1)VEK	0.1926	0.819	0.87	0.827	1.271	1.047	1.166
Core histone H2A/H2B/H3/H4	4.19878e-22	38.31	A0A2X0TX35	43	K	1.96	0.00114432	Up	Histone H2B OS=Triticum aestivum OX=4565 GN=CAMPLR22A2D_LOCUS3124 PE=3 SV=1	CAMPLR22A2D_LOCUS3124	1	0.00775162	73.499	3	RLPAGK(1)TASK	-1.2349	0.596	0.673	0.758	1.304	1.238	1.431
Core histone H2A/H2B/H3/H4	4.19878e-22	38.31	P27807	26	K	1.59	0.00110931	Up	Histone H2B.1 OS=Triticum aestivum OX=4565 PE=1 SV=3	--	1	0.0116621	87.258	2	AEK(1)TPAGK	0.91265	0.718	0.832	0.767	1.191	1.177	1.316
Core histone H2A/H2B/H3/H4	4.19878e-22	38.31	P27807	23	K	1.826	0.000732182	Up	Histone H2B.1 OS=Triticum aestivum OX=4565 PE=1 SV=3	--	1	6.65646e-05	101.05	3	KPAEEEPAAEK(1)AEK	-0.15229	0.643	0.754	0.726	1.234	1.406	1.237
Core histone H2A/H2B/H3/H4	4.19878e-22	38.31	P27807	43	K	1.905	0.00149744	Up	Histone H2B.1 OS=Triticum aestivum OX=4565 PE=1 SV=3	--	1	0.000111912	115.29	3	RLPAGK(1)SAAK	0.69461	0.676	0.67	0.719	1.51	1.274	1.15
Core histone H2A/H2B/H3/H4	4.19878e-22	38.31	A0A3B6ILN3	60	K	1.501	0.000273593	Up	Histone H2B OS=Triticum aestivum OX=4565 PE=3 SV=1	--	1	0.00821536	106.68	2	K(1)SVETYK	0.24372	0.782	0.848	0.769	1.201	1.231	1.168
Core histone H2A/H2B/H3/H4	4.19878e-22	38.31	A0A3B6ILN3	26	K	1.59	0.00110931	Up	Histone H2B OS=Triticum aestivum OX=4565 PE=3 SV=1	--	1	0.0116621	87.258	2	AEK(1)TPAGK	0.91265	0.718	0.832	0.767	1.191	1.177	1.316
Core histone H2A/H2B/H3/H4	4.19878e-22	38.31	A0A3B6ILN3	13	K	1.572	0.000718123	Up	Histone H2B OS=Triticum aestivum OX=4565 PE=3 SV=1	--	1	3.63213e-06	134.68	2	K(1)PVEEEPAAEK	0.15543	0.729	0.795	0.809	1.16	1.199	1.308
Core histone H2A/H2B/H3/H4	4.19878e-22	38.31	A0A3B6ILN3	23	K	1.457	0.0423407	Up	Histone H2B OS=Triticum aestivum OX=4565 PE=3 SV=1	--	0.999993	0.00126238	71.08	4	KPVEEEPAAEK(1)AEK	0.49599	0.631	0.834	0.977	1.188	1.26	1.11
Core histone H2A/H2B/H3/H4	4.19878e-22	38.31	A0A3B6ILN3	43	K	1.918	0.000192435	Up	Histone H2B OS=Triticum aestivum OX=4565 PE=3 SV=1	--	1	5.32159e-06	115.57	2	LPAGK(1)SSAAAK	-0.14563	0.633	0.693	0.73	1.35	1.349	1.245
Core histone H2A/H2B/H3/H4	4.19878e-22	38.31	W5BNS0	14	K	2.792	0.0237022	Up	Histone H2A OS=Triticum aestivum OX=4565 PE=3 SV=1	--	1	0.000286626	124.98	2	AIGAGAAK(1)K	-0.61862	0.329	0.362	0.891	1.557	1.463	1.397
Core histone H2A/H2B/H3/H4	4.19878e-22	38.31	W5BNS0	6	K	2.707	1.73621e-05	Up	Histone H2A OS=Triticum aestivum OX=4565 PE=3 SV=1	--	1	9.48109e-05	119.53	2	GK(1)AIGAGAAK	-0.11531	0.505	0.536	0.578	1.489	1.469	1.424
Core histone H2A/H2B/H3/H4	4.19878e-22	38.31	W5BNS0	22	K	3.099	0.000495002	Up	Histone H2A OS=Triticum aestivum OX=4565 PE=3 SV=1	--	1	6.41857e-05	110.38	2	SSK(1)AGLQFPVGR	0.20882	0.585	0.48	0.399	1.512	1.528	1.497
Core histone H2A/H2B/H3/H4	4.19878e-22	38.31	Q43312	14	K	4.214	0.000310476	Up	Protein H2A.7 OS=Triticum aestivum OX=4565 GN=H2A-10 PE=2 SV=3	H2A-10	1	0.00536688	93.667	2	AIGSGAAK(1)K	-0.22374	0.318	0.355	0.478	1.548	1.699	1.603
Core histone H2A/H2B/H3/H4	4.19878e-22	38.31	Q43312	6	K	4.464	2.28688e-05	Up	Protein H2A.7 OS=Triticum aestivum OX=4565 GN=H2A-10 PE=2 SV=3	H2A-10	1	0.000441242	108.56	3	GK(1)AIGSGAAK	2.6475	0.335	0.349	0.414	1.595	1.678	1.628
Core histone H2A/H2B/H3/H4	4.19878e-22	38.31	A0A3B6KPW7	35	K	1.38	0.00179882	Up	Histone H2A OS=Triticum aestivum OX=4565 PE=3 SV=1	--	1	0.000867039	101.53	2	SVK(1)AGLQFPVGR	0.12176	0.786	0.826	0.909	1.136	1.17	1.174
Core histone H2A/H2B/H3/H4	4.19878e-22	38.31	A0A1D5YKH2	7	K	2.302	1.05952e-05	Up	Histone H2A OS=Triticum aestivum OX=4565 PE=3 SV=1	--	1	0.000787456	113.62	2	GGK(1)GLLAAK	-0.2061	0.613	0.591	0.613	1.383	1.467	1.333
Core histone H2A/H2B/H3/H4	4.19878e-22	38.31	A0A1D5YKH2	13	K	2.621	3.75462e-06	Up	Histone H2A OS=Triticum aestivum OX=4565 PE=3 SV=1	--	1	1.22207e-06	138.45	2	GLLAAK(1)TTAAK	0.36878	0.574	0.543	0.54	1.5	1.407	1.436
Core histone H2A/H2B/H3/H4	4.19878e-22	38.31	A0A1D5YKH2	18	K	1.974	0.0002828	Up	Histone H2A OS=Triticum aestivum OX=4565 PE=3 SV=1	--	1	0.00152778	99.752	2	TTAAK(1)TAEK	-0.3857	0.604	0.692	0.722	1.313	1.378	1.292
Core histone H2A/H2B/H3/H4	4.19878e-22	38.31	A0A1D5YKH2	133	K	1.622	3.44174e-05	Up	Histone H2A OS=Triticum aestivum OX=4565 PE=3 SV=1	--	1	0.00898771	90.827	2	SLINK(1)SSK	-0.37758	0.743	0.759	0.786	1.197	1.245	1.269
Core histone H2A/H2B/H3/H4	4.19878e-22	38.31	A0A0C4BKM5	135	K	2.008	0.000538429	Up	Histone H2A OS=Triticum aestivum OX=4565 PE=3 SV=1	--	1	0.0251177	74.841	2	SLINK(1)TSK	-0.47711	0.67	0.601	0.724	1.415	1.226	1.364
Core histone H2A/H2B/H3/H4	4.19878e-22	38.31	A0A3B5Y516	14	K	1.531	0.0003114	Up	Histone H2B OS=Triticum aestivum OX=4565 PE=3 SV=1	--	0.999998	0.00274985	89.43	3	KPAAESK(1)VEK	0.34292	0.787	0.829	0.755	1.151	1.243	1.235
Core histone H2A/H2B/H3/H4	4.19878e-22	38.31	A0A3B6C7J8	107	K	1.357	0.000430651	Up	Histone H2B OS=Triticum aestivum OX=4565 PE=3 SV=1	--	1	0.0259619	63.212	2	LAGEASK(1)LAR	0.071792	0.869	0.847	0.83	1.137	1.208	1.11
Core histone H2A/H2B/H3/H4	4.19878e-22	38.31	W5HA06	13	K	1.325	0.00694445	Up	Histone H2B OS=Triticum aestivum OX=4565 PE=3 SV=1	--	1	0.00194216	94.465	3	KPVAEK(1)AEK	0.15788	0.814	0.81	0.957	1.122	1.161	1.137
Core histone H2A/H2B/H3/H4	4.19878e-22	38.31	A0A3B6HS27	24	K	1.59	0.00110931	Up	Histone H2B OS=Triticum aestivum OX=4565 PE=3 SV=1	--	1	0.0116621	87.258	2	AEK(1)TPAGK	0.91265	0.718	0.832	0.767	1.191	1.177	1.316
Core histone H2A/H2B/H3/H4	4.19878e-22	38.31	A0A3B6HS27	13	K	1.627	0.0222318	Up	Histone H2B OS=Triticum aestivum OX=4565 PE=3 SV=1	--	1	0.0111613	83.182	2	K(1)PAAEVAEK	-1.2159	0.68	0.805	0.799	1.075	1.548	1.093
Core histone H2A/H2B/H3/H4	4.19878e-22	38.31	A0A3B6HS27	21	K	1.442	0.000360531	Up	Histone H2B OS=Triticum aestivum OX=4565 PE=3 SV=1	--	0.999998	0.00879782	68.972	3	KPAAEVAEK(1)AEK	0.737	0.854	0.809	0.794	1.195	1.221	1.126
Core histone H2A/H2B/H3/H4	4.19878e-22	38.31	A0A3B6IJZ7	9	K	5.218	8.51381e-06	Up	Histone domain-containing protein OS=Triticum aestivum OX=4565 PE=3 SV=1	--	1	0.00733786	80.69	2	GSK(1)VVSSVVK	0.99827	0.322	0.291	0.352	1.64	1.665	1.73
Core histone H2A/H2B/H3/H4	4.19878e-22	38.31	A0A3B6IJZ7	16	K	1.78	7.7042e-05	Up	Histone domain-containing protein OS=Triticum aestivum OX=4565 PE=3 SV=1	--	1	0.00110457	108.7	2	VVSSVVK(1)TK	-0.61479	0.682	0.745	0.731	1.268	1.239	1.335
Core histone H2A/H2B/H3/H4	4.19878e-22	38.31	W5HZ15	14	K	1.875	0.000223164	Up	Histone H2B OS=Triticum aestivum OX=4565 PE=3 SV=1	--	0.999654	0.00297253	79.652	3	KPAAAEK(1)TPAAEK	0.060701	0.654	0.74	0.693	1.217	1.36	1.336
Core histone H2A/H2B/H3/H4	4.19878e-22	38.31	D8L9K7	80	K	1.335	0.00260162	Up	Histone H3 OS=Triticum aestivum OX=4565 GN=TAA_ctg0464b.00020.1 PE=3 SV=1	TAA_ctg0464b.00020.1	1	1.1944e-05	114.79	2	EIAQDFK(1)TDLR	-2.7908	0.798	0.868	0.903	1.123	1.197	1.11
Core histone H2A/H2B/H3/H4	4.19878e-22	38.31	D8L9K7	24	K	1.839	0.000193572	Up	Histone H3 OS=Triticum aestivum OX=4565 GN=TAA_ctg0464b.00020.1 PE=3 SV=1	TAA_ctg0464b.00020.1	1	0.00255763	138.26	2	QLATK(1)AAR	-0.013881	0.671	0.674	0.768	1.26	1.305	1.321
Core histone H2A/H2B/H3/H4	4.19878e-22	38.31	D8L9K7	57	K	1.509	0.0145404	Up	Histone H3 OS=Triticum aestivum OX=4565 GN=TAA_ctg0464b.00020.1 PE=3 SV=1	TAA_ctg0464b.00020.1	1	0.00835298	78.83	2	YQK(1)STELLIR	1.2023	0.808	0.698	0.885	1.045	1.229	1.334
Cupin	9.07178e-11	20.4	A0A3B6JM88	39	K	1.57	0.0226953	Up	Cupin type-1 domain-containing protein OS=Triticum aestivum OX=4565 PE=4 SV=1	--	1	0.000622033	77.894	3	AGAAVGGQVVEK(1)ER	1.9173	0.718	0.684	0.932	1.394	1.22	1.051
Cupin	9.07178e-11	20.4	A0A3B6JM88	178	K	1.648	0.00629074	Up	Cupin type-1 domain-containing protein OS=Triticum aestivum OX=4565 PE=4 SV=1	--	1	0.0150652	82.426	2	GFDVK(1)ILR	0.2996	0.676	0.706	0.883	1.368	1.176	1.189
Cupin	9.07178e-11	20.4	A0A3B6JM88	274	K	1.921	6.73734e-05	Up	Cupin type-1 domain-containing protein OS=Triticum aestivum OX=4565 PE=4 SV=1	--	1	0.027042	43.502	3	NCFGWSK(1)TMTNK	-0.35234	0.673	0.663	0.718	1.242	1.336	1.368
Cupin	9.07178e-11	20.4	A0A3B6JM88	392	K	1.342	0.00122306	Up	Cupin type-1 domain-containing protein OS=Triticum aestivum OX=4565 PE=4 SV=1	--	1	1.36189e-05	114.72	2	VK(1)EGDVFVVPR	0.34198	0.865	0.796	0.9	1.146	1.149	1.143
Cupin	9.07178e-11	20.4	A0A3B6JM88	279	K	1.384	0.000974103	Up	Cupin type-1 domain-containing protein OS=Triticum aestivum OX=4565 PE=4 SV=1	--	1	0.000518092	94.767	3	TMTNK(1)DLQNLK	-0.27453	0.903	0.811	0.803	1.161	1.165	1.157
Cupin	9.07178e-11	20.4	A0A3B6JM88	494	K	1.459	0.0457669	Up	Cupin type-1 domain-containing protein OS=Triticum aestivum OX=4565 PE=4 SV=1	--	1	0.0167343	69.03	2	EEQEGGK(1)GER	0.35623	0.731	0.728	0.981	1.179	1.371	1.009
Cupin	9.07178e-11	20.4	A0A3B6JCH1	216	K	1.672	0.00123932	Up	Germin-like protein OS=Triticum aestivum OX=4565 PE=3 SV=1	--	1	0.00518246	84.297	2	VDAGVVELLK(1)SR	2.2715	0.659	0.788	0.799	1.255	1.22	1.28
Cupin	9.07178e-11	20.4	A0A3B6IJ76	311	K	1.468	0.000856169	Up	Globulin-1 OS=Triticum aestivum OX=4565 PE=4 SV=1	--	1	1.6739e-30	178.67	2	AALK(1)TSDEQLDR	-0.17786	0.754	0.843	0.834	1.142	1.186	1.241
Cupin	9.07178e-11	20.4	A0A3B6IJ76	548	K	1.452	0.0003336	Up	Globulin-1 OS=Triticum aestivum OX=4565 PE=4 SV=1	--	1	8.56896e-28	152.94	3	NNVIGK(1)LDNPAQELTFGR	-0.3443	0.814	0.788	0.845	1.221	1.125	1.207
Cupin	9.07178e-11	20.4	I6QQ39	263	K	1.824	0.00109139	Up	Globulin-3A OS=Triticum aestivum OX=4565 GN=Glo-3A PE=2 SV=1	Glo-3A	1	8.75525e-07	106.3	3	FQYFSAK(1)PLLASLSK	0.58495	0.636	0.79	0.699	1.205	1.322	1.349
Cupin	9.07178e-11	20.4	I6QQ39	271	K	1.798	2.28451e-05	Up	Globulin-3A OS=Triticum aestivum OX=4565 GN=Glo-3A PE=2 SV=1	Glo-3A	1	0.000466787	140.45	2	PLLASLSK(1)R	0.14021	0.693	0.722	0.729	1.261	1.339	1.255
Cupin	9.07178e-11	20.4	I6QQ39	543	K	1.445	0.0387765	Up	Globulin-3A OS=Triticum aestivum OX=4565 GN=Glo-3A PE=2 SV=1	Glo-3A	1	8.06308e-78	199.29	3	AK(1)DQQDEGFVAGPEQQQEHER	0.28248	0.75	0.788	0.916	1.416	0.996	1.133
Cupin	9.07178e-11	20.4	I6QQ39	300	K	1.449	0.000459941	Up	Globulin-3A OS=Triticum aestivum OX=4565 GN=Glo-3A PE=2 SV=1	Glo-3A	1	2.63755e-19	174.9	2	EEEEK(1)SISIVR	0.85574	0.763	0.85	0.837	1.166	1.177	1.208
Cupin	9.07178e-11	20.4	I6QQ39	279	K	1.374	0.000166417	Up	Globulin-3A OS=Triticum aestivum OX=4565 GN=Glo-3A PE=2 SV=1	Glo-3A	1	1.46029e-10	124.47	2	VLTAALK(1)TSDER	-0.78443	0.87	0.837	0.82	1.122	1.176	1.175
Cupin	9.07178e-11	20.4	A0A3B6ILV9	541	K	1.402	0.0340568	Up	Globulin-1 OS=Triticum aestivum OX=4565 PE=4 SV=1	--	1	5.41282e-18	124.84	3	NNVIGK(1)LDSPAQELTFGR	0.76584	0.668	0.968	0.862	1.178	1.137	1.186
Cupin	9.07178e-11	20.4	A0A3B6ILV9	297	K	1.619	0.000106935	Up	Globulin-1 OS=Triticum aestivum OX=4565 PE=4 SV=1	--	1	0.000368596	77.633	3	VLTAALK(1)TSDEQLGR	1.0327	0.782	0.773	0.736	1.283	1.248	1.177
Cupin	9.07178e-11	20.4	A0A3B6JDG3	279	K	1.361	0.000243361	Up	Cupin type-1 domain-containing protein OS=Triticum aestivum OX=4565 PE=4 SV=1	--	1	5.84011e-11	146.79	2	AALK(1)TSDEQLGR	0.46149	0.873	0.823	0.845	1.122	1.193	1.144
Cupin	9.07178e-11	20.4	A0A3B6JDG3	542	K	1.677	0.0238792	Up	Cupin type-1 domain-containing protein OS=Triticum aestivum OX=4565 PE=4 SV=1	--	1	6.63471e-103	208.17	3	AK(1)DQQDEGFVAGPEQQSHEQEQER	0.1042	0.579	0.868	0.794	1.261	1.426	1.072
Cupin	9.07178e-11	20.4	A0A3B6JCJ8	279	K	1.432	0.00729547	Up	Cupin type-1 domain-containing protein OS=Triticum aestivum OX=4565 PE=4 SV=1	--	1	0.00057579	136.02	2	AALK(1)TSDER	0.86966	0.742	0.936	0.789	1.201	1.2	1.132
Cupin	9.07178e-11	20.4	A0A3B6JCJ8	271	K	1.798	2.28451e-05	Up	Cupin type-1 domain-containing protein OS=Triticum aestivum OX=4565 PE=4 SV=1	--	1	0.000466787	140.45	2	PLLASLSK(1)R	0.14021	0.693	0.722	0.729	1.261	1.339	1.255
Cupin	9.07178e-11	20.4	A0A3B6KNF4	256	K	1.434	0.00267404	Up	Globulin-2 OS=Triticum aestivum OX=4565 PE=4 SV=1	--	1	2.30246e-18	149.32	3	GGGGSGSEK(1)EDIQPR	-1.5729	0.764	0.794	0.907	1.156	1.218	1.16
Cupin	9.07178e-11	20.4	A0A3B6KNF4	463	K	1.535	0.0022263	Up	Globulin-2 OS=Triticum aestivum OX=4565 PE=4 SV=1	--	1	1.98652e-06	97.904	3	QLDEAAK(1)ALSFPQQAR	-0.39953	0.732	0.756	0.879	1.224	1.153	1.256
Cupin	9.07178e-11	20.4	A0A3B6KNF4	268	K	1.552	1.84456e-05	Up	Globulin-2 OS=Triticum aestivum OX=4565 PE=4 SV=1	--	1	0.00307259	100.76	2	SLTGEK(1)PR	0.26768	0.776	0.769	0.806	1.195	1.243	1.211
Cupin	9.07178e-11	20.4	A0A3B6KNF4	220	K	1.541	0.000490337	Up	Globulin-2 OS=Triticum aestivum OX=4565 PE=4 SV=1	--	1	0.0084151	99.442	2	VFESK(1)SK	0.56939	0.729	0.831	0.801	1.199	1.19	1.25
Cupin	9.07178e-11	20.4	A0A3B6MYZ0	259	K	1.594	0.00224198	Up	Globulin-2 OS=Triticum aestivum OX=4565 PE=4 SV=1	--	1	1.15574e-48	191.19	3	GGGGGSGSEK(1)EDIQPR	0.085421	0.729	0.769	0.815	1.133	1.181	1.373
Cupin	9.07178e-11	20.4	A0A3B6MYZ0	455	K	1.481	0.0346957	Up	Globulin-2 OS=Triticum aestivum OX=4565 PE=4 SV=1	--	1	1.56903e-06	99.747	3	QLDEAAK(1)ALAFPQQAR	-0.1942	0.724	0.713	0.982	1.182	1.051	1.349
Cupin	9.07178e-11	20.4	A0A3B6LUV8	468	K	1.531	0.0181277	Up	Globulin-2 OS=Triticum aestivum OX=4565 PE=4 SV=1	--	1	1.56903e-06	99.747	3	QLDDAAK(1)ALAFPQQAR	1.2938	0.683	0.734	0.954	1.142	1.329	1.159
Elongation factor Tu C-terminal domain	0.00247813	27.35	A0A1D5XDB6	243	K	1.907	0.00736663	Up	Elongation factor 1-alpha OS=Triticum aestivum OX=4565 PE=3 SV=1	--	1	1.61407e-07	85.496	3	LPLQDVYK(1)IGGIGTVPVGR	-0.81861	0.552	0.665	0.847	1.287	1.228	1.421
Elongation factor Tu C-terminal domain	0.00247813	27.35	A0A3B6ARY9	427	K	1.553	0.0116	Up	Elongation factor 1-alpha OS=Triticum aestivum OX=4565 PE=3 SV=1	--	1	0.0100923	52.527	3	QTVAVGVIK(1)SVEK	0.47422	0.667	0.856	0.827	1.117	1.161	1.371
Elongation factor Tu GTP binding domain	0.00166764	12.99	A0A1D5XDB6	243	K	1.907	0.00736663	Up	Elongation factor 1-alpha OS=Triticum aestivum OX=4565 PE=3 SV=1	--	1	1.61407e-07	85.496	3	LPLQDVYK(1)IGGIGTVPVGR	-0.81861	0.552	0.665	0.847	1.287	1.228	1.421
Elongation factor Tu GTP binding domain	0.00166764	12.99	A0A3B6ARY9	427	K	1.553	0.0116	Up	Elongation factor 1-alpha OS=Triticum aestivum OX=4565 PE=3 SV=1	--	1	0.0100923	52.527	3	QTVAVGVIK(1)SVEK	0.47422	0.667	0.856	0.827	1.117	1.161	1.371
Elongation factor Tu GTP binding domain	0.00166764	12.99	A0A3B6N2V5	600	K	1.61	0.0353718	Up	Tr-type G domain-containing protein OS=Triticum aestivum OX=4565 PE=3 SV=1	--	1	0.000309911	98.942	3	SK(1)ILSEEFGWDK	-1.015	0.673	0.714	0.912	1.113	1.538	1.051
Elongation factor Tu GTP binding domain	0.00166764	12.99	A0A3B6N2V5	3	K	1.543	0.00316621	Up	Tr-type G domain-containing protein OS=Triticum aestivum OX=4565 PE=3 SV=1	--	1	0.00135028	104.07	2	VK(1)FTAEELR	-0.089136	0.734	0.772	0.854	1.255	1.293	1.093
Elongation factor Tu GTP binding domain	0.00166764	12.99	A0A3B6N2V5	260	K	1.305	0.0123701	Up	Tr-type G domain-containing protein OS=Triticum aestivum OX=4565 PE=3 SV=1	--	1	0.000940169	88.101	3	WTSK(1)NTGTATCK	-2.2271	0.849	0.813	0.941	1.13	1.048	1.219
Elongation factor Tu domain 2	0.0081538	14.86	A0A1D5XDB6	243	K	1.907	0.00736663	Up	Elongation factor 1-alpha OS=Triticum aestivum OX=4565 PE=3 SV=1	--	1	1.61407e-07	85.496	3	LPLQDVYK(1)IGGIGTVPVGR	-0.81861	0.552	0.665	0.847	1.287	1.228	1.421
Elongation factor Tu domain 2	0.0081538	14.86	A0A3B6ARY9	427	K	1.553	0.0116	Up	Elongation factor 1-alpha OS=Triticum aestivum OX=4565 PE=3 SV=1	--	1	0.0100923	52.527	3	QTVAVGVIK(1)SVEK	0.47422	0.667	0.856	0.827	1.117	1.161	1.371
Enoyl-(Acyl carrier protein) reductase	0.00304912	10.49	A0A3B5YTY7	85	K	2.521	0.0486039	Up	Glucose and ribitol dehydrogenase OS=Triticum aestivum OX=4565 PE=4 SV=1	--	1	0.0166836	49.595	4	EHAMDPRPETLIK(1)NYK	0.16968	0.504	0.518	0.682	0.877	2.287	1.131
Enoyl-(Acyl carrier protein) reductase	0.00304912	10.49	A0A3B5YTY7	88	K	1.515	0.00179816	Up	Glucose and ribitol dehydrogenase OS=Triticum aestivum OX=4565 PE=4 SV=1	--	1	0.0212196	87.639	2	NYK(1)SANK	0.4377	0.748	0.794	0.844	1.101	1.259	1.254
Enoyl-(Acyl carrier protein) reductase	0.00304912	10.49	A0A3B5YTY7	72	K	1.473	0.0160362	Up	Glucose and ribitol dehydrogenase OS=Triticum aestivum OX=4565 PE=4 SV=1	--	1	0.00740379	43.633	4	FPPQQQDCQPGK(1)EHAMDPRPETLIK	1.4476	0.944	0.702	0.78	1.236	1.085	1.252
Enoyl-(Acyl carrier protein) reductase	0.00304912	10.49	A0A3B5YTY7	92	K	1.804	1.43805e-06	Up	Glucose and ribitol dehydrogenase OS=Triticum aestivum OX=4565 PE=4 SV=1	--	1	0.00321077	100.02	2	SANK(1)LQGK	2.1262	0.697	0.715	0.728	1.294	1.287	1.279
Enoyl-(Acyl carrier protein) reductase	0.00304912	10.49	A0A3B5YTY7	309	K	1.495	0.000396494	Up	Glucose and ribitol dehydrogenase OS=Triticum aestivum OX=4565 PE=4 SV=1	--	1	0.000108951	113.38	2	QFGSEVPMK(1)R	-1.6777	0.748	0.824	0.833	1.174	1.192	1.23
Enoyl-(Acyl carrier protein) reductase	0.00304912	10.49	A0A3B5YTY7	300	K	1.386	4.99222e-05	Up	Glucose and ribitol dehydrogenase OS=Triticum aestivum OX=4565 PE=4 SV=1	--	1	2.36837e-05	113.24	3	VK(1)QFGSEVPMK	-0.78219	0.853	0.823	0.839	1.129	1.175	1.181
Enoyl-(Acyl carrier protein) reductase	0.00304912	10.49	A0A3B6MRL4	307	K	1.734	0.0119896	Up	Enoyl-[acyl-carrier-protein] reductase [NADH] 1, chloroplastic OS=Triticum aestivum OX=4565 PE=3 SV=1	--	1	0.0261636	46.352	3	AAK(1)AIGFIEK	0.6323	0.779	0.575	0.841	1.298	1.139	1.369
Enoyl-(Acyl carrier protein) reductase	0.00304912	10.49	A0A3B6KHH3	114	K	2.527	0.000154401	Up	Dehydrogenase/reductase SDR family member 4 OS=Triticum aestivum OX=4565 PE=4 SV=1	--	1	4.87815e-11	128.54	3	ESVLDK(1)LWDINVK	0.86895	0.519	0.627	0.555	1.424	1.345	1.53
Enoyl-CoA hydratase/isomerase	0.0108467	12.8	A0A3B6QEK4	51	K	3.743	0.000181253	Up	3-hydroxybutyryl-CoA epimerase OS=Triticum aestivum OX=4565 PE=3 SV=1	--	1	0.0114963	48.405	3	DDVK(1)AIVLTGAAGK	0.031429	0.396	0.407	0.462	1.856	1.402	1.477
Enoyl-CoA hydratase/isomerase	0.0108467	12.8	A0A3B6QEK4	399	K	6.732	2.0484e-05	Up	3-hydroxybutyryl-CoA epimerase OS=Triticum aestivum OX=4565 PE=3 SV=1	--	1	1.52821e-06	99.927	3	DVDMVIEAVIEK(1)VPLK	-0.65841	0.227	0.25	0.299	1.754	1.785	1.685
Enoyl-CoA hydratase/isomerase	0.0108467	12.8	A0A3B6QEK4	173	K	5.623	9.98571e-07	Up	3-hydroxybutyryl-CoA epimerase OS=Triticum aestivum OX=4565 PE=3 SV=1	--	1	0.00290631	101.65	2	FITAK(1)EGK	0.057016	0.291	0.295	0.32	1.663	1.761	1.67
Enoyl-CoA hydratase/isomerase	0.0108467	12.8	A0A3B6QEK4	350	K	2.319	1.8417e-06	Up	3-hydroxybutyryl-CoA epimerase OS=Triticum aestivum OX=4565 PE=3 SV=1	--	1	6.97063e-16	138.91	3	GQK(1)TIAGNLEGLVK	-0.22703	0.62	0.599	0.589	1.363	1.423	1.406
Enoyl-CoA hydratase/isomerase	0.0108467	12.8	A0A3B6QEK4	361	K	1.856	0.0022781	Up	3-hydroxybutyryl-CoA epimerase OS=Triticum aestivum OX=4565 PE=3 SV=1	--	1	6.2933e-10	137.81	3	TIAGNLEGLVK(1)R	-0.41436	0.754	0.587	0.76	1.258	1.261	1.38
Enoyl-CoA hydratase/isomerase	0.0108467	12.8	A0A3B6QEK4	295	K	2.158	0.00108818	Up	3-hydroxybutyryl-CoA epimerase OS=Triticum aestivum OX=4565 PE=3 SV=1	--	1	0.00104236	62.69	3	STTK(1)VPGVTDIQLK	2.0654	0.579	0.574	0.747	1.383	1.285	1.432
Enoyl-CoA hydratase/isomerase	0.0108467	12.8	A0A3B6QEK4	305	K	1.597	0.00220657	Up	3-hydroxybutyryl-CoA epimerase OS=Triticum aestivum OX=4565 PE=3 SV=1	--	1	3.1767e-10	126.83	2	VPGVTDIQLK(1)PR	-0.18232	0.864	0.695	0.751	1.18	1.275	1.235
Enoyl-CoA hydratase/isomerase	0.0108467	12.8	A0A3B6QEK4	192	K	1.949	0.00617807	Up	3-hydroxybutyryl-CoA epimerase OS=Triticum aestivum OX=4565 PE=3 SV=1	--	1	1.76059e-05	86.367	3	GLIDALCSPDELIK(1)MSR	-0.084296	0.54	0.739	0.755	1.465	1.161	1.339
Enoyl-CoA hydratase/isomerase	0.0108467	12.8	A0A3B6QEK4	587	K	1.474	0.0251347	Up	3-hydroxybutyryl-CoA epimerase OS=Triticum aestivum OX=4565 PE=3 SV=1	--	1	0.013267	55.461	3	GYYFYEK(1)GGK	0.12209	0.67	0.821	0.934	1.235	1.059	1.281
Enoyl-CoA hydratase/isomerase	0.0108467	12.8	A0A3B6QEK4	609	K	3.158	0.000673231	Up	3-hydroxybutyryl-CoA epimerase OS=Triticum aestivum OX=4565 PE=3 SV=1	--	1	0.00507771	89.266	2	QTK(1)TIFGGK	0.84585	0.391	0.462	0.59	1.531	1.576	1.45
Enoyl-CoA hydratase/isomerase	0.0108467	12.8	A0A3B6EEU3	708	K	1.765	0.00111276	Up	3-hydroxybutyryl-CoA epimerase OS=Triticum aestivum OX=4565 PE=3 SV=1	--	1	5.85904e-11	117	3	AAK(1)GIPLSAPAASQVK	0.89809	0.667	0.722	0.781	1.18	1.25	1.4
Enoyl-CoA hydratase/isomerase	0.0108467	12.8	A0A3B6EEU3	721	K	2.244	2.14803e-05	Up	3-hydroxybutyryl-CoA epimerase OS=Triticum aestivum OX=4565 PE=3 SV=1	--	1	5.23305e-17	146.59	3	GIPLSAPAASQVK(1)AR	-1.2508	0.592	0.604	0.653	1.389	1.336	1.425
Enoyl-CoA hydratase/isomerase	0.0108467	12.8	A0A3B6EEU3	296	K	1.814	3.38162e-05	Up	3-hydroxybutyryl-CoA epimerase OS=Triticum aestivum OX=4565 PE=3 SV=1	--	1	1.98828e-08	114.52	3	ATSK(1)VPGATDLGLMPR	0.52359	0.745	0.706	0.681	1.305	1.256	1.307
Enoyl-CoA hydratase/isomerase	0.0108467	12.8	A0A3B6EEU3	344	K	3.481	2.88265e-05	Up	3-hydroxybutyryl-CoA epimerase OS=Triticum aestivum OX=4565 PE=3 SV=1	--	1	2.56578e-13	151.8	3	EVNEK(1)FLNAGIDR	-0.62376	0.414	0.438	0.487	1.528	1.476	1.657
Enoyl-CoA hydratase/isomerase	0.0108467	12.8	A0A3B6EEU3	365	K	5.121	6.37445e-06	Up	3-hydroxybutyryl-CoA epimerase OS=Triticum aestivum OX=4565 PE=3 SV=1	--	1	0.00498442	106.6	2	GK(1)MTEER	-0.067483	0.324	0.302	0.354	1.606	1.66	1.753
Gamma-thionin family	6.24411e-05	19.1	A0A3B6MVI8	41	K	1.489	0.00398829	Up	Knot1 domain-containing protein OS=Triticum aestivum OX=4565 PE=3 SV=1	--	1	0.00257298	72.705	3	SAGFK(1)GPCVSDK	1.5012	0.737	0.885	0.789	1.107	1.271	1.211
Gamma-thionin family	6.24411e-05	19.1	A0A060AFB6	71	K	1.476	0.000586876	Up	Defensin OS=Triticum aestivum OX=4565 GN=PDF3 PE=2 SV=1	PDF3	1	0.00854176	79.148	2	WTAGYCK(1)IR	-0.10903	0.757	0.811	0.855	1.206	1.151	1.22
Gamma-thionin family	6.24411e-05	19.1	A0A060APV2	63	K	1.707	0.000487496	Up	Defensin OS=Triticum aestivum OX=4565 GN=PDF20 PE=2 SV=1	PDF20	1	5.38773e-05	121.9	2	TEGFPDGK(1)CR	-1.1354	0.68	0.751	0.786	1.269	1.32	1.195
Gamma-thionin family	6.24411e-05	19.1	A0A060AQ78	70	K	1.629	0.00137473	Up	Defensin OS=Triticum aestivum OX=4565 GN=PDF16 PE=2 SV=1	PDF16	1	0.000440855	118.71	2	WTAGYCK(1)FR	-0.31792	0.701	0.731	0.851	1.221	1.21	1.287
Glyceraldehyde 3-phosphate dehydrogenase, C-terminal domain	0.000738911	50.14	A0A3B6RKE1	217	K	1.364	0.0209534	Up	Glyceraldehyde-3-phosphate dehydrogenase OS=Triticum aestivum OX=4565 PE=3 SV=1	--	1	0.000460519	102.4	2	AVGK(1)VLPELNGK	1.8607	0.765	0.864	0.909	1.144	1.027	1.291
Glyceraldehyde 3-phosphate dehydrogenase, C-terminal domain	0.000738911	50.14	A0A3B6SMQ1	221	K	1.364	0.0209534	Up	Gp_dh_N domain-containing protein OS=Triticum aestivum OX=4565 PE=3 SV=1	--	1	0.000460519	102.4	2	AVGK(1)VLPELNGK	1.8607	0.765	0.864	0.909	1.144	1.027	1.291
Helicase conserved C-terminal domain	0.326857	1.71	A0A3B6HRF9	8	K	2.576	0.00575983	Up	RNA helicase OS=Triticum aestivum OX=4565 PE=4 SV=1	--	1	1.0308e-05	97.235	3	K(1)VSLFDVVDETSVSAK	-1.2364	0.479	0.436	0.763	1.531	1.292	1.499
Helicase conserved C-terminal domain	0.326857	1.71	A0A3B6NJA3	1607	K	1.776	5.67926e-05	Up	SNF2-family ATP dependent chromatin remodeling factor snf21 OS=Triticum aestivum OX=4565 PE=4 SV=1	--	0.999999	0.000508811	66.022	4	MSDSMQRKCKNVISK(1)LWR	3.8826	0.687	0.747	0.727	1.299	1.311	1.228
Hsp20/alpha crystallin family	0.000226022	13.67	A0A3B6JJG2	118	K	1.374	0.00190679	Up	SHSP domain-containing protein OS=Triticum aestivum OX=4565 PE=3 SV=1	--	1	0.00128693	97.69	3	K(1)FVLPENADMEK	0.21081	0.789	0.842	0.896	1.151	1.113	1.209
Hsp20/alpha crystallin family	0.000226022	13.67	A0A3B6JLS5	98	K	1.359	0.00558857	Up	SHSP domain-containing protein OS=Triticum aestivum OX=4565 PE=3 SV=1	--	1	3.55499e-07	128.08	3	EQEEK(1)TDTWHR	0.15686	0.821	0.786	0.936	1.106	1.157	1.194
Hsp20/alpha crystallin family	0.000226022	13.67	A0A3B6JIZ5	118	K	1.515	0.00095103	Up	SHSP domain-containing protein OS=Triticum aestivum OX=4565 PE=3 SV=1	--	1	1.49011e-07	117.2	3	K(1)YVLPENADMEK	-0.90677	0.735	0.787	0.864	1.225	1.204	1.185
Hsp20/alpha crystallin family	0.000226022	13.67	A0A3B6TCF7	137	K	1.9	8.69149e-05	Up	SHSP domain-containing protein OS=Triticum aestivum OX=4565 PE=3 SV=1	--	1	0.00271507	86.189	2	TRPIAVSSK(1)L	-0.80366	0.712	0.721	0.636	1.305	1.311	1.315
Late embryogenesis abundant protein	0.0046464	9.02	A0A3B6A273	9	K	3.028	2.67493e-05	Up	WHy domain-containing protein OS=Triticum aestivum OX=4565 PE=3 SV=1	--	1	0.00357867	98.048	2	AK(1)GFVADK	0.0039437	0.462	0.481	0.547	1.519	1.5	1.492
Late embryogenesis abundant protein	0.0046464	9.02	A0A3B6GU21	9	K	2.354	4.87039e-05	Up	WHy domain-containing protein OS=Triticum aestivum OX=4565 PE=3 SV=1	--	1	0.00357867	98.048	2	AK(1)GFVAEK	0.97417	0.624	0.553	0.612	1.443	1.438	1.33
Late embryogenesis abundant protein	0.0046464	9.02	A0A3B6N288	19	K	2.165	0.000113584	Up	Late embryogenesis abundant protein Lea14-A OS=Triticum aestivum OX=4565 PE=3 SV=1	--	1	0.00161879	118.71	2	GLFSK(1)SSK	0.40534	0.569	0.664	0.663	1.366	1.382	1.357
Methyl-CpG binding domain	0.00412227	21.11	A0A3B6KNU7	22	K	2.409	3.57074e-05	Up	MBD domain-containing protein OS=Triticum aestivum OX=4565 PE=4 SV=1	--	1	3.17063e-22	130.36	3	K(1)AGEAEQGEELQAPSGWTK	-0.050811	0.605	0.605	0.55	1.332	1.438	1.47
Methyl-CpG binding domain	0.00412227	21.11	A0A3B6LSV9	130	K	2.729	1.17602e-05	Up	MBD domain-containing protein OS=Triticum aestivum OX=4565 PE=4 SV=1	--	0.999999	1.4965e-11	147.26	3	ATESPEDEKPAK(1)R	0.16388	0.508	0.535	0.566	1.526	1.431	1.434
Methyl-CpG binding domain	0.00412227	21.11	A0A3B6LSV9	100	K	2.911	0.000218831	Up	MBD domain-containing protein OS=Triticum aestivum OX=4565 PE=4 SV=1	--	1	1.49518e-23	163.8	3	PK(1)ATESPEDEKPSR	-0.34525	0.454	0.516	0.564	1.355	1.641	1.469
Methyl-CpG binding domain	0.00412227	21.11	A0A3B6LSV9	118	K	2.358	0.000415421	Up	MBD domain-containing protein OS=Triticum aestivum OX=4565 PE=4 SV=1	--	1	7.65563e-17	146.2	3	SK(1)ATESPEDEKPAK	-0.13485	0.516	0.661	0.61	1.317	1.463	1.434
Methyl-CpG binding domain	0.00412227	21.11	A0A3B6LSV9	19	K	2.409	3.57074e-05	Up	MBD domain-containing protein OS=Triticum aestivum OX=4565 PE=4 SV=1	--	1	3.17063e-22	130.36	3	K(1)AGEAEQGEELQAPSGWTK	-0.050811	0.605	0.605	0.55	1.332	1.438	1.47
NOP5NT (NUC127) domain	0.000738911	50.14	A0A3B5Y5L5	521	K	1.384	0.0214687	Up	Nop domain-containing protein OS=Triticum aestivum OX=4565 PE=3 SV=1	--	1	0.00302702	59.68	3	DAAESVEPK(1)TATEGK	0.86241	0.758	0.774	0.986	1.088	1.198	1.198
NOP5NT (NUC127) domain	0.000738911	50.14	A0A3B6D7J8	413	K	2.978	1.08428e-05	Up	Nop domain-containing protein OS=Triticum aestivum OX=4565 PE=3 SV=1	--	0.998841	2.66664e-05	122.7	3	GK(0.001)PK(0.999)IEAYEK	0.45563	0.475	0.528	0.505	1.43	1.497	1.564
NOP5NT (NUC127) domain	0.000738911	50.14	A0A3B6D7J8	419	K	2.166	0.000463624	Up	Nop domain-containing protein OS=Triticum aestivum OX=4565 PE=3 SV=1	--	1	0.00219509	109.29	2	IEAYEK(1)DR	0.81734	0.544	0.662	0.689	1.34	1.367	1.398
RNA recognition motif. (a.k.a. RRM, RBD, or RNP domain)	0.0509746	2.5	A0A3B6JJB0	13	K	2.333	0.00112621	Up	Splicing factor U2af large subunit OS=Triticum aestivum OX=4565 PE=3 SV=1	--	1	0.00238454	112.8	2	EEGLSK(1)SR	-0.5815	0.511	0.568	0.721	1.382	1.439	1.379
RNA recognition motif. (a.k.a. RRM, RBD, or RNP domain)	0.0509746	2.5	A0A3B6A1D2	222	K	2.425	1.83232e-06	Up	Splicing factor U2af small subunit B OS=Triticum aestivum OX=4565 PE=4 SV=1	--	1	0.00864291	91.265	2	AK(1)IEQWNR	0.021324	0.568	0.576	0.608	1.416	1.411	1.421
RNA recognition motif. (a.k.a. RRM, RBD, or RNP domain)	0.0509746	2.5	A0A3B6KQ24	262	K	1.582	6.40199e-05	Up	RRM domain-containing protein OS=Triticum aestivum OX=4565 PE=4 SV=1	--	1	0.00279131	94.767	2	DLK(1)FDVGGK	1.9662	0.738	0.783	0.803	1.219	1.212	1.246
RNA recognition motif. (a.k.a. RRM, RBD, or RNP domain)	0.0509746	2.5	A0A3B6QCM4	744	K	1.84	0.000556822	Up	Protein RRC1-like OS=Triticum aestivum OX=4565 PE=4 SV=1	--	1	0.0243428	61.11	2	ADPVLPASK(1)WNR	-1.6805	0.633	0.711	0.769	1.245	1.349	1.294
RNA recognition motif. (a.k.a. RRM, RBD, or RNP domain)	0.0509746	2.5	A0A3B6TKU8	699	K	2.191	0.000205675	Up	RRM domain-containing protein OS=Triticum aestivum OX=4565 PE=4 SV=1	--	1	0.0058863	83.53	2	ITGK(1)NTLFAPR	0.16936	0.618	0.568	0.694	1.366	1.334	1.42
Ribosomal protein L24e	0.000122328	120.33	A0A3B6ELC9	153	K	3.136	0.000122757	Up	TRASH domain-containing protein OS=Triticum aestivum OX=4565 PE=3 SV=1	--	1	0.0010928	99.568	2	GPK(1)IGGGGGK	-0.28463	0.425	0.482	0.544	1.513	1.6	1.437
Ribosomal protein L24e	0.000122328	120.33	A0A3B6ELC9	142	K	1.428	0.000882277	Up	TRASH domain-containing protein OS=Triticum aestivum OX=4565 PE=3 SV=1	--	1	0.0107465	58.172	3	SQGGK(1)GAVQK	-1.1089	0.851	0.762	0.858	1.181	1.198	1.149
Ribosomal protein L24e	0.000122328	120.33	A0A3B6MLM6	98	K	3.146	0.000360239	Up	TRASH domain-containing protein OS=Triticum aestivum OX=4565 PE=3 SV=1	--	1	0.0051763	89.029	2	AIPLITK(1)IR	0.078003	0.465	0.405	0.577	1.511	1.506	1.535
Thiolase, C-terminal domain	0.000412301	66.85	A0A3B6NV46	212	K	2.563	0.0139735	Up	3-ketoacyl-CoA thiolase 2, peroxisomal OS=Triticum aestivum OX=4565 PE=3 SV=1	--	1	8.90846e-05	102.52	3	EEQDK(1)AAVESHAR	0.38523	0.433	0.448	0.803	1.125	1.643	1.548
Thiolase, C-terminal domain	0.000412301	66.85	A0A3B6NV46	278	K	5.558	8.06972e-07	Up	3-ketoacyl-CoA thiolase 2, peroxisomal OS=Triticum aestivum OX=4565 PE=3 SV=1	--	1	3.21569e-52	162.72	3	K(1)DGTTTAGNSSQVSDGAGAVLLMK	1.7518	0.318	0.288	0.309	1.652	1.696	1.738
Thiolase, C-terminal domain	0.000412301	66.85	A0A3B6NV46	271	K	2.602	0.000353508	Up	3-ketoacyl-CoA thiolase 2, peroxisomal OS=Triticum aestivum OX=4565 PE=3 SV=1	--	1	2.80799e-05	106.67	3	PGTTLSGLAK(1)LK	-0.49857	0.523	0.561	0.582	1.316	1.34	1.679
Thiolase, C-terminal domain	0.000412301	66.85	A0A3B6NV46	245	K	2.799	0.000596139	Up	3-ketoacyl-CoA thiolase 2, peroxisomal OS=Triticum aestivum OX=4565 PE=3 SV=1	--	1	9.72686e-05	119.39	2	LIDPK(1)TGEEK	1.9318	0.64	0.473	0.466	1.463	1.533	1.424
Thiolase, C-terminal domain	0.000412301	66.85	A0A3B6NV46	60	K	6.085	1.47004e-06	Up	3-ketoacyl-CoA thiolase 2, peroxisomal OS=Triticum aestivum OX=4565 PE=3 SV=1	--	1	0.0235113	85.212	2	TPICK(1)AK	0.38143	0.265	0.282	0.3	1.663	1.772	1.719
Thiolase, C-terminal domain	0.000412301	66.85	A0A3B6PSZ6	232	K	2.193	0.00896211	Up	3-ketoacyl-CoA thiolase 2, peroxisomal OS=Triticum aestivum OX=4565 PE=3 SV=1	--	1	0.000370748	96.82	3	FK(1)DEIIPVHTK	0.28376	0.815	0.455	0.609	1.381	1.442	1.298
Thiolase, N-terminal domain	0.000460305	63.33	A0A3B6NV46	212	K	2.563	0.0139735	Up	3-ketoacyl-CoA thiolase 2, peroxisomal OS=Triticum aestivum OX=4565 PE=3 SV=1	--	1	8.90846e-05	102.52	3	EEQDK(1)AAVESHAR	0.38523	0.433	0.448	0.803	1.125	1.643	1.548
Thiolase, N-terminal domain	0.000460305	63.33	A0A3B6NV46	278	K	5.558	8.06972e-07	Up	3-ketoacyl-CoA thiolase 2, peroxisomal OS=Triticum aestivum OX=4565 PE=3 SV=1	--	1	3.21569e-52	162.72	3	K(1)DGTTTAGNSSQVSDGAGAVLLMK	1.7518	0.318	0.288	0.309	1.652	1.696	1.738
Thiolase, N-terminal domain	0.000460305	63.33	A0A3B6NV46	271	K	2.602	0.000353508	Up	3-ketoacyl-CoA thiolase 2, peroxisomal OS=Triticum aestivum OX=4565 PE=3 SV=1	--	1	2.80799e-05	106.67	3	PGTTLSGLAK(1)LK	-0.49857	0.523	0.561	0.582	1.316	1.34	1.679
Thiolase, N-terminal domain	0.000460305	63.33	A0A3B6NV46	245	K	2.799	0.000596139	Up	3-ketoacyl-CoA thiolase 2, peroxisomal OS=Triticum aestivum OX=4565 PE=3 SV=1	--	1	9.72686e-05	119.39	2	LIDPK(1)TGEEK	1.9318	0.64	0.473	0.466	1.463	1.533	1.424
Thiolase, N-terminal domain	0.000460305	63.33	A0A3B6NV46	60	K	6.085	1.47004e-06	Up	3-ketoacyl-CoA thiolase 2, peroxisomal OS=Triticum aestivum OX=4565 PE=3 SV=1	--	1	0.0235113	85.212	2	TPICK(1)AK	0.38143	0.265	0.282	0.3	1.663	1.772	1.719
Thiolase, N-terminal domain	0.000460305	63.33	A0A3B6PSZ6	232	K	2.193	0.00896211	Up	3-ketoacyl-CoA thiolase 2, peroxisomal OS=Triticum aestivum OX=4565 PE=3 SV=1	--	1	0.000370748	96.82	3	FK(1)DEIIPVHTK	0.28376	0.815	0.455	0.609	1.381	1.442	1.298
Zinc-binding dehydrogenase	0.00426935	9.3	A0A3B6LN46	52	K	5.309	8.4525e-08	Up	PKS_ER domain-containing protein OS=Triticum aestivum OX=4565 PE=4 SV=1	--	1	3.30556e-09	154.36	2	EVTSLVQK(1)ENR	0.52692	0.31	0.315	0.326	1.651	1.712	1.686
Zinc-binding dehydrogenase	0.00426935	9.3	A0A3B6LN46	563	K	4.686	0.000461893	Up	PKS_ER domain-containing protein OS=Triticum aestivum OX=4565 PE=4 SV=1	--	1	0.0103974	103.74	2	VSLDPK(1)K	0.59995	0.279	0.321	0.455	1.565	1.745	1.634
Zinc-binding dehydrogenase	0.00426935	9.3	A0A3B6LN46	437	K	1.703	0.00143463	Up	PKS_ER domain-containing protein OS=Triticum aestivum OX=4565 PE=4 SV=1	--	1	3.55169e-37	153.36	3	VVATCGGESK(1)AAFLASLGVDR	-0.3924	0.688	0.718	0.813	1.175	1.232	1.373
Zinc-binding dehydrogenase	0.00426935	9.3	A0A3B6LN46	347	K	7.163	8.57021e-07	Up	PKS_ER domain-containing protein OS=Triticum aestivum OX=4565 PE=4 SV=1	--	1	1.16854e-10	124.07	2	YFSGSAK(1)ETAAR	0.36617	0.255	0.249	0.231	1.672	1.788	1.805
Zinc-binding dehydrogenase	0.00426935	9.3	A0A3B6QFX6	216	K	3.068	0.000192327	Up	PKS_ER domain-containing protein OS=Triticum aestivum OX=4565 PE=4 SV=1	--	1	0.00279131	94.767	2	SFLK(1)ASGLK	0.85518	0.459	0.438	0.578	1.509	1.51	1.506
Zinc-binding dehydrogenase	0.00426935	9.3	A0A3B6PPX5	216	K	2.584	2.60775e-05	Up	PKS_ER domain-containing protein OS=Triticum aestivum OX=4565 PE=4 SV=1	--	1	0.00129313	105.46	2	SFLK(1)TSGLK	0.65003	0.555	0.522	0.597	1.401	1.427	1.497
lactate/malate dehydrogenase, NAD binding domain	1.8576e-06	46.28	A0A3B6EGP6	233	K	1.489	2.67834e-05	Up	Malate dehydrogenase OS=Triticum aestivum OX=4565 PE=3 SV=1	--	1	0.000135947	124.42	2	GELK(1)SSIEK	-0.010331	0.788	0.813	0.81	1.162	1.225	1.203
lactate/malate dehydrogenase, NAD binding domain	1.8576e-06	46.28	A0A3B5XY18	147	K	1.459	0.0141779	Up	Malate dehydrogenase OS=Triticum aestivum OX=4565 PE=3 SV=1	--	1	3.91808e-08	110.84	3	EFAPSIPEK(1)NISCLTR	-0.60485	0.687	0.825	0.928	1.187	1.125	1.248
lactate/malate dehydrogenase, NAD binding domain	1.8576e-06	46.28	A0A3B5Y6M5	76	K	1.453	0.00141374	Up	Malate dehydrogenase OS=Triticum aestivum OX=4565 PE=3 SV=1	--	1	8.08582e-12	116.24	3	DDLFK(1)INAGIVK	1.1942	0.773	0.845	0.828	1.109	1.269	1.176
lactate/malate dehydrogenase, NAD binding domain	1.8576e-06	46.28	A0A3B6LTW4	40	K	3.458	0.000230504	Up	Malate dehydrogenase OS=Triticum aestivum OX=4565 PE=3 SV=1	--	1	0.00569977	87.149	2	AK(1)GGAPGFK	-0.72405	0.407	0.4	0.539	1.549	1.615	1.49
lactate/malate dehydrogenase, NAD binding domain	1.8576e-06	46.28	A0A3B6LTW4	137	K	4.97	2.98898e-05	Up	Malate dehydrogenase OS=Triticum aestivum OX=4565 PE=3 SV=1	--	1	6.96159e-31	182.23	2	DDLFNK(1)NAGIVR	0.70715	0.341	0.289	0.375	1.647	1.676	1.672
lactate/malate dehydrogenase, alpha/beta C-terminal domain	1.71692e-06	47.19	A0A3B6EGP6	233	K	1.489	2.67834e-05	Up	Malate dehydrogenase OS=Triticum aestivum OX=4565 PE=3 SV=1	--	1	0.000135947	124.42	2	GELK(1)SSIEK	-0.010331	0.788	0.813	0.81	1.162	1.225	1.203
lactate/malate dehydrogenase, alpha/beta C-terminal domain	1.71692e-06	47.19	A0A3B5XY18	147	K	1.459	0.0141779	Up	Malate dehydrogenase OS=Triticum aestivum OX=4565 PE=3 SV=1	--	1	3.91808e-08	110.84	3	EFAPSIPEK(1)NISCLTR	-0.60485	0.687	0.825	0.928	1.187	1.125	1.248
lactate/malate dehydrogenase, alpha/beta C-terminal domain	1.71692e-06	47.19	A0A3B5Y6M5	76	K	1.453	0.00141374	Up	Malate dehydrogenase OS=Triticum aestivum OX=4565 PE=3 SV=1	--	1	8.08582e-12	116.24	3	DDLFK(1)INAGIVK	1.1942	0.773	0.845	0.828	1.109	1.269	1.176
lactate/malate dehydrogenase, alpha/beta C-terminal domain	1.71692e-06	47.19	A0A3B6LTW4	40	K	3.458	0.000230504	Up	Malate dehydrogenase OS=Triticum aestivum OX=4565 PE=3 SV=1	--	1	0.00569977	87.149	2	AK(1)GGAPGFK	-0.72405	0.407	0.4	0.539	1.549	1.615	1.49
lactate/malate dehydrogenase, alpha/beta C-terminal domain	1.71692e-06	47.19	A0A3B6LTW4	137	K	4.97	2.98898e-05	Up	Malate dehydrogenase OS=Triticum aestivum OX=4565 PE=3 SV=1	--	1	6.96159e-31	182.23	2	DDLFNK(1)NAGIVR	0.70715	0.341	0.289	0.375	1.647	1.676	1.672
linker histone H1 and H5 family	0.000190336	27.35	A0A3B6MRL7	88	K	2.088	0.000373384	Up	H15 domain-containing protein OS=Triticum aestivum OX=4565 PE=4 SV=1	--	1	4.17422e-06	132.17	2	ADAPSATPAK(1)R	0.27994	0.591	0.624	0.728	1.301	1.409	1.347
linker histone H1 and H5 family	0.000190336	27.35	A0A3B6MRL7	138	K	1.999	0.000151051	Up	H15 domain-containing protein OS=Triticum aestivum OX=4565 PE=4 SV=1	--	1	0.00187204	95.981	2	DAVAK(1)ATTGMPR	1.2001	0.622	0.669	0.71	1.381	1.367	1.251
linker histone H1 and H5 family	0.000190336	27.35	A0A3B6KR72	251	K	1.916	0.000358006	Up	H15 domain-containing protein OS=Triticum aestivum OX=4565 PE=3 SV=1	--	0.987843	2.16142e-10	132.32	3	APAAAAPK(0.988)K(0.012)PAAR	-0.15718	0.629	0.701	0.727	1.289	1.241	1.412
linker histone H1 and H5 family	0.000190336	27.35	A0A3B6KR72	118	K	1.659	0.00116677	Up	H15 domain-containing protein OS=Triticum aestivum OX=4565 PE=3 SV=1	--	1	0.0127219	74.841	2	LVASGK(1)LTK	0.23294	0.756	0.696	0.805	1.161	1.231	1.352
linker histone H1 and H5 family	0.000190336	27.35	A0A3B6KR72	237	K	1.323	0.00121502	Up	H15 domain-containing protein OS=Triticum aestivum OX=4565 PE=3 SV=1	--	1	0.00932457	78.342	2	TSAK(1)DAPGK	-1.08	0.841	0.863	0.879	1.143	1.199	1.075
linker histone H1 and H5 family	0.000190336	27.35	Q9SWU2	206	K	1.805	0.000557873	Up	Histone H1 WH1A.2 OS=Triticum aestivum OX=4565 PE=2 SV=1	--	0.988954	1.1017e-08	122.39	3	APAAATPK(0.989)K(0.011)PVAR	1.1	0.644	0.724	0.771	1.321	1.219	1.321
linker histone H1 and H5 family	0.000190336	27.35	Q9SWU2	198	K	2.069	0.000639823	Up	Histone H1 WH1A.2 OS=Triticum aestivum OX=4565 PE=2 SV=1	--	1	0.00145964	112.13	2	K(1)APAAATPK	0.2271	0.571	0.681	0.703	1.252	1.43	1.363
linker histone H1 and H5 family	0.000190336	27.35	Q9SWU2	123	K	1.374	0.0486111	Up	Histone H1 WH1A.2 OS=Triticum aestivum OX=4565 PE=2 SV=1	--	1	0.00399683	91.867	2	LAK(1)APAAVK	0.29568	0.687	0.813	1.027	1.126	1.146	1.201
linker histone H1 and H5 family	0.000190336	27.35	Q9SWU2	46	K	1.354	0.0128187	Up	Histone H1 WH1A.2 OS=Triticum aestivum OX=4565 PE=2 SV=1	--	0.99143	0.0122587	79.059	3	STGPK(0.991)K(0.009)PR	0.3894	0.766	0.939	0.844	1.196	1.06	1.195
short chain dehydrogenase	0.0667513	4.76	A0A3B6KHH3	114	K	2.527	0.000154401	Up	Dehydrogenase/reductase SDR family member 4 OS=Triticum aestivum OX=4565 PE=4 SV=1	--	1	4.87815e-11	128.54	3	ESVLDK(1)LWDINVK	0.86895	0.519	0.627	0.555	1.424	1.345	1.53
short chain dehydrogenase	0.0667513	4.76	A0A3B6LN46	52	K	5.309	8.4525e-08	Up	PKS_ER domain-containing protein OS=Triticum aestivum OX=4565 PE=4 SV=1	--	1	3.30556e-09	154.36	2	EVTSLVQK(1)ENR	0.52692	0.31	0.315	0.326	1.651	1.712	1.686
short chain dehydrogenase	0.0667513	4.76	A0A3B6LN46	563	K	4.686	0.000461893	Up	PKS_ER domain-containing protein OS=Triticum aestivum OX=4565 PE=4 SV=1	--	1	0.0103974	103.74	2	VSLDPK(1)K	0.59995	0.279	0.321	0.455	1.565	1.745	1.634
short chain dehydrogenase	0.0667513	4.76	A0A3B6LN46	437	K	1.703	0.00143463	Up	PKS_ER domain-containing protein OS=Triticum aestivum OX=4565 PE=4 SV=1	--	1	3.55169e-37	153.36	3	VVATCGGESK(1)AAFLASLGVDR	-0.3924	0.688	0.718	0.813	1.175	1.232	1.373
short chain dehydrogenase	0.0667513	4.76	A0A3B6LN46	347	K	7.163	8.57021e-07	Up	PKS_ER domain-containing protein OS=Triticum aestivum OX=4565 PE=4 SV=1	--	1	1.16854e-10	124.07	2	YFSGSAK(1)ETAAR	0.36617	0.255	0.249	0.231	1.672	1.788	1.805

## Sheet: Down
Domain Description	Mapping	Background	All Mapping	All Background	Fold Enrichment	Fisher's exact test p value	-log10(p value)	Related proteins

## Sheet: Down Domain2Protein
Domain Description	Fisher's exact test p value	Protein accession	Position	Amino acid	12h/0h Ratio	12h/0h P value	Regulated Type	Protein description	Gene name	Localization probability	PEP	Score	Charge	Modified sequence	Mass error [ppm]	0h-1	0h-2	0h-3	12h-1	12h-2	12h-3

## Sheet: all
Domain description	Mapping	Background	All Mapping	All Background	Fold Enrichment	Fisher's exact test p value	-log10(p value)	Related proteins
Core histone H2A/H2B/H3/H4	17	267	142	81825	36.69	9.0007e-22	21.05	P02276 P05621 A0A2X0TX35 P27807 A0A3B6ILN3 W5BNS0 Q43312 A0A3B6KPW7 A0A1D5YKH2 A0A0C4BKM5 A0A3B5Y516 A0A3B6C7J8 W5HA06 A0A3B6HS27 A0A3B6IJZ7 W5HZ15 D8L9K7
Cupin	10	295	142	81825	19.53	1.39092e-10	9.86	A0A3B6JM88 A0A3B6JCH1 A0A3B6IJ76 I6QQ39 A0A3B6ILV9 A0A3B6JDG3 A0A3B6JCJ8 A0A3B6KNF4 A0A3B6MYZ0 A0A3B6LUV8
lactate/malate dehydrogenase, alpha/beta C-terminal domain	4	51	142	81825	45.19	2.0388e-06	5.69	A0A3B6EGP6 A0A3B5XY18 A0A3B5Y6M5 A0A3B6LTW4
lactate/malate dehydrogenase, NAD binding domain	4	52	142	81825	44.33	2.20572e-06	5.66	A0A3B6EGP6 A0A3B5XY18 A0A3B5Y6M5 A0A3B6LTW4
Gamma-thionin family	4	126	142	81825	18.29	7.38241e-05	4.13	A0A3B6MVI8 A0A060AFB6 A0A060APV2 A0A060AQ78
Ribosomal protein L24e	2	10	142	81825	115.25	0.000133349	3.88	A0A3B6ELC9 A0A3B6MLM6
linker histone H1 and H5 family	3	66	142	81825	26.19	0.000216112	3.67	A0A3B6MRL7 A0A3B6KR72 Q9SWU2
Hsp20/alpha crystallin family	4	176	142	81825	13.1	0.000266454	3.57	A0A3B6JJG2 A0A3B6JLS5 A0A3B6JIZ5 A0A3B6TCF7
Thiolase, C-terminal domain	2	18	142	81825	64.03	0.000449272	3.35	A0A3B6NV46 A0A3B6PSZ6
Chaperonin 10 Kd subunit	2	18	142	81825	64.03	0.000449272	3.35	A0A1D5UUP9 A0A3B5Y185
Thiolase, N-terminal domain	2	19	142	81825	60.66	0.000501556	3.3	A0A3B6NV46 A0A3B6PSZ6
Citrate synthase, C-terminal domain	2	20	142	81825	57.62	0.00055665	3.25	A0A3B6KQ76 A0A3B6MYE4
Glyceraldehyde 3-phosphate dehydrogenase, C-terminal domain	2	24	142	81825	48.02	0.000804934	3.09	A0A3B6RKE1 A0A3B6SMQ1
NOP5NT (NUC127) domain	2	24	142	81825	48.02	0.000804934	3.09	A0A3B5Y5L5 A0A3B6D7J8
Elongation factor Tu GTP binding domain	3	139	142	81825	12.44	0.00188601	2.72	A0A1D5XDB6 A0A3B6ARY9 A0A3B6N2V5
Aminotransferase class I and II	3	154	142	81825	11.23	0.00252215	2.6	A0A3B6ELG3 A0A077S3V2 A0A341QYC0
Elongation factor Tu C-terminal domain	2	44	142	81825	26.19	0.00269694	2.57	A0A1D5XDB6 A0A3B6ARY9
Alcohol dehydrogenase GroES-like domain	3	166	142	81825	10.41	0.00311593	2.51	A0A3B6LN46 A0A3B6QFX6 A0A3B6PPX5
Enoyl-(Acyl carrier protein) reductase	3	172	142	81825	10.05	0.00344228	2.46	A0A3B5YTY7 A0A3B6MRL4 A0A3B6KHH3
Methyl-CpG binding domain	2	57	142	81825	20.22	0.00448343	2.35	A0A3B6KNU7 A0A3B6LSV9
Zinc-binding dehydrogenase	3	194	142	81825	8.91	0.00481418	2.32	A0A3B6LN46 A0A3B6QFX6 A0A3B6PPX5
Late embryogenesis abundant protein	3	200	142	81825	8.64	0.00523767	2.28	A0A3B6A273 A0A3B6GU21 A0A3B6N288
Elongation factor Tu domain 2	2	81	142	81825	14.23	0.00885795	2.05	A0A1D5XDB6 A0A3B6ARY9
Chitinase class I	2	82	142	81825	14.05	0.00906916	2.04	A0A3B6C8Z7 A0A3B6TZD9
Enoyl-CoA hydratase/isomerase	2	94	142	81825	12.26	0.011776	1.93	A0A3B6QEK4 A0A3B6EEU3
2Fe-2S iron-sulfur cluster binding domain	2	106	142	81825	10.87	0.0147916	1.83	A0A3B6KHT1 A0A3B6LLY2
RNA recognition motif. (a.k.a. RRM, RBD, or RNP domain)	6	1202	142	81825	2.88	0.0188948	1.72	A0A3B6JJB0 A0A3B6A1D2 A0A3B6KQ24 A0A3B6QCM4 A0A3B6SD76 A0A3B6TKU8
Aldo/keto reductase family	2	145	142	81825	7.95	0.0265609	1.58	A0A3B5ZYX1 A0A3B6QP50
AMP-binding enzyme C-terminal domain	2	160	142	81825	7.2	0.0318233	1.5	A0A3B6LQI9 A0A3B6JL53

## Sheet: all Domain2Protein
Domain description	Fisher's exact test p value	Fold Enrichment	Protein accession	Position	Amino acid	12h/0h Ratio	12h/0h P value	Regulated Type	Protein description	Gene name	Localization probability	PEP	Score	Charge	Modified sequence	Mass error [ppm]	0h-1	0h-2	0h-3	12h-1	12h-2	12h-3
2Fe-2S iron-sulfur cluster binding domain	0.0147916	10.87	A0A3B6KHT1	49	K	1.367	0.00599401	Up	Succinate dehydrogenase (quinone) OS=Triticum aestivum OX=4565 PE=3 SV=1	--	1	2.52534e-05	88.427	3	EAAEK(1)QAGLAAGEEEK	0.48043	0.816	0.925	0.794	1.187	1.075	1.203
2Fe-2S iron-sulfur cluster binding domain	0.0147916	10.87	A0A3B6LLY2	49	K	1.388	0.00858792	Up	Succinate dehydrogenase (quinone) OS=Triticum aestivum OX=4565 PE=3 SV=1	--	1	2.69576e-18	142.32	3	EAAEK(1)QAGLAAAEEEK	0.5834	0.893	0.765	0.855	1.204	1.233	1.05
AMP-binding enzyme C-terminal domain	0.0318233	7.2	A0A3B6LQI9	301	K	3.622	5.01136e-05	Up	2-succinylbenzoate--CoA ligase OS=Triticum aestivum OX=4565 PE=4 SV=1	--	1	0.00242881	113.62	2	TSTGK(1)IQK	-0.74792	0.402	0.428	0.468	1.455	1.736	1.511
AMP-binding enzyme C-terminal domain	0.0318233	7.2	A0A3B6JL53	569	K	6.539	3.25242e-07	Up	Acetate/butyrate--CoA ligase AAE7, peroxisomal OS=Triticum aestivum OX=4565 PE=4 SV=1	--	1	0.00221525	109.66	2	AK(1)ELGPVK	0.15317	0.274	0.269	0.253	1.696	1.787	1.722
AMP-binding enzyme C-terminal domain	0.0318233	7.2	A0A3B6JL53	558	K	8.495	4.06947e-07	Up	Acetate/butyrate--CoA ligase AAE7, peroxisomal OS=Triticum aestivum OX=4565 PE=4 SV=1	--	1	0.0163895	91.853	2	TATGK(1)IK	0.38928	0.206	0.221	0.205	1.861	1.71	1.798
Alcohol dehydrogenase GroES-like domain	0.00311593	10.41	A0A3B6LN46	52	K	5.309	8.4525e-08	Up	PKS_ER domain-containing protein OS=Triticum aestivum OX=4565 PE=4 SV=1	--	1	3.30556e-09	154.36	2	EVTSLVQK(1)ENR	0.52692	0.31	0.315	0.326	1.651	1.712	1.686
Alcohol dehydrogenase GroES-like domain	0.00311593	10.41	A0A3B6LN46	563	K	4.686	0.000461893	Up	PKS_ER domain-containing protein OS=Triticum aestivum OX=4565 PE=4 SV=1	--	1	0.0103974	103.74	2	VSLDPK(1)K	0.59995	0.279	0.321	0.455	1.565	1.745	1.634
Alcohol dehydrogenase GroES-like domain	0.00311593	10.41	A0A3B6LN46	437	K	1.703	0.00143463	Up	PKS_ER domain-containing protein OS=Triticum aestivum OX=4565 PE=4 SV=1	--	1	3.55169e-37	153.36	3	VVATCGGESK(1)AAFLASLGVDR	-0.3924	0.688	0.718	0.813	1.175	1.232	1.373
Alcohol dehydrogenase GroES-like domain	0.00311593	10.41	A0A3B6LN46	347	K	7.163	8.57021e-07	Up	PKS_ER domain-containing protein OS=Triticum aestivum OX=4565 PE=4 SV=1	--	1	1.16854e-10	124.07	2	YFSGSAK(1)ETAAR	0.36617	0.255	0.249	0.231	1.672	1.788	1.805
Alcohol dehydrogenase GroES-like domain	0.00311593	10.41	A0A3B6QFX6	216	K	3.068	0.000192327	Up	PKS_ER domain-containing protein OS=Triticum aestivum OX=4565 PE=4 SV=1	--	1	0.00279131	94.767	2	SFLK(1)ASGLK	0.85518	0.459	0.438	0.578	1.509	1.51	1.506
Alcohol dehydrogenase GroES-like domain	0.00311593	10.41	A0A3B6PPX5	216	K	2.584	2.60775e-05	Up	PKS_ER domain-containing protein OS=Triticum aestivum OX=4565 PE=4 SV=1	--	1	0.00129313	105.46	2	SFLK(1)TSGLK	0.65003	0.555	0.522	0.597	1.401	1.427	1.497
Aldo/keto reductase family	0.0265609	7.95	A0A3B5ZYX1	5	K	2.413	0.000458657	Up	Aldo_ket_red domain-containing protein OS=Triticum aestivum OX=4565 PE=3 SV=1	--	1	0.00105446	83.137	3	ASAK(1)ATMGQEK	-0.70782	0.645	0.493	0.62	1.431	1.39	1.421
Aldo/keto reductase family	0.0265609	7.95	A0A3B5ZYX1	259	K	2.384	0.000176269	Up	Aldo_ket_red domain-containing protein OS=Triticum aestivum OX=4565 PE=3 SV=1	--	1	0.000167381	115.33	2	GTSVIPK(1)SSK	-1.7209	0.527	0.615	0.631	1.323	1.472	1.432
Aldo/keto reductase family	0.0265609	7.95	A0A3B5ZYX1	239	K	1.428	0.0139149	Up	Aldo_ket_red domain-containing protein OS=Triticum aestivum OX=4565 PE=3 SV=1	--	1	0.00108774	99.281	2	LNK(1)TPGQVLIR	0.6124	0.736	0.806	0.929	1.173	1.284	1.071
Aldo/keto reductase family	0.0265609	7.95	A0A3B5ZYX1	232	K	1.485	0.00931041	Up	Aldo_ket_red domain-containing protein OS=Triticum aestivum OX=4565 PE=3 SV=1	--	1	4.78628e-05	97.203	3	NLAHDPVVEK(1)VANK	-0.22163	0.761	0.718	0.935	1.223	1.126	1.236
Aldo/keto reductase family	0.0265609	7.95	A0A3B5ZYX1	289	K	1.563	0.00195893	Up	Aldo_ket_red domain-containing protein OS=Triticum aestivum OX=4565 PE=3 SV=1	--	1	0.000631416	131.82	2	VLCSIK(1)DEK	-0.1907	0.705	0.852	0.784	1.193	1.291	1.174
Aldo/keto reductase family	0.0265609	7.95	A0A3B6QP50	221	K	1.729	0.000254468	Up	Aldo_ket_red domain-containing protein OS=Triticum aestivum OX=4565 PE=3 SV=1	--	1	0.00492011	85.271	2	YSK(1)GNIPAESR	0.35558	0.687	0.748	0.764	1.297	1.313	1.191
Aminotransferase class I and II	0.00252215	11.23	A0A3B6ELG3	62	K	3.788	0.000101085	Up	Aspartate aminotransferase OS=Triticum aestivum OX=4565 PE=3 SV=1	--	1	1.16715e-23	136.34	3	EYLPITGLADFNK(1)LSAK	0.95542	0.413	0.36	0.48	1.516	1.644	1.586
Aminotransferase class I and II	0.00252215	11.23	A0A3B6ELG3	27	K	1.406	0.00533112	Up	Aspartate aminotransferase OS=Triticum aestivum OX=4565 PE=3 SV=1	--	1	0.0138587	50.088	3	TEEGK(1)PLVLNVVR	0.60534	0.756	0.831	0.906	1.14	1.118	1.248
Aminotransferase class I and II	0.00252215	11.23	A0A077S3V2	94	K	2.958	0.0020549	Up	Aspartate aminotransferase OS=Triticum aestivum OX=4565 GN=TRAES_3BF023000050CFD_c1 PE=3 SV=1	TRAES_3BF023000050CFD_c1	1	5.64214e-05	104.17	3	TEEGK(1)PLVLNVVK	-0.21011	0.37	0.516	0.63	1.526	1.475	1.484
Aminotransferase class I and II	0.00252215	11.23	A0A341QYC0	407	K	1.887	0.000614306	Up	Alanine transaminase OS=Triticum aestivum OX=4565 PE=3 SV=1	--	1	0.000132497	130.56	2	AMDVAK(1)SAGK	-0.59095	0.608	0.736	0.734	1.345	1.307	1.27
Chaperonin 10 Kd subunit	0.000449272	64.03	A0A1D5UUP9	24	K	1.363	1.67191e-05	Up	Genome assembly, chromosome: II OS=Triticum aestivum OX=4565 GN=CAMPLR22A2D_LOCUS1333 PE=3 SV=1	CAMPLR22A2D_LOCUS1333	1	1.59898e-07	115.8	3	K(1)SAGGILLPETSK	-0.91869	0.855	0.854	0.83	1.159	1.135	1.166
Chaperonin 10 Kd subunit	0.000449272	64.03	A0A3B5Y185	78	K	3.264	6.52928e-05	Up	Uncharacterized protein OS=Triticum aestivum OX=4565 PE=3 SV=1	--	1	4.32201e-05	108.58	2	SAGGVLLPK(1)SAVK	0.29546	0.442	0.434	0.531	1.592	1.468	1.533
Chitinase class I	0.00906916	14.05	A0A3B6C8Z7	118	K	2.215	0.000212463	Up	Chitinase OS=Triticum aestivum OX=4565 PE=4 SV=1	--	1	0.00348498	93.098	2	ANPNFGK(1)GR	0.012645	0.564	0.611	0.692	1.427	1.365	1.343
Chitinase class I	0.00906916	14.05	A0A3B6TZD9	132	K	1.522	0.000137549	Up	Chitinase OS=Triticum aestivum OX=4565 PE=4 SV=1	--	1	4.8247e-29	137.45	3	GAAADYCTPSAQWPCAPGK(1)R	-2.1523	0.748	0.813	0.818	1.199	1.22	1.202
Citrate synthase, C-terminal domain	0.00055665	57.62	A0A3B6KQ76	403	K	5.136	5.66108e-05	Up	Citrate synthase OS=Triticum aestivum OX=4565 PE=3 SV=1	--	1	1.35477e-45	196.88	2	AALSDDYFIK(1)R	-0.6191	0.29	0.309	0.379	1.56	1.655	1.808
Citrate synthase, C-terminal domain	0.00055665	57.62	A0A3B6MYE4	454	K	15.349	6.93194e-07	Up	Citrate synthase OS=Triticum aestivum OX=4565 PE=3 SV=1	--	1	5.05626e-14	158.01	2	ESLDDPDNK(1)IMR	-0.70736	0.112	0.124	0.131	1.936	1.893	1.804
Citrate synthase, C-terminal domain	0.00055665	57.62	A0A3B6MYE4	60	K	7.861	7.3434e-06	Up	Citrate synthase OS=Triticum aestivum OX=4565 PE=3 SV=1	--	1	5.40226e-17	159.52	2	YEVK(1)VSEDGTVR	0.46731	0.22	0.204	0.253	1.678	1.83	1.814
Citrate synthase, C-terminal domain	0.00055665	57.62	A0A3B6MYE4	403	K	7.405	2.19856e-05	Up	Citrate synthase OS=Triticum aestivum OX=4565 PE=3 SV=1	--	1	3.39629e-09	155.97	2	AALSDEYFIK(1)R	-0.55625	0.23	0.209	0.275	1.646	1.779	1.862
Core histone H2A/H2B/H3/H4	9.0007e-22	36.69	P02276	24	K	1.526	0.00068592	Up	Histone H2A.2.1 OS=Triticum aestivum OX=4565 PE=1 SV=1	--	1	0.0230786	85.67	2	SVTK(1)SIK	0.15191	0.727	0.836	0.812	1.184	1.201	1.24
Core histone H2A/H2B/H3/H4	9.0007e-22	36.69	P05621	11	K	1.385	0.00547579	Up	Histone H2B.2 OS=Triticum aestivum OX=4565 PE=1 SV=2	--	0.999992	0.0065906	76.326	3	KPAAENK(1)VEK	0.1926	0.819	0.87	0.827	1.271	1.047	1.166
Core histone H2A/H2B/H3/H4	9.0007e-22	36.69	A0A2X0TX35	43	K	1.96	0.00114432	Up	Histone H2B OS=Triticum aestivum OX=4565 GN=CAMPLR22A2D_LOCUS3124 PE=3 SV=1	CAMPLR22A2D_LOCUS3124	1	0.00775162	73.499	3	RLPAGK(1)TASK	-1.2349	0.596	0.673	0.758	1.304	1.238	1.431
Core histone H2A/H2B/H3/H4	9.0007e-22	36.69	P27807	26	K	1.59	0.00110931	Up	Histone H2B.1 OS=Triticum aestivum OX=4565 PE=1 SV=3	--	1	0.0116621	87.258	2	AEK(1)TPAGK	0.91265	0.718	0.832	0.767	1.191	1.177	1.316
Core histone H2A/H2B/H3/H4	9.0007e-22	36.69	P27807	23	K	1.826	0.000732182	Up	Histone H2B.1 OS=Triticum aestivum OX=4565 PE=1 SV=3	--	1	6.65646e-05	101.05	3	KPAEEEPAAEK(1)AEK	-0.15229	0.643	0.754	0.726	1.234	1.406	1.237
Core histone H2A/H2B/H3/H4	9.0007e-22	36.69	P27807	43	K	1.905	0.00149744	Up	Histone H2B.1 OS=Triticum aestivum OX=4565 PE=1 SV=3	--	1	0.000111912	115.29	3	RLPAGK(1)SAAK	0.69461	0.676	0.67	0.719	1.51	1.274	1.15
Core histone H2A/H2B/H3/H4	9.0007e-22	36.69	A0A3B6ILN3	60	K	1.501	0.000273593	Up	Histone H2B OS=Triticum aestivum OX=4565 PE=3 SV=1	--	1	0.00821536	106.68	2	K(1)SVETYK	0.24372	0.782	0.848	0.769	1.201	1.231	1.168
Core histone H2A/H2B/H3/H4	9.0007e-22	36.69	A0A3B6ILN3	26	K	1.59	0.00110931	Up	Histone H2B OS=Triticum aestivum OX=4565 PE=3 SV=1	--	1	0.0116621	87.258	2	AEK(1)TPAGK	0.91265	0.718	0.832	0.767	1.191	1.177	1.316
Core histone H2A/H2B/H3/H4	9.0007e-22	36.69	A0A3B6ILN3	13	K	1.572	0.000718123	Up	Histone H2B OS=Triticum aestivum OX=4565 PE=3 SV=1	--	1	3.63213e-06	134.68	2	K(1)PVEEEPAAEK	0.15543	0.729	0.795	0.809	1.16	1.199	1.308
Core histone H2A/H2B/H3/H4	9.0007e-22	36.69	A0A3B6ILN3	23	K	1.457	0.0423407	Up	Histone H2B OS=Triticum aestivum OX=4565 PE=3 SV=1	--	0.999993	0.00126238	71.08	4	KPVEEEPAAEK(1)AEK	0.49599	0.631	0.834	0.977	1.188	1.26	1.11
Core histone H2A/H2B/H3/H4	9.0007e-22	36.69	A0A3B6ILN3	43	K	1.918	0.000192435	Up	Histone H2B OS=Triticum aestivum OX=4565 PE=3 SV=1	--	1	5.32159e-06	115.57	2	LPAGK(1)SSAAAK	-0.14563	0.633	0.693	0.73	1.35	1.349	1.245
Core histone H2A/H2B/H3/H4	9.0007e-22	36.69	W5BNS0	14	K	2.792	0.0237022	Up	Histone H2A OS=Triticum aestivum OX=4565 PE=3 SV=1	--	1	0.000286626	124.98	2	AIGAGAAK(1)K	-0.61862	0.329	0.362	0.891	1.557	1.463	1.397
Core histone H2A/H2B/H3/H4	9.0007e-22	36.69	W5BNS0	6	K	2.707	1.73621e-05	Up	Histone H2A OS=Triticum aestivum OX=4565 PE=3 SV=1	--	1	9.48109e-05	119.53	2	GK(1)AIGAGAAK	-0.11531	0.505	0.536	0.578	1.489	1.469	1.424
Core histone H2A/H2B/H3/H4	9.0007e-22	36.69	W5BNS0	22	K	3.099	0.000495002	Up	Histone H2A OS=Triticum aestivum OX=4565 PE=3 SV=1	--	1	6.41857e-05	110.38	2	SSK(1)AGLQFPVGR	0.20882	0.585	0.48	0.399	1.512	1.528	1.497
Core histone H2A/H2B/H3/H4	9.0007e-22	36.69	Q43312	14	K	4.214	0.000310476	Up	Protein H2A.7 OS=Triticum aestivum OX=4565 GN=H2A-10 PE=2 SV=3	H2A-10	1	0.00536688	93.667	2	AIGSGAAK(1)K	-0.22374	0.318	0.355	0.478	1.548	1.699	1.603
Core histone H2A/H2B/H3/H4	9.0007e-22	36.69	Q43312	6	K	4.464	2.28688e-05	Up	Protein H2A.7 OS=Triticum aestivum OX=4565 GN=H2A-10 PE=2 SV=3	H2A-10	1	0.000441242	108.56	3	GK(1)AIGSGAAK	2.6475	0.335	0.349	0.414	1.595	1.678	1.628
Core histone H2A/H2B/H3/H4	9.0007e-22	36.69	A0A3B6KPW7	35	K	1.38	0.00179882	Up	Histone H2A OS=Triticum aestivum OX=4565 PE=3 SV=1	--	1	0.000867039	101.53	2	SVK(1)AGLQFPVGR	0.12176	0.786	0.826	0.909	1.136	1.17	1.174
Core histone H2A/H2B/H3/H4	9.0007e-22	36.69	A0A1D5YKH2	7	K	2.302	1.05952e-05	Up	Histone H2A OS=Triticum aestivum OX=4565 PE=3 SV=1	--	1	0.000787456	113.62	2	GGK(1)GLLAAK	-0.2061	0.613	0.591	0.613	1.383	1.467	1.333
Core histone H2A/H2B/H3/H4	9.0007e-22	36.69	A0A1D5YKH2	13	K	2.621	3.75462e-06	Up	Histone H2A OS=Triticum aestivum OX=4565 PE=3 SV=1	--	1	1.22207e-06	138.45	2	GLLAAK(1)TTAAK	0.36878	0.574	0.543	0.54	1.5	1.407	1.436
Core histone H2A/H2B/H3/H4	9.0007e-22	36.69	A0A1D5YKH2	18	K	1.974	0.0002828	Up	Histone H2A OS=Triticum aestivum OX=4565 PE=3 SV=1	--	1	0.00152778	99.752	2	TTAAK(1)TAEK	-0.3857	0.604	0.692	0.722	1.313	1.378	1.292
Core histone H2A/H2B/H3/H4	9.0007e-22	36.69	A0A1D5YKH2	133	K	1.622	3.44174e-05	Up	Histone H2A OS=Triticum aestivum OX=4565 PE=3 SV=1	--	1	0.00898771	90.827	2	SLINK(1)SSK	-0.37758	0.743	0.759	0.786	1.197	1.245	1.269
Core histone H2A/H2B/H3/H4	9.0007e-22	36.69	A0A0C4BKM5	135	K	2.008	0.000538429	Up	Histone H2A OS=Triticum aestivum OX=4565 PE=3 SV=1	--	1	0.0251177	74.841	2	SLINK(1)TSK	-0.47711	0.67	0.601	0.724	1.415	1.226	1.364
Core histone H2A/H2B/H3/H4	9.0007e-22	36.69	A0A3B5Y516	14	K	1.531	0.0003114	Up	Histone H2B OS=Triticum aestivum OX=4565 PE=3 SV=1	--	0.999998	0.00274985	89.43	3	KPAAESK(1)VEK	0.34292	0.787	0.829	0.755	1.151	1.243	1.235
Core histone H2A/H2B/H3/H4	9.0007e-22	36.69	A0A3B6C7J8	107	K	1.357	0.000430651	Up	Histone H2B OS=Triticum aestivum OX=4565 PE=3 SV=1	--	1	0.0259619	63.212	2	LAGEASK(1)LAR	0.071792	0.869	0.847	0.83	1.137	1.208	1.11
Core histone H2A/H2B/H3/H4	9.0007e-22	36.69	W5HA06	13	K	1.325	0.00694445	Up	Histone H2B OS=Triticum aestivum OX=4565 PE=3 SV=1	--	1	0.00194216	94.465	3	KPVAEK(1)AEK	0.15788	0.814	0.81	0.957	1.122	1.161	1.137
Core histone H2A/H2B/H3/H4	9.0007e-22	36.69	A0A3B6HS27	24	K	1.59	0.00110931	Up	Histone H2B OS=Triticum aestivum OX=4565 PE=3 SV=1	--	1	0.0116621	87.258	2	AEK(1)TPAGK	0.91265	0.718	0.832	0.767	1.191	1.177	1.316
Core histone H2A/H2B/H3/H4	9.0007e-22	36.69	A0A3B6HS27	13	K	1.627	0.0222318	Up	Histone H2B OS=Triticum aestivum OX=4565 PE=3 SV=1	--	1	0.0111613	83.182	2	K(1)PAAEVAEK	-1.2159	0.68	0.805	0.799	1.075	1.548	1.093
Core histone H2A/H2B/H3/H4	9.0007e-22	36.69	A0A3B6HS27	21	K	1.442	0.000360531	Up	Histone H2B OS=Triticum aestivum OX=4565 PE=3 SV=1	--	0.999998	0.00879782	68.972	3	KPAAEVAEK(1)AEK	0.737	0.854	0.809	0.794	1.195	1.221	1.126
Core histone H2A/H2B/H3/H4	9.0007e-22	36.69	A0A3B6IJZ7	9	K	5.218	8.51381e-06	Up	Histone domain-containing protein OS=Triticum aestivum OX=4565 PE=3 SV=1	--	1	0.00733786	80.69	2	GSK(1)VVSSVVK	0.99827	0.322	0.291	0.352	1.64	1.665	1.73
Core histone H2A/H2B/H3/H4	9.0007e-22	36.69	A0A3B6IJZ7	16	K	1.78	7.7042e-05	Up	Histone domain-containing protein OS=Triticum aestivum OX=4565 PE=3 SV=1	--	1	0.00110457	108.7	2	VVSSVVK(1)TK	-0.61479	0.682	0.745	0.731	1.268	1.239	1.335
Core histone H2A/H2B/H3/H4	9.0007e-22	36.69	W5HZ15	14	K	1.875	0.000223164	Up	Histone H2B OS=Triticum aestivum OX=4565 PE=3 SV=1	--	0.999654	0.00297253	79.652	3	KPAAAEK(1)TPAAEK	0.060701	0.654	0.74	0.693	1.217	1.36	1.336
Core histone H2A/H2B/H3/H4	9.0007e-22	36.69	D8L9K7	80	K	1.335	0.00260162	Up	Histone H3 OS=Triticum aestivum OX=4565 GN=TAA_ctg0464b.00020.1 PE=3 SV=1	TAA_ctg0464b.00020.1	1	1.1944e-05	114.79	2	EIAQDFK(1)TDLR	-2.7908	0.798	0.868	0.903	1.123	1.197	1.11
Core histone H2A/H2B/H3/H4	9.0007e-22	36.69	D8L9K7	24	K	1.839	0.000193572	Up	Histone H3 OS=Triticum aestivum OX=4565 GN=TAA_ctg0464b.00020.1 PE=3 SV=1	TAA_ctg0464b.00020.1	1	0.00255763	138.26	2	QLATK(1)AAR	-0.013881	0.671	0.674	0.768	1.26	1.305	1.321
Core histone H2A/H2B/H3/H4	9.0007e-22	36.69	D8L9K7	57	K	1.509	0.0145404	Up	Histone H3 OS=Triticum aestivum OX=4565 GN=TAA_ctg0464b.00020.1 PE=3 SV=1	TAA_ctg0464b.00020.1	1	0.00835298	78.83	2	YQK(1)STELLIR	1.2023	0.808	0.698	0.885	1.045	1.229	1.334
Cupin	1.39092e-10	19.53	A0A3B6JM88	39	K	1.57	0.0226953	Up	Cupin type-1 domain-containing protein OS=Triticum aestivum OX=4565 PE=4 SV=1	--	1	0.000622033	77.894	3	AGAAVGGQVVEK(1)ER	1.9173	0.718	0.684	0.932	1.394	1.22	1.051
Cupin	1.39092e-10	19.53	A0A3B6JM88	178	K	1.648	0.00629074	Up	Cupin type-1 domain-containing protein OS=Triticum aestivum OX=4565 PE=4 SV=1	--	1	0.0150652	82.426	2	GFDVK(1)ILR	0.2996	0.676	0.706	0.883	1.368	1.176	1.189
Cupin	1.39092e-10	19.53	A0A3B6JM88	274	K	1.921	6.73734e-05	Up	Cupin type-1 domain-containing protein OS=Triticum aestivum OX=4565 PE=4 SV=1	--	1	0.027042	43.502	3	NCFGWSK(1)TMTNK	-0.35234	0.673	0.663	0.718	1.242	1.336	1.368
Cupin	1.39092e-10	19.53	A0A3B6JM88	392	K	1.342	0.00122306	Up	Cupin type-1 domain-containing protein OS=Triticum aestivum OX=4565 PE=4 SV=1	--	1	1.36189e-05	114.72	2	VK(1)EGDVFVVPR	0.34198	0.865	0.796	0.9	1.146	1.149	1.143
Cupin	1.39092e-10	19.53	A0A3B6JM88	279	K	1.384	0.000974103	Up	Cupin type-1 domain-containing protein OS=Triticum aestivum OX=4565 PE=4 SV=1	--	1	0.000518092	94.767	3	TMTNK(1)DLQNLK	-0.27453	0.903	0.811	0.803	1.161	1.165	1.157
Cupin	1.39092e-10	19.53	A0A3B6JM88	494	K	1.459	0.0457669	Up	Cupin type-1 domain-containing protein OS=Triticum aestivum OX=4565 PE=4 SV=1	--	1	0.0167343	69.03	2	EEQEGGK(1)GER	0.35623	0.731	0.728	0.981	1.179	1.371	1.009
Cupin	1.39092e-10	19.53	A0A3B6JCH1	216	K	1.672	0.00123932	Up	Germin-like protein OS=Triticum aestivum OX=4565 PE=3 SV=1	--	1	0.00518246	84.297	2	VDAGVVELLK(1)SR	2.2715	0.659	0.788	0.799	1.255	1.22	1.28
Cupin	1.39092e-10	19.53	A0A3B6IJ76	311	K	1.468	0.000856169	Up	Globulin-1 OS=Triticum aestivum OX=4565 PE=4 SV=1	--	1	1.6739e-30	178.67	2	AALK(1)TSDEQLDR	-0.17786	0.754	0.843	0.834	1.142	1.186	1.241
Cupin	1.39092e-10	19.53	A0A3B6IJ76	548	K	1.452	0.0003336	Up	Globulin-1 OS=Triticum aestivum OX=4565 PE=4 SV=1	--	1	8.56896e-28	152.94	3	NNVIGK(1)LDNPAQELTFGR	-0.3443	0.814	0.788	0.845	1.221	1.125	1.207
Cupin	1.39092e-10	19.53	I6QQ39	263	K	1.824	0.00109139	Up	Globulin-3A OS=Triticum aestivum OX=4565 GN=Glo-3A PE=2 SV=1	Glo-3A	1	8.75525e-07	106.3	3	FQYFSAK(1)PLLASLSK	0.58495	0.636	0.79	0.699	1.205	1.322	1.349
Cupin	1.39092e-10	19.53	I6QQ39	271	K	1.798	2.28451e-05	Up	Globulin-3A OS=Triticum aestivum OX=4565 GN=Glo-3A PE=2 SV=1	Glo-3A	1	0.000466787	140.45	2	PLLASLSK(1)R	0.14021	0.693	0.722	0.729	1.261	1.339	1.255
Cupin	1.39092e-10	19.53	I6QQ39	543	K	1.445	0.0387765	Up	Globulin-3A OS=Triticum aestivum OX=4565 GN=Glo-3A PE=2 SV=1	Glo-3A	1	8.06308e-78	199.29	3	AK(1)DQQDEGFVAGPEQQQEHER	0.28248	0.75	0.788	0.916	1.416	0.996	1.133
Cupin	1.39092e-10	19.53	I6QQ39	300	K	1.449	0.000459941	Up	Globulin-3A OS=Triticum aestivum OX=4565 GN=Glo-3A PE=2 SV=1	Glo-3A	1	2.63755e-19	174.9	2	EEEEK(1)SISIVR	0.85574	0.763	0.85	0.837	1.166	1.177	1.208
Cupin	1.39092e-10	19.53	I6QQ39	279	K	1.374	0.000166417	Up	Globulin-3A OS=Triticum aestivum OX=4565 GN=Glo-3A PE=2 SV=1	Glo-3A	1	1.46029e-10	124.47	2	VLTAALK(1)TSDER	-0.78443	0.87	0.837	0.82	1.122	1.176	1.175
Cupin	1.39092e-10	19.53	A0A3B6ILV9	541	K	1.402	0.0340568	Up	Globulin-1 OS=Triticum aestivum OX=4565 PE=4 SV=1	--	1	5.41282e-18	124.84	3	NNVIGK(1)LDSPAQELTFGR	0.76584	0.668	0.968	0.862	1.178	1.137	1.186
Cupin	1.39092e-10	19.53	A0A3B6ILV9	297	K	1.619	0.000106935	Up	Globulin-1 OS=Triticum aestivum OX=4565 PE=4 SV=1	--	1	0.000368596	77.633	3	VLTAALK(1)TSDEQLGR	1.0327	0.782	0.773	0.736	1.283	1.248	1.177
Cupin	1.39092e-10	19.53	A0A3B6JDG3	279	K	1.361	0.000243361	Up	Cupin type-1 domain-containing protein OS=Triticum aestivum OX=4565 PE=4 SV=1	--	1	5.84011e-11	146.79	2	AALK(1)TSDEQLGR	0.46149	0.873	0.823	0.845	1.122	1.193	1.144
Cupin	1.39092e-10	19.53	A0A3B6JDG3	542	K	1.677	0.0238792	Up	Cupin type-1 domain-containing protein OS=Triticum aestivum OX=4565 PE=4 SV=1	--	1	6.63471e-103	208.17	3	AK(1)DQQDEGFVAGPEQQSHEQEQER	0.1042	0.579	0.868	0.794	1.261	1.426	1.072
Cupin	1.39092e-10	19.53	A0A3B6JCJ8	279	K	1.432	0.00729547	Up	Cupin type-1 domain-containing protein OS=Triticum aestivum OX=4565 PE=4 SV=1	--	1	0.00057579	136.02	2	AALK(1)TSDER	0.86966	0.742	0.936	0.789	1.201	1.2	1.132
Cupin	1.39092e-10	19.53	A0A3B6JCJ8	271	K	1.798	2.28451e-05	Up	Cupin type-1 domain-containing protein OS=Triticum aestivum OX=4565 PE=4 SV=1	--	1	0.000466787	140.45	2	PLLASLSK(1)R	0.14021	0.693	0.722	0.729	1.261	1.339	1.255
Cupin	1.39092e-10	19.53	A0A3B6KNF4	256	K	1.434	0.00267404	Up	Globulin-2 OS=Triticum aestivum OX=4565 PE=4 SV=1	--	1	2.30246e-18	149.32	3	GGGGSGSEK(1)EDIQPR	-1.5729	0.764	0.794	0.907	1.156	1.218	1.16
Cupin	1.39092e-10	19.53	A0A3B6KNF4	463	K	1.535	0.0022263	Up	Globulin-2 OS=Triticum aestivum OX=4565 PE=4 SV=1	--	1	1.98652e-06	97.904	3	QLDEAAK(1)ALSFPQQAR	-0.39953	0.732	0.756	0.879	1.224	1.153	1.256
Cupin	1.39092e-10	19.53	A0A3B6KNF4	268	K	1.552	1.84456e-05	Up	Globulin-2 OS=Triticum aestivum OX=4565 PE=4 SV=1	--	1	0.00307259	100.76	2	SLTGEK(1)PR	0.26768	0.776	0.769	0.806	1.195	1.243	1.211
Cupin	1.39092e-10	19.53	A0A3B6KNF4	220	K	1.541	0.000490337	Up	Globulin-2 OS=Triticum aestivum OX=4565 PE=4 SV=1	--	1	0.0084151	99.442	2	VFESK(1)SK	0.56939	0.729	0.831	0.801	1.199	1.19	1.25
Cupin	1.39092e-10	19.53	A0A3B6MYZ0	259	K	1.594	0.00224198	Up	Globulin-2 OS=Triticum aestivum OX=4565 PE=4 SV=1	--	1	1.15574e-48	191.19	3	GGGGGSGSEK(1)EDIQPR	0.085421	0.729	0.769	0.815	1.133	1.181	1.373
Cupin	1.39092e-10	19.53	A0A3B6MYZ0	455	K	1.481	0.0346957	Up	Globulin-2 OS=Triticum aestivum OX=4565 PE=4 SV=1	--	1	1.56903e-06	99.747	3	QLDEAAK(1)ALAFPQQAR	-0.1942	0.724	0.713	0.982	1.182	1.051	1.349
Cupin	1.39092e-10	19.53	A0A3B6LUV8	468	K	1.531	0.0181277	Up	Globulin-2 OS=Triticum aestivum OX=4565 PE=4 SV=1	--	1	1.56903e-06	99.747	3	QLDDAAK(1)ALAFPQQAR	1.2938	0.683	0.734	0.954	1.142	1.329	1.159
Elongation factor Tu C-terminal domain	0.00269694	26.19	A0A1D5XDB6	243	K	1.907	0.00736663	Up	Elongation factor 1-alpha OS=Triticum aestivum OX=4565 PE=3 SV=1	--	1	1.61407e-07	85.496	3	LPLQDVYK(1)IGGIGTVPVGR	-0.81861	0.552	0.665	0.847	1.287	1.228	1.421
Elongation factor Tu C-terminal domain	0.00269694	26.19	A0A3B6ARY9	427	K	1.553	0.0116	Up	Elongation factor 1-alpha OS=Triticum aestivum OX=4565 PE=3 SV=1	--	1	0.0100923	52.527	3	QTVAVGVIK(1)SVEK	0.47422	0.667	0.856	0.827	1.117	1.161	1.371
Elongation factor Tu GTP binding domain	0.00188601	12.44	A0A1D5XDB6	243	K	1.907	0.00736663	Up	Elongation factor 1-alpha OS=Triticum aestivum OX=4565 PE=3 SV=1	--	1	1.61407e-07	85.496	3	LPLQDVYK(1)IGGIGTVPVGR	-0.81861	0.552	0.665	0.847	1.287	1.228	1.421
Elongation factor Tu GTP binding domain	0.00188601	12.44	A0A3B6ARY9	427	K	1.553	0.0116	Up	Elongation factor 1-alpha OS=Triticum aestivum OX=4565 PE=3 SV=1	--	1	0.0100923	52.527	3	QTVAVGVIK(1)SVEK	0.47422	0.667	0.856	0.827	1.117	1.161	1.371
Elongation factor Tu GTP binding domain	0.00188601	12.44	A0A3B6N2V5	600	K	1.61	0.0353718	Up	Tr-type G domain-containing protein OS=Triticum aestivum OX=4565 PE=3 SV=1	--	1	0.000309911	98.942	3	SK(1)ILSEEFGWDK	-1.015	0.673	0.714	0.912	1.113	1.538	1.051
Elongation factor Tu GTP binding domain	0.00188601	12.44	A0A3B6N2V5	3	K	1.543	0.00316621	Up	Tr-type G domain-containing protein OS=Triticum aestivum OX=4565 PE=3 SV=1	--	1	0.00135028	104.07	2	VK(1)FTAEELR	-0.089136	0.734	0.772	0.854	1.255	1.293	1.093
Elongation factor Tu GTP binding domain	0.00188601	12.44	A0A3B6N2V5	260	K	1.305	0.0123701	Up	Tr-type G domain-containing protein OS=Triticum aestivum OX=4565 PE=3 SV=1	--	1	0.000940169	88.101	3	WTSK(1)NTGTATCK	-2.2271	0.849	0.813	0.941	1.13	1.048	1.219
Elongation factor Tu domain 2	0.00885795	14.23	A0A1D5XDB6	243	K	1.907	0.00736663	Up	Elongation factor 1-alpha OS=Triticum aestivum OX=4565 PE=3 SV=1	--	1	1.61407e-07	85.496	3	LPLQDVYK(1)IGGIGTVPVGR	-0.81861	0.552	0.665	0.847	1.287	1.228	1.421
Elongation factor Tu domain 2	0.00885795	14.23	A0A3B6ARY9	427	K	1.553	0.0116	Up	Elongation factor 1-alpha OS=Triticum aestivum OX=4565 PE=3 SV=1	--	1	0.0100923	52.527	3	QTVAVGVIK(1)SVEK	0.47422	0.667	0.856	0.827	1.117	1.161	1.371
Enoyl-(Acyl carrier protein) reductase	0.00344228	10.05	A0A3B5YTY7	85	K	2.521	0.0486039	Up	Glucose and ribitol dehydrogenase OS=Triticum aestivum OX=4565 PE=4 SV=1	--	1	0.0166836	49.595	4	EHAMDPRPETLIK(1)NYK	0.16968	0.504	0.518	0.682	0.877	2.287	1.131
Enoyl-(Acyl carrier protein) reductase	0.00344228	10.05	A0A3B5YTY7	88	K	1.515	0.00179816	Up	Glucose and ribitol dehydrogenase OS=Triticum aestivum OX=4565 PE=4 SV=1	--	1	0.0212196	87.639	2	NYK(1)SANK	0.4377	0.748	0.794	0.844	1.101	1.259	1.254
Enoyl-(Acyl carrier protein) reductase	0.00344228	10.05	A0A3B5YTY7	72	K	1.473	0.0160362	Up	Glucose and ribitol dehydrogenase OS=Triticum aestivum OX=4565 PE=4 SV=1	--	1	0.00740379	43.633	4	FPPQQQDCQPGK(1)EHAMDPRPETLIK	1.4476	0.944	0.702	0.78	1.236	1.085	1.252
Enoyl-(Acyl carrier protein) reductase	0.00344228	10.05	A0A3B5YTY7	92	K	1.804	1.43805e-06	Up	Glucose and ribitol dehydrogenase OS=Triticum aestivum OX=4565 PE=4 SV=1	--	1	0.00321077	100.02	2	SANK(1)LQGK	2.1262	0.697	0.715	0.728	1.294	1.287	1.279
Enoyl-(Acyl carrier protein) reductase	0.00344228	10.05	A0A3B5YTY7	309	K	1.495	0.000396494	Up	Glucose and ribitol dehydrogenase OS=Triticum aestivum OX=4565 PE=4 SV=1	--	1	0.000108951	113.38	2	QFGSEVPMK(1)R	-1.6777	0.748	0.824	0.833	1.174	1.192	1.23
Enoyl-(Acyl carrier protein) reductase	0.00344228	10.05	A0A3B5YTY7	300	K	1.386	4.99222e-05	Up	Glucose and ribitol dehydrogenase OS=Triticum aestivum OX=4565 PE=4 SV=1	--	1	2.36837e-05	113.24	3	VK(1)QFGSEVPMK	-0.78219	0.853	0.823	0.839	1.129	1.175	1.181
Enoyl-(Acyl carrier protein) reductase	0.00344228	10.05	A0A3B6MRL4	307	K	1.734	0.0119896	Up	Enoyl-[acyl-carrier-protein] reductase [NADH] 1, chloroplastic OS=Triticum aestivum OX=4565 PE=3 SV=1	--	1	0.0261636	46.352	3	AAK(1)AIGFIEK	0.6323	0.779	0.575	0.841	1.298	1.139	1.369
Enoyl-(Acyl carrier protein) reductase	0.00344228	10.05	A0A3B6KHH3	114	K	2.527	0.000154401	Up	Dehydrogenase/reductase SDR family member 4 OS=Triticum aestivum OX=4565 PE=4 SV=1	--	1	4.87815e-11	128.54	3	ESVLDK(1)LWDINVK	0.86895	0.519	0.627	0.555	1.424	1.345	1.53
Enoyl-CoA hydratase/isomerase	0.011776	12.26	A0A3B6QEK4	51	K	3.743	0.000181253	Up	3-hydroxybutyryl-CoA epimerase OS=Triticum aestivum OX=4565 PE=3 SV=1	--	1	0.0114963	48.405	3	DDVK(1)AIVLTGAAGK	0.031429	0.396	0.407	0.462	1.856	1.402	1.477
Enoyl-CoA hydratase/isomerase	0.011776	12.26	A0A3B6QEK4	399	K	6.732	2.0484e-05	Up	3-hydroxybutyryl-CoA epimerase OS=Triticum aestivum OX=4565 PE=3 SV=1	--	1	1.52821e-06	99.927	3	DVDMVIEAVIEK(1)VPLK	-0.65841	0.227	0.25	0.299	1.754	1.785	1.685
Enoyl-CoA hydratase/isomerase	0.011776	12.26	A0A3B6QEK4	173	K	5.623	9.98571e-07	Up	3-hydroxybutyryl-CoA epimerase OS=Triticum aestivum OX=4565 PE=3 SV=1	--	1	0.00290631	101.65	2	FITAK(1)EGK	0.057016	0.291	0.295	0.32	1.663	1.761	1.67
Enoyl-CoA hydratase/isomerase	0.011776	12.26	A0A3B6QEK4	350	K	2.319	1.8417e-06	Up	3-hydroxybutyryl-CoA epimerase OS=Triticum aestivum OX=4565 PE=3 SV=1	--	1	6.97063e-16	138.91	3	GQK(1)TIAGNLEGLVK	-0.22703	0.62	0.599	0.589	1.363	1.423	1.406
Enoyl-CoA hydratase/isomerase	0.011776	12.26	A0A3B6QEK4	361	K	1.856	0.0022781	Up	3-hydroxybutyryl-CoA epimerase OS=Triticum aestivum OX=4565 PE=3 SV=1	--	1	6.2933e-10	137.81	3	TIAGNLEGLVK(1)R	-0.41436	0.754	0.587	0.76	1.258	1.261	1.38
Enoyl-CoA hydratase/isomerase	0.011776	12.26	A0A3B6QEK4	295	K	2.158	0.00108818	Up	3-hydroxybutyryl-CoA epimerase OS=Triticum aestivum OX=4565 PE=3 SV=1	--	1	0.00104236	62.69	3	STTK(1)VPGVTDIQLK	2.0654	0.579	0.574	0.747	1.383	1.285	1.432
Enoyl-CoA hydratase/isomerase	0.011776	12.26	A0A3B6QEK4	305	K	1.597	0.00220657	Up	3-hydroxybutyryl-CoA epimerase OS=Triticum aestivum OX=4565 PE=3 SV=1	--	1	3.1767e-10	126.83	2	VPGVTDIQLK(1)PR	-0.18232	0.864	0.695	0.751	1.18	1.275	1.235
Enoyl-CoA hydratase/isomerase	0.011776	12.26	A0A3B6QEK4	192	K	1.949	0.00617807	Up	3-hydroxybutyryl-CoA epimerase OS=Triticum aestivum OX=4565 PE=3 SV=1	--	1	1.76059e-05	86.367	3	GLIDALCSPDELIK(1)MSR	-0.084296	0.54	0.739	0.755	1.465	1.161	1.339
Enoyl-CoA hydratase/isomerase	0.011776	12.26	A0A3B6QEK4	587	K	1.474	0.0251347	Up	3-hydroxybutyryl-CoA epimerase OS=Triticum aestivum OX=4565 PE=3 SV=1	--	1	0.013267	55.461	3	GYYFYEK(1)GGK	0.12209	0.67	0.821	0.934	1.235	1.059	1.281
Enoyl-CoA hydratase/isomerase	0.011776	12.26	A0A3B6QEK4	609	K	3.158	0.000673231	Up	3-hydroxybutyryl-CoA epimerase OS=Triticum aestivum OX=4565 PE=3 SV=1	--	1	0.00507771	89.266	2	QTK(1)TIFGGK	0.84585	0.391	0.462	0.59	1.531	1.576	1.45
Enoyl-CoA hydratase/isomerase	0.011776	12.26	A0A3B6EEU3	708	K	1.765	0.00111276	Up	3-hydroxybutyryl-CoA epimerase OS=Triticum aestivum OX=4565 PE=3 SV=1	--	1	5.85904e-11	117	3	AAK(1)GIPLSAPAASQVK	0.89809	0.667	0.722	0.781	1.18	1.25	1.4
Enoyl-CoA hydratase/isomerase	0.011776	12.26	A0A3B6EEU3	721	K	2.244	2.14803e-05	Up	3-hydroxybutyryl-CoA epimerase OS=Triticum aestivum OX=4565 PE=3 SV=1	--	1	5.23305e-17	146.59	3	GIPLSAPAASQVK(1)AR	-1.2508	0.592	0.604	0.653	1.389	1.336	1.425
Enoyl-CoA hydratase/isomerase	0.011776	12.26	A0A3B6EEU3	296	K	1.814	3.38162e-05	Up	3-hydroxybutyryl-CoA epimerase OS=Triticum aestivum OX=4565 PE=3 SV=1	--	1	1.98828e-08	114.52	3	ATSK(1)VPGATDLGLMPR	0.52359	0.745	0.706	0.681	1.305	1.256	1.307
Enoyl-CoA hydratase/isomerase	0.011776	12.26	A0A3B6EEU3	344	K	3.481	2.88265e-05	Up	3-hydroxybutyryl-CoA epimerase OS=Triticum aestivum OX=4565 PE=3 SV=1	--	1	2.56578e-13	151.8	3	EVNEK(1)FLNAGIDR	-0.62376	0.414	0.438	0.487	1.528	1.476	1.657
Enoyl-CoA hydratase/isomerase	0.011776	12.26	A0A3B6EEU3	365	K	5.121	6.37445e-06	Up	3-hydroxybutyryl-CoA epimerase OS=Triticum aestivum OX=4565 PE=3 SV=1	--	1	0.00498442	106.6	2	GK(1)MTEER	-0.067483	0.324	0.302	0.354	1.606	1.66	1.753
Gamma-thionin family	7.38241e-05	18.29	A0A3B6MVI8	41	K	1.489	0.00398829	Up	Knot1 domain-containing protein OS=Triticum aestivum OX=4565 PE=3 SV=1	--	1	0.00257298	72.705	3	SAGFK(1)GPCVSDK	1.5012	0.737	0.885	0.789	1.107	1.271	1.211
Gamma-thionin family	7.38241e-05	18.29	A0A060AFB6	71	K	1.476	0.000586876	Up	Defensin OS=Triticum aestivum OX=4565 GN=PDF3 PE=2 SV=1	PDF3	1	0.00854176	79.148	2	WTAGYCK(1)IR	-0.10903	0.757	0.811	0.855	1.206	1.151	1.22
Gamma-thionin family	7.38241e-05	18.29	A0A060APV2	63	K	1.707	0.000487496	Up	Defensin OS=Triticum aestivum OX=4565 GN=PDF20 PE=2 SV=1	PDF20	1	5.38773e-05	121.9	2	TEGFPDGK(1)CR	-1.1354	0.68	0.751	0.786	1.269	1.32	1.195
Gamma-thionin family	7.38241e-05	18.29	A0A060AQ78	70	K	1.629	0.00137473	Up	Defensin OS=Triticum aestivum OX=4565 GN=PDF16 PE=2 SV=1	PDF16	1	0.000440855	118.71	2	WTAGYCK(1)FR	-0.31792	0.701	0.731	0.851	1.221	1.21	1.287
Glyceraldehyde 3-phosphate dehydrogenase, C-terminal domain	0.000804934	48.02	A0A3B6RKE1	217	K	1.364	0.0209534	Up	Glyceraldehyde-3-phosphate dehydrogenase OS=Triticum aestivum OX=4565 PE=3 SV=1	--	1	0.000460519	102.4	2	AVGK(1)VLPELNGK	1.8607	0.765	0.864	0.909	1.144	1.027	1.291
Glyceraldehyde 3-phosphate dehydrogenase, C-terminal domain	0.000804934	48.02	A0A3B6SMQ1	221	K	1.364	0.0209534	Up	Gp_dh_N domain-containing protein OS=Triticum aestivum OX=4565 PE=3 SV=1	--	1	0.000460519	102.4	2	AVGK(1)VLPELNGK	1.8607	0.765	0.864	0.909	1.144	1.027	1.291
Helicase conserved C-terminal domain	0.345622	1.64	A0A3B6HRF9	8	K	2.576	0.00575983	Up	RNA helicase OS=Triticum aestivum OX=4565 PE=4 SV=1	--	1	1.0308e-05	97.235	3	K(1)VSLFDVVDETSVSAK	-1.2364	0.479	0.436	0.763	1.531	1.292	1.499
Helicase conserved C-terminal domain	0.345622	1.64	A0A3B6NJA3	1607	K	1.776	5.67926e-05	Up	SNF2-family ATP dependent chromatin remodeling factor snf21 OS=Triticum aestivum OX=4565 PE=4 SV=1	--	0.999999	0.000508811	66.022	4	MSDSMQRKCKNVISK(1)LWR	3.8826	0.687	0.747	0.727	1.299	1.311	1.228
Hsp20/alpha crystallin family	0.000266454	13.1	A0A3B6JJG2	118	K	1.374	0.00190679	Up	SHSP domain-containing protein OS=Triticum aestivum OX=4565 PE=3 SV=1	--	1	0.00128693	97.69	3	K(1)FVLPENADMEK	0.21081	0.789	0.842	0.896	1.151	1.113	1.209
Hsp20/alpha crystallin family	0.000266454	13.1	A0A3B6JLS5	98	K	1.359	0.00558857	Up	SHSP domain-containing protein OS=Triticum aestivum OX=4565 PE=3 SV=1	--	1	3.55499e-07	128.08	3	EQEEK(1)TDTWHR	0.15686	0.821	0.786	0.936	1.106	1.157	1.194
Hsp20/alpha crystallin family	0.000266454	13.1	A0A3B6JIZ5	118	K	1.515	0.00095103	Up	SHSP domain-containing protein OS=Triticum aestivum OX=4565 PE=3 SV=1	--	1	1.49011e-07	117.2	3	K(1)YVLPENADMEK	-0.90677	0.735	0.787	0.864	1.225	1.204	1.185
Hsp20/alpha crystallin family	0.000266454	13.1	A0A3B6TCF7	137	K	1.9	8.69149e-05	Up	SHSP domain-containing protein OS=Triticum aestivum OX=4565 PE=3 SV=1	--	1	0.00271507	86.189	2	TRPIAVSSK(1)L	-0.80366	0.712	0.721	0.636	1.305	1.311	1.315
Late embryogenesis abundant protein	0.00523767	8.64	A0A3B6A273	9	K	3.028	2.67493e-05	Up	WHy domain-containing protein OS=Triticum aestivum OX=4565 PE=3 SV=1	--	1	0.00357867	98.048	2	AK(1)GFVADK	0.0039437	0.462	0.481	0.547	1.519	1.5	1.492
Late embryogenesis abundant protein	0.00523767	8.64	A0A3B6GU21	9	K	2.354	4.87039e-05	Up	WHy domain-containing protein OS=Triticum aestivum OX=4565 PE=3 SV=1	--	1	0.00357867	98.048	2	AK(1)GFVAEK	0.97417	0.624	0.553	0.612	1.443	1.438	1.33
Late embryogenesis abundant protein	0.00523767	8.64	A0A3B6N288	19	K	2.165	0.000113584	Up	Late embryogenesis abundant protein Lea14-A OS=Triticum aestivum OX=4565 PE=3 SV=1	--	1	0.00161879	118.71	2	GLFSK(1)SSK	0.40534	0.569	0.664	0.663	1.366	1.382	1.357
Methyl-CpG binding domain	0.00448343	20.22	A0A3B6KNU7	22	K	2.409	3.57074e-05	Up	MBD domain-containing protein OS=Triticum aestivum OX=4565 PE=4 SV=1	--	1	3.17063e-22	130.36	3	K(1)AGEAEQGEELQAPSGWTK	-0.050811	0.605	0.605	0.55	1.332	1.438	1.47
Methyl-CpG binding domain	0.00448343	20.22	A0A3B6LSV9	130	K	2.729	1.17602e-05	Up	MBD domain-containing protein OS=Triticum aestivum OX=4565 PE=4 SV=1	--	0.999999	1.4965e-11	147.26	3	ATESPEDEKPAK(1)R	0.16388	0.508	0.535	0.566	1.526	1.431	1.434
Methyl-CpG binding domain	0.00448343	20.22	A0A3B6LSV9	100	K	2.911	0.000218831	Up	MBD domain-containing protein OS=Triticum aestivum OX=4565 PE=4 SV=1	--	1	1.49518e-23	163.8	3	PK(1)ATESPEDEKPSR	-0.34525	0.454	0.516	0.564	1.355	1.641	1.469
Methyl-CpG binding domain	0.00448343	20.22	A0A3B6LSV9	118	K	2.358	0.000415421	Up	MBD domain-containing protein OS=Triticum aestivum OX=4565 PE=4 SV=1	--	1	7.65563e-17	146.2	3	SK(1)ATESPEDEKPAK	-0.13485	0.516	0.661	0.61	1.317	1.463	1.434
Methyl-CpG binding domain	0.00448343	20.22	A0A3B6LSV9	19	K	2.409	3.57074e-05	Up	MBD domain-containing protein OS=Triticum aestivum OX=4565 PE=4 SV=1	--	1	3.17063e-22	130.36	3	K(1)AGEAEQGEELQAPSGWTK	-0.050811	0.605	0.605	0.55	1.332	1.438	1.47
NOP5NT (NUC127) domain	0.000804934	48.02	A0A3B5Y5L5	521	K	1.384	0.0214687	Up	Nop domain-containing protein OS=Triticum aestivum OX=4565 PE=3 SV=1	--	1	0.00302702	59.68	3	DAAESVEPK(1)TATEGK	0.86241	0.758	0.774	0.986	1.088	1.198	1.198
NOP5NT (NUC127) domain	0.000804934	48.02	A0A3B6D7J8	413	K	2.978	1.08428e-05	Up	Nop domain-containing protein OS=Triticum aestivum OX=4565 PE=3 SV=1	--	0.998841	2.66664e-05	122.7	3	GK(0.001)PK(0.999)IEAYEK	0.45563	0.475	0.528	0.505	1.43	1.497	1.564
NOP5NT (NUC127) domain	0.000804934	48.02	A0A3B6D7J8	419	K	2.166	0.000463624	Up	Nop domain-containing protein OS=Triticum aestivum OX=4565 PE=3 SV=1	--	1	0.00219509	109.29	2	IEAYEK(1)DR	0.81734	0.544	0.662	0.689	1.34	1.367	1.398
Peroxidase	0.365007	1.57	A0A3B6H6K7	247	K	1.804	0.000146217	Up	Peroxidase OS=Triticum aestivum OX=4565 PE=3 SV=1	--	1	0.0123875	72.29	2	TCPSK(1)GTDAR	0.69311	0.69	0.766	0.684	1.303	1.235	1.322
Peroxidase	0.365007	1.57	Q8LK23	242	K	0.612	1.29182e-05	Down	Peroxidase OS=Triticum aestivum OX=4565 GN=WSP1 PE=2 SV=1	WSP1	1	0.000153425	116.13	2	GTCPAK(1)GTDR	0.30221	1.23	1.23	1.262	0.736	0.78	0.761
RNA recognition motif. (a.k.a. RRM, RBD, or RNP domain)	0.0188948	2.88	A0A3B6JJB0	13	K	2.333	0.00112621	Up	Splicing factor U2af large subunit OS=Triticum aestivum OX=4565 PE=3 SV=1	--	1	0.00238454	112.8	2	EEGLSK(1)SR	-0.5815	0.511	0.568	0.721	1.382	1.439	1.379
RNA recognition motif. (a.k.a. RRM, RBD, or RNP domain)	0.0188948	2.88	A0A3B6A1D2	222	K	2.425	1.83232e-06	Up	Splicing factor U2af small subunit B OS=Triticum aestivum OX=4565 PE=4 SV=1	--	1	0.00864291	91.265	2	AK(1)IEQWNR	0.021324	0.568	0.576	0.608	1.416	1.411	1.421
RNA recognition motif. (a.k.a. RRM, RBD, or RNP domain)	0.0188948	2.88	A0A3B6KQ24	262	K	1.582	6.40199e-05	Up	RRM domain-containing protein OS=Triticum aestivum OX=4565 PE=4 SV=1	--	1	0.00279131	94.767	2	DLK(1)FDVGGK	1.9662	0.738	0.783	0.803	1.219	1.212	1.246
RNA recognition motif. (a.k.a. RRM, RBD, or RNP domain)	0.0188948	2.88	A0A3B6QCM4	744	K	1.84	0.000556822	Up	Protein RRC1-like OS=Triticum aestivum OX=4565 PE=4 SV=1	--	1	0.0243428	61.11	2	ADPVLPASK(1)WNR	-1.6805	0.633	0.711	0.769	1.245	1.349	1.294
RNA recognition motif. (a.k.a. RRM, RBD, or RNP domain)	0.0188948	2.88	A0A3B6SD76	213	K	0.573	0.00132215	Down	Nucleolin 1 OS=Triticum aestivum OX=4565 PE=4 SV=1	--	1	0.000798462	84.365	3	AAQATK(1)IAPAAAK	-1.4809	1.413	1.246	1.155	0.75	0.76	0.677
RNA recognition motif. (a.k.a. RRM, RBD, or RNP domain)	0.0188948	2.88	A0A3B6TKU8	699	K	2.191	0.000205675	Up	RRM domain-containing protein OS=Triticum aestivum OX=4565 PE=4 SV=1	--	1	0.0058863	83.53	2	ITGK(1)NTLFAPR	0.16936	0.618	0.568	0.694	1.366	1.334	1.42
Ribosomal protein L24e	0.000133349	115.25	A0A3B6ELC9	153	K	3.136	0.000122757	Up	TRASH domain-containing protein OS=Triticum aestivum OX=4565 PE=3 SV=1	--	1	0.0010928	99.568	2	GPK(1)IGGGGGK	-0.28463	0.425	0.482	0.544	1.513	1.6	1.437
Ribosomal protein L24e	0.000133349	115.25	A0A3B6ELC9	142	K	1.428	0.000882277	Up	TRASH domain-containing protein OS=Triticum aestivum OX=4565 PE=3 SV=1	--	1	0.0107465	58.172	3	SQGGK(1)GAVQK	-1.1089	0.851	0.762	0.858	1.181	1.198	1.149
Ribosomal protein L24e	0.000133349	115.25	A0A3B6MLM6	98	K	3.146	0.000360239	Up	TRASH domain-containing protein OS=Triticum aestivum OX=4565 PE=3 SV=1	--	1	0.0051763	89.029	2	AIPLITK(1)IR	0.078003	0.465	0.405	0.577	1.511	1.506	1.535
Thiolase, C-terminal domain	0.000449272	64.03	A0A3B6NV46	212	K	2.563	0.0139735	Up	3-ketoacyl-CoA thiolase 2, peroxisomal OS=Triticum aestivum OX=4565 PE=3 SV=1	--	1	8.90846e-05	102.52	3	EEQDK(1)AAVESHAR	0.38523	0.433	0.448	0.803	1.125	1.643	1.548
Thiolase, C-terminal domain	0.000449272	64.03	A0A3B6NV46	278	K	5.558	8.06972e-07	Up	3-ketoacyl-CoA thiolase 2, peroxisomal OS=Triticum aestivum OX=4565 PE=3 SV=1	--	1	3.21569e-52	162.72	3	K(1)DGTTTAGNSSQVSDGAGAVLLMK	1.7518	0.318	0.288	0.309	1.652	1.696	1.738
Thiolase, C-terminal domain	0.000449272	64.03	A0A3B6NV46	271	K	2.602	0.000353508	Up	3-ketoacyl-CoA thiolase 2, peroxisomal OS=Triticum aestivum OX=4565 PE=3 SV=1	--	1	2.80799e-05	106.67	3	PGTTLSGLAK(1)LK	-0.49857	0.523	0.561	0.582	1.316	1.34	1.679
Thiolase, C-terminal domain	0.000449272	64.03	A0A3B6NV46	245	K	2.799	0.000596139	Up	3-ketoacyl-CoA thiolase 2, peroxisomal OS=Triticum aestivum OX=4565 PE=3 SV=1	--	1	9.72686e-05	119.39	2	LIDPK(1)TGEEK	1.9318	0.64	0.473	0.466	1.463	1.533	1.424
Thiolase, C-terminal domain	0.000449272	64.03	A0A3B6NV46	60	K	6.085	1.47004e-06	Up	3-ketoacyl-CoA thiolase 2, peroxisomal OS=Triticum aestivum OX=4565 PE=3 SV=1	--	1	0.0235113	85.212	2	TPICK(1)AK	0.38143	0.265	0.282	0.3	1.663	1.772	1.719
Thiolase, C-terminal domain	0.000449272	64.03	A0A3B6PSZ6	232	K	2.193	0.00896211	Up	3-ketoacyl-CoA thiolase 2, peroxisomal OS=Triticum aestivum OX=4565 PE=3 SV=1	--	1	0.000370748	96.82	3	FK(1)DEIIPVHTK	0.28376	0.815	0.455	0.609	1.381	1.442	1.298
Thiolase, N-terminal domain	0.000501556	60.66	A0A3B6NV46	212	K	2.563	0.0139735	Up	3-ketoacyl-CoA thiolase 2, peroxisomal OS=Triticum aestivum OX=4565 PE=3 SV=1	--	1	8.90846e-05	102.52	3	EEQDK(1)AAVESHAR	0.38523	0.433	0.448	0.803	1.125	1.643	1.548
Thiolase, N-terminal domain	0.000501556	60.66	A0A3B6NV46	278	K	5.558	8.06972e-07	Up	3-ketoacyl-CoA thiolase 2, peroxisomal OS=Triticum aestivum OX=4565 PE=3 SV=1	--	1	3.21569e-52	162.72	3	K(1)DGTTTAGNSSQVSDGAGAVLLMK	1.7518	0.318	0.288	0.309	1.652	1.696	1.738
Thiolase, N-terminal domain	0.000501556	60.66	A0A3B6NV46	271	K	2.602	0.000353508	Up	3-ketoacyl-CoA thiolase 2, peroxisomal OS=Triticum aestivum OX=4565 PE=3 SV=1	--	1	2.80799e-05	106.67	3	PGTTLSGLAK(1)LK	-0.49857	0.523	0.561	0.582	1.316	1.34	1.679
Thiolase, N-terminal domain	0.000501556	60.66	A0A3B6NV46	245	K	2.799	0.000596139	Up	3-ketoacyl-CoA thiolase 2, peroxisomal OS=Triticum aestivum OX=4565 PE=3 SV=1	--	1	9.72686e-05	119.39	2	LIDPK(1)TGEEK	1.9318	0.64	0.473	0.466	1.463	1.533	1.424
Thiolase, N-terminal domain	0.000501556	60.66	A0A3B6NV46	60	K	6.085	1.47004e-06	Up	3-ketoacyl-CoA thiolase 2, peroxisomal OS=Triticum aestivum OX=4565 PE=3 SV=1	--	1	0.0235113	85.212	2	TPICK(1)AK	0.38143	0.265	0.282	0.3	1.663	1.772	1.719
Thiolase, N-terminal domain	0.000501556	60.66	A0A3B6PSZ6	232	K	2.193	0.00896211	Up	3-ketoacyl-CoA thiolase 2, peroxisomal OS=Triticum aestivum OX=4565 PE=3 SV=1	--	1	0.000370748	96.82	3	FK(1)DEIIPVHTK	0.28376	0.815	0.455	0.609	1.381	1.442	1.298
Zinc-binding dehydrogenase	0.00481418	8.91	A0A3B6LN46	52	K	5.309	8.4525e-08	Up	PKS_ER domain-containing protein OS=Triticum aestivum OX=4565 PE=4 SV=1	--	1	3.30556e-09	154.36	2	EVTSLVQK(1)ENR	0.52692	0.31	0.315	0.326	1.651	1.712	1.686
Zinc-binding dehydrogenase	0.00481418	8.91	A0A3B6LN46	563	K	4.686	0.000461893	Up	PKS_ER domain-containing protein OS=Triticum aestivum OX=4565 PE=4 SV=1	--	1	0.0103974	103.74	2	VSLDPK(1)K	0.59995	0.279	0.321	0.455	1.565	1.745	1.634
Zinc-binding dehydrogenase	0.00481418	8.91	A0A3B6LN46	437	K	1.703	0.00143463	Up	PKS_ER domain-containing protein OS=Triticum aestivum OX=4565 PE=4 SV=1	--	1	3.55169e-37	153.36	3	VVATCGGESK(1)AAFLASLGVDR	-0.3924	0.688	0.718	0.813	1.175	1.232	1.373
Zinc-binding dehydrogenase	0.00481418	8.91	A0A3B6LN46	347	K	7.163	8.57021e-07	Up	PKS_ER domain-containing protein OS=Triticum aestivum OX=4565 PE=4 SV=1	--	1	1.16854e-10	124.07	2	YFSGSAK(1)ETAAR	0.36617	0.255	0.249	0.231	1.672	1.788	1.805
Zinc-binding dehydrogenase	0.00481418	8.91	A0A3B6QFX6	216	K	3.068	0.000192327	Up	PKS_ER domain-containing protein OS=Triticum aestivum OX=4565 PE=4 SV=1	--	1	0.00279131	94.767	2	SFLK(1)ASGLK	0.85518	0.459	0.438	0.578	1.509	1.51	1.506
Zinc-binding dehydrogenase	0.00481418	8.91	A0A3B6PPX5	216	K	2.584	2.60775e-05	Up	PKS_ER domain-containing protein OS=Triticum aestivum OX=4565 PE=4 SV=1	--	1	0.00129313	105.46	2	SFLK(1)TSGLK	0.65003	0.555	0.522	0.597	1.401	1.427	1.497
lactate/malate dehydrogenase, NAD binding domain	2.20572e-06	44.33	A0A3B6EGP6	233	K	1.489	2.67834e-05	Up	Malate dehydrogenase OS=Triticum aestivum OX=4565 PE=3 SV=1	--	1	0.000135947	124.42	2	GELK(1)SSIEK	-0.010331	0.788	0.813	0.81	1.162	1.225	1.203
lactate/malate dehydrogenase, NAD binding domain	2.20572e-06	44.33	A0A3B5XY18	147	K	1.459	0.0141779	Up	Malate dehydrogenase OS=Triticum aestivum OX=4565 PE=3 SV=1	--	1	3.91808e-08	110.84	3	EFAPSIPEK(1)NISCLTR	-0.60485	0.687	0.825	0.928	1.187	1.125	1.248
lactate/malate dehydrogenase, NAD binding domain	2.20572e-06	44.33	A0A3B5Y6M5	76	K	1.453	0.00141374	Up	Malate dehydrogenase OS=Triticum aestivum OX=4565 PE=3 SV=1	--	1	8.08582e-12	116.24	3	DDLFK(1)INAGIVK	1.1942	0.773	0.845	0.828	1.109	1.269	1.176
lactate/malate dehydrogenase, NAD binding domain	2.20572e-06	44.33	A0A3B6LTW4	40	K	3.458	0.000230504	Up	Malate dehydrogenase OS=Triticum aestivum OX=4565 PE=3 SV=1	--	1	0.00569977	87.149	2	AK(1)GGAPGFK	-0.72405	0.407	0.4	0.539	1.549	1.615	1.49
lactate/malate dehydrogenase, NAD binding domain	2.20572e-06	44.33	A0A3B6LTW4	137	K	4.97	2.98898e-05	Up	Malate dehydrogenase OS=Triticum aestivum OX=4565 PE=3 SV=1	--	1	6.96159e-31	182.23	2	DDLFNK(1)NAGIVR	0.70715	0.341	0.289	0.375	1.647	1.676	1.672
lactate/malate dehydrogenase, alpha/beta C-terminal domain	2.0388e-06	45.19	A0A3B6EGP6	233	K	1.489	2.67834e-05	Up	Malate dehydrogenase OS=Triticum aestivum OX=4565 PE=3 SV=1	--	1	0.000135947	124.42	2	GELK(1)SSIEK	-0.010331	0.788	0.813	0.81	1.162	1.225	1.203
lactate/malate dehydrogenase, alpha/beta C-terminal domain	2.0388e-06	45.19	A0A3B5XY18	147	K	1.459	0.0141779	Up	Malate dehydrogenase OS=Triticum aestivum OX=4565 PE=3 SV=1	--	1	3.91808e-08	110.84	3	EFAPSIPEK(1)NISCLTR	-0.60485	0.687	0.825	0.928	1.187	1.125	1.248
lactate/malate dehydrogenase, alpha/beta C-terminal domain	2.0388e-06	45.19	A0A3B5Y6M5	76	K	1.453	0.00141374	Up	Malate dehydrogenase OS=Triticum aestivum OX=4565 PE=3 SV=1	--	1	8.08582e-12	116.24	3	DDLFK(1)INAGIVK	1.1942	0.773	0.845	0.828	1.109	1.269	1.176
lactate/malate dehydrogenase, alpha/beta C-terminal domain	2.0388e-06	45.19	A0A3B6LTW4	40	K	3.458	0.000230504	Up	Malate dehydrogenase OS=Triticum aestivum OX=4565 PE=3 SV=1	--	1	0.00569977	87.149	2	AK(1)GGAPGFK	-0.72405	0.407	0.4	0.539	1.549	1.615	1.49
lactate/malate dehydrogenase, alpha/beta C-terminal domain	2.0388e-06	45.19	A0A3B6LTW4	137	K	4.97	2.98898e-05	Up	Malate dehydrogenase OS=Triticum aestivum OX=4565 PE=3 SV=1	--	1	6.96159e-31	182.23	2	DDLFNK(1)NAGIVR	0.70715	0.341	0.289	0.375	1.647	1.676	1.672
linker histone H1 and H5 family	0.000216112	26.19	A0A3B6MRL7	88	K	2.088	0.000373384	Up	H15 domain-containing protein OS=Triticum aestivum OX=4565 PE=4 SV=1	--	1	4.17422e-06	132.17	2	ADAPSATPAK(1)R	0.27994	0.591	0.624	0.728	1.301	1.409	1.347
linker histone H1 and H5 family	0.000216112	26.19	A0A3B6MRL7	138	K	1.999	0.000151051	Up	H15 domain-containing protein OS=Triticum aestivum OX=4565 PE=4 SV=1	--	1	0.00187204	95.981	2	DAVAK(1)ATTGMPR	1.2001	0.622	0.669	0.71	1.381	1.367	1.251
linker histone H1 and H5 family	0.000216112	26.19	A0A3B6KR72	251	K	1.916	0.000358006	Up	H15 domain-containing protein OS=Triticum aestivum OX=4565 PE=3 SV=1	--	0.987843	2.16142e-10	132.32	3	APAAAAPK(0.988)K(0.012)PAAR	-0.15718	0.629	0.701	0.727	1.289	1.241	1.412
linker histone H1 and H5 family	0.000216112	26.19	A0A3B6KR72	118	K	1.659	0.00116677	Up	H15 domain-containing protein OS=Triticum aestivum OX=4565 PE=3 SV=1	--	1	0.0127219	74.841	2	LVASGK(1)LTK	0.23294	0.756	0.696	0.805	1.161	1.231	1.352
linker histone H1 and H5 family	0.000216112	26.19	A0A3B6KR72	237	K	1.323	0.00121502	Up	H15 domain-containing protein OS=Triticum aestivum OX=4565 PE=3 SV=1	--	1	0.00932457	78.342	2	TSAK(1)DAPGK	-1.08	0.841	0.863	0.879	1.143	1.199	1.075
linker histone H1 and H5 family	0.000216112	26.19	Q9SWU2	206	K	1.805	0.000557873	Up	Histone H1 WH1A.2 OS=Triticum aestivum OX=4565 PE=2 SV=1	--	0.988954	1.1017e-08	122.39	3	APAAATPK(0.989)K(0.011)PVAR	1.1	0.644	0.724	0.771	1.321	1.219	1.321
linker histone H1 and H5 family	0.000216112	26.19	Q9SWU2	198	K	2.069	0.000639823	Up	Histone H1 WH1A.2 OS=Triticum aestivum OX=4565 PE=2 SV=1	--	1	0.00145964	112.13	2	K(1)APAAATPK	0.2271	0.571	0.681	0.703	1.252	1.43	1.363
linker histone H1 and H5 family	0.000216112	26.19	Q9SWU2	123	K	1.374	0.0486111	Up	Histone H1 WH1A.2 OS=Triticum aestivum OX=4565 PE=2 SV=1	--	1	0.00399683	91.867	2	LAK(1)APAAVK	0.29568	0.687	0.813	1.027	1.126	1.146	1.201
linker histone H1 and H5 family	0.000216112	26.19	Q9SWU2	46	K	1.354	0.0128187	Up	Histone H1 WH1A.2 OS=Triticum aestivum OX=4565 PE=2 SV=1	--	0.99143	0.0122587	79.059	3	STGPK(0.991)K(0.009)PR	0.3894	0.766	0.939	0.844	1.196	1.06	1.195
short chain dehydrogenase	0.0719359	4.56	A0A3B6KHH3	114	K	2.527	0.000154401	Up	Dehydrogenase/reductase SDR family member 4 OS=Triticum aestivum OX=4565 PE=4 SV=1	--	1	4.87815e-11	128.54	3	ESVLDK(1)LWDINVK	0.86895	0.519	0.627	0.555	1.424	1.345	1.53
short chain dehydrogenase	0.0719359	4.56	A0A3B6LN46	52	K	5.309	8.4525e-08	Up	PKS_ER domain-containing protein OS=Triticum aestivum OX=4565 PE=4 SV=1	--	1	3.30556e-09	154.36	2	EVTSLVQK(1)ENR	0.52692	0.31	0.315	0.326	1.651	1.712	1.686
short chain dehydrogenase	0.0719359	4.56	A0A3B6LN46	563	K	4.686	0.000461893	Up	PKS_ER domain-containing protein OS=Triticum aestivum OX=4565 PE=4 SV=1	--	1	0.0103974	103.74	2	VSLDPK(1)K	0.59995	0.279	0.321	0.455	1.565	1.745	1.634
short chain dehydrogenase	0.0719359	4.56	A0A3B6LN46	437	K	1.703	0.00143463	Up	PKS_ER domain-containing protein OS=Triticum aestivum OX=4565 PE=4 SV=1	--	1	3.55169e-37	153.36	3	VVATCGGESK(1)AAFLASLGVDR	-0.3924	0.688	0.718	0.813	1.175	1.232	1.373
short chain dehydrogenase	0.0719359	4.56	A0A3B6LN46	347	K	7.163	8.57021e-07	Up	PKS_ER domain-containing protein OS=Triticum aestivum OX=4565 PE=4 SV=1	--	1	1.16854e-10	124.07	2	YFSGSAK(1)ETAAR	0.36617	0.255	0.249	0.231	1.672	1.788	1.805
